# Supplementary material for: Cross-Code Verification for Improved Thermophysical Properties of Argon, Krypton and Xenon Plasmas
Source: Entropy (Basel). 2026 Jul 22;28(7):830. doi: 10.3390/e28070830 (PMC13409251; doi:10.3390/e28070830)
Supplement: Supplementary file 1 [file entropy-28-00830-s001.zip]

Archive with 128 entries (99 files):
- Ar_Kr_Xe_Data/
- Ar_Kr_Xe_Data/LICENSE.md
- Ar_Kr_Xe_Data/Compositions/
- Ar_Kr_Xe_Data/Compositions/Argon/
- Ar_Kr_Xe_Data/Compositions/Argon/Comp_Ar Composition 1 atm.csv
- Ar_Kr_Xe_Data/Compositions/Argon/Comp_Ar Composition 2 atm.csv
- Ar_Kr_Xe_Data/Compositions/Argon/Comp_Ar Composition 5 atm.csv
- Ar_Kr_Xe_Data/Compositions/Argon/Comp_Ar Composition 10 atm.csv
- Ar_Kr_Xe_Data/Compositions/Argon/Comp_Ar Composition 20 atm.csv
- Ar_Kr_Xe_Data/Compositions/Argon/Comp_Ar Composition 50 atm.csv
- Ar_Kr_Xe_Data/Compositions/Argon/Comp_Ar Composition 100 atm.csv
- Ar_Kr_Xe_Data/Compositions/Krypton/
- Ar_Kr_Xe_Data/Compositions/Krypton/Comp_Kr Composition 1 atm.csv
- Ar_Kr_Xe_Data/Compositions/Krypton/Comp_Kr Composition 2 atm.csv
- Ar_Kr_Xe_Data/Compositions/Krypton/Comp_Kr Composition 5 atm.csv
- Ar_Kr_Xe_Data/Compositions/Krypton/Comp_Kr Composition 10 atm.csv
- Ar_Kr_Xe_Data/Compositions/Krypton/Comp_Kr Composition 20 atm.csv
- Ar_Kr_Xe_Data/Compositions/Krypton/Comp_Kr Composition 50 atm.csv
- Ar_Kr_Xe_Data/Compositions/Krypton/Comp_Kr Composition 100 atm.csv
- Ar_Kr_Xe_Data/Compositions/Xenon/
- Ar_Kr_Xe_Data/Compositions/Xenon/Comp_Xe Composition 1 atm.csv
- Ar_Kr_Xe_Data/Compositions/Xenon/Comp_Xe Composition 2 atm.csv
- Ar_Kr_Xe_Data/Compositions/Xenon/Comp_Xe Composition 5 atm.csv
- Ar_Kr_Xe_Data/Compositions/Xenon/Comp_Xe Composition 10 atm.csv
- Ar_Kr_Xe_Data/Compositions/Xenon/Comp_Xe Composition 20 atm.csv
- Ar_Kr_Xe_Data/Compositions/Xenon/Comp_Xe Composition 50 atm.csv
- Ar_Kr_Xe_Data/Compositions/Xenon/Comp_Xe Composition 100 atm.csv
- Ar_Kr_Xe_Data/Thermodynamic Properties/
- Ar_Kr_Xe_Data/Thermodynamic Properties/Argon/
- Ar_Kr_Xe_Data/Thermodynamic Properties/Argon/TH_Ar Thermodynamics 1 atm.csv
- Ar_Kr_Xe_Data/Thermodynamic Properties/Argon/TH_Ar Thermodynamics 2 atm.csv
- Ar_Kr_Xe_Data/Thermodynamic Properties/Argon/TH_Ar Thermodynamics 5 atm.csv
- Ar_Kr_Xe_Data/Thermodynamic Properties/Argon/TH_Ar Thermodynamics 10 atm.csv
- Ar_Kr_Xe_Data/Thermodynamic Properties/Argon/TH_Ar Thermodynamics 20 atm.csv
- Ar_Kr_Xe_Data/Thermodynamic Properties/Argon/TH_Ar Thermodynamics 50 atm.csv
- Ar_Kr_Xe_Data/Thermodynamic Properties/Argon/TH_Ar Thermodynamics 100 atm.csv
- Ar_Kr_Xe_Data/Thermodynamic Properties/Krypton/
- Ar_Kr_Xe_Data/Thermodynamic Properties/Krypton/TH_Kr Thermodynamics 1 atm.csv
- Ar_Kr_Xe_Data/Thermodynamic Properties/Krypton/TH_Kr Thermodynamics 2 atm.csv
- Ar_Kr_Xe_Data/Thermodynamic Properties/Krypton/TH_Kr Thermodynamics 5 atm.csv
- Ar_Kr_Xe_Data/Thermodynamic Properties/Krypton/TH_Kr Thermodynamics 10 atm.csv
- Ar_Kr_Xe_Data/Thermodynamic Properties/Krypton/TH_Kr Thermodynamics 20 atm.csv
- Ar_Kr_Xe_Data/Thermodynamic Properties/Krypton/TH_Kr Thermodynamics 50 atm.csv
- Ar_Kr_Xe_Data/Thermodynamic Properties/Krypton/TH_Kr Thermodynamics 100 atm.csv
- Ar_Kr_Xe_Data/Thermodynamic Properties/Xenon/
- Ar_Kr_Xe_Data/Thermodynamic Properties/Xenon/TH_Xe Thermodynamics 1 atm.csv
- Ar_Kr_Xe_Data/Thermodynamic Properties/Xenon/TH_Xe Thermodynamics 2 atm.csv
- Ar_Kr_Xe_Data/Thermodynamic Properties/Xenon/TH_Xe Thermodynamics 5 atm.csv
- Ar_Kr_Xe_Data/Thermodynamic Properties/Xenon/TH_Xe Thermodynamics 10 atm.csv
- Ar_Kr_Xe_Data/Thermodynamic Properties/Xenon/TH_Xe Thermodynamics 20 atm.csv
- Ar_Kr_Xe_Data/Thermodynamic Properties/Xenon/TH_Xe Thermodynamics 50 atm.csv
- Ar_Kr_Xe_Data/Thermodynamic Properties/Xenon/TH_Xe Thermodynamics 100 atm.csv
- Ar_Kr_Xe_Data/Transport Properties/
- Ar_Kr_Xe_Data/Transport Properties/Argon/
- Ar_Kr_Xe_Data/Transport Properties/Argon/Phenomenological/
- Ar_Kr_Xe_Data/Transport Properties/Argon/Phenomenological/TP_Ar Transport 1 atm.csv
- Ar_Kr_Xe_Data/Transport Properties/Argon/Phenomenological/TP_Ar Transport 2 atm.csv
- Ar_Kr_Xe_Data/Transport Properties/Argon/Phenomenological/TP_Ar Transport 5 atm.csv
- Ar_Kr_Xe_Data/Transport Properties/Argon/Phenomenological/TP_Ar Transport 10 atm.csv
- Ar_Kr_Xe_Data/Transport Properties/Argon/Phenomenological/TP_Ar Transport 20 atm.csv
- Ar_Kr_Xe_Data/Transport Properties/Argon/Phenomenological/TP_Ar Transport 50 atm.csv
- Ar_Kr_Xe_Data/Transport Properties/Argon/Phenomenological/TP_Ar Transport 100 atm.csv
- Ar_Kr_Xe_Data/Transport Properties/Argon/Traditional/
- Ar_Kr_Xe_Data/Transport Properties/Argon/Traditional/TP_Ar Transport 1 atm.csv
- Ar_Kr_Xe_Data/Transport Properties/Argon/Traditional/TP_Ar Transport 2 atm.csv
- Ar_Kr_Xe_Data/Transport Properties/Argon/Traditional/TP_Ar Transport 5 atm.csv
- Ar_Kr_Xe_Data/Transport Properties/Argon/Traditional/TP_Ar Transport 10 atm.csv
- Ar_Kr_Xe_Data/Transport Properties/Argon/Traditional/TP_Ar Transport 20 atm.csv
- Ar_Kr_Xe_Data/Transport Properties/Argon/Traditional/TP_Ar Transport 50 atm.csv
- Ar_Kr_Xe_Data/Transport Properties/Argon/Traditional/TP_Ar Transport 100 atm.csv
- Ar_Kr_Xe_Data/Transport Properties/Krypton/
- Ar_Kr_Xe_Data/Transport Properties/Krypton/Phenomenological/
- Ar_Kr_Xe_Data/Transport Properties/Krypton/Phenomenological/TP_Kr Transport 1 atm.csv
- Ar_Kr_Xe_Data/Transport Properties/Krypton/Phenomenological/TP_Kr Transport 2 atm.csv
- Ar_Kr_Xe_Data/Transport Properties/Krypton/Phenomenological/TP_Kr Transport 5 atm.csv
- Ar_Kr_Xe_Data/Transport Properties/Krypton/Phenomenological/TP_Kr Transport 10 atm.csv
- Ar_Kr_Xe_Data/Transport Properties/Krypton/Phenomenological/TP_Kr Transport 20 atm.csv
- Ar_Kr_Xe_Data/Transport Properties/Krypton/Phenomenological/TP_Kr Transport 50 atm.csv
- Ar_Kr_Xe_Data/Transport Properties/Krypton/Phenomenological/TP_Kr Transport 100 atm.csv
- Ar_Kr_Xe_Data/Transport Properties/Krypton/Traditional/
- Ar_Kr_Xe_Data/Transport Properties/Krypton/Traditional/TP_Kr Transport 1 atm.csv
- Ar_Kr_Xe_Data/Transport Properties/Krypton/Traditional/TP_Kr Transport 2 atm.csv
- Ar_Kr_Xe_Data/Transport Properties/Krypton/Traditional/TP_Kr Transport 5 atm.csv
- Ar_Kr_Xe_Data/Transport Properties/Krypton/Traditional/TP_Kr Transport 10 atm.csv
- Ar_Kr_Xe_Data/Transport Properties/Krypton/Traditional/TP_Kr Transport 20 atm.csv
- Ar_Kr_Xe_Data/Transport Properties/Krypton/Traditional/TP_Kr Transport 50 atm.csv
- Ar_Kr_Xe_Data/Transport Properties/Krypton/Traditional/TP_Kr Transport 100 atm.csv
- Ar_Kr_Xe_Data/Transport Properties/Xenon/
- Ar_Kr_Xe_Data/Transport Properties/Xenon/Phenomenological/
- Ar_Kr_Xe_Data/Transport Properties/Xenon/Phenomenological/TP_Xe Transport 1 atm.csv
- Ar_Kr_Xe_Data/Transport Properties/Xenon/Phenomenological/TP_Xe Transport 2 atm.csv
- Ar_Kr_Xe_Data/Transport Properties/Xenon/Phenomenological/TP_Xe Transport 5 atm.csv
- Ar_Kr_Xe_Data/Transport Properties/Xenon/Phenomenological/TP_Xe Transport 10 atm.csv
- Ar_Kr_Xe_Data/Transport Properties/Xenon/Phenomenological/TP_Xe Transport 20 atm.csv
- Ar_Kr_Xe_Data/Transport Properties/Xenon/Phenomenological/TP_Xe Transport 50 atm.csv
- Ar_Kr_Xe_Data/Transport Properties/Xenon/Phenomenological/TP_Xe Transport 100 atm.csv
- Ar_Kr_Xe_Data/Transport Properties/Xenon/Traditional/
- Ar_Kr_Xe_Data/Transport Properties/Xenon/Traditional/TP_Xe Transport 1 atm.csv
- Ar_Kr_Xe_Data/Transport Properties/Xenon/Traditional/TP_Xe Transport 2 atm.csv
- Ar_Kr_Xe_Data/Transport Properties/Xenon/Traditional/TP_Xe Transport 5 atm.csv
- Ar_Kr_Xe_Data/Transport Properties/Xenon/Traditional/TP_Xe Transport 10 atm.csv
- Ar_Kr_Xe_Data/Transport Properties/Xenon/Traditional/TP_Xe Transport 20 atm.csv
- Ar_Kr_Xe_Data/Transport Properties/Xenon/Traditional/TP_Xe Transport 50 atm.csv
- Ar_Kr_Xe_Data/Transport Properties/Xenon/Traditional/TP_Xe Transport 100 atm.csv
- Ar_Kr_Xe_Data/Collision Integrals/
- Ar_Kr_Xe_Data/Collision Integrals/CiKrypton/
- Ar_Kr_Xe_Data/Collision Integrals/CiKrypton/Traditional/
- Ar_Kr_Xe_Data/Collision Integrals/CiKrypton/Traditional/CI_Kr_Kr.csv
- Ar_Kr_Xe_Data/Collision Integrals/CiKrypton/Traditional/CI_Kr_Kr+.csv
- Ar_Kr_Xe_Data/Collision Integrals/CiKrypton/Phenomenological/
- Ar_Kr_Xe_Data/Collision Integrals/CiKrypton/Phenomenological/CI_Kr_Kr.csv
- Ar_Kr_Xe_Data/Collision Integrals/CiKrypton/Phenomenological/CI_Kr_Kr+.csv
- Ar_Kr_Xe_Data/Collision Integrals/CiArgon/
- Ar_Kr_Xe_Data/Collision Integrals/CiArgon/Traditional/
- Ar_Kr_Xe_Data/Collision Integrals/CiArgon/Traditional/CI_Ar_Ar.csv
- Ar_Kr_Xe_Data/Collision Integrals/CiArgon/Traditional/CI_Ar_Ar+.csv
- Ar_Kr_Xe_Data/Collision Integrals/CiArgon/Phenomenological/
- Ar_Kr_Xe_Data/Collision Integrals/CiArgon/Phenomenological/CI_Ar_Ar.csv
- Ar_Kr_Xe_Data/Collision Integrals/CiArgon/Phenomenological/CI_Ar_Ar+.csv
- Ar_Kr_Xe_Data/Collision Integrals/CiXenon/
- Ar_Kr_Xe_Data/Collision Integrals/CiXenon/Traditional/
- Ar_Kr_Xe_Data/Collision Integrals/CiXenon/Traditional/CI_Xe_Xe.csv
- Ar_Kr_Xe_Data/Collision Integrals/CiXenon/Traditional/CI_Xe_Xe+.csv
- Ar_Kr_Xe_Data/Collision Integrals/CiXenon/Phenomenological/
- Ar_Kr_Xe_Data/Collision Integrals/CiXenon/Phenomenological/CI_Xe_Xe.csv
- Ar_Kr_Xe_Data/Collision Integrals/CiXenon/Phenomenological/CI_Xe_Xe+.csv
- Ar_Kr_Xe_Data/Collision Integrals/CiXenon/CI_Xe_e-.csv
- Ar_Kr_Xe_Data/logo.png
