# Supplementary material for: Cross-Code Verification for Improved Thermophysical Properties of Argon, Krypton and Xenon Plasmas
Source: Entropy (Basel). 2026 Jul 22;28(7):830. doi: 10.3390/e28070830 (PMC13409251; doi:10.3390/e28070830)
Supplement: Supplementary file 1 [file entropy-28-00830-s001.zip › Ar_Kr_Xe_Data/LICENSE.md]

<p align="center">
  <img src="logo.png" alt="PPFM logo" width="200"/>
</p>

<h1 align="center"> Argon, krypton and xenon thermophysical properties <br>
at different temperatures and pressures </h1>

## License

This data on argon, krypton and xenon plasmas from pressures 1 to 100 bars and from temperatures 300K to 30000K including compositions, thermodynamic properties, collision integrals and transport coefficients under different assumptions, computed using using <a href="https://zenodo.org/records/17191785"> PPFM (Plasma Properties For Many)
</a> are licensed under the Creative Commons Attribution 4.0 International License (CC BY 4.0).

<a href="https://creativecommons.org/licenses/by/4.0/">
Thermophysical properties computed in 2026 by Alberto Vagnoni (Alma Mater Studiorum - University of Bologna - Department of Industrial Engineering (DIN)),
Anthony Bruce Murphy (CSIRO, Technology, PO Box 218, Lindfield NSW 2070, Australia),
Emanuele Ghedini (Alma Mater Studiorum - University of Bologna - Department of Industrial Engineering (DIN))
</a> are licensed under
<a href="https://creativecommons.org/licenses/by/4.0/">
Creative Commons Attribution 4.0 International
</a>
<img src="https://mirrors.creativecommons.org/presskit/icons/cc.svg" alt="CC" style="max-width: 1em;max-height:1em;margin-left: .2em;">
<img src="https://mirrors.creativecommons.org/presskit/icons/by.svg" alt="BY" style="max-width: 1em;max-height:1em;margin-left: .2em;">
