# Supplementary material for: Cross-Code Verification for Improved Thermophysical Properties of Argon, Krypton and Xenon Plasmas
Source: Entropy (Basel). 2026 Jul 22;28(7):830. doi: 10.3390/e28070830 (PMC13409251; doi:10.3390/e28070830)
Supplement: Supplementary file 1 [file entropy-28-00830-s001.zip › Ar_Kr_Xe_Data/Compositions/Argon/Comp_Ar Composition 1 atm.csv]

Te [K]	n_{Ar}[#/m^3]	n_{Ar+}[#/m^3]	n_{Ar+2}[#/m^3]	n_{Ar+3}[#/m^3]	n_{Ar+4}[#/m^3]	n_{e-}[#/m^3]	n_{tot}[#/m^3]
300	2.41432e+25	1	1	1	1	13.1114	2.41432e+25
400	1.81074e+25	1	1	1	1	10.7445	1.81074e+25
500	1.44859e+25	1	1	1	1	10.0117	1.44859e+25
600	1.20716e+25	1	1	1	1	9.76616	1.20716e+25
700	1.03471e+25	1	1	1	1	9.69642	1.03471e+25
800	9.0537e+24	1	1	1	1	9.69199	9.0537e+24
900	8.04774e+24	1	1	1	1	9.71004	8.04774e+24
1000	7.24296e+24	1	1	1	1	9.73384	7.24296e+24
1100	6.58451e+24	1	1	1	1	9.75719	6.58451e+24
1200	6.0358e+24	1	1	1	1	9.77813	6.0358e+24
1300	5.57151e+24	1	1	1	1	9.79634	5.57151e+24
1400	5.17354e+24	1	1	1	1	9.81203	5.17354e+24
1500	4.82864e+24	1	1	1	1	9.82557	4.82864e+24
1600	4.52685e+24	10.2071	1	1	1	14.2768	4.52685e+24
1700	4.26057e+24	79.8308	1	1	1	1580.09	4.26057e+24
1800	4.02387e+24	738.743	1	1	1	69864.3	4.02387e+24
1900	3.81209e+24	5854.74	1	1	1	1.91882e+06	3.81209e+24
2000	3.62148e+24	45676.3	1	1	1	3.13041e+07	3.62148e+24
2100	3.44903e+24	356237	1	1	1	3.22485e+08	3.44903e+24
2200	3.29226e+24	5.55533e+06	1	1	1	1.11663e+09	3.29226e+24
2300	3.14911e+24	1.66135e+08	1	1	1	1.42698e+09	3.14911e+24
2400	3.0179e+24	2.45245e+09	1	1	1	2.73004e+09	3.0179e+24
2500	2.89719e+24	1.20368e+10	1	1	1	1.20369e+10	2.89719e+24
2600	2.78575e+24	4.97721e+10	1	1	1	4.97721e+10	2.78575e+24
2700	2.68258e+24	1.85344e+11	1	1	1	1.85344e+11	2.68258e+24
2800	2.58677e+24	6.28571e+11	1	1	1	6.28572e+11	2.58677e+24
2900	2.49757e+24	1.96024e+12	1	1	1	1.96025e+12	2.49757e+24
3000	2.41432e+24	5.66865e+12	1	1	1	5.66867e+12	2.41432e+24
3100	2.33644e+24	1.5312e+13	1	1	1	1.53121e+13	2.33644e+24
3200	2.26343e+24	3.8881e+13	1	1	1	3.88813e+13	2.26343e+24
3300	2.19484e+24	9.33323e+13	1	1	1	9.33335e+13	2.19484e+24
3400	2.13028e+24	2.12849e+14	1	1	1	2.12849e+14	2.13028e+24
3500	2.06942e+24	4.63182e+14	1	1	1	4.63182e+14	2.06942e+24
3600	2.01193e+24	9.65541e+14	1	1	1	9.65541e+14	2.01193e+24
3700	1.95756e+24	1.93481e+15	1	1	1	1.93481e+15	1.95756e+24
3800	1.90604e+24	3.73857e+15	1	1	1	3.73857e+15	1.90604e+24
3900	1.85717e+24	6.98532e+15	1	1	1	6.98532e+15	1.85717e+24
4000	1.81074e+24	1.26524e+16	1	1	1	1.26524e+16	1.81074e+24
4100	1.76658e+24	2.22665e+16	1	1	1	2.22665e+16	1.76658e+24
4200	1.72451e+24	3.81518e+16	1	1	1	3.81518e+16	1.72451e+24
4300	1.68441e+24	6.37633e+16	1	1	1	6.37633e+16	1.68441e+24
4400	1.64613e+24	1.04125e+17	1	1	1	1.04125e+17	1.64613e+24
4500	1.60955e+24	1.66395e+17	1	1	1	1.66395e+17	1.60955e+24
4600	1.57456e+24	2.60578e+17	1	1	1	2.60578e+17	1.57456e+24
4700	1.54106e+24	4.00413e+17	1	1	1	4.00413e+17	1.54106e+24
4800	1.50895e+24	6.04457e+17	1	1	1	6.04457e+17	1.50895e+24
4900	1.47815e+24	8.9739e+17	1	1	1	8.9739e+17	1.47816e+24
5000	1.44859e+24	1.31157e+18	1	1	1	1.31157e+18	1.44859e+24
5100	1.42018e+24	1.88883e+18	1.3043	1	1	1.88883e+18	1.42019e+24
5200	1.39287e+24	2.68261e+18	4.50721	1	1	2.68261e+18	1.39288e+24
5300	1.36659e+24	3.76034e+18	14.8735	1	1	3.76034e+18	1.3666e+24
5400	1.34128e+24	5.20616e+18	46.9898	1	1	5.20616e+18	1.34129e+24
5500	1.31689e+24	7.12399e+18	142.466	1	1	7.12399e+18	1.3169e+24
5600	1.29337e+24	9.64087e+18	415.422	1	1	9.64087e+18	1.29339e+24
5700	1.27067e+24	1.29107e+19	1167.43	1	1	1.29107e+19	1.2707e+24
5800	1.24875e+24	1.71183e+19	3167.85	1	1	1.71183e+19	1.24879e+24
5900	1.22758e+24	2.24837e+19	8314.96	1	1	2.24837e+19	1.22762e+24
6000	1.2071e+24	2.9267e+19	21146.6	1	1	2.9267e+19	1.20716e+24
6100	1.1873e+24	3.77729e+19	52189	1	1	3.77729e+19	1.18737e+24
6200	1.16812e+24	4.83568e+19	125172	1	1	4.83568e+19	1.16822e+24
6300	1.14955e+24	6.14292e+19	292154	1	1	6.14292e+19	1.14968e+24
6400	1.13156e+24	7.74625e+19	664429	1	1	7.74625e+19	1.13171e+24
6500	1.11411e+24	9.6996e+19	1.47414e+06	1	1	9.6996e+19	1.1143e+24
6600	1.09718e+24	1.20643e+20	3.19423e+06	1	1	1.20643e+20	1.09742e+24
6700	1.08074e+24	1.49096e+20	6.76693e+06	1	1	1.49096e+20	1.08104e+24
6800	1.06478e+24	1.83133e+20	1.40297e+07	1	1	1.83133e+20	1.06514e+24
6900	1.04926e+24	2.23625e+20	2.84931e+07	1	1	2.23625e+20	1.0497e+24
7000	1.03417e+24	2.71541e+20	5.67352e+07	1	1	2.71541e+20	1.03471e+24
7100	1.01948e+24	3.27957e+20	1.10853e+08	1	1	3.27957e+20	1.02014e+24
7200	1.00518e+24	3.94056e+20	2.12698e+08	1	1	3.94056e+20	1.00597e+24
7300	9.91245e+23	4.71142e+20	4.01077e+08	1	1	4.71142e+20	9.92187e+23
7400	9.77658e+23	5.60639e+20	7.43779e+08	1	1	5.60639e+20	9.78779e+23
7500	9.64401e+23	6.64102e+20	1.35738e+09	1	1	6.64102e+20	9.65729e+23
7600	9.51457e+23	7.83221e+20	2.43935e+09	1	1	7.83221e+20	9.53023e+23
7700	9.38808e+23	9.1982e+20	4.3194e+09	1	1	9.1982e+20	9.40648e+23
7800	9.26437e+23	1.07587e+21	7.54034e+09	1	1	1.07587e+21	9.28589e+23
7900	9.14329e+23	1.25348e+21	1.29841e+10	1	1	1.25348e+21	9.16836e+23
8000	9.02468e+23	1.45493e+21	2.20654e+10	1	1	1.45493e+21	9.05378e+23
8100	8.90837e+23	1.68264e+21	3.7025e+10	1	1	1.68264e+21	8.94202e+23
8200	8.79421e+23	1.93917e+21	6.13717e+10	1	1	1.93917e+21	8.833e+23
8300	8.68206e+23	2.22727e+21	1.00535e+11	1	1	2.22727e+21	8.7266e+23
8400	8.57175e+23	2.54982e+21	1.62828e+11	1	1	2.54982e+21	8.62275e+23
8500	8.46314e+23	2.90987e+21	2.60841e+11	1	1	2.90987e+21	8.52134e+23
8600	8.35609e+23	3.31062e+21	4.13446e+11	1	1	3.31062e+21	8.42231e+23
8700	8.25044e+23	3.75543e+21	6.48662e+11	1	1	3.75543e+21	8.32555e+23
8800	8.14605e+23	4.2478e+21	1.00768e+12	1	1	4.2478e+21	8.23101e+23
8900	8.04277e+23	4.79138e+21	1.55053e+12	1	1	4.79138e+21	8.13859e+23
9000	7.94045e+23	5.38993e+21	2.36386e+12	1	1	5.38993e+21	8.04824e+23
9100	7.83895e+23	6.04739e+21	3.57174e+12	1	1	6.04739e+21	7.95989e+23
9200	7.73813e+23	6.76777e+21	5.35034e+12	1	1	6.76777e+21	7.87349e+23
9300	7.63746e+23	7.55501e+21	7.94775e+12	1	1	7.55501e+21	7.78856e+23
9400	7.5375e+23	8.41368e+21	1.17107e+13	1	1	8.41368e+21	7.70577e+23
9500	7.43778e+23	9.34792e+21	1.71202e+13	1	1	9.34792e+21	7.62474e+23
9600	7.33835e+23	1.03622e+22	2.48386e+13	1	1	1.03622e+22	7.54559e+23
9700	7.23872e+23	1.14608e+22	3.57713e+13	1	1	1.14608e+22	7.46793e+23
9800	7.13892e+23	1.26481e+22	5.11482e+13	1	1	1.26481e+22	7.39188e+23
9900	7.0388e+23	1.39286e+22	7.26284e+13	1	1	1.39286e+22	7.31738e+23
10000	6.93825e+23	1.53066e+22	1.02436e+14	1	1	1.53066e+22	7.24438e+23
10100	6.83713e+23	1.67865e+22	1.43532e+14	1	1	1.67865e+22	7.17286e+23
10200	6.73531e+23	1.83725e+22	1.9984e+14	1	1	1.83725e+22	7.10276e+23
10300	6.63369e+23	2.00702e+22	2.76523e+14	1	1	2.00702e+22	7.03509e+23
10400	6.53024e+23	2.18808e+22	3.80336e+14	1	1	2.18808e+22	6.96785e+23
10500	6.42576e+23	2.38093e+22	5.20073e+14	1.89572	1	2.38093e+22	6.90194e+23
10600	6.32014e+23	2.58591e+22	7.07117e+14	3.70488	1	2.58591e+22	6.83732e+23
10700	6.21328e+23	2.80334e+22	9.56126e+14	7.15616	1	2.80334e+22	6.77395e+23
10800	6.1051e+23	3.03351e+22	1.28588e+15	13.6659	1	3.03351e+22	6.71181e+23
10900	5.99552e+23	3.27666e+22	1.72031e+15	25.8103	1	3.27666e+22	6.65086e+23
11000	5.88447e+23	3.533e+22	2.28979e+15	48.2258	1	3.533e+22	6.59107e+23
11100	5.77188e+23	3.80267e+22	3.03266e+15	89.1723	1	3.80267e+22	6.53242e+23
11200	5.65772e+23	4.08577e+22	3.99711e+15	163.219	1	4.08577e+22	6.47487e+23
11300	5.54193e+23	4.38236e+22	5.24342e+15	295.821	1	4.38236e+22	6.4184e+23
11400	5.42452e+23	4.6924e+22	6.84669e+15	531.033	1	4.6924e+22	6.363e+23
11500	5.30545e+23	5.0158e+22	8.90006e+15	944.416	1	5.0158e+22	6.30861e+23
11600	5.18476e+23	5.35239e+22	1.15186e+16	1664.44	1	5.35239e+22	6.25523e+23
11700	5.06244e+23	5.70194e+22	1.48438e+16	2907.64	1	5.70194e+22	6.20283e+23
11800	4.93857e+23	6.06411e+22	1.90491e+16	5036.05	1	6.06412e+22	6.15139e+23
11900	4.81318e+23	6.4385e+22	2.4346e+16	8649.96	1	6.43851e+22	6.10088e+23
12000	4.68635e+23	6.82461e+22	3.09919e+16	14737.1	1	6.82462e+22	6.05127e+23
12100	4.55817e+23	7.22187e+22	3.92984e+16	24910.3	1	7.22188e+22	6.00255e+23
12200	4.42878e+23	7.62955e+22	4.96415e+16	41783.6	1	7.62956e+22	5.9547e+23
12300	4.29829e+23	8.0469e+22	6.24734e+16	69563.9	1	8.04692e+22	5.90768e+23
12400	4.16686e+23	8.47306e+22	7.83362e+16	114973	1	8.47308e+22	5.86148e+23
12500	4.03466e+23	8.90705e+22	9.78769e+16	188682	1	8.90707e+22	5.81607e+23
12600	3.90187e+23	9.34784e+22	1.21866e+17	307515	1	9.34787e+22	5.77144e+23
12700	3.76868e+23	9.79435e+22	1.51217e+17	497828	1	9.79438e+22	5.72756e+23
12800	3.63533e+23	1.02453e+23	1.87011e+17	800657	1	1.02454e+23	5.6844e+23
12900	3.50205e+23	1.06995e+23	2.30521e+17	1.27951e+06	1	1.06995e+23	5.64195e+23
13000	3.36908e+23	1.11555e+23	2.83245e+17	2.03206e+06	1	1.11556e+23	5.60019e+23
13100	3.23669e+23	1.1612e+23	3.46937e+17	3.20776e+06	1	1.1612e+23	5.55909e+23
13200	3.10513e+23	1.20675e+23	4.23646e+17	5.03385e+06	1	1.20675e+23	5.51864e+23
13300	2.97467e+23	1.25206e+23	5.1576e+17	7.85407e+06	1	1.25207e+23	5.4788e+23
13400	2.84559e+23	1.29698e+23	6.26052e+17	1.21857e+07	1	1.29699e+23	5.43956e+23
13500	2.71816e+23	1.34136e+23	7.57735e+17	1.88029e+07	1	1.34137e+23	5.4009e+23
13600	2.59264e+23	1.38506e+23	9.14523e+17	2.88586e+07	1	1.38508e+23	5.3628e+23
13700	2.46929e+23	1.42796e+23	1.10069e+18	4.40607e+07	1	1.42798e+23	5.32524e+23
13800	2.34836e+23	1.4699e+23	1.32117e+18	6.69285e+07	1	1.46993e+23	5.2882e+23
13900	2.23015e+23	1.51073e+23	1.58159e+18	1.0116e+08	1	1.51076e+23	5.25166e+23
14000	2.11485e+23	1.55035e+23	1.8884e+18	1.52155e+08	1	1.55039e+23	5.2156e+23
14100	2.00267e+23	1.58864e+23	2.24897e+18	2.27768e+08	1	1.58868e+23	5.18001e+23
14200	1.89368e+23	1.62556e+23	2.67171e+18	3.39356e+08	1	1.62561e+23	5.14488e+23
14300	1.7883e+23	1.66089e+23	3.16612e+18	5.03322e+08	1	1.66096e+23	5.11018e+23
14400	1.68645e+23	1.69468e+23	3.74303e+18	7.43155e+08	1	1.69475e+23	5.07591e+23
14500	1.58844e+23	1.72674e+23	4.41466e+18	1.09248e+09	1	1.72683e+23	5.04205e+23
14600	1.4943e+23	1.75707e+23	5.19482e+18	1.59909e+09	1	1.75717e+23	5.00859e+23
14700	1.40407e+23	1.78563e+23	6.09909e+18	2.33075e+09	1	1.78575e+23	4.97551e+23
14800	1.31781e+23	1.81239e+23	7.14496e+18	3.38306e+09	1	1.81253e+23	4.94281e+23
14900	1.23554e+23	1.83734e+23	8.35211e+18	4.89045e+09	1	1.83751e+23	4.91048e+23
15000	1.15726e+23	1.86048e+23	9.74258e+18	7.04111e+09	1	1.86067e+23	4.8785e+23
15100	1.08292e+23	1.88181e+23	1.1341e+19	1.00975e+10	1	1.88204e+23	4.84689e+23
15200	1.01249e+23	1.90136e+23	1.3175e+19	1.44243e+10	1	1.90163e+23	4.81561e+23
15300	9.45902e+22	1.91916e+23	1.52752e+19	2.0526e+10	1	1.91947e+23	4.78468e+23
15400	8.83061e+22	1.93525e+23	1.76759e+19	2.90987e+10	1	1.9356e+23	4.75408e+23
15500	8.2387e+22	1.94967e+23	2.0415e+19	4.10979e+10	1	1.95007e+23	4.72381e+23
15600	7.68212e+22	1.96248e+23	2.35347e+19	5.78317e+10	1	1.96295e+23	4.69387e+23
15700	7.15964e+22	1.97374e+23	2.70818e+19	8.10838e+10	1	1.97428e+23	4.66425e+23
15800	6.66991e+22	1.98351e+23	3.11079e+19	1.13278e+11	1	1.98414e+23	4.63495e+23
15900	6.21153e+22	1.99187e+23	3.56703e+19	1.57694e+11	1	1.99258e+23	4.60597e+23
16000	5.78305e+22	1.99888e+23	4.08318e+19	2.18761e+11	1	1.9997e+23	4.57729e+23
16100	5.38301e+22	2.00461e+23	4.6662e+19	3.02427e+11	1	2.00555e+23	4.54893e+23
16200	5.00999e+22	2.00914e+23	5.32371e+19	4.16669e+11	1	2.0102e+23	4.52087e+23
16300	4.66239e+22	2.01253e+23	6.06411e+19	5.72132e+11	1	2.01374e+23	4.49311e+23
16400	4.33883e+22	2.01485e+23	6.8966e+19	7.82986e+11	1	2.01623e+23	4.46566e+23
16500	4.03787e+22	2.01618e+23	7.83124e+19	1.06803e+12	1	2.01775e+23	4.43851e+23
16600	3.75813e+22	2.01659e+23	8.87906e+19	1.4521e+12	1	2.01836e+23	4.41165e+23
16700	3.49832e+22	2.01612e+23	1.00521e+20	1.96796e+12	1	2.01813e+23	4.38508e+23
16800	3.25704e+22	2.01485e+23	1.13635e+20	2.65862e+12	1	2.01712e+23	4.35881e+23
16900	3.03312e+22	2.01283e+23	1.28276e+20	3.5804e+12	1	2.0154e+23	4.33282e+23
17000	2.82537e+22	2.01012e+23	1.44599e+20	4.80684e+12	1.01535	2.01301e+23	4.30712e+23
17100	2.63283e+22	2.00677e+23	1.62774e+20	6.43367e+12	1.73453	2.01002e+23	4.2817e+23
17200	2.45611e+22	2.00273e+23	1.82983e+20	8.58535e+12	2.94683	2.00639e+23	4.25655e+23
17300	2.29041e+22	1.99824e+23	2.05427e+20	1.14219e+13	4.97854	2.00235e+23	4.23169e+23
17400	2.13678e+22	1.99326e+23	2.30321e+20	1.51509e+13	8.36533	1.99786e+23	4.2071e+23
17500	1.99727e+22	1.98766e+23	2.57896e+20	2.00397e+13	13.9824	1.99281e+23	4.18278e+23
17600	1.86517e+22	1.98178e+23	2.88406e+20	2.6428e+13	23.2443	1.98755e+23	4.15872e+23
17700	1.74267e+22	1.9755e+23	3.22121e+20	3.47535e+13	38.439	1.98194e+23	4.13493e+23
17800	1.62906e+22	1.96886e+23	3.59332e+20	4.5573e+13	63.2371	1.97605e+23	4.11141e+23
17900	1.52366e+22	1.96188e+23	4.00354e+20	5.95943e+13	103.501	1.96989e+23	4.08814e+23
18000	1.42587e+22	1.95459e+23	4.45521e+20	7.7715e+13	168.546	1.9635e+23	4.06512e+23
18100	1.3351e+22	1.947e+23	4.95196e+20	1.0107e+14	273.098	1.9569e+23	4.04236e+23
18200	1.25083e+22	1.93914e+23	5.49765e+20	1.31089e+14	440.321	1.95013e+23	4.01985e+23
18300	1.17257e+22	1.93102e+23	6.0964e+20	1.69573e+14	706.476	1.94321e+23	3.99758e+23
18400	1.10096e+22	1.9226e+23	6.75261e+20	2.18781e+14	1128.1	1.9361e+23	3.97555e+23
18500	1.03336e+22	1.91401e+23	7.471e+20	2.81527e+14	1792.69	1.92895e+23	3.95376e+23
18600	9.70513e+21	1.90519e+23	8.25655e+20	3.61336e+14	2835.39	1.92171e+23	3.93221e+23
18700	9.12959e+21	1.89613e+23	9.11454e+20	4.62594e+14	4463.86	1.91435e+23	3.91089e+23
18800	8.58531e+21	1.8869e+23	1.00506e+21	5.90721e+14	6995.01	1.907e+23	3.8898e+23
18900	8.07849e+21	1.87747e+23	1.10708e+21	7.5245e+14	10911.5	1.89961e+23	3.86894e+23
19000	7.60632e+21	1.86785e+23	1.21812e+21	9.56081e+14	16944.2	1.89221e+23	3.8483e+23
19100	7.16619e+21	1.85803e+23	1.33886e+21	1.21184e+15	26195	1.8848e+23	3.82788e+23
19200	6.75571e+21	1.84801e+23	1.46999e+21	1.53227e+15	40317.9	1.87741e+23	3.80768e+23
19300	6.37266e+21	1.8378e+23	1.61225e+21	1.93274e+15	61784.4	1.87005e+23	3.7877e+23
19400	6.01501e+21	1.82739e+23	1.76639e+21	2.43205e+15	94271.3	1.86272e+23	3.76792e+23
19500	5.68088e+21	1.81678e+23	1.93323e+21	3.05307e+15	143225	1.85544e+23	3.74836e+23
19600	5.36854e+21	1.80596e+23	2.11358e+21	3.82362e+15	216678	1.84823e+23	3.729e+23
19700	5.07637e+21	1.79492e+23	2.30833e+21	4.77741e+15	326424	1.84108e+23	3.70985e+23
19800	4.80292e+21	1.78366e+23	2.51837e+21	5.9552e+15	489710	1.83403e+23	3.6909e+23
19900	4.54682e+21	1.77217e+23	2.74462e+21	7.40613e+15	731645	1.82706e+23	3.67214e+23
20000	4.30681e+21	1.76044e+23	2.98805e+21	9.18933e+15	1.08863e+06	1.8202e+23	3.65359e+23
20100	4.08358e+21	1.74845e+23	3.24962e+21	1.13757e+16	1.61323e+06	1.81344e+23	3.63522e+23
20200	3.87415e+21	1.7362e+23	3.53034e+21	1.40501e+16	2.38101e+06	1.80681e+23	3.61705e+23
20300	3.67576e+21	1.72369e+23	3.83124e+21	1.73137e+16	3.50008e+06	1.80031e+23	3.59907e+23
20400	3.48933e+21	1.71089e+23	4.15333e+21	2.12868e+16	5.12468e+06	1.79396e+23	3.58127e+23
20500	3.31403e+21	1.69779e+23	4.49767e+21	2.61123e+16	7.47371e+06	1.78775e+23	3.56366e+23
20600	3.14907e+21	1.68439e+23	4.86529e+21	3.19594e+16	1.08567e+07	1.78169e+23	3.54622e+23
20700	2.99374e+21	1.67066e+23	5.25723e+21	3.90275e+16	1.57095e+07	1.7758e+23	3.52897e+23
20800	2.84736e+21	1.65659e+23	5.67453e+21	4.75515e+16	2.26433e+07	1.77008e+23	3.5119e+23
20900	2.70933e+21	1.64218e+23	6.11817e+21	5.78067e+16	3.25115e+07	1.76454e+23	3.495e+23
21000	2.57907e+21	1.6274e+23	6.58917e+21	7.01156e+16	4.65012e+07	1.75918e+23	3.47827e+23
21100	2.45605e+21	1.61225e+23	7.08845e+21	8.48543e+16	6.62564e+07	1.75402e+23	3.46171e+23
21200	2.33979e+21	1.59671e+23	7.61692e+21	1.0246e+17	9.40451e+07	1.74905e+23	3.44532e+23
21300	2.23073e+21	1.58076e+23	8.17543e+21	1.23442e+17	1.32984e+08	1.74427e+23	3.4291e+23
21400	2.12664e+21	1.56441e+23	8.76477e+21	1.48385e+17	1.87335e+08	1.73971e+23	3.41304e+23
21500	2.02806e+21	1.54764e+23	9.38564e+21	1.77967e+17	2.62909e+08	1.73536e+23	3.39714e+23
21600	1.93462e+21	1.53044e+23	1.00387e+22	2.12966e+17	3.67592e+08	1.73122e+23	3.3814e+23
21700	1.84598e+21	1.51281e+23	1.07244e+22	2.54276e+17	5.12043e+08	1.72731e+23	3.36582e+23
21800	1.76185e+21	1.49473e+23	1.14433e+22	3.02915e+17	7.10615e+08	1.72361e+23	3.3504e+23
21900	1.68193e+21	1.47621e+23	1.21956e+22	3.60046e+17	9.82553e+08	1.72014e+23	3.33513e+23
22000	1.60828e+21	1.45723e+23	1.29815e+22	4.26991e+17	1.35358e+09	1.71687e+23	3.32001e+23
22100	1.53596e+21	1.43781e+23	1.38011e+22	5.05243e+17	1.85787e+09	1.71385e+23	3.30504e+23
22200	1.46712e+21	1.41795e+23	1.46543e+22	5.96492e+17	2.54077e+09	1.71105e+23	3.29022e+23
22300	1.40155e+21	1.39764e+23	1.55408e+22	7.02641e+17	3.46211e+09	1.70847e+23	3.27554e+23
22400	1.33905e+21	1.37689e+23	1.64604e+22	8.25826e+17	4.70056e+09	1.70612e+23	3.26101e+23
22500	1.27944e+21	1.35571e+23	1.74124e+22	9.68437e+17	6.35919e+09	1.70398e+23	3.24662e+23
22600	1.22256e+21	1.3341e+23	1.83961e+22	1.13314e+18	8.57251e+09	1.70206e+23	3.23236e+23
22700	1.16823e+21	1.31209e+23	1.94107e+22	1.32292e+18	1.15154e+10	1.70035e+23	3.21825e+23
22800	1.11633e+21	1.28969e+23	2.04552e+22	1.54105e+18	1.54143e+10	1.69884e+23	3.20426e+23
22900	1.06672e+21	1.26691e+23	2.15283e+22	1.79121e+18	2.05617e+10	1.69753e+23	3.19042e+23
23000	1.01928e+21	1.24378e+23	2.26288e+22	2.0774e+18	2.73334e+10	1.69642e+23	3.1767e+23
23100	9.73879e+20	1.22031e+23	2.37551e+22	2.40409e+18	3.62112e+10	1.69548e+23	3.16311e+23
23200	9.30424e+20	1.19653e+23	2.49057e+22	2.77612e+18	4.78103e+10	1.69473e+23	3.14964e+23
23300	8.88814e+20	1.17246e+23	2.60787e+22	3.19885e+18	6.29134e+10	1.69413e+23	3.1363e+23
23400	8.48956e+20	1.14814e+23	2.72723e+22	3.67812e+18	8.25134e+10	1.6937e+23	3.12309e+23
23500	8.09168e+20	1.1236e+23	2.84845e+22	4.22026e+18	1.07865e+11	1.69341e+23	3.10999e+23
23600	7.72611e+20	1.09885e+23	2.9713e+22	4.83222e+18	1.4055e+11	1.69325e+23	3.09701e+23
23700	7.37569e+20	1.07393e+23	3.09559e+22	5.52149e+18	1.82555e+11	1.69322e+23	3.08414e+23
23800	7.03973e+20	1.04889e+23	3.22106e+22	6.29623e+18	2.36367e+11	1.69329e+23	3.07139e+23
23900	6.71759e+20	1.02374e+23	3.3475e+22	7.1652e+18	3.05091e+11	1.69346e+23	3.05874e+23
24000	6.40869e+20	9.98539e+22	3.47467e+22	8.1379e+18	3.92591e+11	1.69372e+23	3.04621e+23
24100	6.11246e+20	9.73305e+22	3.60232e+22	9.22454e+18	5.03665e+11	1.69404e+23	3.03379e+23
24200	5.82839e+20	9.48079e+22	3.7302e+22	1.04361e+19	6.44246e+11	1.69443e+23	3.02146e+23
24300	5.556e+20	9.22896e+22	3.85808e+22	1.17843e+19	8.21662e+11	1.69487e+23	3.00924e+23
24400	5.29079e+20	8.97794e+22	3.98572e+22	1.32818e+19	1.04493e+12	1.69534e+23	2.99713e+23
24500	5.04053e+20	8.72803e+22	4.11287e+22	1.49421e+19	1.32511e+12	1.69583e+23	2.98511e+23
24600	4.80065e+20	8.4796e+22	4.2393e+22	1.67795e+19	1.67577e+12	1.69632e+23	2.97318e+23
24700	4.57076e+20	8.23298e+22	4.36478e+22	1.88095e+19	2.11345e+12	1.69682e+23	2.96135e+23
24800	4.35051e+20	7.98849e+22	4.48909e+22	2.10484e+19	2.65833e+12	1.6973e+23	2.94962e+23
24900	4.13953e+20	7.74644e+22	4.61201e+22	2.35135e+19	3.33493e+12	1.69775e+23	2.93797e+23
25000	3.93752e+20	7.50713e+22	4.73334e+22	2.62235e+19	4.17299e+12	1.69817e+23	2.92642e+23
25100	3.74414e+20	7.27085e+22	4.85289e+22	2.91978e+19	5.20848e+12	1.69854e+23	2.91495e+23
25200	3.55909e+20	7.03786e+22	4.97046e+22	3.24572e+19	6.48486e+12	1.69885e+23	2.90357e+23
25300	3.38209e+20	6.80841e+22	5.08588e+22	3.60239e+19	8.05447e+12	1.6991e+23	2.89227e+23
25400	3.21284e+20	6.58273e+22	5.199e+22	3.9921e+19	9.98026e+12	1.69927e+23	2.88106e+23
25500	3.05109e+20	6.36104e+22	5.30966e+22	4.41733e+19	1.23378e+13	1.69936e+23	2.86992e+23
25600	2.89655e+20	6.14352e+22	5.41773e+22	4.88066e+19	1.52174e+13	1.69936e+23	2.85887e+23
25700	2.74899e+20	5.93037e+22	5.52308e+22	5.38485e+19	1.87272e+13	1.69927e+23	2.8479e+23
25800	2.60814e+20	5.72172e+22	5.62559e+22	5.9328e+19	2.29963e+13	1.69907e+23	2.837e+23
25900	2.47376e+20	5.51773e+22	5.72518e+22	6.52755e+19	2.81781e+13	1.69877e+23	2.82619e+23
26000	2.34562e+20	5.3185e+22	5.82176e+22	7.17231e+19	3.44551e+13	1.69835e+23	2.81544e+23
26100	2.22349e+20	5.12414e+22	5.91525e+22	7.87047e+19	4.2044e+13	1.69783e+23	2.80477e+23
26200	2.10714e+20	4.93472e+22	6.00559e+22	8.62557e+19	5.12013e+13	1.69718e+23	2.79418e+23
26300	1.99635e+20	4.75031e+22	6.09274e+22	9.44137e+19	6.22303e+13	1.69641e+23	2.78366e+23
26400	1.8909e+20	4.57095e+22	6.17665e+22	1.03218e+20	7.54891e+13	1.69552e+23	2.77321e+23
26500	1.79059e+20	4.39667e+22	6.2573e+22	1.12709e+20	9.13999e+13	1.69451e+23	2.76282e+23
26600	1.6952e+20	4.22749e+22	6.33468e+22	1.22932e+20	1.10459e+14	1.69337e+23	2.75251e+23
26700	1.60455e+20	4.0634e+22	6.40877e+22	1.3393e+20	1.33251e+14	1.69211e+23	2.74227e+23
26800	1.51843e+20	3.90439e+22	6.47958e+22	1.45751e+20	1.6046e+14	1.69073e+23	2.7321e+23
26900	1.43665e+20	3.75042e+22	6.54712e+22	1.58446e+20	1.92889e+14	1.68922e+23	2.72199e+23
27000	1.35903e+20	3.60145e+22	6.61141e+22	1.72067e+20	2.31474e+14	1.68759e+23	2.71196e+23
27100	1.28539e+20	3.45744e+22	6.67248e+22	1.86668e+20	2.77314e+14	1.68584e+23	2.70198e+23
27200	1.21554e+20	3.31832e+22	6.73036e+22	2.02305e+20	3.31685e+14	1.68397e+23	2.69208e+23
27300	1.14933e+20	3.18401e+22	6.78508e+22	2.1904e+20	3.96076e+14	1.68199e+23	2.68224e+23
27400	1.08658e+20	3.05444e+22	6.83669e+22	2.36934e+20	4.7222e+14	1.67989e+23	2.67246e+23
27500	1.02714e+20	2.92953e+22	6.88525e+22	2.56051e+20	5.62128e+14	1.67768e+23	2.66275e+23
27600	9.70846e+19	2.80917e+22	6.93079e+22	2.76461e+20	6.68134e+14	1.67537e+23	2.6531e+23
27700	9.17554e+19	2.69326e+22	6.97339e+22	2.98234e+20	7.9294e+14	1.67295e+23	2.64352e+23
27800	8.68041e+19	2.58171e+22	7.01309e+22	3.21444e+20	9.39676e+14	1.67043e+23	2.63399e+23
27900	8.20277e+19	2.47441e+22	7.04995e+22	3.46167e+20	1.11195e+15	1.66782e+23	2.62453e+23
28000	7.75097e+19	2.37124e+22	7.08405e+22	3.72484e+20	1.31394e+15	1.66511e+23	2.61514e+23
28100	7.32373e+19	2.27209e+22	7.11544e+22	4.00477e+20	1.55045e+15	1.66231e+23	2.6058e+23
28200	6.91981e+19	2.17684e+22	7.14419e+22	4.30234e+20	1.82702e+15	1.65943e+23	2.59653e+23
28300	6.53801e+19	2.08538e+22	7.17036e+22	4.61845e+20	2.15e+15	1.65647e+23	2.58731e+23
28400	6.19763e+19	1.99759e+22	7.19401e+22	4.95401e+20	2.5267e+15	1.65342e+23	2.57816e+23
28500	5.85569e+19	1.91336e+22	7.21523e+22	5.31002e+20	2.9655e+15	1.65031e+23	2.56907e+23
28600	5.53266e+19	1.83256e+22	7.23405e+22	5.68745e+20	3.476e+15	1.64713e+23	2.56003e+23
28700	5.22753e+19	1.75508e+22	7.25056e+22	6.08737e+20	4.06917e+15	1.64388e+23	2.55106e+23
28800	4.93934e+19	1.68081e+22	7.26481e+22	6.51083e+20	4.75758e+15	1.64057e+23	2.54214e+23
28900	4.68826e+19	1.60962e+22	7.27685e+22	6.95895e+20	5.55554e+15	1.63721e+23	2.53328e+23
29000	4.43022e+19	1.54141e+22	7.28676e+22	7.43289e+20	6.47939e+15	1.63379e+23	2.52449e+23
29100	4.18658e+19	1.47607e+22	7.29458e+22	7.93381e+20	7.54773e+15	1.63033e+23	2.51574e+23
29200	3.95655e+19	1.41349e+22	7.30038e+22	8.46295e+20	8.78172e+15	1.62681e+23	2.50706e+23
29300	3.73938e+19	1.35356e+22	7.3042e+22	9.02156e+20	1.02054e+16	1.62326e+23	2.49843e+23
29400	3.53436e+19	1.29618e+22	7.3061e+22	9.61093e+20	1.1846e+16	1.61967e+23	2.48986e+23
29500	3.34082e+19	1.24124e+22	7.30612e+22	1.02324e+21	1.37345e+16	1.61605e+23	2.48135e+23
29600	3.15811e+19	1.18866e+22	7.30432e+22	1.08873e+21	1.59059e+16	1.61239e+23	2.47289e+23
29700	2.98563e+19	1.13833e+22	7.30072e+22	1.15771e+21	1.83998e+16	1.60871e+23	2.46449e+23
29800	2.82281e+19	1.09016e+22	7.29539e+22	1.23032e+21	2.12609e+16	1.605e+23	2.45614e+23
29900	2.6691e+19	1.04406e+22	7.28835e+22	1.3067e+21	2.45397e+16	1.60128e+23	2.44785e+23
30000	2.52399e+19	9.99947e+21	7.27964e+22	1.38701e+21	2.82931e+16	1.59753e+23	2.43961e+23
