# Supplementary material for: Cross-Code Verification for Improved Thermophysical Properties of Argon, Krypton and Xenon Plasmas
Source: Entropy (Basel). 2026 Jul 22;28(7):830. doi: 10.3390/e28070830 (PMC13409251; doi:10.3390/e28070830)
Supplement: Supplementary file 1 [file entropy-28-00830-s001.zip › Ar_Kr_Xe_Data/Compositions/Argon/Comp_Ar Composition 2 atm.csv]

Te [K]	n_{Ar}[#/m^3]	n_{Ar+}[#/m^3]	n_{Ar+2}[#/m^3]	n_{Ar+3}[#/m^3]	n_{Ar+4}[#/m^3]	n_{e-}[#/m^3]	n_{tot}[#/m^3]
300	4.82864e+25	1	1	1	1	12.9326	4.82864e+25
400	3.62148e+25	1	1	1	1	10.6899	3.62148e+25
500	2.89719e+25	1	1	1	1	9.99057	2.89719e+25
600	2.41432e+25	1	1	1	1	9.75732	2.41432e+25
700	2.06942e+25	1	1	1	1	9.6926	2.06942e+25
800	1.81074e+25	1	1	1	1	9.69033	1.81074e+25
900	1.60955e+25	1	1	1	1	9.70932	1.60955e+25
1000	1.44859e+25	1	1	1	1	9.73352	1.44859e+25
1100	1.3169e+25	1	1	1	1	9.75705	1.3169e+25
1200	1.20716e+25	1	1	1	1	9.77808	1.20716e+25
1300	1.1143e+25	1	1	1	1	9.79631	1.1143e+25
1400	1.03471e+25	1	1	1	1	9.81202	1.03471e+25
1500	9.65728e+24	1	1	1	1	9.82556	9.65728e+24
1600	9.0537e+24	15.7084	1	1	1	18.5538	9.0537e+24
1700	8.52113e+24	98.4747	1	1	1	2561.87	8.52113e+24
1800	8.04774e+24	890.331	1	1	1	115938	8.04774e+24
1900	7.62417e+24	7044.7	1	1	1	3.1894e+06	7.62417e+24
2000	7.24296e+24	54978.7	1	1	1	5.20148e+07	7.24296e+24
2100	6.89806e+24	428967	1	1	1	5.35618e+08	6.89806e+24
2200	6.58451e+24	6.69448e+06	1	1	1	1.85324e+09	6.58451e+24
2300	6.29823e+24	2.02662e+08	1	1	1	2.33958e+09	6.29823e+24
2400	6.0358e+24	3.37395e+09	1	1	1	3.96881e+09	6.0358e+24
2500	5.79437e+24	1.70226e+10	1	1	1	1.70227e+10	5.79437e+24
2600	5.57151e+24	7.03883e+10	1	1	1	7.03884e+10	5.57151e+24
2700	5.36516e+24	2.62116e+11	1	1	1	2.62116e+11	5.36516e+24
2800	5.17354e+24	8.88934e+11	1	1	1	8.88936e+11	5.17354e+24
2900	4.99515e+24	2.7722e+12	1	1	1	2.77221e+12	4.99515e+24
3000	4.82864e+24	8.01669e+12	1	1	1	8.01673e+12	4.82864e+24
3100	4.67288e+24	2.16544e+13	1	1	1	2.16546e+13	4.67288e+24
3200	4.52685e+24	5.4986e+13	1	1	1	5.49866e+13	4.52685e+24
3300	4.38967e+24	1.31992e+14	1	1	1	1.31994e+14	4.38967e+24
3400	4.26057e+24	3.01015e+14	1	1	1	3.01015e+14	4.26057e+24
3500	4.13884e+24	6.55043e+14	1	1	1	6.55043e+14	4.13884e+24
3600	4.02387e+24	1.36549e+15	1	1	1	1.36549e+15	4.02387e+24
3700	3.91511e+24	2.73627e+15	1	1	1	2.73627e+15	3.91511e+24
3800	3.81209e+24	5.28722e+15	1	1	1	5.28722e+15	3.81209e+24
3900	3.71434e+24	9.87896e+15	1	1	1	9.87896e+15	3.71434e+24
4000	3.62148e+24	1.78937e+16	1	1	1	1.78937e+16	3.62148e+24
4100	3.53315e+24	3.14908e+16	1	1	1	3.14908e+16	3.53315e+24
4200	3.44903e+24	5.39573e+16	1	1	1	5.39573e+16	3.44903e+24
4300	3.36882e+24	9.01802e+16	1	1	1	9.01802e+16	3.36882e+24
4400	3.29226e+24	1.47266e+17	1	1	1	1.47266e+17	3.29226e+24
4500	3.21909e+24	2.35339e+17	1	1	1	2.35339e+17	3.21909e+24
4600	3.14911e+24	3.68553e+17	1	1	1	3.68553e+17	3.14911e+24
4700	3.08211e+24	5.66342e+17	1	1	1	5.66342e+17	3.08211e+24
4800	3.0179e+24	8.54961e+17	1	1	1	8.54961e+17	3.0179e+24
4900	2.95631e+24	1.26933e+18	1	1	1	1.26933e+18	2.95631e+24
5000	2.89718e+24	1.85522e+18	1	1	1	1.85522e+18	2.89719e+24
5100	2.84037e+24	2.67186e+18	1.3051	1	1	2.67186e+18	2.84038e+24
5200	2.78575e+24	3.79485e+18	4.5104	1	1	3.79485e+18	2.78575e+24
5300	2.73318e+24	5.31966e+18	14.8856	1	1	5.31966e+18	2.73319e+24
5400	2.68256e+24	7.36538e+18	47.0336	1	1	7.36538e+18	2.68258e+24
5500	2.63378e+24	1.00791e+19	142.617	1	1	1.00791e+19	2.6338e+24
5600	2.58675e+24	1.36408e+19	415.921	1	1	1.36408e+19	2.58677e+24
5700	2.54135e+24	1.82685e+19	1169.01	1	1	1.82685e+19	2.54139e+24
5800	2.49752e+24	2.42238e+19	3172.66	1	1	2.42238e+19	2.49757e+24
5900	2.45518e+24	3.18186e+19	8329.09	1	1	3.18186e+19	2.45524e+24
6000	2.41424e+24	4.14213e+19	21186.6	1	1	4.14213e+19	2.41432e+24
6100	2.37463e+24	5.34643e+19	52298.4	1	1	5.34643e+19	2.37474e+24
6200	2.3363e+24	6.84509e+19	125461	1	1	6.84509e+19	2.33644e+24
6300	2.29918e+24	8.69639e+19	292898	1	1	8.69639e+19	2.29935e+24
6400	2.26321e+24	1.09673e+20	666287	1	1	1.09673e+20	2.26343e+24
6500	2.22833e+24	1.37344e+20	1.47864e+06	1	1	1.37344e+20	2.2286e+24
6600	2.1945e+24	1.70848e+20	3.20488e+06	1	1	1.70848e+20	2.19484e+24
6700	2.16166e+24	2.11167e+20	6.79147e+06	1	1	2.11167e+20	2.16208e+24
6800	2.12976e+24	2.59409e+20	1.40849e+07	1	1	2.59409e+20	2.13028e+24
6900	2.09878e+24	3.1681e+20	2.86144e+07	1	1	3.1681e+20	2.09941e+24
7000	2.06865e+24	3.84751e+20	5.69957e+07	1	1	3.84751e+20	2.06942e+24
7100	2.03934e+24	4.6476e+20	1.11401e+08	1	1	4.6476e+20	2.04027e+24
7200	2.01082e+24	5.58525e+20	2.13828e+08	1	1	5.58525e+20	2.01193e+24
7300	1.98304e+24	6.67901e+20	4.03359e+08	1	1	6.67901e+20	1.98437e+24
7400	1.95597e+24	7.94923e+20	7.48305e+08	1	1	7.94923e+20	1.95756e+24
7500	1.92957e+24	9.41807e+20	1.36619e+09	1	1	9.41807e+20	1.93146e+24
7600	1.90382e+24	1.11097e+21	2.45624e+09	1	1	1.11097e+21	1.90605e+24
7700	1.87868e+24	1.30501e+21	4.35117e+09	1	1	1.30501e+21	1.88129e+24
7800	1.85412e+24	1.52677e+21	7.59931e+09	1	1	1.52677e+21	1.85718e+24
7900	1.83011e+24	1.77926e+21	1.30918e+10	1	1	1.77926e+21	1.83367e+24
8000	1.80662e+24	2.06575e+21	2.2259e+10	1	1	2.06575e+21	1.81075e+24
8100	1.78362e+24	2.38972e+21	3.73685e+10	1	1	2.38972e+21	1.7884e+24
8200	1.76108e+24	2.75486e+21	6.19725e+10	1	1	2.75486e+21	1.76659e+24
8300	1.73899e+24	3.16513e+21	1.01572e+11	1	1	3.16513e+21	1.74532e+24
8400	1.71729e+24	3.6247e+21	1.64596e+11	1	1	3.6247e+21	1.72454e+24
8500	1.69599e+24	4.13799e+21	2.63816e+11	1	1	4.13799e+21	1.70426e+24
8600	1.67503e+24	4.70964e+21	4.18397e+11	1	1	4.70964e+21	1.68445e+24
8700	1.65441e+24	5.34454e+21	6.56805e+11	1	1	5.34454e+21	1.6651e+24
8800	1.63409e+24	6.04781e+21	1.02093e+12	1	1	6.04781e+21	1.64619e+24
8900	1.61406e+24	6.82478e+21	1.57185e+12	1	1	6.82478e+21	1.62771e+24
9000	1.59427e+24	7.68104e+21	2.39781e+12	1	1	7.68104e+21	1.60963e+24
9100	1.57472e+24	8.62235e+21	3.6253e+12	1	1	8.62235e+21	1.59196e+24
9200	1.55537e+24	9.65471e+21	5.434e+12	1	1	9.65471e+21	1.57468e+24
9300	1.5362e+24	1.07843e+22	8.07722e+12	1	1	1.07843e+22	1.55776e+24
9400	1.51707e+24	1.2017e+22	1.19093e+13	1	1	1.2017e+22	1.54111e+24
9500	1.4983e+24	1.33607e+22	1.74221e+13	1	1	1.33607e+22	1.52502e+24
9600	1.47942e+24	1.48202e+22	2.52935e+13	1	1	1.48202e+22	1.50906e+24
9700	1.46072e+24	1.64036e+22	3.64515e+13	1	1	1.64036e+22	1.49352e+24
9800	1.4422e+24	1.81182e+22	5.21573e+13	1	1	1.81182e+22	1.47844e+24
9900	1.4235e+24	1.99689e+22	7.41136e+13	1	1	1.99689e+22	1.46344e+24
10000	1.40491e+24	2.19644e+22	1.04605e+14	1	1	2.19644e+22	1.44884e+24
10100	1.3863e+24	2.41113e+22	1.46679e+14	1	1	2.41113e+22	1.43453e+24
10200	1.36767e+24	2.64166e+22	2.04373e+14	1	1	2.64166e+22	1.4205e+24
10300	1.34898e+24	2.8887e+22	2.83006e+14	1	1	2.8887e+22	1.40675e+24
10400	1.33041e+24	3.15319e+22	3.89549e+14	1	1	3.15319e+22	1.39348e+24
10500	1.31158e+24	3.43536e+22	5.3308e+14	1.3941	1	3.43536e+22	1.38028e+24
10600	1.29263e+24	3.73606e+22	7.25366e+14	2.72604	1	3.73606e+22	1.36735e+24
10700	1.27355e+24	4.0559e+22	9.81574e+14	5.26804	1	4.0559e+22	1.35466e+24
10800	1.25431e+24	4.39546e+22	1.32116e+15	10.0645	1	4.39546e+22	1.34222e+24
10900	1.23492e+24	4.75532e+22	1.76894e+15	19.0151	1	4.75532e+22	1.33002e+24
11000	1.21533e+24	5.13596e+22	2.35644e+15	35.5391	1	5.13596e+22	1.31805e+24
11100	1.19555e+24	5.53786e+22	3.12351e+15	65.7269	1	5.53786e+22	1.30631e+24
11200	1.17556e+24	5.96142e+22	4.1203e+15	120.319	1	5.96142e+22	1.29479e+24
11300	1.15534e+24	6.40697e+22	5.4096e+15	218.075	1	6.40698e+22	1.28348e+24
11400	1.13489e+24	6.87481e+22	7.06973e+15	391.444	1	6.87481e+22	1.27238e+24
11500	1.11419e+24	7.36512e+22	9.19796e+15	696.05	1	7.36512e+22	1.26149e+24
11600	1.09324e+24	7.878e+22	1.19146e+16	1226.39	1	7.878e+22	1.2508e+24
11700	1.07204e+24	8.41349e+22	1.53677e+16	2141.61	1	8.41349e+22	1.24031e+24
11800	1.05058e+24	8.97151e+22	1.9739e+16	3707.45	1	8.97152e+22	1.23001e+24
11900	1.02886e+24	9.5519e+22	2.52506e+16	6364.08	1	9.5519e+22	1.2199e+24
12000	1.00688e+24	1.01543e+23	3.21728e+16	10834.7	1	1.01544e+23	1.20997e+24
12100	9.84647e+23	1.07784e+23	4.08333e+16	18298.2	1	1.07784e+23	1.20022e+24
12200	9.62165e+23	1.14237e+23	5.16284e+16	30662.3	1	1.14237e+23	1.19064e+24
12300	9.39445e+23	1.20894e+23	6.50349e+16	50990.7	1	1.20894e+23	1.18123e+24
12400	9.16497e+23	1.27748e+23	8.16251e+16	84169	1	1.27748e+23	1.17199e+24
12500	8.93332e+23	1.34791e+23	1.02083e+17	137932	1	1.34791e+23	1.16291e+24
12600	8.69973e+23	1.4201e+23	1.27225e+17	224449	1	1.4201e+23	1.15399e+24
12700	8.46431e+23	1.49398e+23	1.58019e+17	362722	1	1.49399e+23	1.14523e+24
12800	8.22739e+23	1.56936e+23	1.95613e+17	582267	1	1.56936e+23	1.13661e+24
12900	7.98917e+23	1.64612e+23	2.41358e+17	928602	1	1.64612e+23	1.12814e+24
13000	7.74992e+23	1.7241e+23	2.9685e+17	1.47151e+06	1	1.7241e+23	1.11981e+24
13100	7.50996e+23	1.80313e+23	3.63956e+17	2.31737e+06	1	1.80313e+23	1.11162e+24
13200	7.26957e+23	1.88304e+23	4.44861e+17	3.62732e+06	1	1.88305e+23	1.10357e+24
13300	7.0291e+23	1.96364e+23	5.42115e+17	5.64419e+06	1	1.96366e+23	1.09564e+24
13400	6.78899e+23	2.0447e+23	6.58681e+17	8.73186e+06	1	2.04471e+23	1.08784e+24
13500	6.54956e+23	2.12602e+23	7.97994e+17	1.34326e+07	1	2.12604e+23	1.08016e+24
13600	6.31107e+23	2.20747e+23	9.64036e+17	2.05497e+07	1	2.20749e+23	1.0726e+24
13700	6.07419e+23	2.28868e+23	1.16138e+18	3.12695e+07	1	2.2887e+23	1.06516e+24
13800	5.83922e+23	2.36949e+23	1.39531e+18	4.73318e+07	1	2.36952e+23	1.05782e+24
13900	5.60656e+23	2.44968e+23	1.67187e+18	7.12772e+07	1	2.44971e+23	1.0506e+24
14000	5.37663e+23	2.52901e+23	1.998e+18	1.06799e+08	1	2.52905e+23	1.04347e+24
14100	5.14985e+23	2.60726e+23	2.38159e+18	1.59239e+08	1	2.60731e+23	1.03645e+24
14200	4.92662e+23	2.68422e+23	2.83167e+18	2.36291e+08	1	2.68428e+23	1.02951e+24
14300	4.70734e+23	2.75967e+23	3.35847e+18	3.48983e+08	1	2.75973e+23	1.02268e+24
14400	4.49238e+23	2.83339e+23	3.97362e+18	5.13056e+08	1	2.83347e+23	1.01593e+24
14500	4.28206e+23	2.90523e+23	4.69024e+18	7.50878e+08	1	2.90532e+23	1.00927e+24
14600	4.07679e+23	2.97494e+23	5.52318e+18	1.09411e+09	1	2.97505e+23	1.00268e+24
14700	3.87685e+23	3.0424e+23	6.48916e+18	1.58738e+09	1	3.04253e+23	9.96184e+23
14800	3.6825e+23	3.10743e+23	7.60698e+18	2.29332e+09	1	3.10758e+23	9.8976e+23
14900	3.49401e+23	3.16991e+23	8.89775e+18	3.29949e+09	1	3.17009e+23	9.8341e+23
15000	3.3114e+23	3.22981e+23	1.03852e+19	4.72776e+09	1	3.23001e+23	9.77133e+23
15100	3.13521e+23	3.28684e+23	1.20956e+19	6.74745e+09	1	3.28708e+23	9.70924e+23
15200	2.9654e+23	3.34101e+23	1.40585e+19	9.59232e+09	1	3.34129e+23	9.64785e+23
15300	2.80208e+23	3.39227e+23	1.63069e+19	1.35843e+10	1	3.39259e+23	9.5871e+23
15400	2.64532e+23	3.44055e+23	1.88773e+19	1.91651e+10	1	3.44093e+23	9.52699e+23
15500	2.49513e+23	3.48587e+23	2.18104e+19	2.69383e+10	1	3.4863e+23	9.46751e+23
15600	2.35111e+23	3.5284e+23	2.51514e+19	3.77247e+10	1	3.5289e+23	9.40865e+23
15700	2.21409e+23	3.56771e+23	2.89498e+19	5.26429e+10	1	3.56829e+23	9.35038e+23
15800	2.08357e+23	3.60407e+23	3.3261e+19	7.32012e+10	1	3.60473e+23	9.29269e+23
15900	1.95945e+23	3.63749e+23	3.81457e+19	1.01434e+11	1	3.63826e+23	9.23559e+23
16000	1.84163e+23	3.66805e+23	4.36712e+19	1.40076e+11	1	3.66893e+23	9.17905e+23
16100	1.72996e+23	3.69581e+23	4.99113e+19	1.92785e+11	1	3.6968e+23	9.12307e+23
16200	1.62427e+23	3.72083e+23	5.69471e+19	2.64447e+11	1	3.72197e+23	9.06764e+23
16300	1.5244e+23	3.74321e+23	6.48678e+19	3.61557e+11	1	3.74451e+23	9.01276e+23
16400	1.43014e+23	3.76304e+23	7.3771e+19	4.92731e+11	1	3.76451e+23	8.95843e+23
16500	1.3413e+23	3.78041e+23	8.37636e+19	6.69354e+11	1	3.78209e+23	8.90464e+23
16600	1.25766e+23	3.79543e+23	9.49626e+19	9.06426e+11	1	3.79733e+23	8.85137e+23
16700	1.179e+23	3.80821e+23	1.07496e+20	1.22365e+12	1	3.81036e+23	8.79864e+23
16800	1.10511e+23	3.81884e+23	1.21502e+20	1.64684e+12	1	3.82127e+23	8.74644e+23
16900	1.03574e+23	3.82745e+23	1.37133e+20	2.20967e+12	1	3.83019e+23	8.69476e+23
17000	9.70695e+22	3.83413e+23	1.54554e+20	2.956e+12	1	3.83722e+23	8.64359e+23
17100	9.10367e+22	3.83867e+23	1.73943e+20	3.94297e+12	1	3.84215e+23	8.59293e+23
17200	8.53283e+22	3.84183e+23	1.95496e+20	5.24383e+12	1.05623	3.84574e+23	8.5428e+23
17300	7.99909e+22	3.84334e+23	2.19424e+20	6.95383e+12	1.77311	3.84773e+23	8.49318e+23
17400	7.49931e+22	3.84338e+23	2.45955e+20	9.19519e+12	2.961	3.8483e+23	8.44406e+23
17500	7.03199e+22	3.842e+23	2.75335e+20	1.21248e+13	4.91924	3.8475e+23	8.39545e+23
17600	6.59521e+22	3.83929e+23	3.07832e+20	1.59435e+13	8.13096	3.84545e+23	8.34734e+23
17700	6.18709e+22	3.83535e+23	3.43732e+20	2.09073e+13	13.372	3.84222e+23	8.29972e+23
17800	5.80585e+22	3.83025e+23	3.83346e+20	2.73423e+13	21.8819	3.83792e+23	8.25259e+23
17900	5.44979e+22	3.82408e+23	4.27006e+20	3.56621e+13	35.6317	3.83262e+23	8.20596e+23
18000	5.1208e+22	3.81673e+23	4.7507e+20	4.63921e+13	57.7439	3.82623e+23	8.15979e+23
18100	4.81032e+22	3.80863e+23	5.27927e+20	6.01906e+13	93.1226	3.81918e+23	8.11412e+23
18200	4.52042e+22	3.79965e+23	5.85987e+20	7.78914e+13	149.465	3.81137e+23	8.06892e+23
18300	4.24974e+22	3.78987e+23	6.49692e+20	1.0054e+14	238.773	3.80286e+23	8.0242e+23
18400	3.99698e+22	3.77933e+23	7.19515e+20	1.29447e+14	379.678	3.79372e+23	7.97994e+23
18500	3.76094e+22	3.76808e+23	7.95962e+20	1.66248e+14	600.969	3.784e+23	7.93614e+23
18600	3.54048e+22	3.75618e+23	8.79571e+20	2.12986e+14	946.935	3.77377e+23	7.8928e+23
18700	3.33453e+22	3.74366e+23	9.70918e+20	2.72196e+14	1485.4	3.76308e+23	7.84991e+23
18800	3.14211e+22	3.73057e+23	1.07061e+21	3.47028e+14	2319.75	3.75198e+23	7.80747e+23
18900	2.96228e+22	3.71693e+23	1.17931e+21	4.41375e+14	3606.92	3.74052e+23	7.76547e+23
19000	2.79498e+22	3.70274e+23	1.29769e+21	5.60051e+14	5584.21	3.72869e+23	7.72391e+23
19100	2.63778e+22	3.6881e+23	1.4265e+21	7.08971e+14	8608.35	3.71663e+23	7.68278e+23
19200	2.49073e+22	3.67301e+23	1.56649e+21	8.95411e+14	13214.2	3.70434e+23	7.64208e+23
19300	2.35313e+22	3.65747e+23	1.71851e+21	1.12829e+15	20199.7	3.69184e+23	7.60181e+23
19400	2.22433e+22	3.64151e+23	1.8834e+21	1.41852e+15	30750.4	3.67918e+23	7.56195e+23
19500	2.10372e+22	3.62514e+23	2.06207e+21	1.77939e+15	46620.9	3.66638e+23	7.52251e+23
19600	1.99073e+22	3.60837e+23	2.25549e+21	2.2271e+15	70396.5	3.65348e+23	7.48348e+23
19700	1.88484e+22	3.59121e+23	2.46466e+21	2.78132e+15	105872	3.64051e+23	7.44485e+23
19800	1.78555e+22	3.57367e+23	2.69062e+21	3.46587e+15	158595	3.62748e+23	7.40662e+23
19900	1.69241e+22	3.55575e+23	2.93449e+21	4.30955e+15	236644	3.61444e+23	7.36878e+23
20000	1.60499e+22	3.53746e+23	3.19742e+21	5.34707e+15	351732	3.6014e+23	7.33133e+23
20100	1.52291e+22	3.51878e+23	3.4806e+21	6.62024e+15	520784	3.58839e+23	7.29427e+23
20200	1.4458e+22	3.49973e+23	3.78527e+21	8.17922e+15	768154	3.57543e+23	7.25759e+23
20300	1.37332e+22	3.48029e+23	4.11274e+21	1.00841e+16	1.12875e+06	3.56254e+23	7.22129e+23
20400	1.30516e+22	3.46045e+23	4.46434e+21	1.24066e+16	1.65244e+06	3.54974e+23	7.18535e+23
20500	1.24102e+22	3.44022e+23	4.84145e+21	1.52324e+16	2.41013e+06	3.53705e+23	7.14978e+23
20600	1.18063e+22	3.41958e+23	5.24548e+21	1.86632e+16	3.50234e+06	3.52449e+23	7.11458e+23
20700	1.12375e+22	3.39851e+23	5.67791e+21	2.28198e+16	5.071e+06	3.51207e+23	7.07973e+23
20800	1.07013e+22	3.37701e+23	6.14022e+21	2.78453e+16	7.31571e+06	3.49981e+23	7.04524e+23
20900	1.01956e+22	3.35506e+23	6.63393e+21	3.39085e+16	1.05162e+07	3.48774e+23	7.01109e+23
21000	9.71846e+21	3.33265e+23	7.16058e+21	4.12084e+16	1.50632e+07	3.47586e+23	6.97729e+23
21100	9.26789e+21	3.30975e+23	7.72175e+21	4.99789e+16	2.14999e+07	3.46419e+23	6.94384e+23
21200	8.84219e+21	3.28636e+23	8.31901e+21	6.04945e+16	3.05794e+07	3.45274e+23	6.91072e+23
21300	8.43972e+21	3.26246e+23	8.95393e+21	7.30759e+16	4.33417e+07	3.44154e+23	6.87793e+23
21400	8.05899e+21	3.23802e+23	9.62809e+21	8.80978e+16	6.12175e+07	3.43059e+23	6.84548e+23
21500	7.69859e+21	3.21303e+23	1.03431e+22	1.05996e+17	8.61684e+07	3.4199e+23	6.81335e+23
21600	7.35721e+21	3.18748e+23	1.11004e+22	1.27277e+17	1.20873e+08	3.40949e+23	6.78154e+23
21700	7.03365e+21	3.16133e+23	1.19016e+22	1.52528e+17	1.68979e+08	3.39937e+23	6.75005e+23
21800	6.72678e+21	3.13458e+23	1.27481e+22	1.82425e+17	2.3543e+08	3.38954e+23	6.71887e+23
21900	6.43554e+21	3.1072e+23	1.36413e+22	2.17751e+17	3.26907e+08	3.38003e+23	6.68801e+23
22000	6.15896e+21	3.07918e+23	1.45826e+22	2.59404e+17	4.52407e+08	3.37084e+23	6.65745e+23
22100	5.89612e+21	3.05051e+23	1.55733e+22	3.08413e+17	6.23997e+08	3.36198e+23	6.62719e+23
22200	5.7005e+21	3.02089e+23	1.66142e+22	3.6598e+17	8.57924e+08	3.35318e+23	6.59722e+23
22300	5.46168e+21	2.99086e+23	1.7707e+22	4.33408e+17	1.17549e+09	3.34501e+23	6.56756e+23
22400	5.23423e+21	2.96013e+23	1.88523e+22	5.12245e+17	1.6053e+09	3.33719e+23	6.5382e+23
22500	5.01748e+21	2.92869e+23	2.00509e+22	6.04229e+17	2.1851e+09	3.32973e+23	6.50912e+23
22600	4.81079e+21	2.89654e+23	2.13036e+22	7.11325e+17	2.9646e+09	3.32263e+23	6.48032e+23
22700	4.61355e+21	2.86366e+23	2.26108e+22	8.35754e+17	4.00912e+09	3.3159e+23	6.45181e+23
22800	4.42521e+21	2.83005e+23	2.39728e+22	9.80014e+17	5.40413e+09	3.30953e+23	6.42357e+23
22900	4.24527e+21	2.79571e+23	2.53899e+22	1.14691e+18	7.26115e+09	3.30354e+23	6.39561e+23
23000	4.07323e+21	2.76064e+23	2.6862e+22	1.3396e+18	9.72506e+09	3.29792e+23	6.36792e+23
23100	3.90866e+21	2.72484e+23	2.83888e+22	1.56159e+18	1.29836e+10	3.29266e+23	6.34049e+23
23200	3.75113e+21	2.68832e+23	2.99699e+22	1.81679e+18	1.72791e+10	3.28778e+23	6.31333e+23
23300	3.60025e+21	2.6511e+23	3.16047e+22	2.10958e+18	2.29234e+10	3.28326e+23	6.28643e+23
23400	3.45567e+21	2.61318e+23	3.32922e+22	2.44477e+18	3.03162e+10	3.2791e+23	6.25978e+23
23500	3.31704e+21	2.57458e+23	3.50313e+22	2.82771e+18	3.99685e+10	3.27529e+23	6.23338e+23
23600	3.18405e+21	2.53532e+23	3.68208e+22	3.26429e+18	5.25314e+10	3.27183e+23	6.20724e+23
23700	3.05641e+21	2.49543e+23	3.86589e+22	3.76102e+18	6.88313e+10	3.26872e+23	6.18133e+23
23800	2.93384e+21	2.45492e+23	4.05441e+22	4.32501e+18	8.99144e+10	3.26593e+23	6.15567e+23
23900	2.8161e+21	2.41383e+23	4.24742e+22	4.96406e+18	1.17101e+11	3.26346e+23	6.13024e+23
24000	2.70294e+21	2.37219e+23	4.4447e+22	5.68673e+18	1.52051e+11	3.2613e+23	6.10505e+23
24100	2.59415e+21	2.33004e+23	4.64601e+22	6.5023e+18	1.96847e+11	3.25944e+23	6.08008e+23
24200	2.48952e+21	2.28741e+23	4.85109e+22	7.4209e+18	2.54091e+11	3.25785e+23	6.05534e+23
24300	2.38886e+21	2.24435e+23	5.05966e+22	8.45353e+18	3.27029e+11	3.25654e+23	6.03082e+23
24400	2.29199e+21	2.20089e+23	5.27142e+22	9.6121e+18	4.19691e+11	3.25547e+23	6.00652e+23
24500	2.19875e+21	2.15709e+23	5.48607e+22	1.09095e+19	5.37076e+11	3.25463e+23	5.98243e+23
24600	2.10897e+21	2.11299e+23	5.70327e+22	1.23596e+19	6.8536e+11	3.25402e+23	5.95855e+23
24700	2.02253e+21	2.06864e+23	5.92268e+22	1.39773e+19	8.72151e+11	3.2536e+23	5.93487e+23
24800	1.93928e+21	2.02409e+23	6.14398e+22	1.57789e+19	1.1068e+12	3.25336e+23	5.9114e+23
24900	1.85909e+21	1.9794e+23	6.36678e+22	1.77814e+19	1.40079e+12	3.25329e+23	5.88813e+23
25000	1.78185e+21	1.9346e+23	6.59074e+22	2.00035e+19	1.76811e+12	3.25335e+23	5.86504e+23
25100	1.70744e+21	1.88976e+23	6.81549e+22	2.24648e+19	2.22588e+12	3.25354e+23	5.84215e+23
25200	1.63577e+21	1.84494e+23	7.04066e+22	2.51866e+19	2.79489e+12	3.25383e+23	5.81944e+23
25300	1.56673e+21	1.80018e+23	7.26588e+22	2.81913e+19	3.50038e+12	3.2542e+23	5.79692e+23
25400	1.50024e+21	1.75554e+23	7.49079e+22	3.15029e+19	4.3729e+12	3.25464e+23	5.77457e+23
25500	1.4362e+21	1.71106e+23	7.71501e+22	3.51468e+19	5.44936e+12	3.25512e+23	5.7524e+23
25600	1.37453e+21	1.66681e+23	7.93821e+22	3.91503e+19	6.77424e+12	3.25563e+23	5.7304e+23
25700	1.31516e+21	1.62283e+23	8.16002e+22	4.35418e+19	8.40102e+12	3.25614e+23	5.70856e+23
25800	1.2359e+21	1.57926e+23	8.38027e+22	4.83512e+19	1.03934e+13	3.25677e+23	5.6869e+23
25900	1.18164e+21	1.53597e+23	8.59831e+22	5.36118e+19	1.28291e+13	3.25724e+23	5.6654e+23
26000	1.12944e+21	1.4931e+23	8.81396e+22	5.93571e+19	1.57995e+13	3.25767e+23	5.64405e+23
26100	1.07925e+21	1.45068e+23	9.02693e+22	6.56228e+19	1.94141e+13	3.25803e+23	5.62286e+23
26200	1.03099e+21	1.40877e+23	9.23692e+22	7.24468e+19	2.38033e+13	3.25832e+23	5.60182e+23
26300	9.84619e+20	1.36739e+23	9.44366e+22	7.98689e+19	2.91217e+13	3.25852e+23	5.58093e+23
26400	9.40066e+20	1.3266e+23	9.64689e+22	8.79311e+19	3.55531e+13	3.25862e+23	5.56019e+23
26500	8.97276e+20	1.28642e+23	9.84636e+22	9.66774e+19	4.33145e+13	3.25859e+23	5.53959e+23
26600	8.56197e+20	1.24689e+23	1.00418e+23	1.06154e+20	5.26626e+13	3.25844e+23	5.51913e+23
26700	8.16773e+20	1.20803e+23	1.02331e+23	1.1641e+20	6.39e+13	3.25814e+23	5.49881e+23
26800	7.78952e+20	1.16987e+23	1.042e+23	1.27496e+20	7.73832e+13	3.2577e+23	5.47863e+23
26900	7.42684e+20	1.13244e+23	1.06023e+23	1.39467e+20	9.35307e+13	3.25709e+23	5.45859e+23
27000	7.07919e+20	1.09576e+23	1.07799e+23	1.52377e+20	1.12834e+14	3.25632e+23	5.43868e+23
27100	6.74608e+20	1.05985e+23	1.09527e+23	1.66286e+20	1.35869e+14	3.25537e+23	5.4189e+23
27200	6.42704e+20	1.02472e+23	1.11204e+23	1.81255e+20	1.6331e+14	3.25424e+23	5.39925e+23
27300	6.12159e+20	9.9039e+22	1.12831e+23	1.97349e+20	1.95942e+14	3.25293e+23	5.37972e+23
27400	5.82928e+20	9.56867e+22	1.14406e+23	2.14635e+20	2.34683e+14	3.25142e+23	5.36032e+23
27500	5.54967e+20	9.24162e+22	1.15928e+23	2.33184e+20	2.80602e+14	3.24972e+23	5.34105e+23
27600	5.2823e+20	8.92281e+22	1.17398e+23	2.53068e+20	3.3494e+14	3.24783e+23	5.3219e+23
27700	5.02674e+20	8.61228e+22	1.18814e+23	2.74365e+20	3.99141e+14	3.24573e+23	5.30287e+23
27800	4.78259e+20	8.31004e+22	1.20176e+23	2.97155e+20	4.74876e+14	3.24344e+23	5.28396e+23
27900	4.54941e+20	8.01611e+22	1.21484e+23	3.2152e+20	5.64083e+14	3.24095e+23	5.26516e+23
28000	4.3268e+20	7.73045e+22	1.22739e+23	3.47549e+20	6.69003e+14	3.23825e+23	5.24649e+23
28100	4.11436e+20	7.45303e+22	1.2394e+23	3.75331e+20	7.92221e+14	3.23536e+23	5.22793e+23
28200	3.91172e+20	7.18379e+22	1.25087e+23	4.0496e+20	9.36722e+14	3.23228e+23	5.20949e+23
28300	3.71847e+20	6.92266e+22	1.26182e+23	4.36536e+20	1.10594e+15	3.22899e+23	5.19116e+23
28400	3.53426e+20	6.66955e+22	1.27223e+23	4.7016e+20	1.30384e+15	3.22552e+23	5.17295e+23
28500	3.43416e+20	6.42421e+22	1.28211e+23	5.05939e+20	1.53498e+15	3.22182e+23	5.15484e+23
28600	3.26363e+20	6.18685e+22	1.29149e+23	5.43982e+20	1.80453e+15	3.21798e+23	5.13685e+23
28700	3.1012e+20	5.95718e+22	1.30035e+23	5.84403e+20	2.1185e+15	3.21396e+23	5.11897e+23
28800	2.94654e+20	5.73506e+22	1.30872e+23	6.27323e+20	2.48373e+15	3.20976e+23	5.1012e+23
28900	2.79932e+20	5.52036e+22	1.31659e+23	6.72863e+20	2.90806e+15	3.20539e+23	5.08354e+23
29000	2.65922e+20	5.31293e+22	1.32397e+23	7.21153e+20	3.40041e+15	3.20086e+23	5.06599e+23
29100	2.52593e+20	5.1126e+22	1.33087e+23	7.72324e+20	3.971e+15	3.19617e+23	5.04855e+23
29200	2.39916e+20	4.91923e+22	1.3373e+23	8.26514e+20	4.63145e+15	3.19132e+23	5.03121e+23
29300	2.27861e+20	4.73264e+22	1.34327e+23	8.83864e+20	5.39501e+15	3.18633e+23	5.01398e+23
29400	2.164e+20	4.55267e+22	1.34879e+23	9.44521e+20	6.27673e+15	3.18119e+23	4.99686e+23
29500	2.05508e+20	4.37914e+22	1.35387e+23	1.00864e+21	7.29371e+15	3.17592e+23	4.97984e+23
29600	1.95156e+20	4.21188e+22	1.35852e+23	1.07637e+21	8.46535e+15	3.17051e+23	4.96293e+23
29700	1.85321e+20	4.05072e+22	1.36274e+23	1.14788e+21	9.81365e+15	3.16498e+23	4.94612e+23
29800	1.75979e+20	3.89548e+22	1.36654e+23	1.22333e+21	1.13635e+16	3.15934e+23	4.92942e+23
29900	1.67105e+20	3.74598e+22	1.36995e+23	1.3029e+21	1.31431e+16	3.15358e+23	4.91282e+23
30000	1.58678e+20	3.60205e+22	1.37295e+23	1.38677e+21	1.51842e+16	3.14771e+23	4.89632e+23
