# Supplementary material for: Cross-Code Verification for Improved Thermophysical Properties of Argon, Krypton and Xenon Plasmas
Source: Entropy (Basel). 2026 Jul 22;28(7):830. doi: 10.3390/e28070830 (PMC13409251; doi:10.3390/e28070830)
Supplement: Supplementary file 1 [file entropy-28-00830-s001.zip › Ar_Kr_Xe_Data/Compositions/Argon/Comp_Ar Composition 5 atm.csv]

Te [K]	n_{Ar}[#/m^3]	n_{Ar+}[#/m^3]	n_{Ar+2}[#/m^3]	n_{Ar+3}[#/m^3]	n_{Ar+4}[#/m^3]	n_{e-}[#/m^3]	n_{tot}[#/m^3]
300	1.20716e+26	1	1	1	1	13.2362	1.20716e+26
400	9.0537e+25	1	1	1	1	10.7819	9.0537e+25
500	7.24296e+25	1	1	1	1	10.0261	7.24296e+25
600	6.0358e+25	1	1	1	1	9.77219	6.0358e+25
700	5.17354e+25	1	1	1	1	9.69902	5.17354e+25
800	4.52685e+25	1	1	1	1	9.69312	4.52685e+25
900	4.02387e+25	1	1	1	1	9.71054	4.02387e+25
1000	3.62148e+25	1	1	1	1	9.73405	3.62148e+25
1100	3.29226e+25	1	1	1	1	9.75728	3.29226e+25
1200	3.0179e+25	1	1	1	1	9.77817	3.0179e+25
1300	2.78575e+25	1	1	1	1	9.79636	2.78575e+25
1400	2.58677e+25	1	1	1	1	9.81204	2.58677e+25
1500	2.41432e+25	1	1	1	1	9.82557	2.41432e+25
1600	2.26343e+25	26.1489	1	1	1	27.8644	2.26343e+25
1700	2.13028e+25	137.11	1	1	1	4599.97	2.13028e+25
1800	2.01193e+25	1191.94	1	1	1	216503	2.01193e+25
1900	1.90604e+25	9397.15	1	1	1	5.97743e+06	1.90604e+25
2000	1.81074e+25	73335.1	1	1	1	9.74878e+07	1.81074e+25
2100	1.72451e+25	572350	1	1	1	1.00359e+09	1.72451e+25
2200	1.64613e+25	8.93712e+06	1	1	1	3.47049e+09	1.64613e+25
2300	1.57456e+25	2.73121e+08	1	1	1	4.34005e+09	1.57456e+25
2400	1.50895e+25	5.11631e+09	1	1	1	6.54308e+09	1.50895e+25
2500	1.44859e+25	2.69151e+10	1	1	1	2.69153e+10	1.44859e+25
2600	1.39288e+25	1.11294e+11	1	1	1	1.11294e+11	1.39288e+25
2700	1.34129e+25	4.14441e+11	1	1	1	4.14442e+11	1.34129e+25
2800	1.29339e+25	1.40553e+12	1	1	1	1.40553e+12	1.29339e+25
2900	1.24879e+25	4.38324e+12	1	1	1	4.38326e+12	1.24879e+25
3000	1.20716e+25	1.26755e+13	1	1	1	1.26756e+13	1.20716e+25
3100	1.16822e+25	3.42387e+13	1	1	1	3.4239e+13	1.16822e+25
3200	1.13171e+25	8.69408e+13	1	1	1	8.69419e+13	1.13171e+25
3300	1.09742e+25	2.08699e+14	1	1	1	2.08703e+14	1.09742e+25
3400	1.06514e+25	4.7595e+14	1	1	1	4.7595e+14	1.06514e+25
3500	1.03471e+25	1.03573e+15	1	1	1	1.03573e+15	1.03471e+25
3600	1.00597e+25	2.15907e+15	1	1	1	2.15907e+15	1.00597e+25
3700	9.78779e+24	4.32651e+15	1	1	1	4.32651e+15	9.78779e+24
3800	9.53021e+24	8.36006e+15	1	1	1	8.36006e+15	9.53021e+24
3900	9.28585e+24	1.56206e+16	1	1	1	1.56206e+16	9.28585e+24
4000	9.0537e+24	2.82938e+16	1	1	1	2.82938e+16	9.0537e+24
4100	8.83288e+24	4.97942e+16	1	1	1	4.97942e+16	8.83288e+24
4200	8.62257e+24	8.53204e+16	1	1	1	8.53204e+16	8.62257e+24
4300	8.42205e+24	1.42601e+17	1	1	1	1.42601e+17	8.42205e+24
4400	8.23064e+24	2.32875e+17	1	1	1	2.32875e+17	8.23064e+24
4500	8.04774e+24	3.72157e+17	1	1	1	3.72157e+17	8.04774e+24
4600	7.87278e+24	5.82833e+17	1	1	1	5.82833e+17	7.87279e+24
4700	7.70528e+24	8.9565e+17	1	1	1	8.9565e+17	7.70528e+24
4800	7.54475e+24	1.35214e+18	1	1	1	1.35214e+18	7.54475e+24
4900	7.39077e+24	2.00757e+18	1	1	1	2.00757e+18	7.39078e+24
5000	7.24296e+24	2.93436e+18	1	1	1	2.93436e+18	7.24296e+24
5100	7.10094e+24	4.22625e+18	1.30639	1	1	4.22625e+18	7.10094e+24
5200	6.96438e+24	6.00295e+18	4.51557	1	1	6.00295e+18	6.96439e+24
5300	6.83297e+24	8.41556e+18	14.9053	1	1	8.41556e+18	6.83298e+24
5400	6.70642e+24	1.16527e+19	47.1046	1	1	1.16527e+19	6.70645e+24
5500	6.58448e+24	1.59475e+19	142.862	1	1	1.59475e+19	6.58451e+24
5600	6.46689e+24	2.15849e+19	416.731	1	1	2.15849e+19	6.46693e+24
5700	6.35342e+24	2.89104e+19	1171.58	1	1	2.89104e+19	6.35348e+24
5800	6.24386e+24	3.8339e+19	3180.48	1	1	3.8339e+19	6.24393e+24
5900	6.138e+24	5.03651e+19	8352.01	1	1	5.03651e+19	6.1381e+24
6000	6.03567e+24	6.55734e+19	21251.5	1	1	6.55734e+19	6.0358e+24
6100	5.93669e+24	8.46499e+19	52476	1	1	8.46499e+19	5.93685e+24
6200	5.84088e+24	1.08394e+20	125932	1	1	1.08394e+20	5.8411e+24
6300	5.74811e+24	1.37731e+20	294108	1	1	1.37731e+20	5.74838e+24
6400	5.65822e+24	1.73726e+20	669308	1	1	1.73726e+20	5.65856e+24
6500	5.57107e+24	2.17596e+20	1.48598e+06	1	1	2.17596e+20	5.57151e+24
6600	5.48655e+24	2.70725e+20	3.22222e+06	1	1	2.70725e+20	5.48709e+24
6700	5.40453e+24	3.34681e+20	6.83144e+06	1	1	3.34681e+20	5.4052e+24
6800	5.32489e+24	4.11225e+20	1.41748e+07	1	1	4.11225e+20	5.32571e+24
6900	5.24752e+24	5.0233e+20	2.8812e+07	1	1	5.0233e+20	5.24852e+24
7000	5.17233e+24	6.10197e+20	5.74206e+07	1	1	6.10197e+20	5.17355e+24
7100	5.0992e+24	7.37265e+20	1.12295e+08	1	1	7.37265e+20	5.10068e+24
7200	5.02806e+24	8.86234e+20	2.15672e+08	1	1	8.86234e+20	5.02984e+24
7300	4.95881e+24	1.06007e+21	4.07089e+08	1	1	1.06007e+21	4.96094e+24
7400	4.89137e+24	1.26203e+21	7.55708e+08	1	1	1.26203e+21	4.8939e+24
7500	4.82565e+24	1.49567e+21	1.38063e+09	1	1	1.49567e+21	4.82864e+24
7600	4.76158e+24	1.76485e+21	2.48388e+09	1	1	1.76485e+21	4.76511e+24
7700	4.69908e+24	2.07379e+21	4.40333e+09	1	1	2.07379e+21	4.70323e+24
7800	4.63808e+24	2.42701e+21	7.69604e+09	1	1	2.42701e+21	4.64293e+24
7900	4.57851e+24	2.8294e+21	1.32686e+10	1	1	2.8294e+21	4.58417e+24
8000	4.5203e+24	3.28621e+21	2.25773e+10	1	1	3.28621e+21	4.52687e+24
8100	4.46339e+24	3.80307e+21	3.79336e+10	1	1	3.80307e+21	4.47099e+24
8200	4.40771e+24	4.38599e+21	6.29618e+10	1	1	4.38599e+21	4.41648e+24
8300	4.35319e+24	5.04135e+21	1.03282e+11	1	1	5.04135e+21	4.36328e+24
8400	4.29979e+24	5.77597e+21	1.67512e+11	1	1	5.77597e+21	4.31134e+24
8500	4.24744e+24	6.59702e+21	2.6873e+11	1	1	6.59702e+21	4.26064e+24
8600	4.19609e+24	7.51213e+21	4.2658e+11	1	1	7.51213e+21	4.21111e+24
8700	4.14567e+24	8.5293e+21	6.70278e+11	1	1	8.5293e+21	4.16272e+24
8800	4.09613e+24	9.65695e+21	1.04287e+12	1	1	9.65695e+21	4.11544e+24
8900	4.04742e+24	1.09039e+22	1.60719e+12	1	1	1.09039e+22	4.06923e+24
9000	3.99948e+24	1.22794e+22	2.45417e+12	1	1	1.22794e+22	4.02404e+24
9100	3.95227e+24	1.3793e+22	3.71428e+12	1	1	1.3793e+22	3.97985e+24
9200	3.90572e+24	1.54549e+22	5.57313e+12	1	1	1.54549e+22	3.93663e+24
9300	3.8598e+24	1.72753e+22	8.29275e+12	1	1	1.72753e+22	3.89435e+24
9400	3.81444e+24	1.9265e+22	1.22402e+13	1	1	1.9265e+22	3.85297e+24
9500	3.76959e+24	2.14352e+22	1.79257e+13	1	1	2.14352e+22	3.81246e+24
9600	3.72492e+24	2.37962e+22	2.60534e+13	1	1	2.37962e+22	3.77251e+24
9700	3.68092e+24	2.63616e+22	3.75889e+13	1	1	2.63616e+22	3.73364e+24
9800	3.6374e+24	2.9143e+22	5.38461e+13	1	1	2.9143e+22	3.69569e+24
9900	3.5941e+24	3.21519e+22	7.66021e+13	1	1	3.21519e+22	3.6584e+24
10000	3.55143e+24	3.54029e+22	1.08245e+14	1	1	3.54029e+22	3.62223e+24
10100	3.50838e+24	3.8904e+22	1.51964e+14	1	1	3.8904e+22	3.58619e+24
10200	3.46577e+24	4.26721e+22	2.11991e+14	1	1	4.26721e+22	3.55111e+24
10300	3.42329e+24	4.67189e+22	2.93915e+14	1	1	4.67189e+22	3.51673e+24
10400	3.38089e+24	5.10573e+22	4.05065e+14	1	1	5.10573e+22	3.48301e+24
10500	3.33855e+24	5.57003e+22	5.55008e+14	1	1	5.57003e+22	3.44995e+24
10600	3.2962e+24	6.06607e+22	7.56163e+14	1.85515	1	6.06607e+22	3.41752e+24
10700	3.25439e+24	6.59572e+22	1.02457e+15	3.59055	1	6.59573e+22	3.3863e+24
10800	3.21198e+24	7.15917e+22	1.38082e+15	6.87031	1	7.15917e+22	3.35517e+24
10900	3.16946e+24	7.75812e+22	1.85126e+15	12.9998	1	7.75812e+22	3.32462e+24
11000	3.12678e+24	8.39378e+22	2.46939e+15	24.3316	1	8.39378e+22	3.29466e+24
11100	3.08391e+24	9.06728e+22	3.27764e+15	45.0619	1	9.06729e+22	3.26525e+24
11200	3.04081e+24	9.77974e+22	4.32949e+15	82.5992	1	9.77974e+22	3.2364e+24
11300	2.99745e+24	1.05322e+23	5.69206e+15	149.896	1	1.05322e+23	3.20809e+24
11400	2.9538e+24	1.13256e+23	7.4492e+15	269.381	1	1.13256e+23	3.18031e+24
11500	2.90982e+24	1.21608e+23	9.70526e+15	479.53	1	1.21608e+23	3.15303e+24
11600	2.86549e+24	1.30387e+23	1.25895e+16	845.755	1	1.30387e+23	3.12626e+24
11700	2.82078e+24	1.39599e+23	1.62615e+16	1478.28	1	1.396e+23	3.09998e+24
11800	2.77568e+24	1.4925e+23	2.09172e+16	2561.26	1	1.4925e+23	3.07418e+24
11900	2.73016e+24	1.59345e+23	2.67968e+16	4399.8	1	1.59345e+23	3.04885e+24
12000	2.6842e+24	1.69887e+23	3.41931e+16	7495.26	1	1.69887e+23	3.02398e+24
12100	2.63779e+24	1.80879e+23	4.34619e+16	12664.9	1	1.80879e+23	2.99955e+24
12200	2.59093e+24	1.92318e+23	5.50341e+16	21231.2	1	1.92318e+23	2.97557e+24
12300	2.54359e+24	2.04208e+23	6.94297e+16	35316.7	1	2.04208e+23	2.95201e+24
12400	2.49579e+24	2.1654e+23	8.72737e+16	58305.3	1	2.16541e+23	2.92887e+24
12500	2.44752e+24	2.29313e+23	1.09315e+17	95551	1	2.29313e+23	2.90615e+24
12600	2.39879e+24	2.42518e+23	1.36448e+17	155467	1	2.42518e+23	2.88382e+24
12700	2.3496e+24	2.56147e+23	1.69737e+17	251183	1	2.56148e+23	2.86189e+24
12800	2.29997e+24	2.70189e+23	2.10447e+17	403056	1	2.7019e+23	2.84035e+24
12900	2.24991e+24	2.84633e+23	2.6007e+17	642437	1	2.84634e+23	2.81918e+24
13000	2.19944e+24	2.99465e+23	3.2037e+17	1.01731e+06	1	2.99466e+23	2.79837e+24
13100	2.1486e+24	3.14659e+23	3.93415e+17	1.60069e+06	1	3.1466e+23	2.77792e+24
13200	2.09742e+24	3.30201e+23	4.81634e+17	2.50293e+06	1	3.30202e+23	2.75782e+24
13300	2.04592e+24	3.4607e+23	5.87863e+17	3.88994e+06	1	3.46071e+23	2.73806e+24
13400	1.99415e+24	3.62242e+23	7.15407e+17	6.0096e+06	1	3.62243e+23	2.71864e+24
13500	1.94216e+24	3.78685e+23	8.68104e+17	9.2304e+06	1	3.78687e+23	2.69953e+24
13600	1.88998e+24	3.95379e+23	1.05041e+18	1.40968e+07	1	3.95381e+23	2.68074e+24
13700	1.83768e+24	4.12285e+23	1.26745e+18	2.14093e+07	1	4.12287e+23	2.66226e+24
13800	1.78532e+24	4.29374e+23	1.52516e+18	3.23384e+07	1	4.29377e+23	2.64407e+24
13900	1.73293e+24	4.46614e+23	1.83035e+18	4.85871e+07	1	4.46618e+23	2.62617e+24
14000	1.68055e+24	4.63992e+23	2.19085e+18	7.26182e+07	1	4.63997e+23	2.60855e+24
14100	1.62811e+24	4.81543e+23	2.61565e+18	1.07971e+08	1	4.81548e+23	2.5912e+24
14200	1.57605e+24	4.99026e+23	3.11477e+18	1.59756e+08	1	4.99032e+23	2.57411e+24
14300	1.52425e+24	5.1651e+23	3.69988e+18	2.35228e+08	1	5.16517e+23	2.55728e+24
14400	1.47277e+24	5.33953e+23	4.38413e+18	3.44701e+08	1	5.33962e+23	2.54069e+24
14500	1.42168e+24	5.51315e+23	5.18244e+18	5.02761e+08	1	5.51326e+23	2.52433e+24
14600	1.37107e+24	5.68556e+23	6.11164e+18	7.29946e+08	1	5.68569e+23	2.5082e+24
14700	1.321e+24	5.85636e+23	7.19073e+18	1.05504e+09	1	5.8565e+23	2.49229e+24
14800	1.27154e+24	6.02513e+23	8.44105e+18	1.51824e+09	1	6.0253e+23	2.47659e+24
14900	1.22277e+24	6.19149e+23	9.88662e+18	2.17539e+09	1	6.19169e+23	2.4611e+24
15000	1.17475e+24	6.35505e+23	1.15543e+19	3.10386e+09	1	6.35528e+23	2.4458e+24
15100	1.12756e+24	6.51544e+23	1.34741e+19	4.41031e+09	1	6.51571e+23	2.43068e+24
15200	1.08124e+24	6.6723e+23	1.56797e+19	6.2413e+09	1	6.67261e+23	2.41575e+24
15300	1.03588e+24	6.8253e+23	1.82083e+19	8.79739e+09	1	6.82567e+23	2.40099e+24
15400	9.91508e+23	6.97413e+23	2.11016e+19	1.23521e+10	1	6.97455e+23	2.3864e+24
15500	9.48194e+23	7.11849e+23	2.44055e+19	1.72768e+10	1	7.11898e+23	2.37197e+24
15600	9.05981e+23	7.25812e+23	2.81714e+19	2.40745e+10	1	7.25868e+23	2.35769e+24
15700	8.64909e+23	7.39277e+23	3.24556e+19	3.34236e+10	1	7.39342e+23	2.34356e+24
15800	8.25016e+23	7.52225e+23	3.73205e+19	4.62358e+10	1	7.52299e+23	2.32958e+24
15900	7.86333e+23	7.64636e+23	4.2835e+19	6.37328e+10	1	7.64722e+23	2.31573e+24
16000	7.48885e+23	7.76496e+23	4.90749e+19	8.75455e+10	1	7.76594e+23	2.30202e+24
16100	7.12692e+23	7.87792e+23	5.61235e+19	1.19845e+11	1	7.87904e+23	2.28844e+24
16200	6.77769e+23	7.98516e+23	6.40721e+19	1.6351e+11	1	7.98644e+23	2.27499e+24
16300	6.44123e+23	8.08661e+23	7.30211e+19	2.22347e+11	1	8.08808e+23	2.26167e+24
16400	6.11759e+23	8.18225e+23	8.30801e+19	3.01377e+11	1	8.18392e+23	2.24846e+24
16500	5.80674e+23	8.27207e+23	9.43691e+19	4.07194e+11	1	8.27396e+23	2.23537e+24
16600	5.5086e+23	8.35609e+23	1.07019e+20	5.48439e+11	1	8.35824e+23	2.2224e+24
16700	5.22306e+23	8.43437e+23	1.21173e+20	7.36398e+11	1	8.43679e+23	2.20954e+24
16800	4.94996e+23	8.50696e+23	1.36986e+20	9.85772e+11	1	8.5097e+23	2.1968e+24
16900	4.6891e+23	8.57396e+23	1.54628e+20	1.31565e+12	1	8.57705e+23	2.18417e+24
17000	4.44023e+23	8.63548e+23	1.74281e+20	1.75075e+12	1	8.63897e+23	2.17164e+24
17100	4.20309e+23	8.69165e+23	1.96147e+20	2.32298e+12	1	8.69557e+23	2.15923e+24
17200	3.97739e+23	8.7426e+23	2.20441e+20	3.07346e+12	1	8.74701e+23	2.14692e+24
17300	3.76279e+23	8.78849e+23	2.47398e+20	4.05495e+12	1	8.79344e+23	2.13472e+24
17400	3.55897e+23	8.82949e+23	2.7727e+20	5.33504e+12	1	8.83503e+23	2.12263e+24
17500	3.36556e+23	8.86576e+23	3.10331e+20	7.00006e+12	1.52561	8.87196e+23	2.11064e+24
17600	3.1822e+23	8.89748e+23	3.46877e+20	9.15997e+12	2.49749	8.90442e+23	2.09876e+24
17700	3.0085e+23	8.92484e+23	3.87227e+20	1.19545e+13	4.06869	8.93258e+23	2.08698e+24
17800	2.84409e+23	8.94802e+23	4.31722e+20	1.55607e+13	6.5967	8.95665e+23	2.07531e+24
17900	2.68857e+23	8.96721e+23	4.80733e+20	2.02025e+13	10.645	8.97682e+23	2.06374e+24
18000	2.54156e+23	8.98259e+23	5.34657e+20	2.61619e+13	17.0979	8.99328e+23	2.05228e+24
18100	2.40268e+23	8.99434e+23	5.93917e+20	3.37941e+13	27.3362	9.00622e+23	2.04092e+24
18200	2.27154e+23	9.00266e+23	6.58973e+20	4.35445e+13	43.5071	9.01584e+23	2.02966e+24
18300	2.14778e+23	9.00771e+23	7.30313e+20	5.59706e+13	68.9339	9.02231e+23	2.01851e+24
18400	2.03102e+23	9.00967e+23	8.08461e+20	7.17685e+13	108.738	9.02584e+23	2.00746e+24
18500	1.92092e+23	9.0087e+23	8.93977e+20	9.18057e+13	170.776	9.02658e+23	1.99651e+24
18600	1.81712e+23	9.00498e+23	9.8746e+20	1.1716e+14	267.053	9.02473e+23	1.98567e+24
18700	1.7193e+23	8.99865e+23	1.08955e+21	1.49168e+14	415.828	9.02044e+23	1.97493e+24
18800	1.62712e+23	8.98986e+23	1.20092e+21	1.89484e+14	644.759	9.01388e+23	1.96429e+24
18900	1.54028e+23	8.97877e+23	1.32231e+21	2.40149e+14	995.57	9.00521e+23	1.95375e+24
19000	1.45847e+23	8.96549e+23	1.45448e+21	3.03677e+14	1530.94	8.99458e+23	1.94331e+24
19100	1.38143e+23	8.95016e+23	1.59825e+21	3.83159e+14	2344.65	8.98212e+23	1.93297e+24
19200	1.30886e+23	8.9329e+23	1.75449e+21	4.82383e+14	3576.44	8.96799e+23	1.92273e+24
19300	1.24052e+23	8.91382e+23	1.92413e+21	6.05986e+14	5433.76	8.9523e+23	1.91259e+24
19400	1.17615e+23	8.89302e+23	2.10814e+21	7.59629e+14	8223.27	8.93519e+23	1.90254e+24
19500	1.11553e+23	8.87062e+23	2.30757e+21	9.5021e+14	12396.6	8.91677e+23	1.8926e+24
19600	1.05842e+23	8.84669e+23	2.52349e+21	1.18611e+15	18616.5	8.89716e+23	1.88275e+24
19700	1.00463e+23	8.82131e+23	2.75707e+21	1.47752e+15	27851.2	8.87646e+23	1.873e+24
19800	9.5394e+22	8.79458e+23	3.00952e+21	1.83674e+15	41511	8.85477e+23	1.86334e+24
19900	9.06177e+22	8.76656e+23	3.28214e+21	2.27867e+15	61641.5	8.8322e+23	1.85378e+24
20000	8.6116e+22	8.7373e+23	3.57625e+21	2.82126e+15	91199.3	8.80883e+23	1.84431e+24
20100	8.18721e+22	8.70688e+23	3.8933e+21	3.48611e+15	134442	8.78475e+23	1.83493e+24
20200	7.78704e+22	8.67535e+23	4.23476e+21	4.29917e+15	197481	8.76004e+23	1.82564e+24
20300	7.4096e+22	8.64274e+23	4.60219e+21	5.29153e+15	289050	8.73478e+23	1.81645e+24
20400	7.05351e+22	8.6091e+23	4.99723e+21	6.50041e+15	421598	8.70905e+23	1.80735e+24
20500	6.71745e+22	8.57446e+23	5.42158e+21	7.9702e+15	612796	8.68289e+23	1.79833e+24
20600	6.4002e+22	8.53887e+23	5.87703e+21	9.75384e+15	887651	8.65641e+23	1.78941e+24
20700	6.1006e+22	8.50233e+23	6.36542e+21	1.19143e+16	1.28142e+06	8.62964e+23	1.78057e+24
20800	5.81759e+22	8.46488e+23	6.8887e+21	1.45261e+16	1.84366e+06	8.60266e+23	1.77182e+24
20900	5.55013e+22	8.42653e+23	7.44886e+21	1.76779e+16	2.64377e+06	8.57551e+23	1.76315e+24
21000	5.29728e+22	8.38729e+23	8.04798e+21	2.14743e+16	3.77861e+06	8.54825e+23	1.75458e+24
21100	5.05815e+22	8.34717e+23	8.68823e+21	2.60385e+16	5.38298e+06	8.52094e+23	1.74608e+24
21200	4.83189e+22	8.30617e+23	9.37181e+21	3.1516e+16	7.64376e+06	8.49361e+23	1.73767e+24
21300	4.61774e+22	8.2643e+23	1.0101e+22	3.80776e+16	1.08193e+07	8.46632e+23	1.72934e+24
21400	4.41495e+22	8.22154e+23	1.08782e+22	4.59236e+16	1.52654e+07	8.43911e+23	1.72109e+24
21500	4.22283e+22	8.1779e+23	1.17058e+22	5.52886e+16	2.14709e+07	8.41202e+23	1.71293e+24
21600	4.04075e+22	8.13337e+23	1.25863e+22	6.64466e+16	3.01049e+07	8.3851e+23	1.70484e+24
21700	3.86809e+22	8.08793e+23	1.35223e+22	7.97173e+16	4.20801e+07	8.35837e+23	1.69683e+24
21800	3.7043e+22	8.04156e+23	1.45162e+22	9.54726e+16	5.86383e+07	8.33189e+23	1.6889e+24
21900	3.54884e+22	7.99426e+23	1.55707e+22	1.14145e+17	8.14633e+07	8.30568e+23	1.68105e+24
22000	3.40122e+22	7.94601e+23	1.66885e+22	1.36235e+17	1.12831e+08	8.27978e+23	1.67328e+24
22100	3.26097e+22	7.89677e+23	1.78723e+22	1.62322e+17	1.55808e+08	8.25422e+23	1.66558e+24
22200	3.12765e+22	7.84653e+23	1.91247e+22	1.93075e+17	2.14514e+08	8.22903e+23	1.65796e+24
22300	3.00087e+22	7.79527e+23	2.04484e+22	2.29266e+17	2.94467e+08	8.20425e+23	1.65041e+24
22400	2.88023e+22	7.74296e+23	2.18462e+22	2.71781e+17	4.03032e+08	8.17989e+23	1.64293e+24
22500	2.76538e+22	7.68957e+23	2.33207e+22	3.21637e+17	5.50011e+08	8.156e+23	1.63553e+24
22600	2.65598e+22	7.63508e+23	2.48746e+22	3.80002e+17	7.48416e+08	8.13258e+23	1.6282e+24
22700	2.55172e+22	7.57946e+23	2.65104e+22	4.48205e+17	1.01545e+09	8.10968e+23	1.62094e+24
22800	2.45231e+22	7.52268e+23	2.82307e+22	5.27768e+17	1.37382e+09	8.08731e+23	1.61375e+24
22900	2.35746e+22	7.46471e+23	3.0038e+22	6.2042e+17	1.85337e+09	8.06549e+23	1.60663e+24
23000	2.26692e+22	7.40554e+23	3.19347e+22	7.28125e+17	2.49321e+09	8.04425e+23	1.59958e+24
23100	2.18044e+22	7.34513e+23	3.39229e+22	8.5311e+17	3.3445e+09	8.02361e+23	1.5926e+24
23200	2.0978e+22	7.28345e+23	3.60049e+22	9.97893e+17	4.47386e+09	8.00358e+23	1.58569e+24
23300	2.01878e+22	7.2205e+23	3.81826e+22	1.16532e+18	5.96789e+09	7.98418e+23	1.57884e+24
23400	1.94319e+22	7.15623e+23	4.04579e+22	1.35858e+18	7.93873e+09	7.96543e+23	1.57206e+24
23500	1.87083e+22	7.09064e+23	4.28324e+22	1.58129e+18	1.05312e+10	7.94734e+23	1.56534e+24
23600	1.80153e+22	7.02371e+23	4.53076e+22	1.83747e+18	1.3932e+10	7.92992e+23	1.55869e+24
23700	1.73512e+22	6.95543e+23	4.78847e+22	2.13165e+18	1.83804e+10	7.91319e+23	1.5521e+24
23800	1.67145e+22	6.88578e+23	5.05646e+22	2.46885e+18	2.41832e+10	7.89714e+23	1.54557e+24
23900	1.61037e+22	6.81475e+23	5.33481e+22	2.85471e+18	3.17317e+10	7.8818e+23	1.53911e+24
24000	1.55175e+22	6.74235e+23	5.62358e+22	3.29546e+18	4.15241e+10	7.86716e+23	1.53271e+24
24100	1.49546e+22	6.66857e+23	5.92276e+22	3.79803e+18	5.41927e+10	7.85324e+23	1.52637e+24
24200	1.44137e+22	6.59341e+23	6.23237e+22	4.3701e+18	7.05374e+10	7.84002e+23	1.52008e+24
24300	1.38938e+22	6.51689e+23	6.55234e+22	5.02014e+18	9.15678e+10	7.82751e+23	1.51386e+24
24400	1.33938e+22	6.43901e+23	6.88261e+22	5.75748e+18	1.18554e+11	7.81571e+23	1.5077e+24
24500	1.29126e+22	6.3598e+23	7.22306e+22	6.59241e+18	1.53091e+11	7.80461e+23	1.50159e+24
24600	1.24495e+22	6.27927e+23	7.57356e+22	7.53619e+18	1.97172e+11	7.79421e+23	1.49554e+24
24700	1.20035e+22	6.19745e+23	7.93392e+22	8.60118e+18	2.53287e+11	7.78449e+23	1.48955e+24
24800	1.15737e+22	6.11438e+23	8.30393e+22	9.80088e+18	3.24533e+11	7.77546e+23	1.48361e+24
24900	1.11595e+22	6.03008e+23	8.68335e+22	1.115e+19	4.14752e+11	7.76709e+23	1.47772e+24
25000	1.07601e+22	5.94461e+23	9.0719e+22	1.26646e+19	5.28702e+11	7.75937e+23	1.47189e+24
25100	1.03748e+22	5.858e+23	9.46925e+22	1.43621e+19	6.72256e+11	7.75228e+23	1.46611e+24
25200	1.0003e+22	5.77031e+23	9.87505e+22	1.62614e+19	8.52642e+11	7.74581e+23	1.46038e+24
25300	9.64407e+21	5.6816e+23	1.02889e+23	1.83828e+19	1.07874e+12	7.73994e+23	1.45471e+24
25400	9.29753e+21	5.59192e+23	1.07105e+23	2.07486e+19	1.36142e+12	7.73464e+23	1.44908e+24
25500	8.96282e+21	5.50134e+23	1.11392e+23	2.33825e+19	1.71397e+12	7.72989e+23	1.4435e+24
25600	8.63946e+21	5.40993e+23	1.15748e+23	2.631e+19	2.15258e+12	7.72567e+23	1.43797e+24
25700	8.32698e+21	5.31776e+23	1.20165e+23	2.95589e+19	2.69693e+12	7.72194e+23	1.43249e+24
25800	8.02496e+21	5.2249e+23	1.2464e+23	3.31584e+19	3.3709e+12	7.71869e+23	1.42706e+24
25900	7.73299e+21	5.13143e+23	1.29167e+23	3.71404e+19	4.20336e+12	7.71588e+23	1.42167e+24
26000	7.45069e+21	5.03744e+23	1.33739e+23	4.15384e+19	5.22917e+12	7.71348e+23	1.41632e+24
26100	7.17771e+21	4.94301e+23	1.38352e+23	4.63886e+19	6.49033e+12	7.71145e+23	1.41102e+24
26200	6.91372e+21	4.84823e+23	1.43e+23	5.17294e+19	8.03728e+12	7.70978e+23	1.40577e+24
26300	6.65839e+21	4.75318e+23	1.47676e+23	5.76016e+19	9.93051e+12	7.70842e+23	1.40055e+24
26400	6.41142e+21	4.65795e+23	1.52374e+23	6.40487e+19	1.22424e+13	7.70735e+23	1.39538e+24
26500	6.17255e+21	4.56263e+23	1.57088e+23	7.11166e+19	1.50593e+13	7.70652e+23	1.39025e+24
26600	5.9415e+21	4.46732e+23	1.61811e+23	7.88542e+19	1.84841e+13	7.70591e+23	1.38515e+24
26700	5.71803e+21	4.37209e+23	1.66538e+23	8.73131e+19	2.26392e+13	7.70548e+23	1.3801e+24
26800	5.50189e+21	4.27706e+23	1.71262e+23	9.65478e+19	2.76697e+13	7.70519e+23	1.37509e+24
26900	5.29285e+21	4.18229e+23	1.75977e+23	1.06616e+20	3.37476e+13	7.70502e+23	1.37011e+24
27000	5.09072e+21	4.08788e+23	1.80676e+23	1.17578e+20	4.10759e+13	7.70494e+23	1.36517e+24
27100	4.89527e+21	3.99393e+23	1.85354e+23	1.29498e+20	4.98944e+13	7.7049e+23	1.36026e+24
27200	4.70633e+21	3.9005e+23	1.90005e+23	1.42443e+20	6.04852e+13	7.70488e+23	1.35539e+24
27300	4.52369e+21	3.80769e+23	1.94623e+23	1.56484e+20	7.318e+13	7.70485e+23	1.35056e+24
27400	4.34718e+21	3.71558e+23	1.99202e+23	1.71695e+20	8.83678e+13	7.70477e+23	1.34576e+24
27500	4.17663e+21	3.62424e+23	2.03737e+23	1.88154e+20	1.06505e+14	7.70462e+23	1.34099e+24
27600	4.01187e+21	3.53376e+23	2.08222e+23	2.05942e+20	1.28123e+14	7.70437e+23	1.33625e+24
27700	3.85274e+21	3.44419e+23	2.12652e+23	2.25145e+20	1.53845e+14	7.70399e+23	1.33155e+24
27800	3.69909e+21	3.35561e+23	2.17024e+23	2.45851e+20	1.84396e+14	7.70346e+23	1.32688e+24
27900	3.55077e+21	3.26809e+23	2.21331e+23	2.68155e+20	2.2062e+14	7.70275e+23	1.32223e+24
28000	3.40763e+21	3.18169e+23	2.2557e+23	2.92154e+20	2.63496e+14	7.70185e+23	1.31762e+24
28100	3.26953e+21	3.09645e+23	2.29736e+23	3.17949e+20	3.14161e+14	7.70072e+23	1.31304e+24
28200	3.13633e+21	3.01245e+23	2.33827e+23	3.45646e+20	3.73932e+14	7.69935e+23	1.30849e+24
28300	3.00789e+21	2.92972e+23	2.37837e+23	3.75357e+20	4.44332e+14	7.69772e+23	1.30396e+24
28400	2.88409e+21	2.84831e+23	2.41764e+23	4.07196e+20	5.27121e+14	7.69581e+23	1.29947e+24
28500	2.76479e+21	2.76826e+23	2.45606e+23	4.41284e+20	6.24326e+14	7.69361e+23	1.295e+24
28600	2.64987e+21	2.68962e+23	2.49358e+23	4.77746e+20	7.38285e+14	7.69111e+23	1.29056e+24
28700	2.5392e+21	2.61241e+23	2.53019e+23	5.1671e+20	8.71684e+14	7.68828e+23	1.28614e+24
28800	2.43266e+21	2.53666e+23	2.56586e+23	5.58314e+20	1.02761e+15	7.68512e+23	1.28176e+24
28900	2.33013e+21	2.4624e+23	2.60058e+23	6.02695e+20	1.20961e+15	7.68163e+23	1.27739e+24
29000	2.23149e+21	2.38965e+23	2.63432e+23	6.50002e+20	1.42173e+15	7.67779e+23	1.27306e+24
29100	2.13662e+21	2.31842e+23	2.66708e+23	7.00383e+20	1.66863e+15	7.67359e+23	1.26875e+24
29200	2.04542e+21	2.24874e+23	2.69883e+23	7.53997e+20	1.9556e+15	7.66903e+23	1.26446e+24
29300	1.95776e+21	2.18061e+23	2.72958e+23	8.11006e+20	2.2887e+15	7.66411e+23	1.2602e+24
29400	1.87354e+21	2.11404e+23	2.75931e+23	8.71579e+20	2.67485e+15	7.65882e+23	1.25596e+24
29500	1.79265e+21	2.04904e+23	2.78802e+23	9.35889e+20	3.1219e+15	7.65316e+23	1.25175e+24
29600	1.71498e+21	1.98559e+23	2.81571e+23	1.00412e+21	3.63881e+15	7.64714e+23	1.24756e+24
29700	1.64043e+21	1.92371e+23	2.84237e+23	1.07645e+21	4.23574e+15	7.64074e+23	1.2434e+24
29800	1.56889e+21	1.86338e+23	2.868e+23	1.15309e+21	4.92423e+15	7.63398e+23	1.23926e+24
29900	1.50027e+21	1.80461e+23	2.89261e+23	1.23422e+21	5.71737e+15	7.62685e+23	1.23514e+24
30000	1.43446e+21	1.74737e+23	2.9162e+23	1.32006e+21	6.62997e+15	7.61937e+23	1.23105e+24
