# Supplementary material for: Cross-Code Verification for Improved Thermophysical Properties of Argon, Krypton and Xenon Plasmas
Source: Entropy (Basel). 2026 Jul 22;28(7):830. doi: 10.3390/e28070830 (PMC13409251; doi:10.3390/e28070830)
Supplement: Supplementary file 1 [file entropy-28-00830-s001.zip › Ar_Kr_Xe_Data/Compositions/Argon/Comp_Ar Composition 10 atm.csv]

Te [K]	n_{Ar}[#/m^3]	n_{Ar+}[#/m^3]	n_{Ar+2}[#/m^3]	n_{Ar+3}[#/m^3]	n_{Ar+4}[#/m^3]	n_{e-}[#/m^3]	n_{tot}[#/m^3]
300	2.41432e+26	1	1	1	1	12.9326	2.41432e+26
400	1.81074e+26	1	1	1	1	10.6899	1.81074e+26
500	1.44859e+26	1	1	1	1	9.99057	1.44859e+26
600	1.20716e+26	1	1	1	1	9.75732	1.20716e+26
700	1.03471e+26	1	1	1	1	9.6926	1.03471e+26
800	9.0537e+25	1	1	1	1	9.69033	9.0537e+25
900	8.04774e+25	1	1	1	1	9.70932	8.04774e+25
1000	7.24296e+25	1	1	1	1	9.73352	7.24296e+25
1100	6.58451e+25	1	1	1	1	9.75705	6.58451e+25
1200	6.0358e+25	1	1	1	1	9.77808	6.0358e+25
1300	5.57151e+25	1	1	1	1	9.79631	5.57151e+25
1400	5.17354e+25	1	1	1	1	9.81202	5.17354e+25
1500	4.82864e+25	1	1	1	1	9.82556	4.82864e+25
1600	4.52685e+25	35.2629	1	1	1	41.3252	4.52685e+25
1700	4.26057e+25	184.193	1	1	1	6848.25	4.26057e+25
1800	4.02387e+25	1552.54	1	1	1	332433	4.02387e+25
1900	3.81209e+25	12200.6	1	1	1	9.2079e+06	3.81209e+25
2000	3.62148e+25	95189.4	1	1	1	1.50212e+08	3.62148e+25
2100	3.44903e+25	742972	1	1	1	1.54624e+09	3.44903e+25
2200	3.29226e+25	5.80508e+06	1	1	1	1.06859e+10	3.29226e+25
2300	3.14911e+25	6.77005e+08	1	1	1	3.50178e+09	3.14911e+25
2400	3.0179e+25	7.97841e+09	1	1	1	8.39175e+09	3.0179e+25
2500	2.89719e+25	3.79826e+10	1	1	1	3.81453e+10	2.89719e+25
2600	2.78575e+25	1.57393e+11	1	1	1	1.57393e+11	2.78575e+25
2700	2.68258e+25	5.86109e+11	1	1	1	5.8611e+11	2.68258e+25
2800	2.58677e+25	1.98772e+12	1	1	1	1.98772e+12	2.58677e+25
2900	2.49757e+25	6.19884e+12	1	1	1	6.19887e+12	2.49757e+25
3000	2.41432e+25	1.79259e+13	1	1	1	1.7926e+13	2.41432e+25
3100	2.33644e+25	4.84209e+13	1	1	1	4.84214e+13	2.33644e+25
3200	2.26343e+25	1.22953e+14	1	1	1	1.22955e+14	2.26343e+25
3300	2.19484e+25	2.95145e+14	1	1	1	2.95152e+14	2.19484e+25
3400	2.13028e+25	6.7309e+14	1	1	1	6.7311e+14	2.13028e+25
3500	2.06942e+25	1.46475e+15	1	1	1	1.46475e+15	2.06942e+25
3600	2.01193e+25	3.05342e+15	1	1	1	3.05342e+15	2.01193e+25
3700	1.95756e+25	6.11872e+15	1	1	1	6.11872e+15	1.95756e+25
3800	1.90604e+25	1.18232e+16	1	1	1	1.18232e+16	1.90604e+25
3900	1.85717e+25	2.20916e+16	1	1	1	2.20916e+16	1.85717e+25
4000	1.81074e+25	4.00152e+16	1	1	1	4.00152e+16	1.81074e+25
4100	1.76658e+25	7.04236e+16	1	1	1	7.04236e+16	1.76658e+25
4200	1.72451e+25	1.2067e+17	1	1	1	1.2067e+17	1.72451e+25
4300	1.68441e+25	2.01685e+17	1	1	1	2.01685e+17	1.68441e+25
4400	1.64613e+25	3.2937e+17	1	1	1	3.2937e+17	1.64613e+25
4500	1.60955e+25	5.26378e+17	1	1	1	5.26378e+17	1.60955e+25
4600	1.57456e+25	8.24381e+17	1	1	1	8.24381e+17	1.57456e+25
4700	1.54106e+25	1.26688e+18	1	1	1	1.26688e+18	1.54106e+25
4800	1.50895e+25	1.91265e+18	1	1	1	1.91265e+18	1.50895e+25
4900	1.47816e+25	2.83989e+18	1	1	1	2.83989e+18	1.47816e+25
5000	1.44859e+25	4.15112e+18	1	1	1	4.15112e+18	1.44859e+25
5100	1.42019e+25	5.97901e+18	1.30759	1	1	5.97901e+18	1.42019e+25
5200	1.39288e+25	8.49305e+18	4.52036	1	1	8.49305e+18	1.39288e+25
5300	1.36659e+25	1.19072e+19	14.9234	1	1	1.19072e+19	1.3666e+25
5400	1.34129e+25	1.64887e+19	47.1704	1	1	1.64887e+19	1.34129e+25
5500	1.3169e+25	2.25675e+19	143.089	1	1	2.25675e+19	1.3169e+25
5600	1.29338e+25	3.05476e+19	417.482	1	1	3.05476e+19	1.29339e+25
5700	1.27069e+25	4.09187e+19	1173.96	1	1	4.09187e+19	1.2707e+25
5800	1.24878e+25	5.4269e+19	3187.72	1	1	5.4269e+19	1.24879e+25
5900	1.22761e+25	7.12997e+19	8373.28	1	1	7.12997e+19	1.22762e+25
6000	1.20714e+25	9.28402e+19	21311.7	1	1	9.28402e+19	1.20716e+25
6100	1.18735e+25	1.19864e+20	52641	1	1	1.19864e+20	1.18737e+25
6200	1.16819e+25	1.53506e+20	126370	1	1	1.53506e+20	1.16822e+25
6300	1.14964e+25	1.9508e+20	295233	1	1	1.9508e+20	1.14968e+25
6400	1.13166e+25	2.46099e+20	672117	1	1	2.46099e+20	1.13171e+25
6500	1.11424e+25	3.08294e+20	1.4928e+06	1	1	3.08294e+20	1.1143e+25
6600	1.09734e+25	3.83635e+20	3.23836e+06	1	1	3.83635e+20	1.09742e+25
6700	1.08094e+25	4.74349e+20	6.86866e+06	1	1	4.74349e+20	1.08104e+25
6800	1.06503e+25	5.82945e+20	1.42586e+07	1	1	5.82945e+20	1.06514e+25
6900	1.04956e+25	7.12236e+20	2.89963e+07	1	1	7.12236e+20	1.0497e+25
7000	1.03454e+25	8.65357e+20	5.78171e+07	1	1	8.65357e+20	1.03471e+25
7100	1.01993e+25	1.04579e+21	1.1313e+08	1	1	1.04579e+21	1.02014e+25
7200	1.00572e+25	1.25739e+21	2.17396e+08	1	1	1.25739e+21	1.00597e+25
7300	9.91886e+24	1.50439e+21	4.10578e+08	1	1	1.50439e+21	9.92187e+24
7400	9.78421e+24	1.79144e+21	7.62639e+08	1	1	1.79144e+21	9.78779e+24
7500	9.65304e+24	2.12365e+21	1.39415e+09	1	1	2.12365e+21	9.65729e+24
7600	9.52521e+24	2.50654e+21	2.50982e+09	1	1	2.50654e+21	9.53022e+24
7700	9.40056e+24	2.94613e+21	4.45219e+09	1	1	2.94613e+21	9.40645e+24
7800	9.27897e+24	3.44897e+21	7.78687e+09	1	1	3.44897e+21	9.28587e+24
7900	9.16028e+24	4.02206e+21	1.34347e+10	1	1	4.02206e+21	9.16833e+24
8000	9.04439e+24	4.67297e+21	2.28771e+10	1	1	4.67297e+21	9.05374e+24
8100	8.93116e+24	5.40977e+21	3.84662e+10	1	1	5.40977e+21	8.94198e+24
8200	8.82046e+24	6.24113e+21	6.38954e+10	1	1	6.24113e+21	8.83294e+24
8300	8.71218e+24	7.17633e+21	1.04897e+11	1	1	7.17633e+21	8.72654e+24
8400	8.60622e+24	8.22517e+21	1.70271e+11	1	1	8.22517e+21	8.62267e+24
8500	8.50245e+24	9.39809e+21	2.73385e+11	1	1	9.39809e+21	8.52125e+24
8600	8.40078e+24	1.07061e+22	4.34341e+11	1	1	1.07061e+22	8.42219e+24
8700	8.3011e+24	1.2161e+22	6.83071e+11	1	1	1.2161e+22	8.32542e+24
8800	8.20329e+24	1.37749e+22	1.06373e+12	1	1	1.37749e+22	8.23084e+24
8900	8.10729e+24	1.55607e+22	1.64084e+12	1	1	1.55607e+22	8.13841e+24
9000	8.01296e+24	1.75321e+22	2.5079e+12	1	1	1.75321e+22	8.04803e+24
9100	7.92024e+24	1.9703e+22	3.7992e+12	1	1	1.9703e+22	7.95965e+24
9200	7.82902e+24	2.20884e+22	5.70609e+12	1	1	2.20884e+22	7.87319e+24
9300	7.7392e+24	2.47035e+22	8.49901e+12	1	1	2.47035e+22	7.78861e+24
9400	7.65071e+24	2.75643e+22	1.25573e+13	1	1	2.75643e+22	7.70584e+24
9500	7.56345e+24	3.06874e+22	1.84089e+13	1	1	3.06874e+22	7.62482e+24
9600	7.47732e+24	3.40898e+22	2.67837e+13	1	1	3.40898e+22	7.5455e+24
9700	7.39225e+24	3.77893e+22	3.86835e+13	1	1	3.77893e+22	7.46783e+24
9800	7.30816e+24	4.18038e+22	5.54737e+13	1	1	4.18038e+22	7.39176e+24
9900	7.22495e+24	4.61521e+22	7.90037e+13	1	1	4.61521e+22	7.31726e+24
10000	7.14193e+24	5.0851e+22	1.11762e+14	1	1	5.0851e+22	7.24363e+24
10100	7.06086e+24	5.59268e+22	1.57078e+14	1	1	5.59268e+22	7.17272e+24
10200	6.97983e+24	6.13925e+22	2.19376e+14	1	1	6.13925e+22	7.10261e+24
10300	6.89935e+24	6.72704e+22	3.04504e+14	1	1	6.72704e+22	7.03389e+24
10400	6.81864e+24	7.35771e+22	4.20148e+14	1	1	7.35771e+22	6.9658e+24
10500	6.73897e+24	8.03402e+22	5.76356e+14	1	1	8.03402e+22	6.89965e+24
10600	6.65961e+24	8.75771e+22	7.86189e+14	1.41086	1	8.75771e+22	6.83476e+24
10700	6.5805e+24	9.53085e+22	1.06654e+15	2.73611	1	9.53085e+22	6.77112e+24
10800	6.50156e+24	1.03555e+23	1.43915e+15	5.24549	1	1.03555e+23	6.70867e+24
10900	6.42399e+24	1.12349e+23	1.93187e+15	9.94357	1	1.12349e+23	6.64868e+24
11000	6.34532e+24	1.21691e+23	2.58014e+15	18.6465	1	1.21691e+23	6.5887e+24
11100	6.26662e+24	1.3161e+23	3.42898e+15	34.5977	1	1.3161e+23	6.52984e+24
11200	6.18783e+24	1.42124e+23	4.5352e+15	63.5356	1	1.42124e+23	6.47208e+24
11300	6.10888e+24	1.53255e+23	5.97022e+15	115.511	1	1.53255e+23	6.41539e+24
11400	6.02971e+24	1.6502e+23	7.82344e+15	207.96	1	1.6502e+23	6.35975e+24
11500	5.95026e+24	1.77438e+23	1.02063e+16	370.849	1	1.77438e+23	6.30513e+24
11600	5.87047e+24	1.90525e+23	1.32571e+16	655.207	1	1.90525e+23	6.25152e+24
11700	5.79029e+24	2.04297e+23	1.71467e+16	1147.18	1	2.04297e+23	6.19888e+24
11800	5.70967e+24	2.18769e+23	2.20858e+16	1990.9	1	2.18769e+23	6.14721e+24
11900	5.62855e+24	2.33954e+23	2.83326e+16	3425.55	1	2.33954e+23	6.09646e+24
12000	5.54691e+24	2.49865e+23	3.62027e+16	5844.77	1	2.49865e+23	6.04663e+24
12100	5.46468e+24	2.66512e+23	4.60802e+16	9891.17	1	2.66512e+23	5.9977e+24
12200	5.38185e+24	2.83905e+23	5.84315e+16	16605.7	1	2.83905e+23	5.94966e+24
12300	5.29837e+24	3.02048e+23	7.38198e+16	27661.9	1	3.02048e+23	5.90247e+24
12400	5.21422e+24	3.20948e+23	9.2924e+16	45730	1	3.20948e+23	5.85612e+24
12500	5.12938e+24	3.40607e+23	1.16559e+17	75039.7	1	3.40607e+23	5.81059e+24
12600	5.04383e+24	3.61024e+23	1.457e+17	122245	1	3.61025e+23	5.76588e+24
12700	4.95756e+24	3.82199e+23	1.81511e+17	197738	1	3.82199e+23	5.72195e+24
12800	4.87055e+24	4.04124e+23	2.25373e+17	317643	1	4.04125e+23	5.6788e+24
12900	4.7828e+24	4.26803e+23	2.78926e+17	506810	1	4.26803e+23	5.63641e+24
13000	4.69426e+24	4.50252e+23	3.44111e+17	803265	1	4.50252e+23	5.59477e+24
13100	4.60508e+24	4.74382e+23	4.23198e+17	1.26498e+06	1	4.74383e+23	5.55384e+24
13200	4.5152e+24	4.99216e+23	5.1887e+17	1.97952e+06	1	4.99217e+23	5.51363e+24
13300	4.42464e+24	5.24734e+23	6.34262e+17	3.07858e+06	1	5.24735e+23	5.47411e+24
13400	4.33345e+24	5.50912e+23	7.73035e+17	4.75895e+06	1	5.50914e+23	5.43528e+24
13500	4.24165e+24	5.77725e+23	9.39448e+17	7.31308e+06	1	5.77727e+23	5.3971e+24
13600	4.14929e+24	6.05141e+23	1.13845e+18	1.11731e+07	1	6.05144e+23	5.35958e+24
13700	4.05642e+24	6.33129e+23	1.37577e+18	1.69739e+07	1	6.33132e+23	5.32268e+24
13800	3.9631e+24	6.61651e+23	1.65801e+18	2.56436e+07	1	6.61655e+23	5.28641e+24
13900	3.86939e+24	6.90669e+23	1.9928e+18	3.85314e+07	1	6.90673e+23	5.25074e+24
14000	3.77536e+24	7.20138e+23	2.38888e+18	5.75889e+07	1	7.20143e+23	5.21565e+24
14100	3.68109e+24	7.50013e+23	2.85626e+18	8.56244e+07	1	7.50019e+23	5.18113e+24
14200	3.58666e+24	7.80245e+23	3.4064e+18	1.26659e+08	1	7.80252e+23	5.14716e+24
14300	3.49215e+24	8.10782e+23	4.05233e+18	1.86425e+08	1	8.1079e+23	5.11373e+24
14400	3.39767e+24	8.41572e+23	4.8089e+18	2.7305e+08	1	8.41581e+23	5.08083e+24
14500	3.30316e+24	8.72627e+23	5.69304e+18	3.97993e+08	1	8.72639e+23	5.04843e+24
14600	3.20899e+24	9.03755e+23	6.72361e+18	5.77402e+08	1	9.03769e+23	5.01652e+24
14700	3.11513e+24	9.3496e+23	7.92218e+18	8.33827e+08	1	9.34976e+23	4.98508e+24
14800	3.02171e+24	9.6618e+23	9.31298e+18	1.19869e+09	1	9.66198e+23	4.95409e+24
14900	2.92882e+24	9.97352e+23	1.09232e+19	1.71558e+09	1	9.97374e+23	4.92355e+24
15000	2.83657e+24	1.02841e+24	1.27835e+19	2.44469e+09	1	1.02844e+24	4.89344e+24
15100	2.74499e+24	1.05935e+24	1.4928e+19	3.46876e+09	1	1.05938e+24	4.86373e+24
15200	2.65436e+24	1.09e+24	1.73947e+19	4.90133e+09	1	1.09004e+24	4.83442e+24
15300	2.56471e+24	1.12036e+24	2.02263e+19	6.89714e+09	1	1.1204e+24	4.80548e+24
15400	2.47615e+24	1.15035e+24	2.34701e+19	9.66664e+09	1	1.15039e+24	4.77691e+24
15500	2.38876e+24	1.17992e+24	2.71785e+19	1.34947e+10	1	1.17998e+24	4.74869e+24
15600	2.30269e+24	1.20901e+24	3.14098e+19	1.87657e+10	1	1.20907e+24	4.7208e+24
15700	2.21802e+24	1.23755e+24	3.62284e+19	2.59966e+10	1	1.23763e+24	4.69324e+24
15800	2.13484e+24	1.2655e+24	4.17053e+19	3.58792e+10	1	1.26559e+24	4.66598e+24
15900	2.05325e+24	1.29281e+24	4.7919e+19	4.93376e+10	1	1.29291e+24	4.63901e+24
16000	1.97333e+24	1.31942e+24	5.49557e+19	6.76004e+10	1	1.31953e+24	4.61233e+24
16100	1.89515e+24	1.3453e+24	6.29101e+19	9.22968e+10	1	1.34542e+24	4.58593e+24
16200	1.81879e+24	1.37039e+24	7.18862e+19	1.25579e+11	1	1.37053e+24	4.55979e+24
16300	1.74431e+24	1.39467e+24	8.19978e+19	1.70281e+11	1	1.39483e+24	4.53389e+24
16400	1.67177e+24	1.41809e+24	9.33693e+19	2.30125e+11	1	1.41828e+24	4.50824e+24
16500	1.60122e+24	1.44064e+24	1.06137e+20	3.0998e+11	1	1.44086e+24	4.48282e+24
16600	1.53269e+24	1.46229e+24	1.20449e+20	4.16199e+11	1	1.46253e+24	4.45763e+24
16700	1.46492e+24	1.4837e+24	1.36482e+20	5.56939e+11	1	1.48397e+24	4.43272e+24
16800	1.39996e+24	1.50378e+24	1.5439e+20	7.43035e+11	1	1.50409e+24	4.40799e+24
16900	1.33746e+24	1.52273e+24	1.74368e+20	9.88338e+11	1	1.52308e+24	4.38344e+24
17000	1.27721e+24	1.54065e+24	1.96624e+20	1.3107e+12	1	1.54104e+24	4.35909e+24
17100	1.21907e+24	1.5576e+24	2.21384e+20	1.73307e+12	1	1.55804e+24	4.33494e+24
17200	1.16305e+24	1.57359e+24	2.48892e+20	2.2849e+12	1	1.57409e+24	4.31097e+24
17300	1.10911e+24	1.58862e+24	2.79411e+20	3.00384e+12	1	1.58918e+24	4.2872e+24
17400	1.05726e+24	1.6027e+24	3.13224e+20	3.9379e+12	1	1.60333e+24	4.26361e+24
17500	1.00746e+24	1.61584e+24	3.50638e+20	5.14816e+12	1	1.61654e+24	4.2402e+24
17600	9.5969e+23	1.62805e+24	3.91983e+20	6.7121e+12	1.24602	1.62884e+24	4.21697e+24
17700	9.13905e+23	1.63935e+24	4.37614e+20	8.72775e+12	2.01494	1.64023e+24	4.19393e+24
17800	8.70069e+23	1.64976e+24	4.87913e+20	1.13188e+13	3.24283	1.65074e+24	4.17106e+24
17900	8.28139e+23	1.6593e+24	5.43293e+20	1.46412e+13	5.19446	1.66038e+24	4.14836e+24
18000	7.88069e+23	1.66798e+24	6.04194e+20	1.88904e+13	8.28217	1.66919e+24	4.12585e+24
18100	7.49806e+23	1.67584e+24	6.71088e+20	2.43117e+13	13.1451	1.67718e+24	4.1035e+24
18200	7.133e+23	1.6829e+24	7.44484e+20	3.12115e+13	20.7697	1.68439e+24	4.08134e+24
18300	6.78496e+23	1.68919e+24	8.24924e+20	3.9972e+13	32.6715	1.69084e+24	4.05934e+24
18400	6.45338e+23	1.69472e+24	9.12988e+20	5.10685e+13	51.1695	1.69655e+24	4.03753e+24
18500	6.13768e+23	1.69954e+24	1.0093e+21	6.50913e+13	79.796	1.70156e+24	4.01588e+24
18600	5.8373e+23	1.70367e+24	1.11451e+21	8.27713e+13	123.91	1.7059e+24	3.99442e+24
18700	5.55163e+23	1.70713e+24	1.22934e+21	1.05012e+14	191.607	1.70959e+24	3.97312e+24
18800	5.28011e+23	1.70996e+24	1.35454e+21	1.32926e+14	295.067	1.71267e+24	3.952e+24
18900	5.02216e+23	1.71218e+24	1.4909e+21	1.67886e+14	452.544	1.71516e+24	3.93105e+24
19000	4.7772e+23	1.71382e+24	1.63928e+21	2.11573e+14	691.279	1.7171e+24	3.91028e+24
19100	4.54467e+23	1.71491e+24	1.80059e+21	2.66048e+14	1051.78	1.71851e+24	3.88969e+24
19200	4.32401e+23	1.71547e+24	1.97578e+21	3.33833e+14	1594.01	1.71942e+24	3.86927e+24
19300	4.12225e+23	1.71514e+24	2.16578e+21	4.1805e+14	2407.1	1.71947e+24	3.84899e+24
19400	3.93347e+23	1.71421e+24	2.37171e+21	5.22437e+14	3621.34	1.71895e+24	3.82888e+24
19500	3.76148e+23	1.71249e+24	2.59465e+21	6.51612e+14	5428.89	1.71768e+24	3.80891e+24
19600	3.58304e+23	1.71119e+24	2.83618e+21	8.10872e+14	8103.92	1.71686e+24	3.78919e+24
19700	3.41389e+23	1.70948e+24	3.09733e+21	1.00703e+15	12052.7	1.71568e+24	3.76964e+24
19800	3.25354e+23	1.70739e+24	3.37946e+21	1.24816e+15	17860.6	1.71415e+24	3.75027e+24
19900	3.10157e+23	1.70493e+24	3.68399e+21	1.54399e+15	26372.6	1.7123e+24	3.73107e+24
20000	2.95752e+23	1.70213e+24	4.01243e+21	1.90624e+15	38803.6	1.71015e+24	3.71204e+24
20100	2.821e+23	1.699e+24	4.36636e+21	2.34897e+15	56894.8	1.70773e+24	3.69319e+24
20200	2.69161e+23	1.69555e+24	4.74745e+21	2.88906e+15	83132.6	1.70505e+24	3.67451e+24
20300	2.56896e+23	1.69181e+24	5.15745e+21	3.54668e+15	121056	1.70213e+24	3.65599e+24
20400	2.45271e+23	1.68779e+24	5.59819e+21	4.34595e+15	175686	1.69899e+24	3.63765e+24
20500	2.34251e+23	1.6835e+24	6.07161e+21	5.3156e+15	254120	1.69565e+24	3.61947e+24
20600	2.23802e+23	1.67896e+24	6.57973e+21	6.48984e+15	366361	1.69212e+24	3.60147e+24
20700	2.13895e+23	1.67418e+24	7.12465e+21	7.90931e+15	526457	1.68843e+24	3.58363e+24
20800	2.04499e+23	1.66916e+24	7.7086e+21	9.62217e+15	754078	1.68458e+24	3.56595e+24
20900	1.95587e+23	1.66393e+24	8.33387e+21	1.16855e+16	1.07668e+06	1.6806e+24	3.54844e+24
21000	1.87132e+23	1.65848e+24	9.00288e+21	1.41666e+16	1.53244e+06	1.67649e+24	3.5311e+24
21100	1.79108e+23	1.65283e+24	9.71813e+21	1.71451e+16	2.17435e+06	1.67226e+24	3.51392e+24
21200	1.71492e+23	1.64698e+24	1.04822e+22	2.07145e+16	3.07563e+06	1.66794e+24	3.49689e+24
21300	1.64261e+23	1.64094e+24	1.12979e+22	2.49849e+16	4.33723e+06	1.66353e+24	3.48003e+24
21400	1.57395e+23	1.63472e+24	1.2168e+22	3.00853e+16	6.09789e+06	1.65905e+24	3.46333e+24
21500	1.50872e+23	1.62831e+24	1.30953e+22	3.61671e+16	8.54765e+06	1.6545e+24	3.44679e+24
21600	1.44674e+23	1.62174e+24	1.4083e+22	4.3407e+16	1.19462e+07	1.6499e+24	3.4304e+24
21700	1.38782e+23	1.61499e+24	1.5134e+22	5.20115e+16	1.6647e+07	1.64526e+24	3.41416e+24
21800	1.3318e+23	1.60807e+24	1.62518e+22	6.22212e+16	2.31305e+07	1.64058e+24	3.39808e+24
21900	1.27922e+23	1.60096e+24	1.74394e+22	7.4317e+16	3.20476e+07	1.63584e+24	3.38215e+24
22000	1.22851e+23	1.59371e+24	1.87004e+22	8.86221e+16	4.42749e+07	1.63111e+24	3.36638e+24
22100	1.18024e+23	1.58631e+24	2.00384e+22	1.05514e+17	6.09949e+07	1.62638e+24	3.35075e+24
22200	1.13429e+23	1.57874e+24	2.14567e+22	1.2543e+17	8.37944e+07	1.62165e+24	3.33527e+24
22300	1.09051e+23	1.57101e+24	2.29592e+22	1.48873e+17	1.14797e+08	1.61692e+24	3.31994e+24
22400	1.04879e+23	1.56311e+24	2.45495e+22	1.76425e+17	1.5684e+08	1.61221e+24	3.30476e+24
22500	1.00902e+23	1.55506e+24	2.62314e+22	2.08755e+17	2.13696e+08	1.60752e+24	3.28971e+24
22600	9.71083e+22	1.54684e+24	2.80088e+22	2.46633e+17	2.90376e+08	1.60286e+24	3.27481e+24
22700	9.3489e+22	1.53846e+24	2.98857e+22	2.90942e+17	3.93515e+08	1.59823e+24	3.26006e+24
22800	9.00342e+22	1.5299e+24	3.18659e+22	3.42694e+17	5.31872e+08	1.59364e+24	3.24544e+24
22900	8.6735e+22	1.52118e+24	3.39535e+22	4.03046e+17	7.16979e+08	1.58909e+24	3.23097e+24
23000	8.35829e+22	1.51229e+24	3.61524e+22	4.73319e+17	9.63977e+08	1.5846e+24	3.21663e+24
23100	8.05701e+22	1.50323e+24	3.84667e+22	5.55017e+17	1.2927e+09	1.58016e+24	3.20243e+24
23200	7.80471e+22	1.4938e+24	4.08994e+22	6.499e+17	1.72931e+09	1.5756e+24	3.18835e+24
23300	7.5286e+22	1.48438e+24	4.34562e+22	7.59828e+17	2.3071e+09	1.57129e+24	3.17441e+24
23400	7.2643e+22	1.47477e+24	4.61403e+22	8.87044e+17	3.07009e+09	1.56706e+24	3.16061e+24
23500	7.01119e+22	1.46498e+24	4.89555e+22	1.03404e+18	4.07508e+09	1.5629e+24	3.14695e+24
23600	6.76866e+22	1.455e+24	5.19055e+22	1.20364e+18	5.39545e+09	1.55881e+24	3.13341e+24
23700	6.53618e+22	1.44482e+24	5.49941e+22	1.39902e+18	7.12578e+09	1.55482e+24	3.12e+24
23800	6.31321e+22	1.43445e+24	5.82249e+22	1.62376e+18	9.38764e+09	1.5509e+24	3.10671e+24
23900	6.09922e+22	1.42388e+24	6.16007e+22	1.88186e+18	1.23368e+10	1.54708e+24	3.09355e+24
24000	5.89382e+22	1.4131e+24	6.51258e+22	2.17784e+18	1.61728e+10	1.54336e+24	3.08052e+24
24100	5.69653e+22	1.40211e+24	6.88028e+22	2.51675e+18	2.11497e+10	1.53973e+24	3.06761e+24
24200	5.50695e+22	1.39092e+24	7.26346e+22	2.90421e+18	2.75909e+10	1.5362e+24	3.05483e+24
24300	5.32468e+22	1.37951e+24	7.66237e+22	3.34652e+18	3.59068e+10	1.53277e+24	3.04216e+24
24400	5.14935e+22	1.36789e+24	8.07727e+22	3.85066e+18	4.66168e+10	1.52945e+24	3.02961e+24
24500	4.98062e+22	1.35606e+24	8.50837e+22	4.42442e+18	6.03763e+10	1.52624e+24	3.01719e+24
24600	4.81816e+22	1.344e+24	8.95583e+22	5.07642e+18	7.8011e+10	1.52313e+24	3.00488e+24
24700	4.66166e+22	1.33172e+24	9.41982e+22	5.8162e+18	1.00558e+11	1.52014e+24	2.99268e+24
24800	4.51081e+22	1.31923e+24	9.90041e+22	6.65428e+18	1.29314e+11	1.51725e+24	2.9806e+24
24900	4.36538e+22	1.30651e+24	1.03977e+23	7.60234e+18	1.65905e+11	1.51448e+24	2.96863e+24
25000	4.22508e+22	1.29357e+24	1.09118e+23	8.67318e+18	2.12353e+11	1.51183e+24	2.95677e+24
25100	4.08968e+22	1.28041e+24	1.14427e+23	9.88086e+18	2.71174e+11	1.50929e+24	2.94503e+24
25200	3.95895e+22	1.26702e+24	1.19902e+23	1.12408e+19	3.45488e+11	1.50686e+24	2.93339e+24
25300	3.83267e+22	1.25342e+24	1.25544e+23	1.27699e+19	4.39156e+11	1.50455e+24	2.92186e+24
25400	3.71063e+22	1.23961e+24	1.31351e+23	1.44867e+19	5.56943e+11	1.50236e+24	2.91044e+24
25500	3.59265e+22	1.22558e+24	1.37321e+23	1.64112e+19	7.04715e+11	1.50027e+24	2.89912e+24
25600	3.47854e+22	1.21134e+24	1.43452e+23	1.85655e+19	8.8968e+11	1.4983e+24	2.8879e+24
25700	3.36814e+22	1.1969e+24	1.49741e+23	2.09732e+19	1.12067e+12	1.49644e+24	2.87679e+24
25800	3.26128e+22	1.18226e+24	1.56185e+23	2.36604e+19	1.40847e+12	1.4947e+24	2.86577e+24
25900	3.15781e+22	1.16742e+24	1.6278e+23	2.66549e+19	1.76626e+12	1.49306e+24	2.85486e+24
26000	3.05759e+22	1.15239e+24	1.69523e+23	2.9987e+19	2.21004e+12	1.49152e+24	2.84404e+24
26100	2.96049e+22	1.13718e+24	1.76408e+23	3.36895e+19	2.75927e+12	1.49009e+24	2.83332e+24
26200	2.86638e+22	1.12179e+24	1.83431e+23	3.77974e+19	3.4375e+12	1.48877e+24	2.82269e+24
26300	2.77515e+22	1.10624e+24	1.90586e+23	4.23486e+19	4.27317e+12	1.48754e+24	2.81216e+24
26400	2.68667e+22	1.09053e+24	1.97867e+23	4.73838e+19	5.30061e+12	1.4864e+24	2.80171e+24
26500	2.60085e+22	1.07467e+24	2.05267e+23	5.29464e+19	6.56109e+12	1.48536e+24	2.79136e+24
26600	2.51758e+22	1.05867e+24	2.1278e+23	5.90831e+19	8.10416e+12	1.48441e+24	2.7811e+24
26700	2.43678e+22	1.04254e+24	2.20399e+23	6.58437e+19	9.98918e+12	1.48354e+24	2.77092e+24
26800	2.35836e+22	1.0263e+24	2.28117e+23	7.32812e+19	1.22871e+13	1.48275e+24	2.76082e+24
26900	2.28223e+22	1.00995e+24	2.35925e+23	8.14523e+19	1.50825e+13	1.48204e+24	2.75081e+24
27000	2.20831e+22	9.93499e+23	2.43815e+23	9.04172e+19	1.84762e+13	1.4814e+24	2.74089e+24
27100	2.13654e+22	9.76969e+23	2.51779e+23	1.0024e+20	2.25879e+13	1.48083e+24	2.73104e+24
27200	2.06683e+22	9.60368e+23	2.59808e+23	1.10988e+20	2.75593e+13	1.48032e+24	2.72127e+24
27300	1.99914e+22	9.43709e+23	2.67894e+23	1.22733e+20	3.35584e+13	1.47987e+24	2.71158e+24
27400	1.93339e+22	9.27005e+23	2.76027e+23	1.35552e+20	4.07833e+13	1.47947e+24	2.70197e+24
27500	1.86953e+22	9.10269e+23	2.84199e+23	1.49524e+20	4.94679e+13	1.47912e+24	2.69243e+24
27600	1.8075e+22	8.93513e+23	2.924e+23	1.64735e+20	5.98869e+13	1.47881e+24	2.68296e+24
27700	1.74725e+22	8.76752e+23	3.00621e+23	1.81273e+20	7.23632e+13	1.47854e+24	2.67357e+24
27800	1.68873e+22	8.59999e+23	3.08853e+23	1.99233e+20	8.72753e+13	1.4783e+24	2.66424e+24
27900	1.6319e+22	8.43267e+23	3.17085e+23	2.18713e+20	1.05066e+14	1.47809e+24	2.65499e+24
28000	1.5767e+22	8.26569e+23	3.2531e+23	2.39817e+20	1.26252e+14	1.47791e+24	2.6458e+24
28100	1.5231e+22	8.09918e+23	3.33518e+23	2.62655e+20	1.51438e+14	1.47774e+24	2.63667e+24
28200	1.47105e+22	7.93327e+23	3.41699e+23	2.87339e+20	1.81325e+14	1.47759e+24	2.62761e+24
28300	1.42051e+22	7.76809e+23	3.49845e+23	3.1399e+20	2.16729e+14	1.47744e+24	2.61861e+24
28400	1.37145e+22	7.60376e+23	3.57947e+23	3.42732e+20	2.58597e+14	1.4773e+24	2.60968e+24
28500	1.32384e+22	7.44041e+23	3.65997e+23	3.73696e+20	3.08028e+14	1.47716e+24	2.60081e+24
28600	1.27763e+22	7.27815e+23	3.73985e+23	4.0702e+20	3.66289e+14	1.47701e+24	2.59199e+24
28700	1.23279e+22	7.1171e+23	3.81905e+23	4.42844e+20	4.34847e+14	1.47685e+24	2.58323e+24
28800	1.1893e+22	6.95737e+23	3.89747e+23	4.81317e+20	5.15394e+14	1.47667e+24	2.57453e+24
28900	1.14711e+22	6.79906e+23	3.97504e+23	5.22595e+20	6.09875e+14	1.47648e+24	2.56589e+24
29000	1.1062e+22	6.64229e+23	4.0517e+23	5.66837e+20	7.2053e+14	1.47627e+24	2.5573e+24
29100	1.06655e+22	6.48714e+23	4.12737e+23	6.14212e+20	8.49932e+14	1.47603e+24	2.54876e+24
29200	1.02811e+22	6.33371e+23	4.20198e+23	6.64893e+20	1.00103e+15	1.47576e+24	2.54028e+24
29300	9.90858e+21	6.18209e+23	4.27547e+23	7.19062e+20	1.1772e+15	1.47546e+24	2.53184e+24
29400	9.54774e+21	6.03236e+23	4.34779e+23	7.76906e+20	1.3823e+15	1.47512e+24	2.52346e+24
29500	9.19826e+21	5.8846e+23	4.41886e+23	8.38619e+20	1.62075e+15	1.47475e+24	2.51513e+24
29600	8.85988e+21	5.73887e+23	4.48866e+23	9.04404e+20	1.89758e+15	1.47433e+24	2.50685e+24
29700	8.53233e+21	5.59525e+23	4.55711e+23	9.7447e+20	2.21852e+15	1.47387e+24	2.49861e+24
29800	8.21536e+21	5.4538e+23	4.62418e+23	1.04903e+21	2.59011e+15	1.47336e+24	2.49043e+24
29900	7.9087e+21	5.31457e+23	4.68983e+23	1.12832e+21	3.01976e+15	1.47281e+24	2.48229e+24
30000	7.61212e+21	5.17762e+23	4.75402e+23	1.21256e+21	3.51589e+15	1.4722e+24	2.47419e+24
