# Supplementary material for: Cross-Code Verification for Improved Thermophysical Properties of Argon, Krypton and Xenon Plasmas
Source: Entropy (Basel). 2026 Jul 22;28(7):830. doi: 10.3390/e28070830 (PMC13409251; doi:10.3390/e28070830)
Supplement: Supplementary file 1 [file entropy-28-00830-s001.zip › Ar_Kr_Xe_Data/Compositions/Argon/Comp_Ar Composition 20 atm.csv]

Te [K]	n_{Ar}[#/m^3]	n_{Ar+}[#/m^3]	n_{Ar+2}[#/m^3]	n_{Ar+3}[#/m^3]	n_{Ar+4}[#/m^3]	n_{e-}[#/m^3]	n_{tot}[#/m^3]
300	4.82864e+26	1	1	1	1	12.9326	4.82864e+26
400	3.62148e+26	1	1	1	1	10.6899	3.62148e+26
500	2.89719e+26	1	1	1	1	9.99057	2.89719e+26
600	2.41432e+26	1	1	1	1	9.75732	2.41432e+26
700	2.06942e+26	1	1	1	1	9.6926	2.06942e+26
800	1.81074e+26	1	1	1	1	9.69033	1.81074e+26
900	1.60955e+26	1	1	1	1	9.70932	1.60955e+26
1000	1.44859e+26	1	1	1	1	9.73352	1.44859e+26
1100	1.3169e+26	1	1	1	1	9.75705	1.3169e+26
1200	1.20716e+26	1	1	1	1	9.77808	1.20716e+26
1300	1.1143e+26	1	1	1	1	9.79631	1.1143e+26
1400	1.03471e+26	1	1	1	1	9.81202	1.03471e+26
1500	9.65728e+25	1	1	1	1	9.82556	9.65728e+25
1600	9.0537e+25	43.6378	1	1	1	66.7883	9.0537e+25
1700	8.52113e+25	252.032	1	1	1	10009.8	8.52113e+25
1800	8.04774e+25	2069.92	1	1	1	498684	8.04774e+25
1900	7.62417e+25	16219.5	1	1	1	1.38527e+07	7.62417e+25
2000	7.24296e+25	126512	1	1	1	2.26043e+08	7.24296e+25
2100	6.89806e+25	987484	1	1	1	2.32675e+09	6.89806e+25
2200	6.58451e+25	7.71607e+06	1	1	1	1.60788e+10	6.58451e+25
2300	6.29823e+25	9.07034e+08	1	1	1	5.22741e+09	6.29823e+25
2400	6.0358e+25	1.12331e+10	1	1	1	1.19206e+10	6.0358e+25
2500	5.79437e+25	5.04213e+10	1	1	1	5.74701e+10	5.79437e+25
2600	5.57151e+25	2.22587e+11	1	1	1	2.22588e+11	5.57151e+25
2700	5.36516e+25	8.28883e+11	1	1	1	8.28885e+11	5.36516e+25
2800	5.17354e+25	2.81106e+12	1	1	1	2.81107e+12	5.17354e+25
2900	4.99515e+25	8.76649e+12	1	1	1	8.76654e+12	4.99515e+25
3000	4.82864e+25	2.53511e+13	1	1	1	2.53513e+13	4.82864e+25
3100	4.67288e+25	6.84776e+13	1	1	1	6.84785e+13	4.67288e+25
3200	4.52685e+25	1.73882e+14	1	1	1	1.73886e+14	4.52685e+25
3300	4.38967e+25	4.174e+14	1	1	1	4.17411e+14	4.38967e+25
3400	4.26057e+25	9.51898e+14	1	1	1	9.51932e+14	4.26057e+25
3500	4.13884e+25	2.0715e+15	1	1	1	2.0715e+15	4.13884e+25
3600	4.02387e+25	4.31827e+15	1	1	1	4.31827e+15	4.02387e+25
3700	3.91511e+25	8.65337e+15	1	1	1	8.65337e+15	3.91511e+25
3800	3.81209e+25	1.67211e+16	1	1	1	1.67211e+16	3.81209e+25
3900	3.71434e+25	3.12434e+16	1	1	1	3.12434e+16	3.71434e+25
4000	3.62148e+25	5.65929e+16	1	1	1	5.65929e+16	3.62148e+25
4100	3.53315e+25	9.96005e+16	1	1	1	9.96005e+16	3.53315e+25
4200	3.44903e+25	1.70667e+17	1	1	1	1.70667e+17	3.44903e+25
4300	3.36882e+25	2.85256e+17	1	1	1	2.85256e+17	3.36882e+25
4400	3.29226e+25	4.65859e+17	1	1	1	4.65859e+17	3.29226e+25
4500	3.21909e+25	7.44527e+17	1	1	1	7.44527e+17	3.21909e+25
4600	3.14911e+25	1.16607e+18	1	1	1	1.16607e+18	3.14911e+25
4700	3.08211e+25	1.79205e+18	1	1	1	1.79205e+18	3.08211e+25
4800	3.0179e+25	2.70563e+18	1	1	1	2.70563e+18	3.0179e+25
4900	2.95631e+25	4.01749e+18	1	1	1	4.01749e+18	2.95631e+25
5000	2.89718e+25	5.87277e+18	1	1	1	5.87277e+18	2.89719e+25
5100	2.84038e+25	8.45928e+18	1.30901	1	1	8.45928e+18	2.84038e+25
5200	2.78575e+25	1.2017e+19	4.52606	1	1	1.2017e+19	2.78575e+25
5300	2.73319e+25	1.68491e+19	14.9451	1	1	1.68491e+19	2.73319e+25
5400	2.68257e+25	2.3334e+19	47.2488	1	1	2.3334e+19	2.68258e+25
5500	2.6338e+25	3.19394e+19	143.36	1	1	3.19394e+19	2.6338e+25
5600	2.58676e+25	4.32379e+19	418.376	1	1	4.32379e+19	2.58677e+25
5700	2.54138e+25	5.79237e+19	1176.79	1	1	5.79237e+19	2.54139e+25
5800	2.49756e+25	7.68312e+19	3196.37	1	1	7.68312e+19	2.49757e+25
5900	2.45522e+25	1.00955e+20	8398.66	1	1	1.00955e+20	2.45524e+25
6000	2.41429e+25	1.31473e+20	21383.6	1	1	1.31473e+20	2.41432e+25
6100	2.37471e+25	1.69767e+20	52838	1	1	1.69767e+20	2.37474e+25
6200	2.3364e+25	2.17449e+20	126892	1	1	2.17449e+20	2.33644e+25
6300	2.2993e+25	2.76388e+20	296578	1	1	2.76388e+20	2.29935e+25
6400	2.26336e+25	3.48734e+20	675478	1	1	3.48734e+20	2.26343e+25
6500	2.22852e+25	4.3695e+20	1.50097e+06	1	1	4.3695e+20	2.2286e+25
6600	2.19473e+25	5.43841e+20	3.25769e+06	1	1	5.43841e+20	2.19484e+25
6700	2.16194e+25	6.72579e+20	6.91329e+06	1	1	6.72579e+20	2.16208e+25
6800	2.13012e+25	8.26742e+20	1.43591e+07	1	1	8.26742e+20	2.13028e+25
6900	2.09921e+25	1.01034e+21	2.92176e+07	1	1	1.01034e+21	2.09941e+25
7000	2.06917e+25	1.22785e+21	5.82935e+07	1	1	1.22785e+21	2.06942e+25
7100	2.03997e+25	1.48425e+21	1.14134e+08	1	1	1.48425e+21	2.04027e+25
7200	2.01158e+25	1.78504e+21	2.1947e+08	1	1	1.78504e+21	2.01193e+25
7300	1.98395e+25	2.1363e+21	4.14781e+08	1	1	2.1363e+21	1.98437e+25
7400	1.95705e+25	2.54469e+21	7.70995e+08	1	1	2.54469e+21	1.95756e+25
7500	1.93085e+25	3.01749e+21	1.41047e+09	1	1	3.01749e+21	1.93146e+25
7600	1.90533e+25	3.56268e+21	2.54115e+09	1	1	3.56268e+21	1.90604e+25
7700	1.88045e+25	4.1889e+21	4.51136e+09	1	1	4.1889e+21	1.88129e+25
7800	1.85619e+25	4.9055e+21	7.89665e+09	1	1	4.9055e+21	1.85717e+25
7900	1.83252e+25	5.7227e+21	1.3636e+10	1	1	5.7227e+21	1.83366e+25
8000	1.80942e+25	6.65137e+21	2.32406e+10	1	1	6.65137e+21	1.81075e+25
8100	1.78685e+25	7.70311e+21	3.9113e+10	1	1	7.70311e+21	1.78839e+25
8200	1.76481e+25	8.89053e+21	6.50313e+10	1	1	8.89053e+21	1.76659e+25
8300	1.74326e+25	1.02269e+22	1.06863e+11	1	1	1.02269e+22	1.7453e+25
8400	1.72219e+25	1.17267e+22	1.73635e+11	1	1	1.17267e+22	1.72453e+25
8500	1.70156e+25	1.3405e+22	2.79068e+11	1	1	1.3405e+22	1.70425e+25
8600	1.68138e+25	1.52778e+22	4.43828e+11	1	1	1.52778e+22	1.68443e+25
8700	1.6616e+25	1.73621e+22	6.98731e+11	1	1	1.73621e+22	1.66508e+25
8800	1.64223e+25	1.9676e+22	1.08929e+12	1	1	1.9676e+22	1.64616e+25
8900	1.62323e+25	2.22382e+22	1.68214e+12	1	1	2.22382e+22	1.62767e+25
9000	1.60458e+25	2.50687e+22	2.57393e+12	1	1	2.50687e+22	1.6096e+25
9100	1.58628e+25	2.81883e+22	3.90375e+12	1	1	2.81883e+22	1.59192e+25
9200	1.5683e+25	3.16188e+22	5.87002e+12	1	1	3.16188e+22	1.57463e+25
9300	1.55063e+25	3.53829e+22	8.75368e+12	1	1	3.53829e+22	1.55771e+25
9400	1.53325e+25	3.95043e+22	1.29494e+13	1	1	3.95043e+22	1.54115e+25
9500	1.51614e+25	4.40076e+22	1.90073e+13	1	1	4.40076e+22	1.52494e+25
9600	1.4993e+25	4.89185e+22	2.76895e+13	1	1	4.89185e+22	1.50908e+25
9700	1.48269e+25	5.42633e+22	4.00432e+13	1	1	5.42633e+22	1.49354e+25
9800	1.46631e+25	6.00695e+22	5.74988e+13	1	1	6.00695e+22	1.47833e+25
9900	1.45015e+25	6.63651e+22	8.19967e+13	1	1	6.63651e+22	1.46342e+25
10000	1.43403e+25	7.31752e+22	1.16152e+14	1	1	7.31752e+22	1.44866e+25
10100	1.41822e+25	8.05367e+22	1.63472e+14	1	1	8.05367e+22	1.43433e+25
10200	1.40264e+25	8.84786e+22	2.28623e+14	1	1	8.84786e+22	1.42034e+25
10300	1.38716e+25	9.70289e+22	3.17786e+14	1	1	9.70289e+22	1.40657e+25
10400	1.372e+25	1.06228e+23	4.39105e+14	1	1	1.06228e+23	1.39325e+25
10500	1.35681e+25	1.16095e+23	6.03234e+14	1	1	1.16095e+23	1.38003e+25
10600	1.34157e+25	1.26662e+23	8.24052e+14	1.09208	1	1.26662e+23	1.36691e+25
10700	1.32658e+25	1.37974e+23	1.11956e+15	2.12343	1	1.37974e+23	1.35417e+25
10800	1.31167e+25	1.5006e+23	1.51296e+15	4.08157	1	1.5006e+23	1.34168e+25
10900	1.29683e+25	1.62953e+23	2.03401e+15	7.7581	1	1.62953e+23	1.32942e+25
11000	1.28229e+25	1.76705e+23	2.72077e+15	14.5856	1	1.76705e+23	1.31763e+25
11100	1.26759e+25	1.91316e+23	3.62149e+15	27.1343	1	1.91316e+23	1.30585e+25
11200	1.25292e+25	2.06836e+23	4.79733e+15	49.9608	1	2.06836e+23	1.29429e+25
11300	1.23828e+25	2.23297e+23	6.32531e+15	91.07	1	2.23297e+23	1.28294e+25
11400	1.22365e+25	2.40733e+23	8.30203e+15	164.388	1	2.40733e+23	1.2718e+25
11500	1.20903e+25	2.59176e+23	1.08482e+16	293.914	1	2.59176e+23	1.26086e+25
11600	1.1944e+25	2.78658e+23	1.41138e+16	520.633	1	2.78658e+23	1.25013e+25
11700	1.17975e+25	2.99208e+23	1.82849e+16	913.917	1	2.99208e+23	1.23959e+25
11800	1.16507e+25	3.20858e+23	2.35911e+16	1590.16	1	3.20858e+23	1.22924e+25
11900	1.15035e+25	3.43634e+23	3.03144e+16	2743.04	1	3.43634e+23	1.21907e+25
12000	1.13558e+25	3.67564e+23	3.88004e+16	4692.12	1	3.67564e+23	1.20909e+25
12100	1.12076e+25	3.92673e+23	4.9471e+16	7960.48	1	3.92673e+23	1.19929e+25
12200	1.10586e+25	4.19004e+23	6.28395e+16	13397.3	1	4.19004e+23	1.18967e+25
12300	1.0909e+25	4.46542e+23	7.95264e+16	22372.2	1	4.46542e+23	1.18021e+25
12400	1.07586e+25	4.75322e+23	1.00282e+17	37074.8	1	4.75322e+23	1.17093e+25
12500	1.06073e+25	5.05361e+23	1.2601e+17	60982.6	1	5.05361e+23	1.16181e+25
12600	1.04551e+25	5.36672e+23	1.57793e+17	99578.2	1	5.36672e+23	1.15285e+25
12700	1.03019e+25	5.69267e+23	1.96926e+17	161446	1	5.69267e+23	1.14405e+25
12800	1.01477e+25	6.03152e+23	2.44952e+17	259933	1	6.03152e+23	1.1354e+25
12900	9.99244e+24	6.38331e+23	3.03704e+17	415656	1	6.38332e+23	1.12691e+25
13000	9.83607e+24	6.74805e+23	3.75352e+17	660256	1	6.74806e+23	1.11857e+25
13100	9.67859e+24	7.12571e+23	4.62461e+17	1.04198e+06	1	7.12572e+23	1.11037e+25
13200	9.51997e+24	7.5162e+23	5.68048e+17	1.63393e+06	1	7.51621e+23	1.10232e+25
13300	9.36017e+24	7.91965e+23	6.95658e+17	2.54617e+06	1	7.91967e+23	1.09441e+25
13400	9.19928e+24	8.33544e+23	8.49428e+17	3.94359e+06	1	8.33546e+23	1.08664e+25
13500	9.03728e+24	8.76359e+23	1.0342e+18	6.0715e+06	1	8.76361e+23	1.079e+25
13600	8.87418e+24	9.20381e+23	1.2556e+18	9.29294e+06	1	9.20384e+23	1.07149e+25
13700	8.70999e+24	9.65599e+23	1.52017e+18	1.4142e+07	1	9.65602e+23	1.06412e+25
13800	8.54481e+24	1.01194e+24	1.83546e+18	2.14008e+07	1	1.01195e+24	1.05687e+25
13900	8.37866e+24	1.0594e+24	2.21021e+18	3.2207e+07	1	1.0594e+24	1.04975e+25
14000	8.21162e+24	1.1079e+24	2.65444e+18	4.82084e+07	1	1.10791e+24	1.04274e+25
14100	8.04374e+24	1.15741e+24	3.17971e+18	7.17783e+07	1	1.15742e+24	1.03586e+25
14200	7.87513e+24	1.20787e+24	3.79922e+18	1.06318e+08	1	1.20788e+24	1.02909e+25
14300	7.70586e+24	1.25922e+24	4.52806e+18	1.56676e+08	1	1.25923e+24	1.02243e+25
14400	7.5355e+24	1.31169e+24	5.38377e+18	2.2972e+08	1	1.3117e+24	1.01589e+25
14500	7.36518e+24	1.36465e+24	6.3853e+18	3.35191e+08	1	1.36466e+24	1.00945e+25
14600	7.19425e+24	1.41844e+24	7.55533e+18	4.8672e+08	1	1.41846e+24	1.00312e+25
14700	7.02338e+24	1.4727e+24	8.91852e+18	7.03442e+08	1	1.47272e+24	9.96881e+24
14800	6.85245e+24	1.52749e+24	1.05034e+19	1.01196e+09	1	1.52751e+24	9.90745e+24
14900	6.68161e+24	1.5827e+24	1.23418e+19	1.44918e+09	1	1.58273e+24	9.84705e+24
15000	6.511e+24	1.63826e+24	1.44695e+19	2.06603e+09	1	1.63829e+24	9.78755e+24
15100	6.34073e+24	1.69409e+24	1.69267e+19	2.93254e+09	1	1.69412e+24	9.72896e+24
15200	6.17105e+24	1.75005e+24	1.97582e+19	4.14459e+09	1	1.75009e+24	9.67122e+24
15300	6.00205e+24	1.80609e+24	2.30143e+19	5.83282e+09	1	1.80614e+24	9.61431e+24
15400	5.83398e+24	1.86207e+24	2.67506e+19	8.17471e+09	1	1.86213e+24	9.5582e+24
15500	5.66696e+24	1.91791e+24	3.10291e+19	1.14102e+10	1	1.91797e+24	9.50286e+24
15600	5.50083e+24	1.97367e+24	3.59197e+19	1.58621e+10	1	1.97374e+24	9.44828e+24
15700	5.33641e+24	2.02893e+24	4.14967e+19	2.19647e+10	1	2.02901e+24	9.39439e+24
15800	5.17356e+24	2.08374e+24	4.78451e+19	3.02978e+10	1	2.08384e+24	9.34118e+24
15900	5.01244e+24	2.13801e+24	5.50578e+19	4.16337e+10	1	2.13812e+24	9.28863e+24
16000	4.85323e+24	2.19164e+24	6.32367e+19	5.69974e+10	1	2.19177e+24	9.2367e+24
16100	4.69602e+24	2.24457e+24	7.24946e+19	7.77446e+10	1	2.24471e+24	9.18537e+24
16200	4.5411e+24	2.29663e+24	8.29538e+19	1.05662e+11	1	2.2968e+24	9.13462e+24
16300	4.38855e+24	2.34778e+24	9.47495e+19	1.43097e+11	1	2.34797e+24	9.0844e+24
16400	4.23852e+24	2.39793e+24	1.08029e+20	1.93122e+11	1	2.39815e+24	9.03471e+24
16500	4.09115e+24	2.447e+24	1.22954e+20	2.59745e+11	1	2.44725e+24	8.98553e+24
16600	3.94656e+24	2.49492e+24	1.39698e+20	3.48179e+11	1	2.4952e+24	8.93682e+24
16700	3.80488e+24	2.5416e+24	1.58454e+20	4.65184e+11	1	2.54192e+24	8.88856e+24
16800	3.66621e+24	2.587e+24	1.79428e+20	6.19495e+11	1	2.58736e+24	8.84074e+24
16900	3.52924e+24	2.63179e+24	2.02864e+20	8.22313e+11	1	2.6322e+24	8.79343e+24
17000	3.39565e+24	2.67509e+24	2.28989e+20	1.08813e+12	1	2.67555e+24	8.74652e+24
17100	3.26642e+24	2.71636e+24	2.58052e+20	1.43554e+12	1	2.71687e+24	8.69991e+24
17200	3.14054e+24	2.75614e+24	2.90353e+20	1.88814e+12	1	2.75672e+24	8.65368e+24
17300	3.01804e+24	2.79439e+24	3.26199e+20	2.47608e+12	1	2.79504e+24	8.6078e+24
17400	2.89899e+24	2.83109e+24	3.65924e+20	3.23763e+12	1	2.83182e+24	8.56227e+24
17500	2.7834e+24	2.86622e+24	4.09886e+20	4.22129e+12	1	2.86704e+24	8.51707e+24
17600	2.66654e+24	2.9023e+24	4.58595e+20	5.48713e+12	1	2.90322e+24	8.47251e+24
17700	2.55595e+24	2.93529e+24	5.12284e+20	7.11374e+12	1.21778	2.93632e+24	8.42808e+24
17800	2.45014e+24	2.96601e+24	5.71426e+20	9.19805e+12	1.94762	2.96715e+24	8.38387e+24
17900	2.34827e+24	2.99488e+24	6.36516e+20	1.18615e+13	3.10003	2.99615e+24	8.33994e+24
18000	2.24988e+24	3.02215e+24	7.08079e+20	1.52562e+13	4.91093	3.02357e+24	8.29631e+24
18100	2.15493e+24	3.04784e+24	7.86662e+20	1.95717e+13	7.74343	3.04941e+24	8.25296e+24
18200	2.06339e+24	3.07195e+24	8.72853e+20	2.50443e+13	12.1538	3.0737e+24	8.20991e+24
18300	1.97522e+24	3.09451e+24	9.67274e+20	3.19672e+13	18.99	3.09645e+24	8.16714e+24
18400	1.89035e+24	3.11555e+24	1.0706e+21	4.07038e+13	29.54	3.11769e+24	8.12466e+24
18500	1.80875e+24	3.13508e+24	1.18353e+21	5.17032e+13	45.7507	3.13744e+24	8.08245e+24
18600	1.73034e+24	3.15314e+24	1.30684e+21	6.55192e+13	70.5533	3.15575e+24	8.04053e+24
18700	1.65505e+24	3.16976e+24	1.44133e+21	8.28335e+13	108.343	3.17264e+24	7.99889e+24
18800	1.58281e+24	3.18498e+24	1.58787e+21	1.04483e+14	165.681	3.18815e+24	7.95753e+24
18900	1.51354e+24	3.19883e+24	1.74737e+21	1.31494e+14	252.329	3.20233e+24	7.91645e+24
19000	1.44717e+24	3.21136e+24	1.92079e+21	1.65119e+14	382.744	3.2152e+24	7.87565e+24
19100	1.38361e+24	3.2226e+24	2.10919e+21	2.0689e+14	578.261	3.22682e+24	7.83514e+24
19200	1.32278e+24	3.23259e+24	2.31364e+21	2.5867e+14	870.241	3.23722e+24	7.7949e+24
19300	1.26458e+24	3.24139e+24	2.53532e+21	3.22724e+14	1304.61	3.24646e+24	7.75496e+24
19400	1.20893e+24	3.24902e+24	2.77545e+21	4.018e+14	1948.38	3.25457e+24	7.7153e+24
19500	1.15575e+24	3.25553e+24	3.03533e+21	4.99222e+14	2898.96	3.2616e+24	7.67593e+24
19600	1.10495e+24	3.26097e+24	3.31634e+21	6.19011e+14	4297.44	3.26761e+24	7.63684e+24
19700	1.05644e+24	3.26538e+24	3.61993e+21	7.66011e+14	6347.43	3.27262e+24	7.59805e+24
19800	1.0125e+24	3.26753e+24	3.9472e+21	9.46177e+14	9344.8	3.27543e+24	7.55941e+24
19900	9.69344e+23	3.26945e+24	4.3004e+21	1.16637e+15	13706.7	3.27805e+24	7.52114e+24
20000	9.33015e+23	3.26792e+24	4.68001e+21	1.43545e+15	20047.8	3.27728e+24	7.48289e+24
20100	8.94552e+23	3.26768e+24	5.08956e+21	1.76288e+15	29206.1	3.27786e+24	7.44518e+24
20200	8.5624e+23	3.26751e+24	5.53059e+21	2.16077e+15	42394.1	3.27857e+24	7.40786e+24
20300	8.19708e+23	3.26656e+24	6.00471e+21	2.64362e+15	61331.9	3.27857e+24	7.37084e+24
20400	7.84877e+23	3.26485e+24	6.51402e+21	3.22851e+15	88437	3.27787e+24	7.33411e+24
20500	7.51672e+23	3.26242e+24	7.06071e+21	3.93577e+15	127107	3.27654e+24	7.29769e+24
20600	7.20022e+23	3.2593e+24	7.64707e+21	4.78952e+15	182099	3.27459e+24	7.26156e+24
20700	6.89856e+23	3.25552e+24	8.27552e+21	5.81832e+15	260057	3.27207e+24	7.22573e+24
20800	6.61104e+23	3.25112e+24	8.94858e+21	7.05597e+15	370229	3.26902e+24	7.1902e+24
20900	6.33702e+23	3.24613e+24	9.66888e+21	8.54237e+15	525447	3.26547e+24	7.15497e+24
21000	6.09982e+23	3.2393e+24	1.04381e+22	1.03261e+16	743735	3.26018e+24	7.1199e+24
21100	5.88149e+23	3.23159e+24	1.12598e+22	1.24622e+16	1.04965e+06	3.25411e+24	7.08511e+24
21200	5.64409e+23	3.22497e+24	1.21387e+22	1.50127e+16	1.4763e+06	3.24925e+24	7.05077e+24
21300	5.41777e+23	3.21786e+24	1.30767e+22	1.80559e+16	2.07027e+06	3.24402e+24	7.01673e+24
21400	5.202e+23	3.21028e+24	1.40769e+22	2.16813e+16	2.89477e+06	3.23843e+24	6.98299e+24
21500	4.99626e+23	3.20224e+24	1.51428e+22	2.59934e+16	4.03602e+06	3.23253e+24	6.94954e+24
21600	4.80006e+23	3.19377e+24	1.62778e+22	3.11144e+16	5.61123e+06	3.22633e+24	6.91639e+24
21700	4.61293e+23	3.18489e+24	1.74858e+22	3.71867e+16	7.77933e+06	3.21986e+24	6.88352e+24
21800	4.43443e+23	3.1756e+24	1.87704e+22	4.43759e+16	1.07552e+07	3.21314e+24	6.85095e+24
21900	4.26412e+23	3.16593e+24	2.01357e+22	5.28747e+16	1.48287e+07	3.2062e+24	6.81867e+24
22000	4.1016e+23	3.15588e+24	2.15856e+22	6.29067e+16	2.03894e+07	3.19905e+24	6.78668e+24
22100	3.94641e+23	3.14548e+24	2.3124e+22	7.47291e+16	2.79595e+07	3.19173e+24	6.75497e+24
22200	3.79832e+23	3.13472e+24	2.4756e+22	8.86446e+16	3.82392e+07	3.18424e+24	6.72355e+24
22300	3.65691e+23	3.12363e+24	2.64858e+22	1.04998e+17	5.21607e+07	3.1766e+24	6.69241e+24
22400	3.52185e+23	3.11221e+24	2.83179e+22	1.24189e+17	7.09654e+07	3.16884e+24	6.66156e+24
22500	3.39282e+23	3.10046e+24	3.02571e+22	1.46676e+17	9.63008e+07	3.16098e+24	6.63098e+24
22600	3.26951e+23	3.0884e+24	3.23083e+22	1.7299e+17	1.30348e+08	3.15302e+24	6.60068e+24
22700	3.15163e+23	3.07603e+24	3.44766e+22	2.03737e+17	1.75986e+08	3.14499e+24	6.57066e+24
22800	3.03893e+23	3.06336e+24	3.67669e+22	2.39613e+17	2.37009e+08	3.1369e+24	6.54092e+24
22900	2.93113e+23	3.05039e+24	3.91846e+22	2.81416e+17	3.18401e+08	3.12876e+24	6.51144e+24
23000	2.83021e+23	3.037e+24	4.17347e+22	3.30064e+17	4.26711e+08	3.12047e+24	6.48223e+24
23100	2.73148e+23	3.02344e+24	4.44233e+22	3.86585e+17	5.70449e+08	3.11228e+24	6.45329e+24
23200	2.63696e+23	3.00958e+24	4.72556e+22	4.52171e+17	7.60767e+08	3.10409e+24	6.42463e+24
23300	2.54643e+23	2.99543e+24	5.02372e+22	5.28172e+17	1.01215e+09	3.09591e+24	6.39622e+24
23400	2.4597e+23	2.98099e+24	5.3374e+22	6.16121e+17	1.34341e+09	3.08774e+24	6.36808e+24
23500	2.37657e+23	2.96626e+24	5.66715e+22	7.1776e+17	1.7789e+09	3.07961e+24	6.3402e+24
23600	2.29688e+23	2.95124e+24	6.01356e+22	8.35059e+17	2.35005e+09	3.07151e+24	6.31257e+24
23700	2.22045e+23	2.93592e+24	6.37722e+22	9.7025e+17	3.09741e+09	3.06347e+24	6.2852e+24
23800	2.14712e+23	2.92031e+24	6.75872e+22	1.12585e+18	4.07307e+09	3.05548e+24	6.25809e+24
23900	2.07673e+23	2.9044e+24	7.15863e+22	1.30471e+18	5.34384e+09	3.04757e+24	6.23123e+24
24000	2.00915e+23	2.88818e+24	7.57755e+22	1.51003e+18	6.99522e+09	3.03974e+24	6.20462e+24
24100	1.94424e+23	2.87167e+24	8.01606e+22	1.74541e+18	9.13636e+09	3.03199e+24	6.17825e+24
24200	1.88186e+23	2.85485e+24	8.47474e+22	2.01488e+18	1.19063e+10	3.02435e+24	6.15213e+24
24300	1.82189e+23	2.83771e+24	8.95415e+22	2.32299e+18	1.54816e+10	3.0168e+24	6.12625e+24
24400	1.76422e+23	2.82027e+24	9.45485e+22	2.67481e+18	2.00862e+10	3.00937e+24	6.10062e+24
24500	1.70874e+23	2.80251e+24	9.97738e+22	3.076e+18	2.60033e+10	3.00206e+24	6.07522e+24
24600	1.65534e+23	2.78442e+24	1.05223e+23	3.5329e+18	3.35905e+10	2.99488e+24	6.05005e+24
24700	1.61672e+23	2.76535e+24	1.10895e+23	4.053e+18	4.33089e+10	2.98715e+24	6.02508e+24
24800	1.56702e+23	2.74662e+24	1.16806e+23	4.64332e+18	5.57048e+10	2.98025e+24	6.00038e+24
24900	1.51912e+23	2.72756e+24	1.22956e+23	5.31297e+18	7.14957e+10	2.97349e+24	5.97592e+24
25000	1.47294e+23	2.70816e+24	1.29349e+23	6.0716e+18	9.15682e+10	2.96688e+24	5.95169e+24
25100	1.42835e+23	2.68843e+24	1.35985e+23	6.92969e+18	1.17025e+11	2.96042e+24	5.92767e+24
25200	1.38536e+23	2.66835e+24	1.42876e+23	7.89949e+18	1.4925e+11	2.95412e+24	5.90389e+24
25300	1.34386e+23	2.64792e+24	1.50021e+23	8.99386e+18	1.89951e+11	2.94799e+24	5.88032e+24
25400	1.30378e+23	2.62714e+24	1.57424e+23	1.02272e+19	2.4125e+11	2.94202e+24	5.85697e+24
25500	1.26505e+23	2.60602e+24	1.65087e+23	1.16153e+19	3.05771e+11	2.93622e+24	5.83384e+24
25600	1.22762e+23	2.58454e+24	1.73014e+23	1.31756e+19	3.86751e+11	2.9306e+24	5.81093e+24
25700	1.19142e+23	2.5627e+24	1.81205e+23	1.49272e+19	4.88178e+11	2.92516e+24	5.78822e+24
25800	1.15641e+23	2.54052e+24	1.89662e+23	1.68909e+19	6.14952e+11	2.91989e+24	5.76573e+24
25900	1.12252e+23	2.51798e+24	1.98386e+23	1.90896e+19	7.73081e+11	2.91481e+24	5.74344e+24
26000	1.08972e+23	2.49508e+24	2.07377e+23	2.15481e+19	9.69916e+11	2.9099e+24	5.72136e+24
26100	1.05794e+23	2.47184e+24	2.16635e+23	2.42938e+19	1.21443e+12	2.90518e+24	5.69948e+24
26200	1.02716e+23	2.44824e+24	2.2616e+23	2.73561e+19	1.51756e+12	2.90065e+24	5.67779e+24
26300	9.97331e+22	2.4243e+24	2.3595e+23	3.07671e+19	1.89259e+12	2.89629e+24	5.65631e+24
26400	9.68407e+22	2.40002e+24	2.46003e+23	3.45616e+19	2.35564e+12	2.89213e+24	5.63502e+24
26500	9.40355e+22	2.37539e+24	2.56316e+23	3.87774e+19	2.92624e+12	2.88814e+24	5.61392e+24
26600	9.13138e+22	2.35044e+24	2.66886e+23	4.34552e+19	3.62797e+12	2.88434e+24	5.59302e+24
26700	8.86724e+22	2.32515e+24	2.7771e+23	4.8639e+19	4.48925e+12	2.88072e+24	5.5723e+24
26800	8.61081e+22	2.29955e+24	2.88783e+23	5.43763e+19	5.54429e+12	2.87727e+24	5.55176e+24
26900	8.36179e+22	2.27363e+24	3.00099e+23	6.0718e+19	6.83414e+12	2.87401e+24	5.53141e+24
27000	8.11989e+22	2.2474e+24	3.11653e+23	6.77191e+19	8.408e+12	2.87091e+24	5.51124e+24
27100	7.88902e+22	2.22087e+24	3.23438e+23	7.54386e+19	1.03248e+13	2.86797e+24	5.49124e+24
27200	7.66051e+22	2.19407e+24	3.35448e+23	8.39391e+19	1.26546e+13	2.86521e+24	5.47142e+24
27300	7.43836e+22	2.16699e+24	3.47675e+23	9.32882e+19	1.54811e+13	2.86262e+24	5.45177e+24
27400	7.22235e+22	2.13966e+24	3.60111e+23	1.03558e+20	1.89038e+13	2.86019e+24	5.43228e+24
27500	7.01226e+22	2.11207e+24	3.72746e+23	1.14825e+20	2.30405e+13	2.85791e+24	5.41297e+24
27600	6.80788e+22	2.08426e+24	3.85571e+23	1.27172e+20	2.8031e+13	2.85578e+24	5.39381e+24
27700	6.60904e+22	2.05622e+24	3.98577e+23	1.40684e+20	3.40404e+13	2.85379e+24	5.37482e+24
27800	6.41553e+22	2.02797e+24	4.11752e+23	1.55456e+20	4.12634e+13	2.85194e+24	5.35598e+24
27900	6.2272e+22	1.99954e+24	4.25086e+23	1.71584e+20	4.99296e+13	2.85023e+24	5.3373e+24
28000	6.04388e+22	1.97094e+24	4.38568e+23	1.89173e+20	6.03084e+13	2.84864e+24	5.31877e+24
28100	5.86541e+22	1.94217e+24	4.52185e+23	2.08332e+20	7.27163e+13	2.84717e+24	5.30039e+24
28200	5.69165e+22	1.91327e+24	4.65926e+23	2.29177e+20	8.75239e+13	2.84581e+24	5.28216e+24
28300	5.52246e+22	1.88425e+24	4.79778e+23	2.51832e+20	1.05164e+14	2.84456e+24	5.26406e+24
28400	5.35771e+22	1.85512e+24	4.93728e+23	2.76425e+20	1.26143e+14	2.84341e+24	5.24611e+24
28500	5.19727e+22	1.82591e+24	5.07763e+23	3.03091e+20	1.5105e+14	2.84235e+24	5.2283e+24
28600	5.04103e+22	1.79664e+24	5.2187e+23	3.31975e+20	1.80571e+14	2.84137e+24	5.21063e+24
28700	4.88887e+22	1.76732e+24	5.36036e+23	3.63226e+20	2.155e+14	2.84048e+24	5.19308e+24
28800	4.74069e+22	1.73797e+24	5.50246e+23	3.97001e+20	2.56762e+14	2.83965e+24	5.17567e+24
28900	4.5935e+22	1.70862e+24	5.6449e+23	4.33464e+20	3.05424e+14	2.8389e+24	5.15838e+24
29000	4.45303e+22	1.67927e+24	5.78749e+23	4.72791e+20	3.62722e+14	2.83819e+24	5.14122e+24
29100	4.31624e+22	1.64996e+24	5.93012e+23	5.15161e+20	4.30082e+14	2.83753e+24	5.12417e+24
29200	4.18305e+22	1.62069e+24	6.07266e+23	5.60763e+20	5.09146e+14	2.8369e+24	5.10725e+24
29300	4.05337e+22	1.59149e+24	6.21497e+23	6.09795e+20	6.01802e+14	2.83631e+24	5.09045e+24
29400	3.92711e+22	1.56238e+24	6.3569e+23	6.62461e+20	7.10223e+14	2.83575e+24	5.07376e+24
29500	3.8042e+22	1.53338e+24	6.49835e+23	7.18976e+20	8.36897e+14	2.8352e+24	5.05718e+24
29600	3.68457e+22	1.5045e+24	6.63916e+23	7.79563e+20	9.84679e+14	2.83467e+24	5.04071e+24
29700	3.56813e+22	1.47576e+24	6.77922e+23	8.44456e+20	1.15683e+15	2.83414e+24	5.02434e+24
29800	3.45483e+22	1.44718e+24	6.91839e+23	9.13894e+20	1.35708e+15	2.8336e+24	5.00809e+24
29900	3.34458e+22	1.41878e+24	7.05656e+23	9.88128e+20	1.58969e+15	2.83306e+24	4.99193e+24
30000	3.23733e+22	1.39058e+24	7.19361e+23	1.06742e+21	1.8595e+15	2.8325e+24	4.97588e+24
