# Supplementary material for: Cross-Code Verification for Improved Thermophysical Properties of Argon, Krypton and Xenon Plasmas
Source: Entropy (Basel). 2026 Jul 22;28(7):830. doi: 10.3390/e28070830 (PMC13409251; doi:10.3390/e28070830)
Supplement: Supplementary file 1 [file entropy-28-00830-s001.zip › Ar_Kr_Xe_Data/Compositions/Argon/Comp_Ar Composition 50 atm.csv]

Te [K]	n_{Ar}[#/m^3]	n_{Ar+}[#/m^3]	n_{Ar+2}[#/m^3]	n_{Ar+3}[#/m^3]	n_{Ar+4}[#/m^3]	n_{e-}[#/m^3]	n_{tot}[#/m^3]
300	1.20716e+27	1	1	1	1	14.0379	1.20716e+27
400	9.0537e+26	1	1	1	1	11.0125	9.0537e+26
500	7.24296e+26	1	1	1	1	10.1135	7.24296e+26
600	6.0358e+26	1	1	1	1	9.80858	6.0358e+26
700	5.17354e+26	1	1	1	1	9.71466	5.17354e+26
800	4.52685e+26	1	1	1	1	9.69992	4.52685e+26
900	4.02387e+26	1	1	1	1	9.7135	4.02387e+26
1000	3.62148e+26	1	1	1	1	9.73534	3.62148e+26
1100	3.29226e+26	1	1	1	1	9.75784	3.29226e+26
1200	3.0179e+26	1	1	1	1	9.77842	3.0179e+26
1300	2.78575e+26	1	1	1	1	9.79646	2.78575e+26
1400	2.58677e+26	1	1	1	1	9.81208	2.58677e+26
1500	2.41432e+26	1	1	1	1	9.82559	2.41432e+26
1600	2.26343e+26	51.4708	1	1	1	141.56	2.26343e+26
1700	2.13028e+26	367.814	1	1	1	17147.2	2.13028e+26
1800	2.01193e+26	2959.52	1	1	1	871961	2.01193e+26
1900	1.90604e+26	23137.1	1	1	1	2.42774e+07	1.90604e+26
2000	1.81074e+26	180441	1	1	1	3.9621e+08	1.81074e+26
2100	1.72451e+26	1.40854e+06	1	1	1	4.07803e+09	1.72451e+26
2200	1.64613e+26	1.10072e+07	1	1	1	2.8178e+10	1.64613e+26
2300	1.57456e+26	1.72079e+08	1	1	1	6.88847e+10	1.57456e+26
2400	1.50895e+26	5.22919e+09	1	1	1	6.40185e+10	1.50895e+26
2500	1.44859e+26	8.04844e+10	1	1	1	9.00087e+10	1.44859e+26
2600	1.39288e+26	3.51942e+11	1	1	1	3.51943e+11	1.39288e+26
2700	1.34129e+26	1.31058e+12	1	1	1	1.31058e+12	1.34129e+26
2800	1.29339e+26	4.44468e+12	1	1	1	4.4447e+12	1.29339e+26
2900	1.24879e+26	1.3861e+13	1	1	1	1.38611e+13	1.24879e+26
3000	1.20716e+26	4.00836e+13	1	1	1	4.0084e+13	1.20716e+26
3100	1.16822e+26	1.08273e+14	1	1	1	1.08275e+14	1.16822e+26
3200	1.13171e+26	2.74933e+14	1	1	1	2.7494e+14	1.13171e+26
3300	1.09742e+26	6.59972e+14	1	1	1	6.59993e+14	1.09742e+26
3400	1.06514e+26	1.5051e+15	1	1	1	1.50516e+15	1.06514e+26
3500	1.03471e+26	3.27539e+15	1	1	1	3.27539e+15	1.03471e+26
3600	1.00597e+26	6.82796e+15	1	1	1	6.82796e+15	1.00597e+26
3700	9.78779e+25	1.36827e+16	1	1	1	1.36827e+16	9.78779e+25
3800	9.53021e+25	2.64396e+16	1	1	1	2.64396e+16	9.53021e+25
3900	9.28585e+25	4.94033e+16	1	1	1	4.94033e+16	9.28585e+25
4000	9.0537e+25	8.94887e+16	1	1	1	8.94887e+16	9.0537e+25
4100	8.83288e+25	1.57499e+17	1	1	1	1.57499e+17	8.83288e+25
4200	8.62257e+25	2.69884e+17	1	1	1	2.69884e+17	8.62257e+25
4300	8.42205e+25	4.51104e+17	1	1	1	4.51104e+17	8.42205e+25
4400	8.23064e+25	7.3674e+17	1	1	1	7.3674e+17	8.23064e+25
4500	8.04774e+25	1.1775e+18	1	1	1	1.1775e+18	8.04774e+25
4600	7.87278e+25	1.84428e+18	1	1	1	1.84428e+18	7.87279e+25
4700	7.70528e+25	2.83451e+18	1	1	1	2.83451e+18	7.70528e+25
4800	7.54475e+25	4.27985e+18	1	1	1	4.27985e+18	7.54475e+25
4900	7.39078e+25	6.35548e+18	1	1	1	6.35548e+18	7.39078e+25
5000	7.24296e+25	9.29128e+18	1	1	1	9.29128e+18	7.24296e+25
5100	7.10094e+25	1.33847e+19	1.31132	1	1	1.33847e+19	7.10094e+25
5200	6.96438e+25	1.90161e+19	4.5353	1	1	1.90161e+19	6.96439e+25
5300	6.83298e+25	2.66658e+19	14.9802	1	1	2.66658e+19	6.83298e+25
5400	6.70644e+25	3.6934e+19	47.376	1	1	3.6934e+19	6.70645e+25
5500	6.5845e+25	5.05625e+19	143.799	1	1	5.05625e+19	6.58451e+25
5600	6.46692e+25	6.84601e+19	419.829	1	1	6.84601e+19	6.46693e+25
5700	6.35346e+25	9.17288e+19	1181.4	1	1	9.17288e+19	6.35348e+25
5800	6.24391e+25	1.21694e+20	3210.42	1	1	1.21694e+20	6.24393e+25
5900	6.13807e+25	1.59938e+20	8439.95	1	1	1.59938e+20	6.1381e+25
6000	6.03576e+25	2.08332e+20	21500.7	1	1	2.08332e+20	6.0358e+25
6100	5.9368e+25	2.69077e+20	53158.9	1	1	2.69077e+20	5.93685e+25
6200	5.84103e+25	3.4474e+20	127744	1	1	3.4474e+20	5.8411e+25
6300	5.7483e+25	4.383e+20	298771	1	1	4.383e+20	5.74838e+25
6400	5.65845e+25	5.53187e+20	680964	1	1	5.53187e+20	5.65856e+25
6500	5.57137e+25	6.93335e+20	1.51432e+06	1	1	6.93335e+20	5.57151e+25
6600	5.48692e+25	8.63224e+20	3.28932e+06	1	1	8.63224e+20	5.48709e+25
6700	5.40498e+25	1.06793e+21	6.98633e+06	1	1	1.06793e+21	5.4052e+25
6800	5.32545e+25	1.31319e+21	1.45238e+07	1	1	1.31319e+21	5.32571e+25
6900	5.2482e+25	1.60543e+21	2.95805e+07	1	1	1.60543e+21	5.24852e+25
7000	5.17315e+25	1.95183e+21	5.90758e+07	1	1	1.95183e+21	5.17355e+25
7100	5.10021e+25	2.36039e+21	1.15785e+08	1	1	2.36039e+21	5.10068e+25
7200	5.02927e+25	2.83997e+21	2.22884e+08	1	1	2.83997e+21	5.02984e+25
7300	4.96025e+25	3.40037e+21	4.21706e+08	1	1	3.40037e+21	4.96093e+25
7400	4.89308e+25	4.05232e+21	7.84783e+08	1	1	4.05232e+21	4.89389e+25
7500	4.82768e+25	4.80763e+21	1.43744e+09	1	1	4.80763e+21	4.82864e+25
7600	4.76397e+25	5.67917e+21	2.59299e+09	1	1	5.67917e+21	4.76511e+25
7700	4.70189e+25	6.68097e+21	4.6094e+09	1	1	6.68097e+21	4.70323e+25
7800	4.64136e+25	7.82823e+21	8.07914e+09	1	1	7.82823e+21	4.64293e+25
7900	4.58233e+25	9.13744e+21	1.397e+10	1	1	9.13744e+21	4.58416e+25
8000	4.52474e+25	1.06266e+22	2.38446e+10	1	1	1.06266e+22	4.52686e+25
8100	4.46852e+25	1.23148e+22	4.01917e+10	1	1	1.23148e+22	4.47098e+25
8200	4.41361e+25	1.42223e+22	6.69274e+10	1	1	1.42223e+22	4.41646e+25
8300	4.35998e+25	1.63712e+22	1.10157e+11	1	1	1.63712e+22	4.36325e+25
8400	4.30756e+25	1.87847e+22	1.79274e+11	1	1	1.87847e+22	4.31132e+25
8500	4.25631e+25	2.14883e+22	2.88616e+11	1	1	2.14883e+22	4.2606e+25
8600	4.20617e+25	2.45083e+22	4.59802e+11	1	1	2.45083e+22	4.21107e+25
8700	4.15711e+25	2.78728e+22	7.25151e+11	1	1	2.78728e+22	4.16268e+25
8800	4.10907e+25	3.16119e+22	1.13251e+12	1	1	3.16119e+22	4.11539e+25
8900	4.06201e+25	3.5757e+22	1.75211e+12	1	1	3.5757e+22	4.06916e+25
9000	4.0159e+25	4.03412e+22	2.68603e+12	1	1	4.03412e+22	4.02397e+25
9100	3.97069e+25	4.53996e+22	4.0816e+12	1	1	4.53996e+22	3.97977e+25
9200	3.92634e+25	5.09689e+22	6.14951e+12	1	1	5.09689e+22	3.93653e+25
9300	3.88281e+25	5.70875e+22	9.18884e+12	1	1	5.70875e+22	3.89423e+25
9400	3.84007e+25	6.37956e+22	1.36209e+13	1	1	6.37956e+22	3.85283e+25
9500	3.79809e+25	7.11352e+22	2.00346e+13	1	1	7.11352e+22	3.81231e+25
9600	3.75681e+25	7.91501e+22	2.92479e+13	1	1	7.91501e+22	3.77264e+25
9700	3.71621e+25	8.78858e+22	4.23883e+13	1	1	8.78858e+22	3.73379e+25
9800	3.67626e+25	9.73895e+22	6.09998e+13	1	1	9.73895e+22	3.69574e+25
9900	3.63692e+25	1.0771e+23	8.71838e+13	1	1	1.0771e+23	3.65846e+25
10000	3.59816e+25	1.18899e+23	1.23781e+14	1	1	1.18899e+23	3.62194e+25
10100	3.55995e+25	1.31007e+23	1.74611e+14	1	1	1.31007e+23	3.58615e+25
10200	3.52225e+25	1.4409e+23	2.44773e+14	1	1	1.4409e+23	3.55107e+25
10300	3.48504e+25	1.58202e+23	3.41046e+14	1	1	1.58202e+23	3.51668e+25
10400	3.44828e+25	1.73401e+23	4.72379e+14	1	1	1.73401e+23	3.48296e+25
10500	3.41195e+25	1.89745e+23	6.50533e+14	1	1	1.89745e+23	3.4499e+25
10600	3.37601e+25	2.07294e+23	8.90879e+14	1	1	2.07294e+23	3.41747e+25
10700	3.34044e+25	2.26109e+23	1.2134e+15	1.57186	1	2.26109e+23	3.38566e+25
10800	3.30521e+25	2.46252e+23	1.64395e+15	3.03571	1	2.46252e+23	3.35446e+25
10900	3.26982e+25	2.67766e+23	2.21579e+15	5.79808	1	2.67766e+23	3.32337e+25
11000	3.23512e+25	2.90752e+23	2.97163e+15	10.9541	1	2.90752e+23	3.29327e+25
11100	3.20068e+25	3.15256e+23	3.96585e+15	20.4778	1	3.15256e+23	3.26373e+25
11200	3.16646e+25	3.41347e+23	5.26755e+15	37.8896	1	3.41347e+23	3.23473e+25
11300	3.13315e+25	3.69134e+23	6.96424e+15	69.4025	1	3.69134e+23	3.20697e+25
11400	3.09937e+25	3.98608e+23	9.16569e+15	125.896	1	3.98608e+23	3.17909e+25
11500	3.06574e+25	4.29861e+23	1.20098e+16	226.215	1	4.29861e+23	3.15172e+25
11600	3.03224e+25	4.62965e+23	1.56689e+16	402.716	1	4.62965e+23	3.12484e+25
11700	2.99885e+25	4.97987e+23	2.03569e+16	710.473	1	4.97987e+23	3.09845e+25
11800	2.96553e+25	5.3499e+23	2.63393e+16	1242.41	1	5.3499e+23	3.07253e+25
11900	2.93227e+25	5.74039e+23	3.39433e+16	2153.97	1	5.74039e+23	3.04708e+25
12000	2.89904e+25	6.15198e+23	4.35715e+16	3703.11	1	6.15198e+23	3.02208e+25
12100	2.86583e+25	6.58529e+23	5.57173e+16	6314.36	1	6.58529e+23	2.99754e+25
12200	2.83261e+25	7.0409e+23	7.09825e+16	10681	1	7.0409e+23	2.97343e+25
12300	2.79935e+25	7.51948e+23	9.01001e+16	17926.5	1	7.51948e+23	2.94974e+25
12400	2.76605e+25	8.02145e+23	1.13958e+17	29857.9	1	8.02145e+23	2.92648e+25
12500	2.73269e+25	8.54738e+23	1.43629e+17	49360.3	1	8.54738e+23	2.90363e+25
12600	2.69923e+25	9.09783e+23	1.80405e+17	81006.8	1	9.09783e+23	2.88119e+25
12700	2.66568e+25	9.67317e+23	2.25839e+17	131997	1	9.67318e+23	2.85914e+25
12800	2.63201e+25	1.02739e+24	2.81788e+17	213585	1	1.02739e+24	2.83749e+25
12900	2.59821e+25	1.09003e+24	3.50465e+17	343248	1	1.09003e+24	2.81621e+25
13000	2.56425e+25	1.15533e+24	4.34511e+17	547941	1	1.15533e+24	2.79531e+25
13100	2.53013e+25	1.22325e+24	5.37045e+17	868994	1	1.22325e+24	2.77478e+25
13200	2.49585e+25	1.29384e+24	6.61765e+17	1.36935e+06	1	1.29385e+24	2.75462e+25
13300	2.46139e+25	1.36708e+24	8.13013e+17	2.14429e+06	1	1.36708e+24	2.73481e+25
13400	2.42675e+25	1.443e+24	9.95912e+17	3.33719e+06	1	1.443e+24	2.71535e+25
13500	2.39191e+25	1.52162e+24	1.21646e+18	5.16245e+06	1	1.52162e+24	2.69623e+25
13600	2.35687e+25	1.60292e+24	1.48167e+18	7.93896e+06	1	1.60292e+24	2.67745e+25
13700	2.32163e+25	1.6869e+24	1.79969e+18	1.21381e+07	1	1.6869e+24	2.65901e+25
13800	2.28617e+25	1.77358e+24	2.18006e+18	1.8453e+07	1	1.77358e+24	2.64089e+25
13900	2.25052e+25	1.86284e+24	2.63372e+18	2.78972e+07	1	1.86285e+24	2.62309e+25
14000	2.21466e+25	1.95472e+24	3.17345e+18	4.19447e+07	1	1.95473e+24	2.6056e+25
14100	2.17859e+25	2.04914e+24	3.81387e+18	6.27273e+07	1	2.04914e+24	2.58842e+25
14200	2.14233e+25	2.14605e+24	4.57187e+18	9.33134e+07	1	2.14606e+24	2.57154e+25
14300	2.10582e+25	2.24569e+24	5.46705e+18	1.38094e+08	1	2.2457e+24	2.55496e+25
14400	2.06918e+25	2.34744e+24	6.52111e+18	2.03328e+08	1	2.34746e+24	2.53867e+25
14500	2.03223e+25	2.45222e+24	7.76041e+18	2.97879e+08	1	2.45224e+24	2.52267e+25
14600	1.99519e+25	2.55874e+24	9.21242e+18	4.34264e+08	1	2.55876e+24	2.50695e+25
14700	1.95804e+25	2.6672e+24	1.09101e+19	6.30044e+08	1	2.66722e+24	2.49149e+25
14800	1.92075e+25	2.77767e+24	1.28906e+19	9.09755e+08	1	2.77769e+24	2.47629e+25
14900	1.88328e+25	2.8904e+24	1.51966e+19	1.30752e+09	1	2.89043e+24	2.46136e+25
15000	1.84576e+25	3.00455e+24	1.78739e+19	1.87058e+09	1	3.00459e+24	2.44668e+25
15100	1.80816e+25	3.12033e+24	2.0976e+19	2.66404e+09	1	3.12037e+24	2.43224e+25
15200	1.77051e+25	3.23759e+24	2.45627e+19	3.77724e+09	1	3.23764e+24	2.41803e+25
15300	1.73282e+25	3.35619e+24	2.87005e+19	5.33224e+09	1	3.35625e+24	2.40406e+25
15400	1.69511e+25	3.47596e+24	3.34638e+19	7.49501e+09	1	3.47602e+24	2.39032e+25
15500	1.65743e+25	3.59673e+24	3.89356e+19	1.04905e+10	1	3.59681e+24	2.37678e+25
15600	1.61978e+25	3.71834e+24	4.52081e+19	1.46219e+10	1	3.71843e+24	2.36346e+25
15700	1.58221e+25	3.8406e+24	5.2384e+19	2.02971e+10	1	3.84071e+24	2.35035e+25
15800	1.54462e+25	3.96398e+24	6.05804e+19	2.80612e+10	1	3.9641e+24	2.33743e+25
15900	1.50727e+25	4.08707e+24	6.99154e+19	3.86411e+10	1	4.08721e+24	2.3247e+25
16000	1.47007e+25	4.21026e+24	8.05305e+19	5.30019e+10	1	4.21042e+24	2.31215e+25
16100	1.43307e+25	4.33336e+24	9.2578e+19	7.24202e+10	1	4.33355e+24	2.29977e+25
16200	1.39627e+25	4.45629e+24	1.06226e+20	9.85776e+10	1	4.4565e+24	2.28756e+25
16300	1.35974e+25	4.57864e+24	1.21655e+20	1.33682e+11	1	4.57888e+24	2.27551e+25
16400	1.3235e+25	4.70032e+24	1.39066e+20	1.80621e+11	1	4.7006e+24	2.26361e+25
16500	1.28758e+25	4.82114e+24	1.58679e+20	2.4316e+11	1	4.82146e+24	2.25185e+25
16600	1.252e+25	4.94092e+24	1.80732e+20	3.26189e+11	1	4.94128e+24	2.24024e+25
16700	1.2168e+25	5.05946e+24	2.05484e+20	4.36033e+11	1	5.05987e+24	2.22875e+25
16800	1.182e+25	5.17658e+24	2.33217e+20	5.80859e+11	1	5.17705e+24	2.21739e+25
16900	1.14765e+25	5.29212e+24	2.64238e+20	7.71162e+11	1	5.29265e+24	2.20615e+25
17000	1.11375e+25	5.40589e+24	2.98877e+20	1.0204e+12	1	5.40649e+24	2.19502e+25
17100	1.08035e+25	5.51775e+24	3.37493e+20	1.34575e+12	1	5.51842e+24	2.184e+25
17200	1.04746e+25	5.62752e+24	3.80471e+20	1.76911e+12	1	5.62828e+24	2.17308e+25
17300	1.01319e+25	5.74565e+24	4.28586e+20	2.31861e+12	1	5.74651e+24	2.16245e+25
17400	9.81292e+24	5.85145e+24	4.81632e+20	3.02885e+12	1	5.85241e+24	2.15173e+25
17500	9.49974e+24	5.95476e+24	5.40398e+20	3.9445e+12	1	5.95585e+24	2.14109e+25
17600	9.19256e+24	6.05549e+24	6.05403e+20	5.12146e+12	1	6.0567e+24	2.13054e+25
17700	8.89154e+24	6.15351e+24	6.77202e+20	6.62982e+12	1	6.15486e+24	2.12006e+25
17800	8.59685e+24	6.24872e+24	7.56392e+20	8.55735e+12	1.4246	6.25023e+24	2.10966e+25
17900	8.30862e+24	6.34103e+24	8.43611e+20	1.10136e+13	2.25691	6.34272e+24	2.09932e+25
18000	8.02697e+24	6.43038e+24	9.39541e+20	1.41349e+13	3.55735	6.43226e+24	2.08905e+25
18100	7.75136e+24	6.51703e+24	1.04493e+21	1.80906e+13	5.57914	6.51912e+24	2.07886e+25
18200	7.48312e+24	6.60026e+24	1.16052e+21	2.30901e+13	8.70723	6.60258e+24	2.06871e+25
18300	7.22171e+24	6.68035e+24	1.28714e+21	2.93925e+13	13.5238	6.68293e+24	2.05863e+25
18400	6.96718e+24	6.75728e+24	1.42569e+21	3.73169e+13	20.9057	6.76013e+24	2.0486e+25
18500	6.71954e+24	6.831e+24	1.5771e+21	4.72554e+13	32.1667	6.83416e+24	2.03863e+25
18600	6.47881e+24	6.90151e+24	1.74235e+21	5.9689e+13	49.2679	6.905e+24	2.02871e+25
18700	6.23886e+24	6.97216e+24	1.92292e+21	7.52084e+13	75.1171	6.976e+24	2.01889e+25
18800	6.01173e+24	7.03634e+24	2.11915e+21	9.45288e+13	114.033	7.04058e+24	2.00908e+25
18900	5.79145e+24	7.09732e+24	2.33261e+21	1.18527e+14	172.361	7.10199e+24	1.99931e+25
19000	5.57798e+24	7.15511e+24	2.56454e+21	1.48267e+14	259.417	7.16024e+24	1.98959e+25
19100	5.37124e+24	7.20975e+24	2.81627e+21	1.85039e+14	388.814	7.21538e+24	1.97992e+25
19200	5.17116e+24	7.26127e+24	3.08921e+21	2.30406e+14	580.365	7.26744e+24	1.9703e+25
19300	4.97765e+24	7.3097e+24	3.38484e+21	2.86255e+14	862.795	7.31647e+24	1.96072e+25
19400	4.79063e+24	7.35509e+24	3.70474e+21	3.54861e+14	1277.59	7.3625e+24	1.95119e+25
19500	4.60997e+24	7.39751e+24	4.05057e+21	4.38961e+14	1884.45	7.40561e+24	1.94171e+25
19600	4.43557e+24	7.43699e+24	4.42405e+21	5.41843e+14	2768.93	7.44584e+24	1.93228e+25
19700	4.2673e+24	7.47362e+24	4.82705e+21	6.67449e+14	4053.31	7.48327e+24	1.9229e+25
19800	4.10503e+24	7.50743e+24	5.26149e+21	8.20489e+14	5911.5	7.51796e+24	1.91357e+25
19900	3.94863e+24	7.53852e+24	5.7294e+21	1.00659e+15	8590.29	7.54998e+24	1.90429e+25
20000	3.79795e+24	7.56693e+24	6.23294e+21	1.23247e+15	12438.4	7.5794e+24	1.89505e+25
20100	3.65286e+24	7.59276e+24	6.77436e+21	1.50612e+15	17947.2	7.60631e+24	1.88587e+25
20200	3.5132e+24	7.61606e+24	7.35601e+21	1.837e+15	25806.4	7.63077e+24	1.87674e+25
20300	3.37882e+24	7.63692e+24	7.9804e+21	2.23639e+15	36981.2	7.65288e+24	1.86766e+25
20400	3.24957e+24	7.65541e+24	8.65011e+21	2.71758e+15	52818.2	7.67271e+24	1.85863e+25
20500	3.12531e+24	7.6716e+24	9.36789e+21	3.29633e+15	75189.5	7.69033e+24	1.84966e+25
20600	3.00587e+24	7.68557e+24	1.01366e+22	3.99119e+15	106690	7.70585e+24	1.84074e+25
20700	2.89111e+24	7.6974e+24	1.09592e+22	4.82406e+15	150908	7.71932e+24	1.83188e+25
20800	2.78983e+24	7.7023e+24	1.18359e+22	5.82083e+15	212827	7.72598e+24	1.82299e+25
20900	2.68402e+24	7.71004e+24	1.27757e+22	7.01145e+15	299167	7.73559e+24	1.81424e+25
21000	2.58243e+24	7.71586e+24	1.37792e+22	8.43147e+15	419258	7.74342e+24	1.80555e+25
21100	2.4849e+24	7.71984e+24	1.485e+22	1.01224e+16	585800	7.74954e+24	1.79691e+25
21200	2.39129e+24	7.72204e+24	1.59918e+22	1.21327e+16	816089	7.75402e+24	1.78833e+25
21300	2.30146e+24	7.72253e+24	1.72086e+22	1.4519e+16	1.13361e+06	7.75695e+24	1.77981e+25
21400	2.21526e+24	7.72138e+24	1.85044e+22	1.73474e+16	1.57017e+06	7.75839e+24	1.77135e+25
21500	2.13257e+24	7.71866e+24	1.98834e+22	2.06945e+16	2.16874e+06	7.75843e+24	1.76295e+25
21600	2.05324e+24	7.71442e+24	2.13499e+22	2.46497e+16	2.98716e+06	7.75712e+24	1.75461e+25
21700	1.97834e+24	7.70808e+24	2.29079e+22	2.93169e+16	4.10333e+06	7.7539e+24	1.74632e+25
21800	1.90536e+24	7.701e+24	2.45635e+22	3.48156e+16	5.62115e+06	7.75012e+24	1.7381e+25
21900	1.83535e+24	7.69258e+24	2.63206e+22	4.12844e+16	7.67981e+06	7.74522e+24	1.72995e+25
22000	1.76817e+24	7.68289e+24	2.8184e+22	4.88834e+16	1.04646e+07	7.73926e+24	1.72185e+25
22100	1.70378e+24	7.67194e+24	3.01605e+22	5.78e+16	1.42228e+07	7.73226e+24	1.71381e+25
22200	1.64203e+24	7.65981e+24	3.22547e+22	6.82469e+16	1.92812e+07	7.72432e+24	1.70584e+25
22300	1.58281e+24	7.64654e+24	3.44723e+22	8.04698e+16	2.60728e+07	7.71549e+24	1.69793e+25
22400	1.52601e+24	7.63218e+24	3.68192e+22	9.47514e+16	3.51688e+07	7.70582e+24	1.69008e+25
22500	1.47153e+24	7.61676e+24	3.93015e+22	1.11416e+17	4.73215e+07	7.69537e+24	1.6823e+25
22600	1.41927e+24	7.60034e+24	4.19255e+22	1.30836e+17	6.35189e+07	7.68419e+24	1.67457e+25
22700	1.36914e+24	7.58293e+24	4.46976e+22	1.53438e+17	8.50558e+07	7.67233e+24	1.66691e+25
22800	1.32105e+24	7.56459e+24	4.76246e+22	1.79707e+17	1.13625e+08	7.65984e+24	1.65931e+25
22900	1.2749e+24	7.54535e+24	5.07132e+22	2.10202e+17	1.51435e+08	7.64677e+24	1.65177e+25
23000	1.23063e+24	7.52522e+24	5.39706e+22	2.45556e+17	2.0136e+08	7.63317e+24	1.6443e+25
23100	1.18814e+24	7.50425e+24	5.74041e+22	2.86493e+17	2.67131e+08	7.61906e+24	1.63689e+25
23200	1.19947e+24	7.45464e+24	6.09434e+22	3.34066e+17	3.54352e+08	7.57653e+24	1.62916e+25
23300	1.16005e+24	7.43223e+24	6.47475e+22	3.88793e+17	4.67997e+08	7.56173e+24	1.62187e+25
23400	1.12217e+24	7.40905e+24	6.87505e+22	4.51929e+17	6.16721e+08	7.54655e+24	1.61465e+25
23500	1.08578e+24	7.38513e+24	7.29603e+22	5.24677e+17	8.1093e+08	7.53105e+24	1.60749e+25
23600	1.0508e+24	7.36048e+24	7.73854e+22	6.08401e+17	1.06399e+09	7.51525e+24	1.60039e+25
23700	1.01718e+24	7.33512e+24	8.20339e+22	7.04643e+17	1.39302e+09	7.49919e+24	1.59335e+25
23800	9.8485e+23	7.30908e+24	8.69146e+22	8.15143e+17	1.81994e+09	7.48291e+24	1.58638e+25
23900	9.5376e+23	7.28235e+24	9.20361e+22	9.41864e+17	2.37271e+09	7.46643e+24	1.57946e+25
24000	9.23855e+23	7.25496e+24	9.74072e+22	1.08702e+18	3.08693e+09	7.44978e+24	1.5726e+25
24100	8.95082e+23	7.22692e+24	1.03037e+23	1.2531e+18	4.00789e+09	7.433e+24	1.5658e+25
24200	8.67392e+23	7.19823e+24	1.08935e+23	1.4429e+18	5.19299e+09	7.4161e+24	1.55907e+25
24300	8.40738e+23	7.1689e+24	1.1511e+23	1.65956e+18	6.71493e+09	7.39913e+24	1.55239e+25
24400	8.15074e+23	7.13895e+24	1.21571e+23	1.9066e+18	8.66555e+09	7.38209e+24	1.54577e+25
24500	7.90358e+23	7.10837e+24	1.28328e+23	2.18796e+18	1.11606e+10	7.36503e+24	1.53921e+25
24600	7.66547e+23	7.07717e+24	1.35391e+23	2.50806e+18	1.43459e+10	7.34796e+24	1.53271e+25
24700	7.43603e+23	7.04535e+24	1.42768e+23	2.87182e+18	1.84043e+10	7.3309e+24	1.52626e+25
24800	7.21488e+23	7.01292e+24	1.5047e+23	3.28473e+18	2.35652e+10	7.31387e+24	1.51988e+25
24900	7.00165e+23	6.97988e+24	1.58507e+23	3.75291e+18	3.01155e+10	7.2969e+24	1.51355e+25
25000	6.79601e+23	6.94623e+24	1.66887e+23	4.28319e+18	3.84134e+10	7.28001e+24	1.50727e+25
25100	6.59763e+23	6.91196e+24	1.7562e+23	4.88312e+18	4.89052e+10	7.26321e+24	1.50106e+25
25200	6.40616e+23	6.87708e+24	1.84716e+23	5.56112e+18	6.21461e+10	7.24653e+24	1.4949e+25
25300	6.22137e+23	6.8416e+24	1.94184e+23	6.32653e+18	7.88258e+10	7.22998e+24	1.48879e+25
25400	6.04295e+23	6.80549e+24	2.04034e+23	7.18968e+18	9.97979e+10	7.21358e+24	1.48274e+25
25500	5.87062e+23	6.76877e+24	2.14275e+23	8.16198e+18	1.26119e+11	7.19735e+24	1.47675e+25
25600	5.70412e+23	6.73143e+24	2.24916e+23	9.25606e+18	1.59092e+11	7.18129e+24	1.47081e+25
25700	5.5432e+23	6.69347e+24	2.35965e+23	1.04858e+19	2.00324e+11	7.16543e+24	1.46492e+25
25800	5.38764e+23	6.65488e+24	2.47432e+23	1.18666e+19	2.51791e+11	7.14978e+24	1.45909e+25
25900	5.2372e+23	6.61567e+24	2.59324e+23	1.34154e+19	3.15917e+11	7.13436e+24	1.45331e+25
26000	5.09163e+23	6.57582e+24	2.71646e+23	1.51505e+19	3.9567e+11	7.11916e+24	1.44758e+25
26100	4.95076e+23	6.53534e+24	2.8441e+23	1.70925e+19	4.94686e+11	7.10421e+24	1.44191e+25
26200	4.81445e+23	6.49422e+24	2.97624e+23	1.92638e+19	6.17407e+11	7.08952e+24	1.43628e+25
26300	4.68246e+23	6.45245e+24	3.11293e+23	2.16888e+19	7.69234e+11	7.0751e+24	1.43071e+25
26400	4.55462e+23	6.41004e+24	3.25423e+23	2.43942e+19	9.56745e+11	7.06096e+24	1.42519e+25
26500	4.43076e+23	6.36698e+24	3.40021e+23	2.74094e+19	1.18792e+12	7.0471e+24	1.41972e+25
26600	4.31053e+23	6.3233e+24	3.55075e+23	3.07646e+19	1.47237e+12	7.03354e+24	1.4143e+25
26700	4.19414e+23	6.27893e+24	3.70621e+23	3.44974e+19	1.82192e+12	7.02028e+24	1.40893e+25
26800	4.08128e+23	6.23392e+24	3.86649e+23	3.86443e+19	2.25066e+12	7.00733e+24	1.40361e+25
26900	3.97179e+23	6.18824e+24	4.03162e+23	4.32463e+19	2.77561e+12	6.9947e+24	1.39833e+25
27000	3.86555e+23	6.14191e+24	4.20163e+23	4.8348e+19	3.4173e+12	6.98238e+24	1.39311e+25
27100	3.76994e+23	6.09456e+24	4.37635e+23	5.39975e+19	4.20047e+12	6.96999e+24	1.38792e+25
27200	3.66958e+23	6.04696e+24	4.55599e+23	6.02452e+19	5.15424e+12	6.95834e+24	1.38279e+25
27300	3.57152e+23	5.99886e+24	4.73975e+23	6.71379e+19	6.31312e+12	6.94701e+24	1.37771e+25
27400	3.47663e+23	5.95002e+24	4.92889e+23	7.47535e+19	7.72077e+12	6.93602e+24	1.37267e+25
27500	3.38471e+23	5.90047e+24	5.12332e+23	8.31579e+19	9.42774e+12	6.92538e+24	1.36767e+25
27600	3.29536e+23	5.85028e+24	5.32263e+23	9.24163e+19	1.14935e+13	6.91508e+24	1.36272e+25
27700	3.20848e+23	5.79945e+24	5.5268e+23	1.02605e+20	1.39893e+13	6.90512e+24	1.35782e+25
27800	3.12398e+23	5.74801e+24	5.73578e+23	1.13805e+20	1.69997e+13	6.8955e+24	1.35296e+25
27900	3.04178e+23	5.69594e+24	5.94953e+23	1.26105e+20	2.06251e+13	6.88623e+24	1.34814e+25
28000	2.96179e+23	5.64327e+24	6.168e+23	1.39599e+20	2.49839e+13	6.87729e+24	1.34337e+25
28100	2.88392e+23	5.59001e+24	6.39109e+23	1.54386e+20	3.0216e+13	6.86869e+24	1.33864e+25
28200	2.80813e+23	5.53616e+24	6.61879e+23	1.70575e+20	3.64865e+13	6.86043e+24	1.33394e+25
28300	2.73433e+23	5.48174e+24	6.85097e+23	1.8828e+20	4.39896e+13	6.8525e+24	1.32929e+25
28400	2.66245e+23	5.42676e+24	7.08756e+23	2.07624e+20	5.29532e+13	6.84489e+24	1.32469e+25
28500	2.59243e+23	5.37124e+24	7.32844e+23	2.28736e+20	6.36447e+13	6.83761e+24	1.32012e+25
28600	2.5242e+23	5.31519e+24	7.5735e+23	2.51755e+20	7.63774e+13	6.83065e+24	1.31559e+25
28700	2.45772e+23	5.25864e+24	7.82263e+23	2.76828e+20	9.15174e+13	6.82399e+24	1.31109e+25
28800	2.39291e+23	5.20159e+24	8.0757e+23	3.0411e+20	1.09492e+14	6.81765e+24	1.30664e+25
28900	2.32974e+23	5.14408e+24	8.33256e+23	3.33766e+20	1.30799e+14	6.8116e+24	1.30222e+25
29000	2.26815e+23	5.08613e+24	8.59307e+23	3.65971e+20	1.56018e+14	6.80584e+24	1.29784e+25
29100	2.20808e+23	5.02774e+24	8.85707e+23	4.0091e+20	1.85821e+14	6.80036e+24	1.2935e+25
29200	2.14951e+23	4.96896e+24	9.12439e+23	4.38777e+20	2.2099e+14	6.79515e+24	1.28919e+25
29300	2.09237e+23	4.9098e+24	9.39488e+23	4.79777e+20	2.62427e+14	6.79021e+24	1.28492e+25
29400	2.03664e+23	4.85029e+24	9.66835e+23	5.24128e+20	3.11179e+14	6.78553e+24	1.28068e+25
29500	1.98227e+23	4.79045e+24	9.94461e+23	5.72056e+20	3.68451e+14	6.78109e+24	1.27648e+25
29600	1.92921e+23	4.73031e+24	1.02235e+24	6.238e+20	4.35634e+14	6.77688e+24	1.27231e+25
29700	1.87745e+23	4.6699e+24	1.05047e+24	6.79612e+20	5.1433e+14	6.77289e+24	1.26817e+25
29800	1.82694e+23	4.60926e+24	1.07882e+24	7.39755e+20	6.06378e+14	6.76912e+24	1.26406e+25
29900	1.77764e+23	4.54839e+24	1.10737e+24	8.04504e+20	7.13892e+14	6.76555e+24	1.25999e+25
30000	1.72954e+23	4.48735e+24	1.1361e+24	8.74149e+20	8.39292e+14	6.76216e+24	1.25594e+25
