# Supplementary material for: Cross-Code Verification for Improved Thermophysical Properties of Argon, Krypton and Xenon Plasmas
Source: Entropy (Basel). 2026 Jul 22;28(7):830. doi: 10.3390/e28070830 (PMC13409251; doi:10.3390/e28070830)
Supplement: Supplementary file 1 [file entropy-28-00830-s001.zip › Ar_Kr_Xe_Data/Compositions/Argon/Comp_Ar Composition 100 atm.csv]

Te [K]	n_{Ar}[#/m^3]	n_{Ar+}[#/m^3]	n_{Ar+2}[#/m^3]	n_{Ar+3}[#/m^3]	n_{Ar+4}[#/m^3]	n_{e-}[#/m^3]	n_{tot}[#/m^3]
300	2.41432e+27	1	1	1	1	12.9326	2.41432e+27
400	1.81074e+27	1	1	1	1	10.6899	1.81074e+27
500	1.44859e+27	1	1	1	1	9.99057	1.44859e+27
600	1.20716e+27	1	1	1	1	9.75732	1.20716e+27
700	1.03471e+27	1	1	1	1	9.6926	1.03471e+27
800	9.0537e+26	1	1	1	1	9.69033	9.0537e+26
900	8.04774e+26	1	1	1	1	9.70932	8.04774e+26
1000	7.24296e+26	1	1	1	1	9.73352	7.24296e+26
1100	6.58451e+26	1	1	1	1	9.75705	6.58451e+26
1200	6.0358e+26	1	1	1	1	9.77808	6.0358e+26
1300	5.57151e+26	1	1	1	1	9.79631	5.57151e+26
1400	5.17354e+26	1	1	1	1	9.81202	5.17354e+26
1500	4.82864e+26	1	1	1	1	9.82556	4.82864e+26
1600	4.52685e+26	54.8797	1	1	1	265.535	4.52685e+26
1700	4.26057e+26	455.325	1	1	1	27703.3	4.26057e+26
1800	4.02387e+26	3645.04	1	1	1	1.41594e+06	4.02387e+26
1900	3.81209e+26	28482.8	1	1	1	3.9442e+07	3.81209e+26
2000	3.62148e+26	222151	1	1	1	6.43641e+08	3.62148e+26
2100	3.44903e+26	1.73432e+06	1	1	1	6.62398e+09	3.44903e+26
2200	3.29226e+26	1.35546e+07	1	1	1	4.57648e+10	3.29226e+26
2300	3.14911e+26	2.11965e+08	1	1	1	1.11845e+11	3.14911e+26
2400	3.0179e+26	6.48822e+09	1	1	1	1.03192e+11	3.0179e+26
2500	2.89719e+26	1.10861e+11	1	1	1	1.30691e+11	2.89719e+26
2600	2.78575e+26	4.97275e+11	1	1	1	4.98168e+11	2.78575e+26
2700	2.68258e+26	1.85344e+12	1	1	1	1.85345e+12	2.68258e+26
2800	2.58677e+26	6.28573e+12	1	1	1	6.28576e+12	2.58677e+26
2900	2.49757e+26	1.96025e+13	1	1	1	1.96027e+13	2.49757e+26
3000	2.41432e+26	5.66869e+13	1	1	1	5.66876e+13	2.41432e+26
3100	2.33644e+26	1.53121e+14	1	1	1	1.53124e+14	2.33644e+26
3200	2.26343e+26	3.88816e+14	1	1	1	3.88827e+14	2.26343e+26
3300	2.19484e+26	9.33346e+14	1	1	1	9.33383e+14	2.19484e+26
3400	2.13028e+26	2.12855e+15	1	1	1	2.12866e+15	2.13028e+26
3500	2.06942e+26	4.63218e+15	1	1	1	4.63218e+15	2.06942e+26
3600	2.01193e+26	9.65644e+15	1	1	1	9.65644e+15	2.01193e+26
3700	1.95756e+26	1.93509e+16	1	1	1	1.93509e+16	1.95756e+26
3800	1.90604e+26	3.73929e+16	1	1	1	3.73929e+16	1.90604e+26
3900	1.85717e+26	6.9871e+16	1	1	1	6.9871e+16	1.85717e+26
4000	1.81074e+26	1.26566e+17	1	1	1	1.26566e+17	1.81074e+26
4100	1.76658e+26	2.22759e+17	1	1	1	2.22759e+17	1.76658e+26
4200	1.72451e+26	3.81721e+17	1	1	1	3.81721e+17	1.72451e+26
4300	1.68441e+26	6.38056e+17	1	1	1	6.38056e+17	1.68441e+26
4400	1.64613e+26	1.04211e+18	1	1	1	1.04211e+18	1.64613e+26
4500	1.60955e+26	1.66562e+18	1	1	1	1.66562e+18	1.60955e+26
4600	1.57456e+26	2.60895e+18	1	1	1	2.60895e+18	1.57456e+26
4700	1.54106e+26	4.00997e+18	1	1	1	4.00997e+18	1.54106e+26
4800	1.50895e+26	6.05506e+18	1	1	1	6.05506e+18	1.50895e+26
4900	1.47816e+26	8.9923e+18	1	1	1	8.9923e+18	1.47816e+26
5000	1.44859e+26	1.31472e+19	1	1	1	1.31472e+19	1.44859e+26
5100	1.42019e+26	1.89412e+19	1.31346	1	1	1.89412e+19	1.42019e+26
5200	1.39288e+26	2.69132e+19	4.54387	1	1	2.69132e+19	1.39288e+26
5300	1.3666e+26	3.7744e+19	15.0128	1	1	3.7744e+19	1.3666e+26
5400	1.34129e+26	5.22845e+19	47.4939	1	1	5.22845e+19	1.34129e+26
5500	1.3169e+26	7.15873e+19	144.207	1	1	7.15873e+19	1.3169e+26
5600	1.29338e+26	9.69415e+19	421.178	1	1	9.69415e+19	1.29339e+26
5700	1.27069e+26	1.29912e+20	1185.68	1	1	1.29912e+20	1.2707e+26
5800	1.24878e+26	1.72382e+20	3223.49	1	1	1.72382e+20	1.24879e+26
5900	1.22762e+26	2.26598e+20	8478.36	1	1	2.26598e+20	1.22762e+26
6000	1.20715e+26	2.95223e+20	21609.7	1	1	2.95223e+20	1.20716e+26
6100	1.18736e+26	3.81387e+20	53457.9	1	1	3.81387e+20	1.18737e+26
6200	1.16821e+26	4.88747e+20	128538	1	1	4.88747e+20	1.16822e+26
6300	1.14966e+26	6.21546e+20	300818	1	1	6.21546e+20	1.14968e+26
6400	1.1317e+26	7.84677e+20	686089	1	1	7.84677e+20	1.13171e+26
6500	1.11428e+26	9.83751e+20	1.5268e+06	1	1	9.83751e+20	1.1143e+26
6600	1.09739e+26	1.22517e+21	3.31891e+06	1	1	1.22517e+21	1.09742e+26
6700	1.08101e+26	1.5162e+21	7.05478e+06	1	1	1.5162e+21	1.08104e+26
6800	1.0651e+26	1.86502e+21	1.46783e+07	1	1	1.86502e+21	1.06514e+26
6900	1.04966e+26	2.28087e+21	2.99214e+07	1	1	2.28087e+21	1.0497e+26
7000	1.03465e+26	2.77403e+21	5.98116e+07	1	1	2.77403e+21	1.03471e+26
7100	1.02007e+26	3.356e+21	1.1734e+08	1	1	3.356e+21	1.02014e+26
7200	1.00589e+26	4.03951e+21	2.26104e+08	1	1	4.03951e+21	1.00597e+26
7300	9.9209e+25	4.83864e+21	4.28247e+08	1	1	4.83864e+21	9.92187e+25
7400	9.78664e+25	5.7689e+21	7.97827e+08	1	1	5.7689e+21	9.78779e+25
7500	9.65592e+25	6.8473e+21	1.46299e+09	1	1	6.8473e+21	9.65729e+25
7600	9.5286e+25	8.09246e+21	2.6422e+09	1	1	8.09246e+21	9.53022e+25
7700	9.40454e+25	9.52468e+21	4.70262e+09	1	1	9.52468e+21	9.40645e+25
7800	9.28362e+25	1.1166e+22	8.25298e+09	1	1	1.1166e+22	9.28586e+25
7900	9.16571e+25	1.30404e+22	1.42893e+10	1	1	1.30404e+22	9.16831e+25
8000	9.05068e+25	1.51736e+22	2.44211e+10	1	1	1.51736e+22	9.05371e+25
8100	8.93843e+25	1.75943e+22	4.12214e+10	1	1	1.75943e+22	8.94195e+25
8200	8.82884e+25	2.03323e+22	6.87478e+10	1	1	2.03323e+22	8.83291e+25
8300	8.72181e+25	2.34187e+22	1.13322e+11	1	1	2.34187e+22	8.7265e+25
8400	8.61725e+25	2.68888e+22	1.84719e+11	1	1	2.68888e+22	8.62262e+25
8500	8.51504e+25	3.07785e+22	2.97845e+11	1	1	3.07785e+22	8.52119e+25
8600	8.4151e+25	3.5128e+22	4.75287e+11	1	1	3.5128e+22	8.42213e+25
8700	8.31734e+25	3.99781e+22	7.50826e+11	1	1	3.99781e+22	8.32534e+25
8800	8.22168e+25	4.53734e+22	1.17462e+12	1	1	4.53734e+22	8.23076e+25
8900	8.12803e+25	5.13605e+22	1.82044e+12	1	1	5.13605e+22	8.1383e+25
9000	8.03631e+25	5.79889e+22	2.79583e+12	1	1	5.79889e+22	8.04791e+25
9100	7.94644e+25	6.53106e+22	4.25623e+12	1	1	6.53106e+22	7.9595e+25
9200	7.85835e+25	7.33807e+22	6.4247e+12	1	1	7.33807e+22	7.87303e+25
9300	7.77196e+25	8.22566e+22	9.61847e+12	1	1	8.22566e+22	7.78841e+25
9400	7.68721e+25	9.19993e+22	1.42857e+13	1	1	9.19993e+22	7.70561e+25
9500	7.60403e+25	1.02672e+23	2.10546e+13	1	1	1.02672e+23	7.62456e+25
9600	7.52234e+25	1.14341e+23	3.07999e+13	1	1	1.14341e+23	7.54521e+25
9700	7.44208e+25	1.27075e+23	4.47305e+13	1	1	1.27075e+23	7.4675e+25
9800	7.3632e+25	1.40947e+23	6.45073e+13	1	1	1.40947e+23	7.39139e+25
9900	7.28562e+25	1.56031e+23	9.23964e+13	1	1	1.56031e+23	7.31682e+25
10000	7.20928e+25	1.72406e+23	1.31471e+14	1	1	1.72406e+23	7.24376e+25
10100	7.13414e+25	1.90154e+23	1.85874e+14	1	1	1.90154e+23	7.17217e+25
10200	7.06012e+25	2.09356e+23	2.61157e+14	1	1	2.09356e+23	7.10199e+25
10300	6.98718e+25	2.30101e+23	3.64718e+14	1	1	2.30101e+23	7.0332e+25
10400	6.91524e+25	2.52477e+23	5.06358e+14	1	1	2.52477e+23	6.96574e+25
10500	6.84321e+25	2.76554e+23	6.98987e+14	1	1	2.76554e+23	6.89852e+25
10600	6.77421e+25	3.02496e+23	9.59581e+14	1	1	3.02496e+23	6.83471e+25
10700	6.70406e+25	3.30306e+23	1.31018e+15	1.2936	1	3.30306e+23	6.77012e+25
10800	6.63554e+25	3.60154e+23	1.77953e+15	2.51045	1	3.60154e+23	6.70757e+25
10900	6.56894e+25	3.92156e+23	2.40472e+15	4.81795	1	3.92156e+23	6.64737e+25
11000	6.50198e+25	4.2635e+23	3.23333e+15	9.14756	1	4.2635e+23	6.58725e+25
11100	6.43568e+25	4.62873e+23	4.32641e+15	17.1864	1	4.62873e+23	6.52825e+25
11200	6.36882e+25	5.01785e+23	5.76157e+15	31.9622	1	5.01785e+23	6.46918e+25
11300	6.30354e+25	5.43284e+23	7.63769e+15	58.8498	1	5.43284e+23	6.4122e+25
11400	6.23876e+25	5.87442e+23	1.00793e+16	107.309	1	5.87442e+23	6.35625e+25
11500	6.176e+25	6.3446e+23	1.32438e+16	193.815	1	6.3446e+23	6.30289e+25
11600	6.11223e+25	6.84295e+23	1.73271e+16	346.861	1	6.84295e+23	6.24909e+25
11700	6.04884e+25	7.3713e+23	2.25749e+16	615.199	1	7.3713e+23	6.19626e+25
11800	5.98577e+25	7.93083e+23	2.92926e+16	1081.59	1	7.93083e+23	6.14438e+25
11900	5.92298e+25	8.5227e+23	3.78585e+16	1885.33	1	8.5227e+23	6.09343e+25
12000	5.86043e+25	9.14804e+23	4.87396e+16	3258.98	1	9.14805e+23	6.04339e+25
12100	5.79808e+25	9.80801e+23	6.25102e+16	5587.67	1	9.80801e+23	5.99424e+25
12200	5.73589e+25	1.05037e+24	7.98747e+16	9504.22	1	1.05037e+24	5.94596e+25
12300	5.67381e+25	1.12367e+24	1.01694e+17	16040.4	1	1.12367e+24	5.89854e+25
12400	5.61181e+25	1.20075e+24	1.29015e+17	26866.4	1	1.20075e+24	5.85196e+25
12500	5.54987e+25	1.28173e+24	1.63108e+17	44665.7	1	1.28173e+24	5.80621e+25
12600	5.48792e+25	1.36672e+24	2.0551e+17	73718.7	1	1.36672e+24	5.76127e+25
12700	5.42595e+25	1.45582e+24	2.58074e+17	120806	1	1.45583e+24	5.71712e+25
12800	5.36392e+25	1.54914e+24	3.23028e+17	196597	1	1.54914e+24	5.67375e+25
12900	5.3018e+25	1.64678e+24	4.03042e+17	317764	1	1.64678e+24	5.63115e+25
13000	5.23955e+25	1.74879e+24	5.013e+17	510192	1	1.74879e+24	5.58931e+25
13100	5.17715e+25	1.85528e+24	6.216e+17	813812	1	1.85528e+24	5.54821e+25
13200	5.11457e+25	1.96631e+24	7.6845e+17	1.28983e+06	1	1.96631e+24	5.50783e+25
13300	5.05177e+25	2.08207e+24	9.47209e+17	2.03151e+06	1	2.08207e+24	5.46818e+25
13400	4.98874e+25	2.20248e+24	1.16416e+18	3.18004e+06	1	2.20248e+24	5.42924e+25
13500	4.92542e+25	2.32785e+24	1.42678e+18	4.94797e+06	1	2.32785e+24	5.39099e+25
13600	4.86188e+25	2.45774e+24	1.74367e+18	7.65338e+06	1	2.45775e+24	5.35343e+25
13700	4.79805e+25	2.59246e+24	2.12509e+18	1.17695e+07	1	2.59246e+24	5.31654e+25
13800	4.73388e+25	2.73215e+24	2.58301e+18	1.79966e+07	1	2.73216e+24	5.28031e+25
13900	4.66942e+25	2.87656e+24	3.13117e+18	2.73648e+07	1	2.87656e+24	5.24474e+25
14000	4.60464e+25	3.0258e+24	3.78574e+18	4.13816e+07	1	3.02581e+24	5.2098e+25
14100	4.53952e+25	3.17988e+24	4.56537e+18	6.22414e+07	1	3.17989e+24	5.1755e+25
14200	4.47407e+25	3.33876e+24	5.49157e+18	9.31206e+07	1	3.33877e+24	5.14182e+25
14300	4.40827e+25	3.5024e+24	6.58918e+18	1.38595e+08	1	3.50241e+24	5.10875e+25
14400	4.34209e+25	3.67098e+24	7.88696e+18	2.05222e+08	1	3.671e+24	5.07628e+25
14500	4.27561e+25	3.84399e+24	9.41721e+18	3.02348e+08	1	3.84401e+24	5.04441e+25
14600	4.20879e+25	4.02158e+24	1.12175e+19	4.43235e+08	1	4.02161e+24	5.01311e+25
14700	4.14165e+25	4.20359e+24	1.33303e+19	6.46602e+08	1	4.20362e+24	4.98237e+25
14800	4.07421e+25	4.38994e+24	1.58043e+19	9.38756e+08	1	4.38997e+24	4.9522e+25
14900	4.00646e+25	4.58047e+24	1.86944e+19	1.35647e+09	1	4.58051e+24	4.92256e+25
15000	3.93845e+25	4.77505e+24	2.20627e+19	1.95091e+09	1	4.77509e+24	4.89346e+25
15100	3.86962e+25	4.97657e+24	2.59876e+19	2.79329e+09	1	4.97662e+24	4.86495e+25
15200	3.80106e+25	5.17913e+24	3.05354e+19	3.98112e+09	1	5.17919e+24	4.83689e+25
15300	3.73228e+25	5.38517e+24	3.57998e+19	5.64854e+09	1	5.38524e+24	4.80933e+25
15400	3.66331e+25	5.59462e+24	4.18819e+19	7.97917e+09	1	5.59471e+24	4.78225e+25
15500	3.59407e+25	5.80791e+24	4.88961e+19	1.1223e+10	1	5.808e+24	4.75566e+25
15600	3.52484e+25	6.0233e+24	5.69612e+19	1.57176e+10	1	6.02342e+24	4.72952e+25
15700	3.45554e+25	6.24129e+24	6.62183e+19	2.19194e+10	1	6.24142e+24	4.70382e+25
15800	3.38621e+25	6.4616e+24	7.68217e+19	3.04411e+10	1	6.46175e+24	4.67855e+25
15900	3.31688e+25	6.68396e+24	8.89423e+19	4.21028e+10	1	6.68414e+24	4.6537e+25
16000	3.24761e+25	6.90806e+24	1.02768e+20	5.7996e+10	1	6.90827e+24	4.62925e+25
16100	3.17829e+25	7.1344e+24	1.18515e+20	7.95726e+10	1	7.13464e+24	4.60521e+25
16200	3.10925e+25	7.36116e+24	1.36399e+20	1.08743e+11	1	7.36143e+24	4.58152e+25
16300	3.04028e+25	7.58946e+24	1.56686e+20	1.48034e+11	1	7.58977e+24	4.55822e+25
16400	2.97162e+25	7.81785e+24	1.79641e+20	2.00745e+11	1	7.81821e+24	4.53525e+25
16500	2.9033e+25	8.04618e+24	2.05564e+20	2.71193e+11	1	8.04659e+24	4.5126e+25
16600	2.83532e+25	8.27435e+24	2.34791e+20	3.64996e+11	1	8.27482e+24	4.49027e+25
16700	2.76773e+25	8.50213e+24	2.67679e+20	4.89437e+11	1	8.50266e+24	4.46823e+25
16800	2.7006e+25	8.72897e+24	3.04615e+20	6.53919e+11	1	8.72958e+24	4.44649e+25
16900	2.63333e+25	8.9583e+24	3.46108e+20	8.7069e+11	1	8.95899e+24	4.4251e+25
17000	2.56721e+25	9.18276e+24	3.92467e+20	1.15506e+12	1	9.18355e+24	4.40389e+25
17100	2.5017e+25	9.40541e+24	4.44255e+20	1.52695e+12	1	9.4063e+24	4.38291e+25
17200	2.43684e+25	9.62593e+24	5.02008e+20	2.01166e+12	1	9.62693e+24	4.36217e+25
17300	2.37189e+25	9.84847e+24	5.66454e+20	2.64178e+12	1	9.8496e+24	4.34175e+25
17400	2.30843e+25	1.00641e+25	6.3794e+20	3.4571e+12	1	1.00654e+25	4.32144e+25
17500	2.24575e+25	1.02767e+25	7.17256e+20	4.50919e+12	1	1.02782e+25	4.30132e+25
17600	2.18391e+25	1.04861e+25	8.0512e+20	5.86245e+12	1	1.04877e+25	4.28137e+25
17700	2.12295e+25	1.06918e+25	9.02296e+20	7.59758e+12	1	1.06936e+25	4.26159e+25
17800	2.0629e+25	1.08938e+25	1.0096e+21	9.81542e+12	1.57609	1.08958e+25	4.24196e+25
17900	2.00381e+25	1.10917e+25	1.12792e+21	1.26416e+13	2.49787	1.1094e+25	4.22249e+25
18000	1.9457e+25	1.12853e+25	1.25817e+21	1.62322e+13	3.93721	1.12879e+25	4.20314e+25
18100	1.8886e+25	1.14745e+25	1.40135e+21	2.07804e+13	6.17276	1.14773e+25	4.18393e+25
18200	1.83256e+25	1.1659e+25	1.55852e+21	2.65248e+13	9.62681	1.16621e+25	4.16483e+25
18300	1.77742e+25	1.18396e+25	1.73087e+21	3.37608e+13	14.9366	1.18431e+25	4.14586e+25
18400	1.72353e+25	1.20143e+25	1.91946e+21	4.28475e+13	23.0565	1.20182e+25	4.12697e+25
18500	1.66984e+25	1.21891e+25	2.12615e+21	5.42384e+13	35.4206	1.21934e+25	4.1083e+25
18600	1.61816e+25	1.23537e+25	2.35127e+21	6.84573e+13	54.1366	1.23584e+25	4.08961e+25
18700	1.56763e+25	1.25129e+25	2.59672e+21	8.61713e+13	82.3431	1.25181e+25	4.07099e+25
18800	1.51826e+25	1.26667e+25	2.86399e+21	1.08182e+14	124.653	1.26724e+25	4.05246e+25
18900	1.47005e+25	1.2815e+25	3.15466e+21	1.35464e+14	187.826	1.28213e+25	4.034e+25
19000	1.42302e+25	1.29578e+25	3.4704e+21	1.69193e+14	281.721	1.29647e+25	4.01562e+25
19100	1.37716e+25	1.3095e+25	3.81297e+21	2.10792e+14	420.662	1.31026e+25	3.9973e+25
19200	1.33248e+25	1.32265e+25	4.18423e+21	2.61975e+14	625.363	1.32349e+25	3.97905e+25
19300	1.28898e+25	1.33525e+25	4.58614e+21	3.24804e+14	925.666	1.33617e+25	3.96086e+25
19400	1.24665e+25	1.34729e+25	5.02074e+21	4.01748e+14	1364.36	1.34829e+25	3.94273e+25
19500	1.20548e+25	1.35877e+25	5.49018e+21	4.95768e+14	2002.59	1.35987e+25	3.92467e+25
19600	1.16548e+25	1.36969e+25	5.99676e+21	6.104e+14	2927.38	1.37089e+25	3.90666e+25
19700	1.12662e+25	1.38007e+25	6.54284e+21	7.49861e+14	4262.08	1.38138e+25	3.88872e+25
19800	1.0889e+25	1.3899e+25	7.13094e+21	9.19171e+14	6180.92	1.39132e+25	3.87084e+25
19900	1.0523e+25	1.39919e+25	7.76367e+21	1.12429e+15	8929.07	1.40074e+25	3.85302e+25
20000	1.01681e+25	1.40795e+25	8.44379e+21	1.37229e+15	12850.3	1.40964e+25	3.83525e+25
20100	9.82417e+24	1.41619e+25	9.17419e+21	1.67153e+15	18424.7	1.41803e+25	3.81755e+25
20200	9.49093e+24	1.42392e+25	9.95787e+21	2.03191e+15	26321	1.42591e+25	3.79992e+25
20300	9.16824e+24	1.43114e+25	1.0798e+22	2.46507e+15	37466.9	1.4333e+25	3.78235e+25
20400	8.8559e+24	1.43787e+25	1.16979e+22	2.98474e+15	53145.3	1.44021e+25	3.76484e+25
20500	8.55371e+24	1.44412e+25	1.26609e+22	3.60705e+15	75124.6	1.44665e+25	3.74741e+25
20600	8.26144e+24	1.44989e+25	1.36908e+22	4.35094e+15	105834	1.45263e+25	3.73004e+25
20700	7.97889e+24	1.45521e+25	1.47913e+22	5.23857e+15	148603	1.45817e+25	3.71274e+25
20800	7.70582e+24	1.46007e+25	1.59663e+22	6.29588e+15	207974	1.46327e+25	3.69552e+25
20900	7.44199e+24	1.4645e+25	1.72198e+22	7.55317e+15	290132	1.46795e+25	3.67837e+25
21000	7.18719e+24	1.46851e+25	1.85563e+22	9.04576e+15	403474	1.47222e+25	3.6613e+25
21100	6.94117e+24	1.4721e+25	1.99801e+22	1.08148e+16	559360	1.4761e+25	3.64431e+25
21200	6.70369e+24	1.47529e+25	2.14958e+22	1.29081e+16	773121	1.47959e+25	3.6274e+25
21300	6.47451e+24	1.4781e+25	2.31084e+22	1.53811e+16	1.06538e+06	1.48272e+25	3.61058e+25
21400	6.2534e+24	1.48052e+25	2.48228e+22	1.82982e+16	1.46383e+06	1.48549e+25	3.59384e+25
21500	6.04013e+24	1.48259e+25	2.66442e+22	2.17339e+16	2.0055e+06	1.48792e+25	3.57718e+25
21600	5.83444e+24	1.4843e+25	2.85781e+22	2.57744e+16	2.73983e+06	1.49002e+25	3.56062e+25
21700	5.63612e+24	1.48567e+25	3.06301e+22	3.0519e+16	3.73263e+06	1.4918e+25	3.54414e+25
21800	5.44492e+24	1.48672e+25	3.28061e+22	3.60824e+16	5.07125e+06	1.49328e+25	3.52776e+25
21900	5.26062e+24	1.48744e+25	3.5112e+22	4.25965e+16	6.8714e+06	1.49446e+25	3.51148e+25
22000	5.083e+24	1.48786e+25	3.75543e+22	5.02132e+16	9.28589e+06	1.49537e+25	3.49529e+25
22100	4.91182e+24	1.48799e+25	4.01394e+22	5.91065e+16	1.25161e+07	1.49601e+25	3.4792e+25
22200	4.74688e+24	1.48783e+25	4.2874e+22	6.94764e+16	1.68266e+07	1.4964e+25	3.4632e+25
22300	4.58796e+24	1.48739e+25	4.57652e+22	8.1552e+16	2.25647e+07	1.49655e+25	3.44731e+25
22400	4.43486e+24	1.4867e+25	4.88203e+22	9.55951e+16	3.01843e+07	1.49646e+25	3.43152e+25
22500	4.28735e+24	1.48574e+25	5.20463e+22	1.11905e+17	4.02779e+07	1.49615e+25	3.41584e+25
22600	4.14527e+24	1.48455e+25	5.54516e+22	1.30823e+17	5.36176e+07	1.49564e+25	3.40025e+25
22700	4.00839e+24	1.48311e+25	5.90435e+22	1.52738e+17	7.12053e+07	1.49492e+25	3.38478e+25
22800	3.87648e+24	1.48145e+25	6.28296e+22	1.78092e+17	9.43396e+07	1.49402e+25	3.36941e+25
22900	3.7685e+24	1.47853e+25	6.67958e+22	2.07366e+17	1.247e+08	1.49189e+25	3.35394e+25
23000	3.64618e+24	1.47643e+25	7.09976e+22	2.41182e+17	1.64463e+08	1.49063e+25	3.33879e+25
23100	3.52834e+24	1.47414e+25	7.54207e+22	2.80166e+17	2.16421e+08	1.48922e+25	3.32374e+25
23200	3.41481e+24	1.47165e+25	8.00744e+22	3.25054e+17	2.84163e+08	1.48767e+25	3.30881e+25
23300	3.30918e+24	1.46877e+25	8.49626e+22	3.76672e+17	3.72298e+08	1.48576e+25	3.29394e+25
23400	3.2038e+24	1.46591e+25	9.01059e+22	4.35976e+17	4.86718e+08	1.48393e+25	3.27923e+25
23500	3.10227e+24	1.46287e+25	9.55091e+22	5.04025e+17	6.34954e+08	1.48197e+25	3.26462e+25
23600	3.00444e+24	1.45967e+25	1.01182e+23	5.82019e+17	8.26602e+08	1.4799e+25	3.25013e+25
23700	2.91016e+24	1.4563e+25	1.07136e+23	6.71313e+17	1.07387e+09	1.47772e+25	3.23575e+25
23800	2.81929e+24	1.45277e+25	1.13382e+23	7.73431e+17	1.39226e+09	1.47544e+25	3.22148e+25
23900	2.73171e+24	1.44909e+25	1.1993e+23	8.90085e+17	1.80141e+09	1.47307e+25	3.20732e+25
24000	2.64729e+24	1.44525e+25	1.26792e+23	1.0232e+18	2.32615e+09	1.47061e+25	3.19328e+25
24100	2.56591e+24	1.44128e+25	1.3398e+23	1.17494e+18	2.99785e+09	1.46808e+25	3.17934e+25
24200	2.48743e+24	1.43716e+25	1.41505e+23	1.34773e+18	3.856e+09	1.46546e+25	3.16552e+25
24300	2.41176e+24	1.43291e+25	1.49379e+23	1.54427e+18	4.95026e+09	1.46279e+25	3.15181e+25
24400	2.33878e+24	1.42853e+25	1.57615e+23	1.7676e+18	6.34299e+09	1.46005e+25	3.13822e+25
24500	2.26839e+24	1.42401e+25	1.66224e+23	2.02111e+18	8.11227e+09	1.45726e+25	3.12473e+25
24600	2.20048e+24	1.41937e+25	1.7522e+23	2.30858e+18	1.03558e+10	1.45441e+25	3.11135e+25
24700	2.13495e+24	1.4146e+25	1.84616e+23	2.63424e+18	1.31956e+10	1.45153e+25	3.09809e+25
24800	2.07172e+24	1.40972e+25	1.94424e+23	3.00278e+18	1.67836e+10	1.44861e+25	3.08494e+25
24900	2.01069e+24	1.40472e+25	2.04657e+23	3.41942e+18	2.13088e+10	1.44565e+25	3.0719e+25
25000	1.95177e+24	1.39959e+25	2.1533e+23	3.89e+18	2.70059e+10	1.44266e+25	3.05897e+25
25100	1.89488e+24	1.39436e+25	2.26455e+23	4.42095e+18	3.41659e+10	1.43965e+25	3.04615e+25
25200	1.83994e+24	1.38901e+25	2.38047e+23	5.01944e+18	4.31489e+10	1.43662e+25	3.03344e+25
25300	1.78688e+24	1.38355e+25	2.50118e+23	5.69341e+18	5.43996e+10	1.43358e+25	3.02083e+25
25400	1.73561e+24	1.37799e+25	2.62682e+23	6.45163e+18	6.84666e+10	1.43052e+25	3.00834e+25
25500	1.68608e+24	1.37231e+25	2.75754e+23	7.30383e+18	8.6025e+10	1.42746e+25	2.99595e+25
25600	1.6382e+24	1.36652e+25	2.89347e+23	8.26073e+18	1.07905e+11	1.4244e+25	2.98368e+25
25700	1.59192e+24	1.36063e+25	3.03475e+23	9.33418e+18	1.35125e+11	1.42133e+25	2.9715e+25
25800	1.54718e+24	1.35464e+25	3.18152e+23	1.05373e+19	1.68932e+11	1.41827e+25	2.95944e+25
25900	1.53079e+24	1.3471e+25	3.3324e+23	1.18846e+19	2.10924e+11	1.41375e+25	2.94725e+25
26000	1.48869e+24	1.34091e+25	3.49046e+23	1.33913e+19	2.62836e+11	1.41072e+25	2.9354e+25
26100	1.44797e+24	1.33461e+25	3.65444e+23	1.50755e+19	3.27002e+11	1.4077e+25	2.92366e+25
26200	1.40852e+24	1.32821e+25	3.82439e+23	1.69555e+19	4.06176e+11	1.40471e+25	2.91202e+25
26300	1.37035e+24	1.32171e+25	4.00056e+23	1.90531e+19	5.0373e+11	1.40173e+25	2.90048e+25
26400	1.33336e+24	1.31511e+25	4.18293e+23	2.13903e+19	6.2372e+11	1.39877e+25	2.88904e+25
26500	1.29748e+24	1.3084e+25	4.37153e+23	2.39916e+19	7.71052e+11	1.39584e+25	2.87771e+25
26600	1.26266e+24	1.30161e+25	4.56642e+23	2.68839e+19	9.51664e+11	1.39294e+25	2.86648e+25
26700	1.22903e+24	1.29469e+25	4.76843e+23	3.01014e+19	1.17291e+12	1.39007e+25	2.85535e+25
26800	1.19644e+24	1.28767e+25	4.97722e+23	3.3674e+19	1.44338e+12	1.38723e+25	2.84432e+25
26900	1.16484e+24	1.28055e+25	5.1929e+23	3.76375e+19	1.77354e+12	1.38442e+25	2.83339e+25
27000	1.1342e+24	1.27332e+25	5.41557e+23	4.20306e+19	2.17594e+12	1.38165e+25	2.82255e+25
27100	1.10447e+24	1.266e+25	5.64534e+23	4.68955e+19	2.66564e+12	1.37892e+25	2.81182e+25
27200	1.07562e+24	1.25856e+25	5.8823e+23	5.22779e+19	3.2607e+12	1.37622e+25	2.80118e+25
27300	1.07333e+24	1.24968e+25	6.12401e+23	5.82338e+19	3.98464e+12	1.37217e+25	2.79043e+25
27400	1.04589e+24	1.24205e+25	6.37555e+23	6.48055e+19	4.85984e+12	1.36958e+25	2.77999e+25
27500	1.01923e+24	1.23432e+25	6.63454e+23	7.20569e+19	5.91861e+12	1.36704e+25	2.76964e+25
27600	9.93323e+23	1.22649e+25	6.90105e+23	8.00509e+19	7.19761e+12	1.36454e+25	2.75938e+25
27700	9.68152e+23	1.21855e+25	7.17514e+23	8.88557e+19	8.74034e+12	1.36208e+25	2.74921e+25
27800	9.43685e+23	1.21051e+25	7.45686e+23	9.85452e+19	1.05986e+13	1.35968e+25	2.73914e+25
27900	9.19898e+23	1.20237e+25	7.74627e+23	1.09198e+20	1.28335e+13	1.35733e+25	2.72916e+25
28000	8.96766e+23	1.19412e+25	8.0434e+23	1.20901e+20	1.55177e+13	1.35503e+25	2.71927e+25
28100	8.74231e+23	1.18578e+25	8.34794e+23	1.33739e+20	1.87361e+13	1.35277e+25	2.70947e+25
28200	8.5232e+23	1.17733e+25	8.66034e+23	1.47819e+20	2.25905e+13	1.35058e+25	2.69975e+25
28300	8.31017e+23	1.16877e+25	8.9807e+23	1.63247e+20	2.72005e+13	1.34843e+25	2.69013e+25
28400	8.10281e+23	1.16011e+25	9.30883e+23	1.80135e+20	3.27058e+13	1.34634e+25	2.68059e+25
28500	7.90094e+23	1.15135e+25	9.6447e+23	1.98605e+20	3.9271e+13	1.34431e+25	2.67113e+25
28600	7.70436e+23	1.14249e+25	9.98829e+23	2.18786e+20	4.70892e+13	1.34232e+25	2.66176e+25
28700	7.5129e+23	1.13353e+25	1.03396e+24	2.40817e+20	5.63865e+13	1.3404e+25	2.65248e+25
28800	7.32638e+23	1.12448e+25	1.06985e+24	2.64848e+20	6.74276e+13	1.33852e+25	2.64327e+25
28900	7.14465e+23	1.11532e+25	1.10649e+24	2.91037e+20	8.05213e+13	1.33671e+25	2.63415e+25
29000	6.96707e+23	1.10608e+25	1.14381e+24	3.1953e+20	9.6021e+13	1.33494e+25	2.62511e+25
29100	6.80176e+23	1.0967e+25	1.18193e+24	3.50551e+20	1.14361e+14	1.33319e+25	2.61614e+25
29200	6.63251e+23	1.08729e+25	1.22064e+24	3.84216e+20	1.36e+14	1.33154e+25	2.60726e+25
29300	6.4683e+23	1.07777e+25	1.26021e+24	4.20824e+20	1.6154e+14	1.32994e+25	2.59845e+25
29400	6.30815e+23	1.06815e+25	1.30049e+24	4.60546e+20	1.91623e+14	1.32839e+25	2.58972e+25
29500	6.15194e+23	1.05845e+25	1.34146e+24	5.03609e+20	2.27009e+14	1.3269e+25	2.58107e+25
29600	5.99955e+23	1.04867e+25	1.38311e+24	5.50254e+20	2.68576e+14	1.32546e+25	2.57249e+25
29700	5.85086e+23	1.0388e+25	1.42542e+24	6.00734e+20	3.1734e+14	1.32407e+25	2.56398e+25
29800	5.70576e+23	1.02886e+25	1.46838e+24	6.55321e+20	3.74472e+14	1.32273e+25	2.55555e+25
29900	5.56414e+23	1.01883e+25	1.51196e+24	7.14295e+20	4.4132e+14	1.32144e+25	2.54718e+25
30000	5.42591e+23	1.00874e+25	1.55615e+24	7.77958e+20	5.19432e+14	1.3202e+25	2.53889e+25
