# Supplementary material for: Cross-Code Verification for Improved Thermophysical Properties of Argon, Krypton and Xenon Plasmas
Source: Entropy (Basel). 2026 Jul 22;28(7):830. doi: 10.3390/e28070830 (PMC13409251; doi:10.3390/e28070830)
Supplement: Supplementary file 1 [file entropy-28-00830-s001.zip › Ar_Kr_Xe_Data/Compositions/Krypton/Comp_Kr Composition 1 atm.csv]

Te [K]	n_{Kr}[#/m^3]	n_{Kr+}[#/m^3]	n_{Kr+2}[#/m^3]	n_{Kr+3}[#/m^3]	n_{Kr+4}[#/m^3]	n_{e-}[#/m^3]	n_{tot}[#/m^3]
300	2.41432e+25	1	1	1	1	13.1114	2.41432e+25
400	1.81074e+25	1	1	1	1	10.7445	1.81074e+25
500	1.44859e+25	1	1	1	1	10.0117	1.44859e+25
600	1.20716e+25	1	1	1	1	9.76616	1.20716e+25
700	1.03471e+25	1	1	1	1	9.69642	1.03471e+25
800	9.0537e+24	1	1	1	1	9.69199	9.0537e+24
900	8.04774e+24	1	1	1	1	9.71004	8.04774e+24
1000	7.24296e+24	1	1	1	1	9.73384	7.24296e+24
1100	6.58451e+24	1	1	1	1	9.75719	6.58451e+24
1200	6.0358e+24	1	1	1	1	9.77813	6.0358e+24
1300	5.57151e+24	1	1	1	1	9.79634	5.57151e+24
1400	5.17354e+24	2.04701	1	1	1	10.2891	5.17354e+24
1500	4.82864e+24	59.7921	1	1	1	835.552	4.82864e+24
1600	4.52685e+24	572.907	1	1	1	78488.8	4.52685e+24
1700	4.26057e+24	4581.69	1	1	1	3.97673e+06	4.26057e+24
1800	4.02387e+24	35760.2	1	1	1	1.06154e+08	4.02387e+24
1900	3.81209e+24	1.1135e+06	1	1	1	4.05639e+08	3.81209e+24
2000	3.62148e+24	3.42389e+07	1	1	1	9.74957e+08	3.62148e+24
2100	3.44903e+24	8.55763e+08	1	1	1	1.91661e+09	3.44903e+24
2200	3.29226e+24	7.5253e+09	1	1	1	7.52679e+09	3.29226e+24
2300	3.14911e+24	3.79403e+10	1	1	1	3.79404e+10	3.14911e+24
2400	3.0179e+24	1.67249e+11	1	1	1	1.67249e+11	3.0179e+24
2500	2.89719e+24	6.55143e+11	1	1	1	6.55144e+11	2.89719e+24
2600	2.78575e+24	2.31171e+12	1	1	1	2.31171e+12	2.78575e+24
2700	2.68258e+24	7.43341e+12	1	1	1	7.43345e+12	2.68258e+24
2800	2.58677e+24	2.19998e+13	1	1	1	2.2e+13	2.58677e+24
2900	2.49757e+24	6.04429e+13	1	1	1	6.04438e+13	2.49757e+24
3000	2.41432e+24	1.5531e+14	1	1	1	1.5531e+14	2.41432e+24
3100	2.33644e+24	3.75647e+14	1	1	1	3.75647e+14	2.33644e+24
3200	2.26343e+24	8.60103e+14	1	1	1	8.60103e+14	2.26343e+24
3300	2.19484e+24	1.87358e+15	1	1	1	1.87358e+15	2.19484e+24
3400	2.13028e+24	3.89988e+15	1	1	1	3.89988e+15	2.13028e+24
3500	2.06942e+24	7.78711e+15	1	1	1	7.78711e+15	2.06942e+24
3600	2.01193e+24	1.49675e+16	1	1	1	1.49675e+16	2.01193e+24
3700	1.95756e+24	2.77786e+16	1	1	1	2.77786e+16	1.95756e+24
3800	1.90604e+24	4.99182e+16	1	1	1	4.99182e+16	1.90604e+24
3900	1.85717e+24	8.70702e+16	1	1	1	8.70702e+16	1.85717e+24
4000	1.81074e+24	1.47744e+17	1	1	1	1.47744e+17	1.81074e+24
4100	1.76658e+24	2.44376e+17	1	1	1	2.44376e+17	1.76658e+24
4200	1.72451e+24	3.94733e+17	1	1	1	3.94733e+17	1.72451e+24
4300	1.68441e+24	6.23683e+17	1	1	1	6.23683e+17	1.68441e+24
4400	1.64613e+24	9.65365e+17	1	1	1	9.65365e+17	1.64613e+24
4500	1.60954e+24	1.46582e+18	1.04002	1	1	1.46582e+18	1.60955e+24
4600	1.57455e+24	2.18614e+18	4.22537	1	1	2.18614e+18	1.57456e+24
4700	1.54105e+24	3.2061e+18	16.1871	1	1	3.2061e+18	1.54106e+24
4800	1.50894e+24	4.62845e+18	58.6882	1	1	4.62845e+18	1.50895e+24
4900	1.47814e+24	6.58371e+18	202.056	1	1	6.58371e+18	1.47816e+24
5000	1.44857e+24	9.23569e+18	662.637	1	1	9.23569e+18	1.44859e+24
5100	1.42016e+24	1.27875e+19	2075.89	1	1	1.27875e+19	1.42019e+24
5200	1.39284e+24	1.74883e+19	6228.81	1	1	1.74883e+19	1.39288e+24
5300	1.36655e+24	2.36405e+19	17944.6	1	1	2.36405e+19	1.3666e+24
5400	1.34123e+24	3.1608e+19	49747.8	1	1	3.1608e+19	1.34129e+24
5500	1.31682e+24	4.1824e+19	132994	1	1	4.1824e+19	1.3169e+24
5600	1.29328e+24	5.48007e+19	343523	1	1	5.48007e+19	1.29339e+24
5700	1.27055e+24	7.11379e+19	858871	1	1	7.11379e+19	1.2707e+24
5800	1.2486e+24	9.15336e+19	2.082e+06	1	1	9.15336e+19	1.24879e+24
5900	1.22739e+24	1.16794e+20	4.90112e+06	1	1	1.16794e+20	1.22762e+24
6000	1.20686e+24	1.47843e+20	1.12204e+07	1	1	1.47843e+20	1.20716e+24
6100	1.187e+24	1.85733e+20	2.50157e+07	1	1	1.85733e+20	1.18737e+24
6200	1.16776e+24	2.31659e+20	5.43835e+07	1	1	2.31659e+20	1.16822e+24
6300	1.1491e+24	2.86963e+20	1.15422e+08	1	1	2.86963e+20	1.14968e+24
6400	1.13101e+24	3.5315e+20	2.39425e+08	1	1	3.5315e+20	1.13171e+24
6500	1.11344e+24	4.31895e+20	4.85921e+08	1	1	4.31895e+20	1.1143e+24
6600	1.09637e+24	5.25057e+20	9.65843e+08	1	1	5.25057e+20	1.09742e+24
6700	1.07977e+24	6.34685e+20	1.8819e+09	1	1	6.34685e+20	1.08104e+24
6800	1.06362e+24	7.63031e+20	3.59768e+09	1	1	7.63031e+20	1.06514e+24
6900	1.04788e+24	9.12556e+20	6.75365e+09	1	1	9.12556e+20	1.04971e+24
7000	1.03254e+24	1.08593e+21	1.24589e+10	1	1	1.08593e+21	1.03471e+24
7100	1.01757e+24	1.28606e+21	2.26029e+10	1	1	1.28606e+21	1.02014e+24
7200	1.00294e+24	1.51608e+21	4.03549e+10	1	1	1.51608e+21	1.00598e+24
7300	9.88639e+23	1.77936e+21	7.09508e+10	1	1	1.77936e+21	9.92198e+23
7400	9.74635e+23	2.0795e+21	1.22919e+11	1	1	2.0795e+21	9.78794e+23
7500	9.60907e+23	2.42036e+21	2.09959e+11	1	1	2.42036e+21	9.65748e+23
7600	9.47433e+23	2.80603e+21	3.5379e+11	1	1	2.80603e+21	9.53045e+23
7700	9.34192e+23	3.24084e+21	5.88411e+11	1	1	3.24084e+21	9.40674e+23
7800	9.21162e+23	3.72937e+21	9.66397e+11	1	1	3.72937e+21	9.28621e+23
7900	9.08321e+23	4.27643e+21	1.56811e+12	1	1	4.27643e+21	9.16874e+23
8000	8.95649e+23	4.88706e+21	2.515e+12	1	1	4.88706e+21	9.05423e+23
8100	8.83123e+23	5.5665e+21	3.98864e+12	1	1	5.5665e+21	8.94256e+23
8200	8.70723e+23	6.32022e+21	6.25771e+12	1	1	6.32022e+21	8.83363e+23
8300	8.58366e+23	7.1536e+21	9.71571e+12	1	1	7.1536e+21	8.72673e+23
8400	8.46144e+23	8.07289e+21	1.49336e+13	1	1	8.07289e+21	8.6229e+23
8500	8.3401e+23	9.084e+21	2.27318e+13	1	1	9.084e+21	8.52178e+23
8600	8.21894e+23	1.01928e+22	3.42792e+13	1	1	1.01928e+22	8.4228e+23
8700	8.09826e+23	1.14057e+22	5.12262e+13	1	1	1.14057e+22	8.32637e+23
8800	7.97737e+23	1.27286e+22	7.58835e+13	1	1	1.27286e+22	8.23194e+23
8900	7.85631e+23	1.41681e+22	1.11461e+14	1	1	1.41681e+22	8.13967e+23
9000	7.73487e+23	1.57302e+22	1.62383e+14	1	1	1.57302e+22	8.04947e+23
9100	7.61286e+23	1.74211e+22	2.347e+14	1	1	1.74211e+22	7.96129e+23
9200	7.49011e+23	1.9247e+22	3.36626e+14	1	1	1.9247e+22	7.87505e+23
9300	7.36773e+23	2.12156e+22	4.79241e+14	1	1	2.12156e+22	7.79205e+23
9400	7.24314e+23	2.33292e+22	6.77369e+14	1.51211	1	2.33292e+22	7.70973e+23
9500	7.11731e+23	2.55948e+22	9.50736e+14	3.199	1	2.55948e+22	7.6292e+23
9600	6.99009e+23	2.80172e+22	1.32541e+15	6.6693	1	2.80172e+22	7.55043e+23
9700	6.86133e+23	3.0601e+22	1.8356e+15	13.7083	1	3.0601e+22	7.47335e+23
9800	6.73092e+23	3.33504e+22	2.52601e+15	27.792	1	3.33504e+22	7.39793e+23
9900	6.59874e+23	3.62687e+22	3.45457e+15	55.6001	1	3.62687e+22	7.32411e+23
10000	6.46469e+23	3.93587e+22	4.69608e+15	109.807	1	3.93587e+22	7.25186e+23
10100	6.32868e+23	4.26223e+22	6.34646e+15	214.168	1	4.26224e+22	7.18113e+23
10200	6.19067e+23	4.6061e+22	8.5281e+15	412.685	1	4.6061e+22	7.11188e+23
10300	6.05059e+23	4.96744e+22	1.13963e+16	785.924	1	4.96745e+22	7.04408e+23
10400	5.90843e+23	5.34622e+22	1.51473e+16	1479.77	1	5.34622e+22	6.97768e+23
10500	5.7642e+23	5.74222e+22	2.00274e+16	2755.57	1	5.74222e+22	6.91265e+23
10600	5.6179e+23	6.15518e+22	2.63445e+16	5076.55	1	6.15519e+22	6.84894e+23
10700	5.46961e+23	6.5846e+22	3.4482e+16	9255.72	1	6.58461e+22	6.78653e+23
10800	5.3194e+23	7.02997e+22	4.49143e+16	16705.8	1	7.02998e+22	6.72539e+23
10900	5.16736e+23	7.49053e+22	5.82264e+16	29858.5	1	7.49054e+22	6.66547e+23
11000	5.01365e+23	7.96547e+22	7.5136e+16	52861.2	1	7.96548e+22	6.60674e+23
11100	4.85839e+23	8.45389e+22	9.65204e+16	92723.6	1	8.45391e+22	6.54917e+23
11200	4.70181e+23	8.95458e+22	1.23447e+17	161194	1	8.95461e+22	6.49272e+23
11300	4.54411e+23	9.46627e+22	1.57207e+17	277793	1	9.4663e+22	6.43737e+23
11400	4.38554e+23	9.98758e+22	1.99363e+17	474695	1	9.98762e+22	6.38306e+23
11500	4.22637e+23	1.0517e+23	2.5179e+17	804513	1	1.05171e+23	6.32978e+23
11600	4.06691e+23	1.10529e+23	3.16731e+17	1.35263e+06	1	1.10529e+23	6.27749e+23
11700	3.90748e+23	1.15934e+23	3.96867e+17	2.25656e+06	1	1.15934e+23	6.22616e+23
11800	3.7484e+23	1.21367e+23	4.95379e+17	3.7362e+06	1	1.21368e+23	6.17574e+23
11900	3.59001e+23	1.2681e+23	6.16035e+17	6.14066e+06	1	1.26811e+23	6.12622e+23
12000	3.4327e+23	1.32241e+23	7.63283e+17	1.00206e+07	1	1.32243e+23	6.07755e+23
12100	3.27687e+23	1.3764e+23	9.42351e+17	1.62385e+07	1	1.37642e+23	6.0297e+23
12200	3.12283e+23	1.42989e+23	1.15937e+18	2.61367e+07	1	1.42991e+23	5.98265e+23
12300	2.97104e+23	1.48263e+23	1.42149e+18	4.17917e+07	1	1.48266e+23	5.93635e+23
12400	2.82181e+23	1.53446e+23	1.73705e+18	6.63941e+07	1	1.53449e+23	5.89078e+23
12500	2.67557e+23	1.58514e+23	2.11573e+18	1.04821e+08	1	1.58518e+23	5.84591e+23
12600	2.53263e+23	1.6345e+23	2.56874e+18	1.6448e+08	1	1.63455e+23	5.8017e+23
12700	2.39333e+23	1.68236e+23	3.10899e+18	2.56559e+08	1	1.68243e+23	5.75815e+23
12800	2.25797e+23	1.72856e+23	3.75138e+18	3.9786e+08	1	1.72864e+23	5.71521e+23
12900	2.12682e+23	1.77295e+23	4.51298e+18	6.13483e+08	1	1.77304e+23	5.67285e+23
13000	2.00013e+23	1.81539e+23	5.41334e+18	9.40721e+08	1	1.8155e+23	5.63107e+23
13100	1.87811e+23	1.85577e+23	6.47481e+18	1.43469e+09	1	1.85589e+23	5.58984e+23
13200	1.76093e+23	1.89398e+23	7.72281e+18	2.17643e+09	1	1.89414e+23	5.54913e+23
13300	1.64873e+23	1.92997e+23	9.18628e+18	3.28451e+09	1	1.93015e+23	5.50893e+23
13400	1.54156e+23	1.96367e+23	1.0898e+19	4.93148e+09	1	1.96389e+23	5.46923e+23
13500	1.4395e+23	1.99506e+23	1.2895e+19	7.36733e+09	1	1.99532e+23	5.43001e+23
13600	1.34262e+23	2.02409e+23	1.52193e+19	1.09526e+10	1	2.0244e+23	5.39126e+23
13700	1.25084e+23	2.05079e+23	1.7918e+19	1.62042e+10	1	2.05115e+23	5.35296e+23
13800	1.16415e+23	2.07516e+23	2.10441e+19	2.38608e+10	1	2.07558e+23	5.31511e+23
13900	1.08242e+23	2.09727e+23	2.46572e+19	3.4972e+10	1	2.09776e+23	5.27769e+23
14000	1.00559e+23	2.11712e+23	2.88239e+19	5.10238e+10	1	2.1177e+23	5.2407e+23
14100	9.33516e+22	2.13481e+23	3.36188e+19	7.41091e+10	1	2.13548e+23	5.20414e+23
14200	8.66027e+22	2.15039e+23	3.9125e+19	1.07164e+11	1	2.15118e+23	5.16799e+23
14300	8.02957e+22	2.16397e+23	4.54351e+19	1.54287e+11	1	2.16488e+23	5.13226e+23
14400	7.44121e+22	2.17561e+23	5.26522e+19	2.2118e+11	1	2.17667e+23	5.09693e+23
14500	6.89364e+22	2.18541e+23	6.08903e+19	3.15739e+11	1	2.18663e+23	5.06201e+23
14600	6.38407e+22	2.19349e+23	7.02764e+19	4.48845e+11	1	2.19489e+23	5.02749e+23
14700	5.91086e+22	2.19993e+23	8.09503e+19	6.35446e+11	1	2.20155e+23	4.99337e+23
14800	5.47218e+22	2.20482e+23	9.30668e+19	8.9599e+11	1	2.20668e+23	4.95964e+23
14900	5.06553e+22	2.20828e+23	1.06796e+20	1.25832e+12	1	2.21041e+23	4.92631e+23
15000	4.68913e+22	2.21039e+23	1.22327e+20	1.76021e+12	1	2.21284e+23	4.89336e+23
15100	4.34168e+22	2.21122e+23	1.39864e+20	2.45275e+12	1	2.21402e+23	4.8608e+23
15200	4.02039e+22	2.2109e+23	1.59635e+20	3.40468e+12	1	2.21409e+23	4.82862e+23
15300	3.72328e+22	2.20952e+23	1.81886e+20	4.70816e+12	1.50971	2.21316e+23	4.79683e+23
15400	3.44902e+22	2.20715e+23	2.0689e+20	6.48643e+12	2.71163	2.21129e+23	4.76541e+23
15500	3.19596e+22	2.20386e+23	2.34942e+20	8.90347e+12	4.83776	2.20856e+23	4.73436e+23
15600	2.96252e+22	2.19972e+23	2.66365e+20	1.21768e+13	8.57388	2.20505e+23	4.70368e+23
15700	2.74723e+22	2.1948e+23	3.01509e+20	1.6594e+13	15.0961	2.20083e+23	4.67337e+23
15800	2.54871e+22	2.18917e+23	3.40757e+20	2.25336e+13	26.4086	2.19598e+23	4.64343e+23
15900	2.36567e+22	2.18287e+23	3.84521e+20	3.04924e+13	45.9046	2.19056e+23	4.61384e+23
16000	2.19689e+22	2.17596e+23	4.3325e+20	4.11202e+13	79.2925	2.18462e+23	4.5846e+23
16100	2.04126e+22	2.16849e+23	4.87428e+20	5.52636e+13	136.116	2.17823e+23	4.55572e+23
16200	1.89772e+22	2.16049e+23	5.47579e+20	7.40223e+13	232.233	2.17144e+23	4.52718e+23
16300	1.76531e+22	2.15202e+23	6.14265e+20	9.88199e+13	393.831	2.1643e+23	4.49899e+23
16400	1.64314e+22	2.14309e+23	6.88092e+20	1.31493e+14	663.898	2.15685e+23	4.47113e+23
16500	1.53038e+22	2.13374e+23	7.69711e+20	1.74402e+14	1112.58	2.14914e+23	4.44361e+23
16600	1.42627e+22	2.124e+23	8.59817e+20	2.30574e+14	1853.67	2.1412e+23	4.41642e+23
16700	1.33032e+22	2.11387e+23	9.59156e+20	3.03876e+14	3070.73	2.13306e+23	4.38955e+23
16800	1.24146e+22	2.1034e+23	1.06852e+21	3.99229e+14	5058.03	2.12477e+23	4.36301e+23
16900	1.1593e+22	2.09259e+23	1.18876e+21	5.22882e+14	8284.87	2.11637e+23	4.33678e+23
17000	1.08332e+22	2.08145e+23	1.32078e+21	6.8274e+14	13495.4	2.10787e+23	4.31086e+23
17100	1.013e+22	2.07e+23	1.46552e+21	8.88772e+14	21862.8	2.09931e+23	4.28526e+23
17200	9.47882e+21	2.05822e+23	1.62399e+21	1.15351e+15	35227.2	2.0907e+23	4.25996e+23
17300	8.88935e+21	2.04607e+23	1.79726e+21	1.4927e+15	56461.4	2.08201e+23	4.23495e+23
17400	8.32987e+21	2.03367e+23	1.98644e+21	1.9259e+15	90012.7	2.0734e+23	4.21024e+23
17500	7.8115e+21	2.02097e+23	2.19271e+21	2.47757e+15	142753	2.06482e+23	4.18583e+23
17600	7.33158e+21	2.00793e+23	2.41729e+21	3.17805e+15	225227	2.05628e+23	4.1617e+23
17700	6.88403e+21	1.99459e+23	2.66146e+21	4.06485e+15	353531	2.04782e+23	4.13786e+23
17800	6.47344e+21	1.98088e+23	2.92654e+21	5.18432e+15	552128	2.03941e+23	4.11429e+23
17900	6.09349e+21	1.96683e+23	3.2139e+21	6.59336e+15	857971	2.03111e+23	4.09101e+23
18000	5.73306e+21	1.95246e+23	3.52495e+21	8.36162e+15	1.32657e+06	2.02296e+23	4.06799e+23
18100	5.3973e+21	1.93772e+23	3.86115e+21	1.05744e+16	2.04099e+06	2.01494e+23	4.04525e+23
18200	5.08429e+21	1.9226e+23	4.22397e+21	1.33353e+16	3.12482e+06	2.00708e+23	4.02277e+23
18300	4.79225e+21	1.90709e+23	4.6149e+21	1.67705e+16	4.76102e+06	1.99939e+23	4.00055e+23
18400	4.51958e+21	1.89117e+23	5.03546e+21	2.1032e+16	7.21906e+06	1.99188e+23	3.97859e+23
18500	4.26479e+21	1.87481e+23	5.48716e+21	2.63037e+16	1.08939e+07	1.98456e+23	3.95689e+23
18600	4.02652e+21	1.85801e+23	5.97151e+21	3.2806e+16	1.63613e+07	1.97744e+23	3.93543e+23
18700	3.80353e+21	1.84074e+23	6.48999e+21	4.08032e+16	2.44568e+07	1.97055e+23	3.91422e+23
18800	3.59466e+21	1.823e+23	7.04407e+21	5.06105e+16	3.63867e+07	1.96388e+23	3.89326e+23
18900	3.40619e+21	1.80471e+23	7.63512e+21	6.26039e+16	5.38855e+07	1.95741e+23	3.87254e+23
19000	3.22234e+21	1.78595e+23	8.26453e+21	7.72261e+16	7.94273e+07	1.95124e+23	3.85206e+23
19100	3.04971e+21	1.76665e+23	8.93354e+21	9.50027e+16	1.16536e+08	1.94532e+23	3.83181e+23
19200	2.88748e+21	1.7468e+23	9.64331e+21	1.16551e+17	1.70199e+08	1.93967e+23	3.81179e+23
19300	2.73713e+21	1.72639e+23	1.03949e+22	1.42597e+17	2.47441e+08	1.93429e+23	3.792e+23
19400	2.59345e+21	1.70541e+23	1.11892e+22	1.73985e+17	3.58101e+08	1.9292e+23	3.77243e+23
19500	2.45938e+21	1.68384e+23	1.20271e+22	2.11702e+17	5.15913e+08	1.92438e+23	3.75309e+23
19600	2.33173e+21	1.66168e+23	1.2909e+22	2.56889e+17	7.39926e+08	1.91987e+23	3.73396e+23
19700	2.21127e+21	1.63893e+23	1.38355e+22	3.1087e+17	1.05646e+09	1.91565e+23	3.71505e+23
19800	2.09752e+21	1.61558e+23	1.48067e+22	3.75166e+17	1.5017e+09	1.91173e+23	3.69635e+23
19900	1.99002e+21	1.59163e+23	1.58226e+22	4.51524e+17	2.12513e+09	1.9081e+23	3.67787e+23
20000	1.88834e+21	1.56709e+23	1.68831e+22	5.41943e+17	2.99416e+09	1.90477e+23	3.65958e+23
20100	1.79508e+21	1.54195e+23	1.79875e+22	6.48702e+17	4.20017e+09	1.90172e+23	3.6415e+23
20200	1.70385e+21	1.51624e+23	1.91353e+22	7.7438e+17	5.86629e+09	1.89897e+23	3.62362e+23
20300	1.6174e+21	1.48998e+23	2.03255e+22	9.21905e+17	8.158e+09	1.89651e+23	3.60593e+23
20400	1.53539e+21	1.46317e+23	2.15568e+22	1.09458e+18	1.12964e+10	1.89433e+23	3.58843e+23
20500	1.45758e+21	1.43583e+23	2.28278e+22	1.2961e+18	1.55758e+10	1.89243e+23	3.57113e+23
20600	1.38368e+21	1.408e+23	2.41367e+22	1.53064e+18	2.1386e+10	1.89078e+23	3.554e+23
20700	1.31191e+21	1.37971e+23	2.54815e+22	1.80281e+18	2.9241e+10	1.8894e+23	3.53706e+23
20800	1.24431e+21	1.35099e+23	2.68601e+22	2.1178e+18	3.98163e+10	1.88825e+23	3.5203e+23
20900	1.18093e+21	1.32185e+23	2.827e+22	2.48131e+18	5.39951e+10	1.88733e+23	3.50372e+23
21000	1.12063e+21	1.29236e+23	2.97085e+22	2.8997e+18	7.29276e+10	1.88662e+23	3.4873e+23
21100	1.06326e+21	1.26255e+23	3.11727e+22	3.37993e+18	9.81059e+10	1.88611e+23	3.47105e+23
21200	1.00865e+21	1.23247e+23	3.26598e+22	3.92971e+18	1.31458e+11	1.88578e+23	3.45497e+23
21300	9.56647e+20	1.20215e+23	3.41665e+22	4.55745e+18	1.75464e+11	1.88562e+23	3.43904e+23
21400	9.07129e+20	1.17166e+23	3.56895e+22	5.27238e+18	2.33307e+11	1.8856e+23	3.42328e+23
21500	8.59967e+20	1.14103e+23	3.72254e+22	6.08457e+18	3.09049e+11	1.88572e+23	3.40767e+23
21600	8.14333e+20	1.11033e+23	3.87708e+22	7.00495e+18	4.07861e+11	1.88595e+23	3.3922e+23
21700	7.71567e+20	1.07959e+23	4.03221e+22	8.04544e+18	5.36304e+11	1.88628e+23	3.37689e+23
21800	7.30832e+20	1.04888e+23	4.18758e+22	9.21892e+18	7.0267e+11	1.88667e+23	3.36171e+23
21900	6.92034e+20	1.01824e+23	4.34284e+22	1.05394e+19	9.17401e+11	1.88713e+23	3.34668e+23
22000	6.5406e+20	9.87735e+22	4.49765e+22	1.20218e+19	1.19361e+12	1.88763e+23	3.33179e+23
22100	6.18917e+20	9.57398e+22	4.65165e+22	1.36824e+19	1.54772e+12	1.88814e+23	3.31703e+23
22200	5.85461e+20	9.27284e+22	4.8045e+22	1.55387e+19	2.0002e+12	1.88865e+23	3.30239e+23
22300	5.53622e+20	8.97442e+22	4.95589e+22	1.76094e+19	2.57655e+12	1.88915e+23	3.28789e+23
22400	5.23328e+20	8.67917e+22	5.10549e+22	1.99145e+19	3.30836e+12	1.88961e+23	3.27351e+23
22500	4.94515e+20	8.38753e+22	5.25301e+22	2.24755e+19	4.23475e+12	1.89003e+23	3.25925e+23
22600	4.6712e+20	8.0999e+22	5.39816e+22	2.53155e+19	5.40395e+12	1.89038e+23	3.24511e+23
22700	4.41084e+20	7.81668e+22	5.54069e+22	2.84588e+19	6.8753e+12	1.89066e+23	3.23109e+23
22800	4.14127e+20	7.5383e+22	5.68035e+22	3.19317e+19	8.72154e+12	1.89086e+23	3.21718e+23
22900	3.90735e+20	7.26492e+22	5.81687e+22	3.57619e+19	1.10319e+13	1.89094e+23	3.20339e+23
23000	3.68535e+20	6.99695e+22	5.95008e+22	3.99792e+19	1.39153e+13	1.89091e+23	3.1897e+23
23100	3.47476e+20	6.73464e+22	6.07977e+22	4.4615e+19	1.7504e+13	1.89076e+23	3.17612e+23
23200	3.2751e+20	6.47823e+22	6.20578e+22	4.97026e+19	2.19594e+13	1.89047e+23	3.16264e+23
23300	3.0859e+20	6.22794e+22	6.32795e+22	5.52775e+19	2.74766e+13	1.89004e+23	3.14927e+23
23400	2.9067e+20	5.98394e+22	6.44617e+22	6.13773e+19	3.42919e+13	1.88947e+23	3.136e+23
23500	2.73706e+20	5.74639e+22	6.56031e+22	6.80417e+19	4.26906e+13	1.88874e+23	3.12283e+23
23600	2.57656e+20	5.51539e+22	6.6703e+22	7.53129e+19	5.30163e+13	1.88786e+23	3.10976e+23
23700	2.42478e+20	5.29105e+22	6.77606e+22	8.32352e+19	6.56821e+13	1.88681e+23	3.09678e+23
23800	2.28133e+20	5.07343e+22	6.87754e+22	9.18559e+19	8.11835e+13	1.88561e+23	3.0839e+23
23900	2.14582e+20	4.86256e+22	6.9747e+22	1.01224e+20	1.00114e+14	1.88423e+23	3.07112e+23
24000	2.01787e+20	4.65846e+22	7.06753e+22	1.11393e+20	1.23183e+14	1.88269e+23	3.05843e+23
24100	1.89713e+20	4.46112e+22	7.15603e+22	1.22417e+20	1.51237e+14	1.88099e+23	3.04583e+23
24200	1.79458e+20	4.27048e+22	7.24017e+22	1.34356e+20	1.85283e+14	1.87911e+23	3.03332e+23
24300	1.68663e+20	4.08654e+22	7.32004e+22	1.47269e+20	2.26518e+14	1.87708e+23	3.0209e+23
24400	1.58489e+20	3.9092e+22	7.39564e+22	1.61221e+20	2.76363e+14	1.87489e+23	3.00857e+23
24500	1.48906e+20	3.73839e+22	7.46703e+22	1.76281e+20	3.36501e+14	1.87253e+23	2.99633e+23
24600	1.39882e+20	3.57398e+22	7.53425e+22	1.9252e+20	4.08923e+14	1.87002e+23	2.98417e+23
24700	1.31388e+20	3.41588e+22	7.59738e+22	2.10012e+20	4.95976e+14	1.86736e+23	2.9721e+23
24800	1.23396e+20	3.26396e+22	7.65648e+22	2.28836e+20	6.00429e+14	1.86456e+23	2.96012e+23
24900	1.1614e+20	3.11807e+22	7.71162e+22	2.49076e+20	7.25541e+14	1.8616e+23	2.94823e+23
25000	1.0906e+20	2.97808e+22	7.76292e+22	2.70816e+20	8.75136e+14	1.85852e+23	2.93641e+23
25100	1.02404e+20	2.84383e+22	7.81043e+22	2.94148e+20	1.0537e+15	1.85529e+23	2.92469e+23
25200	9.62831e+19	2.71517e+22	7.85427e+22	3.19167e+20	1.2665e+15	1.85195e+23	2.91304e+23
25300	9.04014e+19	2.59193e+22	7.89451e+22	3.45972e+20	1.51968e+15	1.84847e+23	2.90148e+23
25400	8.48775e+19	2.47394e+22	7.93127e+22	3.74667e+20	1.8204e+15	1.84489e+23	2.89e+23
25500	7.96909e+19	2.36104e+22	7.96462e+22	4.05359e+20	2.17705e+15	1.84119e+23	2.87861e+23
25600	7.51051e+19	2.25306e+22	7.99468e+22	4.38163e+20	2.59937e+15	1.83739e+23	2.86729e+23
25700	7.052e+19	2.14983e+22	8.02153e+22	4.73196e+20	3.09867e+15	1.83349e+23	2.85606e+23
25800	6.63753e+19	2.05117e+22	8.04528e+22	5.1058e+20	3.68811e+15	1.82949e+23	2.8449e+23
25900	6.23291e+19	1.95692e+22	8.06602e+22	5.50444e+20	4.38291e+15	1.82541e+23	2.83383e+23
26000	5.8533e+19	1.86692e+22	8.08384e+22	5.92921e+20	5.20073e+15	1.82125e+23	2.82284e+23
26100	5.49718e+19	1.78099e+22	8.09882e+22	6.3815e+20	6.16195e+15	1.81701e+23	2.81192e+23
26200	5.16313e+19	1.69898e+22	8.11107e+22	6.86273e+20	7.2901e+15	1.8127e+23	2.80109e+23
26300	4.84979e+19	1.62072e+22	8.12066e+22	7.37439e+20	8.61232e+15	1.80833e+23	2.79033e+23
26400	4.55591e+19	1.54606e+22	8.12768e+22	7.91804e+20	1.01598e+16	1.8039e+23	2.77965e+23
26500	4.28027e+19	1.47486e+22	8.1322e+22	8.49526e+20	1.19686e+16	1.79941e+23	2.76904e+23
26600	4.02175e+19	1.40695e+22	8.1343e+22	9.1077e+20	1.40797e+16	1.79488e+23	2.75851e+23
26700	3.77928e+19	1.3422e+22	8.13405e+22	9.75708e+20	1.65405e+16	1.7903e+23	2.74806e+23
26800	3.55187e+19	1.28047e+22	8.13152e+22	1.04451e+21	1.94051e+16	1.78569e+23	2.73769e+23
26900	3.33857e+19	1.22162e+22	8.12677e+22	1.11737e+21	2.27353e+16	1.78104e+23	2.72739e+23
27000	3.13849e+19	1.16553e+22	8.11987e+22	1.19446e+21	2.66018e+16	1.77636e+23	2.71716e+23
27100	2.9508e+19	1.11206e+22	8.11086e+22	1.27598e+21	3.10851e+16	1.77166e+23	2.70701e+23
27200	2.77473e+19	1.0611e+22	8.09981e+22	1.36213e+21	3.62769e+16	1.76694e+23	2.69693e+23
27300	2.60953e+19	1.01254e+22	8.08676e+22	1.45309e+21	4.22816e+16	1.7622e+23	2.68692e+23
27400	2.45452e+19	9.66256e+21	8.07176e+22	1.54909e+21	4.92176e+16	1.75745e+23	2.67699e+23
27500	2.30906e+19	9.22146e+21	8.05485e+22	1.65033e+21	5.72194e+16	1.7527e+23	2.66713e+23
27600	2.17254e+19	8.80106e+21	8.03606e+22	1.75702e+21	6.64391e+16	1.74794e+23	2.65734e+23
27700	2.04439e+19	8.40038e+21	8.01544e+22	1.86937e+21	7.7049e+16	1.74318e+23	2.64762e+23
27800	1.92409e+19	8.01849e+21	7.99301e+22	1.98762e+21	8.92435e+16	1.73842e+23	2.63798e+23
27900	1.81114e+19	7.65448e+21	7.96881e+22	2.11199e+21	1.03242e+17	1.73367e+23	2.6284e+23
28000	1.70506e+19	7.30749e+21	7.94285e+22	2.24269e+21	1.19292e+17	1.72893e+23	2.61889e+23
28100	1.60803e+19	6.9767e+21	7.91517e+22	2.37995e+21	1.37671e+17	1.7242e+23	2.60945e+23
28200	1.51431e+19	6.66133e+21	7.88577e+22	2.52401e+21	1.58692e+17	1.7195e+23	2.60008e+23
28300	1.42624e+19	6.36063e+21	7.85469e+22	2.6751e+21	1.82706e+17	1.7148e+23	2.59078e+23
28400	1.34349e+19	6.0739e+21	7.82193e+22	2.83343e+21	2.10105e+17	1.71014e+23	2.58154e+23
28500	1.2657e+19	5.80044e+21	7.78751e+22	2.99924e+21	2.41328e+17	1.70549e+23	2.57237e+23
28600	1.19258e+19	5.53962e+21	7.75144e+22	3.17276e+21	2.76868e+17	1.70088e+23	2.56327e+23
28700	1.12383e+19	5.29082e+21	7.71373e+22	3.3542e+21	3.17271e+17	1.69629e+23	2.55423e+23
28800	1.05917e+19	5.05346e+21	7.67439e+22	3.54379e+21	3.63147e+17	1.69174e+23	2.54526e+23
28900	9.98356e+18	4.82698e+21	7.63342e+22	3.74174e+21	4.15177e+17	1.68722e+23	2.53635e+23
29000	9.41139e+18	4.61086e+21	7.59082e+22	3.94826e+21	4.74114e+17	1.68274e+23	2.52751e+23
29100	8.87298e+18	4.40459e+21	7.54661e+22	4.16355e+21	5.40794e+17	1.6783e+23	2.51873e+23
29200	8.46497e+18	4.20768e+21	7.50079e+22	4.38782e+21	6.16146e+17	1.67389e+23	2.51002e+23
29300	7.98264e+18	4.01971e+21	7.45335e+22	4.62123e+21	7.01193e+17	1.66953e+23	2.50136e+23
29400	7.52849e+18	3.84022e+21	7.40432e+22	4.86398e+21	7.97068e+17	1.66522e+23	2.49277e+23
29500	7.10078e+18	3.66882e+21	7.35368e+22	5.11622e+21	9.0502e+17	1.66095e+23	2.48424e+23
29600	6.70166e+18	3.50511e+21	7.30144e+22	5.37811e+21	1.02642e+18	1.65672e+23	2.47578e+23
29700	6.32189e+18	3.34873e+21	7.2476e+22	5.64978e+21	1.16279e+18	1.65255e+23	2.46737e+23
29800	5.96403e+18	3.19933e+21	7.19218e+22	5.93135e+21	1.31578e+18	1.64842e+23	2.45902e+23
29900	5.63631e+18	3.05657e+21	7.13517e+22	6.22294e+21	1.4872e+18	1.64435e+23	2.45073e+23
30000	5.31786e+18	2.92014e+21	7.07658e+22	6.52462e+21	1.67906e+18	1.64032e+23	2.4425e+23
