# Supplementary material for: Cross-Code Verification for Improved Thermophysical Properties of Argon, Krypton and Xenon Plasmas
Source: Entropy (Basel). 2026 Jul 22;28(7):830. doi: 10.3390/e28070830 (PMC13409251; doi:10.3390/e28070830)
Supplement: Supplementary file 1 [file entropy-28-00830-s001.zip › Ar_Kr_Xe_Data/Compositions/Krypton/Comp_Kr Composition 2 atm.csv]

Te [K]	n_{Kr}[#/m^3]	n_{Kr+}[#/m^3]	n_{Kr+2}[#/m^3]	n_{Kr+3}[#/m^3]	n_{Kr+4}[#/m^3]	n_{e-}[#/m^3]	n_{tot}[#/m^3]
300	4.82864e+25	1	1	1	1	12.9326	4.82864e+25
400	3.62148e+25	1	1	1	1	10.6899	3.62148e+25
500	2.89719e+25	1	1	1	1	9.99057	2.89719e+25
600	2.41432e+25	1	1	1	1	9.75732	2.41432e+25
700	2.06942e+25	1	1	1	1	9.6926	2.06942e+25
800	1.81074e+25	1	1	1	1	9.69033	1.81074e+25
900	1.60955e+25	1	1	1	1	9.70932	1.60955e+25
1000	1.44859e+25	1	1	1	1	9.73352	1.44859e+25
1100	1.3169e+25	1	1	1	1	9.75705	1.3169e+25
1200	1.20716e+25	1	1	1	1	9.77808	1.20716e+25
1300	1.1143e+25	1	1	1	1	9.79631	1.1143e+25
1400	1.03471e+25	3.79309	1	1	1	11.1053	1.03471e+25
1500	9.65728e+24	64.4067	1	1	1	1551.37	9.65728e+24
1600	9.0537e+24	631.162	1	1	1	142489	9.0537e+24
1700	8.52113e+24	5046.27	1	1	1	7.22123e+06	8.52113e+24
1800	8.04774e+24	39388.6	1	1	1	1.9275e+08	8.04774e+24
1900	7.62417e+24	306914	1	1	1	2.94336e+09	7.62417e+24
2000	7.24296e+24	1.91157e+07	1	1	1	3.49257e+09	7.24296e+24
2100	6.89806e+24	1.7922e+09	1	1	1	1.83033e+09	6.89806e+24
2200	6.58451e+24	1.05449e+10	1	1	1	1.07429e+10	6.58451e+24
2300	6.29823e+24	5.36557e+10	1	1	1	5.36558e+10	6.29823e+24
2400	6.0358e+24	2.36525e+11	1	1	1	2.36526e+11	6.0358e+24
2500	5.79437e+24	9.26512e+11	1	1	1	9.26514e+11	5.79437e+24
2600	5.57151e+24	3.26925e+12	1	1	1	3.26926e+12	5.57151e+24
2700	5.36516e+24	1.05124e+13	1	1	1	1.05125e+13	5.36516e+24
2800	5.17354e+24	3.11124e+13	1	1	1	3.11128e+13	5.17354e+24
2900	4.99515e+24	8.54794e+13	1	1	1	8.54808e+13	4.99515e+24
3000	4.82864e+24	2.19642e+14	1	1	1	2.19642e+14	4.82864e+24
3100	4.67288e+24	5.31248e+14	1	1	1	5.31248e+14	4.67288e+24
3200	4.52685e+24	1.21638e+15	1	1	1	1.21638e+15	4.52685e+24
3300	4.38967e+24	2.64968e+15	1	1	1	2.64968e+15	4.38967e+24
3400	4.26057e+24	5.51537e+15	1	1	1	5.51537e+15	4.26057e+24
3500	4.13884e+24	1.10129e+16	1	1	1	1.10129e+16	4.13884e+24
3600	4.02387e+24	2.1168e+16	1	1	1	2.1168e+16	4.02387e+24
3700	3.91511e+24	3.92868e+16	1	1	1	3.92868e+16	3.91511e+24
3800	3.81209e+24	7.05993e+16	1	1	1	7.05993e+16	3.81209e+24
3900	3.71434e+24	1.23145e+17	1	1	1	1.23145e+17	3.71434e+24
4000	3.62148e+24	2.08963e+17	1	1	1	2.08963e+17	3.62148e+24
4100	3.53315e+24	3.45642e+17	1	1	1	3.45642e+17	3.53315e+24
4200	3.44903e+24	5.58321e+17	1	1	1	5.58321e+17	3.44903e+24
4300	3.36882e+24	8.82181e+17	1	1	1	8.82181e+17	3.36882e+24
4400	3.29225e+24	1.36553e+18	1	1	1	1.36553e+18	3.29226e+24
4500	3.21909e+24	2.07353e+18	1.0407	1	1	2.07353e+18	3.21909e+24
4600	3.14911e+24	3.09262e+18	4.22862	1	1	3.09262e+18	3.14911e+24
4700	3.0821e+24	4.53575e+18	16.2017	1	1	4.53575e+18	3.08211e+24
4800	3.01789e+24	6.54836e+18	58.7498	1	1	6.54836e+18	3.0179e+24
4900	2.95629e+24	9.31531e+18	202.301	1	1	9.31531e+18	2.95631e+24
5000	2.89716e+24	1.30685e+19	663.561	1	1	1.30685e+19	2.89719e+24
5100	2.84034e+24	1.80958e+19	2079.2	1	1	1.80958e+19	2.84038e+24
5200	2.78571e+24	2.47502e+19	6240.09	1	1	2.47502e+19	2.78575e+24
5300	2.73313e+24	3.34603e+19	17981.4	1	1	3.34603e+19	2.73319e+24
5400	2.68249e+24	4.47419e+19	49862.4	1	1	4.47419e+19	2.68258e+24
5500	2.63369e+24	5.92096e+19	133337	1	1	5.92096e+19	2.6338e+24
5600	2.58662e+24	7.75898e+19	344510	1	1	7.75898e+19	2.58677e+24
5700	2.54119e+24	1.00734e+20	861611	1	1	1.00734e+20	2.54139e+24
5800	2.49731e+24	1.29633e+20	2.08934e+06	1	1	1.29633e+20	2.49757e+24
5900	2.45491e+24	1.65432e+20	4.92016e+06	1	1	1.65432e+20	2.45524e+24
6000	2.4139e+24	2.09445e+20	1.12682e+07	1	1	2.09445e+20	2.41432e+24
6100	2.37422e+24	2.63168e+20	2.51325e+07	1	1	2.63168e+20	2.37474e+24
6200	2.33578e+24	3.283e+20	5.46603e+07	1	1	3.283e+20	2.33644e+24
6300	2.29854e+24	4.06753e+20	1.16061e+08	1	1	4.06753e+20	2.29935e+24
6400	2.26243e+24	5.00671e+20	2.40862e+08	1	1	5.00671e+20	2.26343e+24
6500	2.22738e+24	6.12444e+20	4.89075e+08	1	1	6.12444e+20	2.2286e+24
6600	2.19335e+24	7.44721e+20	9.72604e+08	1	1	7.44721e+20	2.19484e+24
6700	2.16028e+24	9.00432e+20	1.89608e+09	1	1	9.00432e+20	2.16208e+24
6800	2.12812e+24	1.0828e+21	3.62678e+09	1	1	1.0828e+21	2.13029e+24
6900	2.09682e+24	1.29533e+21	6.81215e+09	1	1	1.29533e+21	2.09941e+24
7000	2.06634e+24	1.54189e+21	1.25743e+10	1	1	1.54189e+21	2.06943e+24
7100	2.03663e+24	1.82661e+21	2.28264e+10	1	1	1.82661e+21	2.04028e+24
7200	2.00764e+24	2.154e+21	4.07796e+10	1	1	2.154e+21	2.01195e+24
7300	1.97933e+24	2.52893e+21	7.17445e+10	1	1	2.52893e+21	1.98439e+24
7400	1.95167e+24	2.95659e+21	1.24378e+11	1	1	2.95659e+21	1.95758e+24
7500	1.9246e+24	3.44254e+21	2.12598e+11	1	1	3.44254e+21	1.93149e+24
7600	1.8981e+24	3.99273e+21	3.58492e+11	1	1	3.99273e+21	1.90608e+24
7700	1.87211e+24	4.61344e+21	5.96664e+11	1	1	4.61344e+21	1.88134e+24
7800	1.84661e+24	5.31135e+21	9.80686e+11	1	1	5.31135e+21	1.85723e+24
7900	1.82155e+24	6.09348e+21	1.59251e+12	1	1	6.09348e+21	1.83374e+24
8000	1.7969e+24	6.96721e+21	2.55614e+12	1	1	6.96721e+21	1.81083e+24
8100	1.77261e+24	7.9403e+21	4.05714e+12	1	1	7.9403e+21	1.78849e+24
8200	1.74866e+24	9.02081e+21	6.37038e+12	1	1	9.02081e+21	1.7667e+24
8300	1.72501e+24	1.02171e+22	9.89892e+12	1	1	1.02171e+22	1.74544e+24
8400	1.70162e+24	1.1538e+22	1.52281e+13	1	1	1.1538e+22	1.72469e+24
8500	1.67831e+24	1.29919e+22	2.32003e+13	1	1	1.29919e+22	1.70429e+24
8600	1.65536e+24	1.45891e+22	3.50166e+13	1	1	1.45891e+22	1.68454e+24
8700	1.63252e+24	1.63384e+22	5.23751e+13	1	1	1.63384e+22	1.6652e+24
8800	1.60996e+24	1.82504e+22	7.76567e+13	1	1	1.82504e+22	1.64646e+24
8900	1.58723e+24	2.03327e+22	1.14172e+14	1	1	2.03327e+22	1.62789e+24
9000	1.56465e+24	2.25971e+22	1.66489e+14	1	1	2.25971e+22	1.60985e+24
9100	1.5421e+24	2.50532e+22	2.40865e+14	1	1	2.50532e+22	1.5922e+24
9200	1.51953e+24	2.77107e+22	3.45806e+14	1	1	2.77107e+22	1.57495e+24
9300	1.49691e+24	3.05796e+22	4.92794e+14	1	1	3.05796e+22	1.55807e+24
9400	1.47448e+24	3.36727e+22	6.97228e+14	1.12286	1	3.36727e+22	1.54183e+24
9500	1.45172e+24	3.69941e+22	9.79607e+14	2.37801	1	3.69941e+22	1.52571e+24
9600	1.42883e+24	4.05556e+22	1.36706e+15	4.96261	1	4.05556e+22	1.50994e+24
9700	1.40578e+24	4.4366e+22	1.89528e+15	10.2098	1	4.4366e+22	1.49451e+24
9800	1.38254e+24	4.84337e+22	2.61089e+15	20.7169	1	4.84337e+22	1.47941e+24
9900	1.35909e+24	5.27664e+22	3.5745e+15	41.4782	1	5.27664e+22	1.46463e+24
10000	1.33542e+24	5.73715e+22	4.8644e+15	81.9744	1	5.73715e+22	1.45016e+24
10100	1.31148e+24	6.22552e+22	6.58117e+15	159.982	1	6.22552e+22	1.43599e+24
10200	1.28728e+24	6.74229e+22	8.85337e+15	308.431	1	6.7423e+22	1.42213e+24
10300	1.26279e+24	7.28791e+22	1.18444e+16	587.628	1	7.28792e+22	1.40855e+24
10400	1.23799e+24	7.86274e+22	1.57608e+16	1106.75	1	7.86274e+22	1.39525e+24
10500	1.21288e+24	8.46694e+22	2.08626e+16	2061.35	1	8.46695e+22	1.38222e+24
10600	1.18745e+24	9.10062e+22	2.74754e+16	3797.91	1	9.10062e+22	1.36947e+24
10700	1.1617e+24	9.76367e+22	3.60047e+16	6924.12	1	9.76367e+22	1.35697e+24
10800	1.13561e+24	1.04558e+23	4.69537e+16	12495.2	1	1.04558e+23	1.34472e+24
10900	1.10919e+24	1.11767e+23	6.09436e+16	22325.7	1	1.11767e+23	1.33273e+24
11000	1.08246e+24	1.19259e+23	7.87383e+16	39506.6	1	1.19259e+23	1.32097e+24
11100	1.05541e+24	1.27023e+23	1.01272e+17	69255.9	1	1.27023e+23	1.30945e+24
11200	1.02806e+24	1.35051e+23	1.29685e+17	120303	1	1.35052e+23	1.29816e+24
11300	1.00043e+24	1.43332e+23	1.65358e+17	207128	1	1.43333e+23	1.28709e+24
11400	9.72539e+23	1.51851e+23	2.09963e+17	353550	1	1.51852e+23	1.27624e+24
11500	9.44414e+23	1.60592e+23	2.65512e+17	598427	1	1.60593e+23	1.2656e+24
11600	9.16085e+23	1.69538e+23	3.34417e+17	1.00466e+06	1	1.69539e+23	1.25516e+24
11700	8.87583e+23	1.78669e+23	4.19562e+17	1.67328e+06	1	1.7867e+23	1.24492e+24
11800	8.58948e+23	1.87963e+23	5.24376e+17	2.76535e+06	1	1.87964e+23	1.23488e+24
11900	8.30221e+23	1.97396e+23	6.52928e+17	4.53579e+06	1	1.97397e+23	1.22501e+24
12000	8.01448e+23	2.06941e+23	8.10025e+17	7.3852e+06	1	2.06943e+23	1.21533e+24
12100	7.72673e+23	2.16574e+23	1.00133e+18	1.19388e+07	1	2.16576e+23	1.20582e+24
12200	7.43959e+23	2.26262e+23	1.23348e+18	1.91659e+07	1	2.26264e+23	1.19649e+24
12300	7.1535e+23	2.35976e+23	1.51425e+18	3.05595e+07	1	2.35979e+23	1.18731e+24
12400	6.86906e+23	2.45686e+23	1.8527e+18	4.84042e+07	1	2.4569e+23	1.17828e+24
12500	6.58683e+23	2.55361e+23	2.25934e+18	7.61751e+07	1	2.55365e+23	1.16941e+24
12600	6.30738e+23	2.64968e+23	2.74639e+18	1.19125e+08	1	2.64973e+23	1.16068e+24
12700	6.03112e+23	2.74485e+23	3.32793e+18	1.85147e+08	1	2.74491e+23	1.15209e+24
12800	5.75895e+23	2.83863e+23	4.02015e+18	2.86041e+08	1	2.83871e+23	1.14363e+24
12900	5.49117e+23	2.93084e+23	4.84172e+18	4.3933e+08	1	2.93094e+23	1.1353e+24
13000	5.22858e+23	3.02106e+23	5.81392e+18	6.70929e+08	1	3.02118e+23	1.12709e+24
13100	4.97158e+23	3.10906e+23	6.96114e+18	1.01891e+09	1	3.1092e+23	1.11899e+24
13200	4.72068e+23	3.19457e+23	8.31112e+18	1.53895e+09	1	3.19474e+23	1.11101e+24
13300	4.4762e+23	3.2774e+23	9.89542e+18	2.31202e+09	1	3.2776e+23	1.10313e+24
13400	4.2387e+23	3.35724e+23	1.17498e+19	3.45537e+09	1	3.35748e+23	1.09535e+24
13500	4.00861e+23	3.43386e+23	1.39145e+19	5.13788e+09	1	3.43414e+23	1.08768e+24
13600	3.78622e+23	3.5071e+23	1.64353e+19	7.60164e+09	1	3.50742e+23	1.08009e+24
13700	3.57178e+23	3.5768e+23	1.93635e+19	1.1192e+10	1	3.57718e+23	1.0726e+24
13800	3.36519e+23	3.64301e+23	2.27568e+19	1.63991e+10	1	3.64346e+23	1.06519e+24
13900	3.16724e+23	3.70531e+23	2.66798e+19	2.3917e+10	1	3.70584e+23	1.05787e+24
14000	2.97773e+23	3.76379e+23	3.12047e+19	3.47213e+10	1	3.76441e+23	1.05062e+24
14100	2.79673e+23	3.8184e+23	3.64124e+19	5.01799e+10	1	3.81913e+23	1.04346e+24
14200	2.62423e+23	3.86913e+23	4.2393e+19	7.22008e+10	1	3.86998e+23	1.03638e+24
14300	2.4602e+23	3.916e+23	4.92465e+19	1.03436e+11	1	3.91698e+23	1.02937e+24
14400	2.30454e+23	3.95903e+23	5.70843e+19	1.47552e+11	1	3.96017e+23	1.02243e+24
14500	2.15712e+23	3.99828e+23	6.60296e+19	2.09607e+11	1	3.99961e+23	1.01557e+24
14600	2.01778e+23	4.03385e+23	7.62191e+19	2.96535e+11	1	4.03537e+23	1.00878e+24
14700	1.88631e+23	4.0658e+23	8.78035e+19	4.17822e+11	1	4.06756e+23	1.00205e+24
14800	1.76247e+23	4.09427e+23	1.00949e+20	5.86379e+11	1	4.09629e+23	9.95404e+23
14900	1.64601e+23	4.11937e+23	1.1584e+20	8.19721e+11	1	4.12168e+23	9.88822e+23
15000	1.53665e+23	4.14123e+23	1.32677e+20	1.14151e+12	1	4.14388e+23	9.82308e+23
15100	1.43411e+23	4.15999e+23	1.51682e+20	1.58361e+12	1	4.16302e+23	9.75863e+23
15200	1.33808e+23	4.17579e+23	1.73098e+20	2.18874e+12	1	4.17925e+23	9.69486e+23
15300	1.24826e+23	4.18879e+23	1.9719e+20	3.01399e+12	1	4.19274e+23	9.63176e+23
15400	1.16433e+23	4.19914e+23	2.2425e+20	4.1354e+12	1.04983	4.20362e+23	9.56934e+23
15500	1.08599e+23	4.20698e+23	2.54594e+20	5.65382e+12	1.85831	4.21207e+23	9.50758e+23
15600	1.01292e+23	4.21246e+23	2.88569e+20	7.70261e+12	3.26842	4.21823e+23	9.44649e+23
15700	9.4482e+22	4.21572e+23	3.26551e+20	1.04575e+13	5.71242	4.22225e+23	9.38606e+23
15800	8.81399e+22	4.21691e+23	3.68949e+20	1.41492e+13	9.92202	4.22429e+23	9.32629e+23
15900	8.22369e+22	4.21616e+23	4.16209e+20	1.90797e+13	17.1283	4.22449e+23	9.26718e+23
16000	7.67451e+22	4.2136e+23	4.6881e+20	2.5643e+13	29.39	4.22298e+23	9.20872e+23
16100	7.16938e+22	4.20907e+23	5.2727e+20	3.43525e+13	50.1339	4.21961e+23	9.15089e+23
16200	6.69461e+22	4.20325e+23	5.92161e+20	4.58696e+13	85.0085	4.21509e+23	9.09372e+23
16300	6.25336e+22	4.19597e+23	6.64087e+20	6.10526e+13	143.307	4.20925e+23	9.0372e+23
16400	5.84358e+22	4.18732e+23	7.43702e+20	8.10057e+13	240.205	4.20219e+23	8.9813e+23
16500	5.46261e+22	4.17742e+23	8.31712e+20	1.07146e+14	400.346	4.19405e+23	8.92604e+23
16600	5.10864e+22	4.16634e+23	9.28874e+20	1.41287e+14	663.531	4.18492e+23	8.87141e+23
16700	4.78055e+22	4.15413e+23	1.036e+21	1.85745e+14	1093.7	4.17485e+23	8.81739e+23
16800	4.47727e+22	4.14082e+23	1.15395e+21	2.43466e+14	1793	4.1639e+23	8.76399e+23
16900	4.19329e+22	4.12668e+23	1.28368e+21	3.18176e+14	2923.55	4.15235e+23	8.7112e+23
17000	3.93235e+22	4.11149e+23	1.42615e+21	4.1461e+14	4742	4.14002e+23	8.659e+23
17100	3.68695e+22	4.09562e+23	1.58245e+21	5.38701e+14	7650.89	4.12727e+23	8.60741e+23
17200	3.45876e+22	4.07896e+23	1.75369e+21	6.97939e+14	12280.5	4.11404e+23	8.55641e+23
17300	3.24651e+22	4.06156e+23	1.94107e+21	9.01704e+14	19611	4.10038e+23	8.506e+23
17400	3.04903e+22	4.04344e+23	2.14586e+21	1.16172e+15	31159.7	4.08636e+23	8.45616e+23
17500	2.86521e+22	4.02465e+23	2.3694e+21	1.49258e+15	49262.9	4.07203e+23	8.4069e+23
17600	2.69404e+22	4.0052e+23	2.61311e+21	1.91246e+15	77501	4.05746e+23	8.35819e+23
17700	2.53459e+22	3.98512e+23	2.87848e+21	2.44385e+15	121333	4.04269e+23	8.31005e+23
17800	2.38598e+22	3.96443e+23	3.16708e+21	3.11456e+15	189044	4.02777e+23	8.26246e+23
17900	2.24741e+22	3.94313e+23	3.48056e+21	3.95884e+15	293142	4.01274e+23	8.21542e+23
18000	2.12145e+22	3.92107e+23	3.82063e+21	5.01896e+15	452456	3.99748e+23	8.1689e+23
18100	2.00075e+22	3.89859e+23	4.18911e+21	6.34623e+15	695064	3.98237e+23	8.12292e+23
18200	1.88909e+22	3.87546e+23	4.58787e+21	8.00391e+15	1.06287e+06	3.96722e+23	8.07747e+23
18300	1.78437e+22	3.85177e+23	5.01885e+21	1.00687e+16	1.61791e+06	3.95215e+23	8.03254e+23
18400	1.68585e+22	3.82751e+23	5.48406e+21	1.2634e+16	2.45165e+06	3.93719e+23	7.98812e+23
18500	1.59429e+22	3.80261e+23	5.98558e+21	1.5813e+16	3.69851e+06	3.92232e+23	7.94421e+23
18600	1.51359e+22	3.77683e+23	6.52547e+21	1.97433e+16	5.55538e+06	3.90734e+23	7.90078e+23
18700	1.43266e+22	3.75071e+23	7.10605e+21	2.45878e+16	8.30701e+06	3.89283e+23	7.85786e+23
18800	1.3568e+22	3.72393e+23	7.72948e+21	3.05452e+16	1.23676e+07	3.87852e+23	7.81543e+23
18900	1.28564e+22	3.69649e+23	8.39801e+21	3.78524e+16	1.83337e+07	3.86445e+23	7.77349e+23
19000	1.21883e+22	3.66836e+23	9.11392e+21	4.67927e+16	2.70616e+07	3.85064e+23	7.73201e+23
19100	1.15609e+22	3.63951e+23	9.87951e+21	5.77033e+16	3.97751e+07	3.8371e+23	7.69101e+23
19200	1.09711e+22	3.60992e+23	1.06971e+22	7.09845e+16	5.82151e+07	3.82387e+23	7.65047e+23
19300	1.04162e+22	3.57958e+23	1.15689e+22	8.71108e+16	8.48478e+07	3.81096e+23	7.61039e+23
19400	9.894e+21	3.54845e+23	1.24971e+22	1.06642e+17	1.23151e+08	3.7984e+23	7.57077e+23
19500	9.40204e+21	3.51652e+23	1.3484e+22	1.30236e+17	1.78007e+08	3.7862e+23	7.53159e+23
19600	8.93828e+21	3.48375e+23	1.45316e+22	1.58668e+17	2.56243e+08	3.77439e+23	7.49285e+23
19700	8.50078e+21	3.45013e+23	1.56421e+22	1.92842e+17	3.67361e+08	3.76298e+23	7.45454e+23
19800	8.08775e+21	3.41563e+23	1.68171e+22	2.33812e+17	5.24528e+08	3.75198e+23	7.41667e+23
19900	7.69754e+21	3.38023e+23	1.80587e+22	2.82806e+17	7.45914e+08	3.74142e+23	7.37922e+23
20000	7.32861e+21	3.34392e+23	1.93682e+22	3.41247e+17	1.05649e+09	3.73129e+23	7.34218e+23
20100	6.97954e+21	3.30667e+23	2.07473e+22	4.10777e+17	1.4904e+09	3.72162e+23	7.30556e+23
20200	6.64902e+21	3.26847e+23	2.2197e+22	4.93291e+17	2.09418e+09	3.71242e+23	7.26935e+23
20300	6.33585e+21	3.22931e+23	2.37184e+22	5.90964e+17	2.93094e+09	3.70369e+23	7.23354e+23
20400	6.03889e+21	3.18917e+23	2.53122e+22	7.06285e+17	4.08593e+09	3.69544e+23	7.19813e+23
20500	5.75711e+21	3.14807e+23	2.69789e+22	8.42096e+17	5.67381e+09	3.68767e+23	7.16311e+23
20600	5.48954e+21	3.10599e+23	2.87186e+22	1.00163e+18	7.84817e+09	3.68039e+23	7.12847e+23
20700	5.23529e+21	3.06294e+23	3.05313e+22	1.18855e+18	1.08139e+10	3.6736e+23	7.09421e+23
20800	4.99353e+21	3.01892e+23	3.24165e+22	1.407e+18	1.4843e+10	3.66729e+23	7.06033e+23
20900	4.76351e+21	2.97395e+23	3.43733e+22	1.66166e+18	2.02957e+10	3.66147e+23	7.02681e+23
21000	4.54452e+21	2.92806e+23	3.64007e+22	1.95778e+18	2.76462e+10	3.65613e+23	6.99365e+23
21100	4.33589e+21	2.88125e+23	3.84971e+22	2.30124e+18	3.75169e+10	3.65126e+23	6.96085e+23
21200	4.13703e+21	2.83355e+23	4.06607e+22	2.6986e+18	5.07216e+10	3.64685e+23	6.9284e+23
21300	3.94737e+21	2.78501e+23	4.28892e+22	3.15718e+18	6.83196e+10	3.64289e+23	6.8963e+23
21400	3.76639e+21	2.73565e+23	4.51802e+22	3.68511e+18	9.16847e+10	3.63937e+23	6.86453e+23
21500	3.59361e+21	2.68553e+23	4.75306e+22	4.29139e+18	1.22592e+11	3.63627e+23	6.83309e+23
21600	3.42859e+21	2.63469e+23	4.99373e+22	4.98594e+18	1.63325e+11	3.63358e+23	6.80197e+23
21700	3.27091e+21	2.58317e+23	5.23966e+22	5.77969e+18	2.16815e+11	3.63127e+23	6.77118e+23
21800	3.12018e+21	2.53104e+23	5.49046e+22	6.68466e+18	2.86804e+11	3.62934e+23	6.74069e+23
21900	2.97606e+21	2.47836e+23	5.74573e+22	7.71401e+18	3.78057e+11	3.62774e+23	6.71052e+23
22000	2.83821e+21	2.4252e+23	6.00502e+22	8.8821e+18	4.9662e+11	3.62647e+23	6.68064e+23
22100	2.70632e+21	2.37161e+23	6.26787e+22	1.02046e+19	6.50134e+11	3.62549e+23	6.65105e+23
22200	2.58011e+21	2.31767e+23	6.53379e+22	1.16985e+19	8.48229e+11	3.62478e+23	6.62175e+23
22300	2.45932e+21	2.26346e+23	6.80227e+22	1.33824e+19	1.103e+12	3.62432e+23	6.59273e+23
22400	2.34369e+21	2.20905e+23	7.07282e+22	1.52761e+19	1.42958e+12	3.62407e+23	6.56399e+23
22500	2.233e+21	2.15451e+23	7.3449e+22	1.74014e+19	1.84686e+12	3.62401e+23	6.53551e+23
22600	2.12704e+21	2.09992e+23	7.61798e+22	1.97815e+19	2.37834e+12	3.62411e+23	6.5073e+23
22700	2.0256e+21	2.04536e+23	7.89153e+22	2.24415e+19	3.05316e+12	3.62434e+23	6.47933e+23
22800	1.92848e+21	1.99091e+23	8.16502e+22	2.54082e+19	3.90734e+12	3.62467e+23	6.45162e+23
22900	1.83553e+21	1.93664e+23	8.43791e+22	2.87105e+19	4.98533e+12	3.62508e+23	6.42415e+23
23000	1.74656e+21	1.88263e+23	8.70968e+22	3.23793e+19	6.34175e+12	3.62553e+23	6.39692e+23
23100	1.66142e+21	1.82895e+23	8.97982e+22	3.64476e+19	8.04359e+12	3.62601e+23	6.36992e+23
23200	1.57997e+21	1.77568e+23	9.24784e+22	4.09506e+19	1.01728e+13	3.62647e+23	6.34314e+23
23300	1.50205e+21	1.72288e+23	9.51324e+22	4.59257e+19	1.28292e+13	3.6269e+23	6.31659e+23
23400	1.42754e+21	1.67062e+23	9.77556e+22	5.14129e+19	1.61345e+13	3.62728e+23	6.29025e+23
23500	1.35631e+21	1.61898e+23	1.00344e+23	5.74545e+19	2.02363e+13	3.62757e+23	6.26412e+23
23600	1.28824e+21	1.568e+23	1.02892e+23	6.40956e+19	2.53131e+13	3.62776e+23	6.2382e+23
23700	1.2232e+21	1.51774e+23	1.05397e+23	7.13838e+19	3.15809e+13	3.62782e+23	6.21248e+23
23800	1.16108e+21	1.46826e+23	1.07855e+23	7.93695e+19	3.92998e+13	3.62774e+23	6.18696e+23
23900	1.10179e+21	1.41961e+23	1.10262e+23	8.81063e+19	4.87827e+13	3.6275e+23	6.16163e+23
24000	1.0452e+21	1.37184e+23	1.12615e+23	9.76505e+19	6.04049e+13	3.62707e+23	6.13649e+23
24100	9.91221e+20	1.32498e+23	1.14912e+23	1.08062e+20	7.46161e+13	3.62645e+23	6.11153e+23
24200	9.39754e+20	1.27907e+23	1.17149e+23	1.19403e+20	9.19534e+13	3.62562e+23	6.08676e+23
24300	8.90703e+20	1.23414e+23	1.19324e+23	1.31741e+20	1.13057e+14	3.62457e+23	6.06217e+23
24400	8.43974e+20	1.19022e+23	1.21435e+23	1.45144e+20	1.38691e+14	3.62328e+23	6.03775e+23
24500	7.9948e+20	1.14735e+23	1.23481e+23	1.59687e+20	1.6976e+14	3.62175e+23	6.0135e+23
24600	7.57131e+20	1.10553e+23	1.25459e+23	1.75447e+20	2.07338e+14	3.61998e+23	5.98942e+23
24700	7.16842e+20	1.06478e+23	1.27369e+23	1.92504e+20	2.52698e+14	3.61794e+23	5.96551e+23
24800	6.78532e+20	1.02512e+23	1.2921e+23	2.10945e+20	3.07341e+14	3.61565e+23	5.94177e+23
24900	6.42118e+20	9.86555e+22	1.30981e+23	2.30858e+20	3.7304e+14	3.61309e+23	5.91818e+23
25000	6.07524e+20	9.49089e+22	1.3268e+23	2.52338e+20	4.51881e+14	3.61027e+23	5.89476e+23
25100	5.74672e+20	9.12724e+22	1.34309e+23	2.75483e+20	5.46317e+14	3.60718e+23	5.8715e+23
25200	5.43487e+20	8.77459e+22	1.35867e+23	3.00396e+20	6.59225e+14	3.60382e+23	5.84839e+23
25300	5.13899e+20	8.43289e+22	1.37355e+23	3.27185e+20	7.9398e+14	3.60019e+23	5.82544e+23
25400	4.85837e+20	8.10207e+22	1.38771e+23	3.55964e+20	9.54525e+14	3.59631e+23	5.80264e+23
25500	4.59233e+20	7.78204e+22	1.40117e+23	3.86849e+20	1.14547e+15	3.59216e+23	5.78e+23
25600	4.34021e+20	7.47268e+22	1.41394e+23	4.19966e+20	1.37219e+15	3.58775e+23	5.7575e+23
25700	4.10136e+20	7.17383e+22	1.42602e+23	4.55442e+20	1.64093e+15	3.58309e+23	5.73516e+23
25800	3.87518e+20	6.88535e+22	1.43743e+23	4.93412e+20	1.95899e+15	3.57819e+23	5.71296e+23
25900	3.66107e+20	6.60705e+22	1.44816e+23	5.34018e+20	2.33481e+15	3.57305e+23	5.69091e+23
26000	3.45844e+20	6.33874e+22	1.45824e+23	5.77405e+20	2.77818e+15	3.56767e+23	5.66901e+23
26100	3.26675e+20	6.0802e+22	1.46767e+23	6.23727e+20	3.30045e+15	3.56206e+23	5.64725e+23
26200	3.08545e+20	5.83124e+22	1.47646e+23	6.73141e+20	3.91474e+15	3.55624e+23	5.62564e+23
26300	2.91403e+20	5.5916e+22	1.48464e+23	7.25815e+20	4.63619e+15	3.55021e+23	5.60417e+23
26400	2.752e+20	5.36107e+22	1.4922e+23	7.81919e+20	5.48227e+15	3.54397e+23	5.58285e+23
26500	2.59887e+20	5.1394e+22	1.49917e+23	8.41633e+20	6.47308e+15	3.53754e+23	5.56167e+23
26600	2.45419e+20	4.92634e+22	1.50557e+23	9.05143e+20	7.63175e+15	3.53092e+23	5.54063e+23
26700	2.31753e+20	4.72164e+22	1.51139e+23	9.72641e+20	8.98485e+15	3.52413e+23	5.51973e+23
26800	2.18846e+20	4.52505e+22	1.51667e+23	1.04433e+21	1.05629e+16	3.51717e+23	5.49897e+23
26900	2.06658e+20	4.33631e+22	1.5214e+23	1.12041e+21	1.24007e+16	3.51005e+23	5.47835e+23
27000	1.95151e+20	4.15518e+22	1.52561e+23	1.2011e+21	1.45382e+16	3.50278e+23	5.45787e+23
27100	1.84606e+20	3.98139e+22	1.52931e+23	1.28662e+21	1.70212e+16	3.49537e+23	5.43753e+23
27200	1.74337e+20	3.81471e+22	1.53252e+23	1.37721e+21	1.99016e+16	3.48782e+23	5.41733e+23
27300	1.64646e+20	3.65487e+22	1.53524e+23	1.47309e+21	2.32389e+16	3.48016e+23	5.39726e+23
27400	1.555e+20	3.50165e+22	1.53749e+23	1.57451e+21	2.71006e+16	3.47238e+23	5.37733e+23
27500	1.4687e+20	3.35478e+22	1.53928e+23	1.68173e+21	3.15637e+16	3.46449e+23	5.35754e+23
27600	1.38727e+20	3.21405e+22	1.54063e+23	1.795e+21	3.67154e+16	3.45651e+23	5.33788e+23
27700	1.31044e+20	3.07921e+22	1.54154e+23	1.91459e+21	4.26548e+16	3.44843e+23	5.31835e+23
27800	1.23795e+20	2.95004e+22	1.54203e+23	2.04078e+21	4.9494e+16	3.44028e+23	5.29896e+23
27900	1.16956e+20	2.82632e+22	1.5421e+23	2.17384e+21	5.736e+16	3.43206e+23	5.2797e+23
28000	1.10504e+20	2.70783e+22	1.54178e+23	2.31406e+21	6.63964e+16	3.42377e+23	5.26057e+23
28100	1.04416e+20	2.59436e+22	1.54106e+23	2.46174e+21	7.6765e+16	3.41542e+23	5.24158e+23
28200	9.8673e+19	2.48572e+22	1.53996e+23	2.61718e+21	8.86487e+16	3.40702e+23	5.22271e+23
28300	9.32541e+19	2.38169e+22	1.53849e+23	2.78068e+21	1.02253e+17	3.39858e+23	5.20398e+23
28400	8.81411e+19	2.2821e+22	1.53666e+23	2.95257e+21	1.17809e+17	3.3901e+23	5.18538e+23
28500	8.43897e+19	2.18675e+22	1.53446e+23	3.13316e+21	1.35578e+17	3.38159e+23	5.1669e+23
28600	7.97828e+19	2.09547e+22	1.53191e+23	3.32277e+21	1.55851e+17	3.37306e+23	5.14855e+23
28700	7.5435e+19	2.00809e+22	1.52903e+23	3.52174e+21	1.78954e+17	3.36452e+23	5.13033e+23
28800	7.13313e+19	1.92443e+22	1.5258e+23	3.73039e+21	2.05254e+17	3.35597e+23	5.11224e+23
28900	6.74993e+19	1.84435e+22	1.52225e+23	3.94907e+21	2.3516e+17	3.34742e+23	5.09427e+23
29000	6.38407e+19	1.76769e+22	1.51837e+23	4.17812e+21	2.6913e+17	3.33887e+23	5.07643e+23
29100	6.03866e+19	1.69429e+22	1.51417e+23	4.41787e+21	3.07673e+17	3.33032e+23	5.05871e+23
29200	5.72317e+19	1.62401e+22	1.50966e+23	4.66867e+21	3.51357e+17	3.32179e+23	5.04111e+23
29300	5.41467e+19	1.55673e+22	1.50483e+23	4.93087e+21	4.00815e+17	3.31328e+23	5.02364e+23
29400	5.12331e+19	1.49231e+22	1.4997e+23	5.20481e+21	4.5675e+17	3.30479e+23	5.00629e+23
29500	4.87546e+19	1.43062e+22	1.49426e+23	5.49083e+21	5.1994e+17	3.29633e+23	4.98906e+23
29600	4.61413e+19	1.37154e+22	1.48853e+23	5.78927e+21	5.91251e+17	3.28791e+23	4.97195e+23
29700	4.36722e+19	1.31496e+22	1.48249e+23	6.10048e+21	6.71641e+17	3.27952e+23	4.95496e+23
29800	4.13391e+19	1.26077e+22	1.47616e+23	6.42478e+21	7.62167e+17	3.27118e+23	4.93808e+23
29900	3.94308e+19	1.20886e+22	1.46954e+23	6.7625e+21	8.64001e+17	3.26288e+23	4.92133e+23
30000	3.7332e+19	1.15913e+22	1.46263e+23	7.11396e+21	9.78432e+17	3.25463e+23	4.90469e+23
