# Supplementary material for: Cross-Code Verification for Improved Thermophysical Properties of Argon, Krypton and Xenon Plasmas
Source: Entropy (Basel). 2026 Jul 22;28(7):830. doi: 10.3390/e28070830 (PMC13409251; doi:10.3390/e28070830)
Supplement: Supplementary file 1 [file entropy-28-00830-s001.zip › Ar_Kr_Xe_Data/Compositions/Krypton/Comp_Kr Composition 5 atm.csv]

Te [K]	n_{Kr}[#/m^3]	n_{Kr+}[#/m^3]	n_{Kr+2}[#/m^3]	n_{Kr+3}[#/m^3]	n_{Kr+4}[#/m^3]	n_{e-}[#/m^3]	n_{tot}[#/m^3]
300	1.20716e+26	1	1	1	1	13.2362	1.20716e+26
400	9.0537e+25	1	1	1	1	10.7819	9.0537e+25
500	7.24296e+25	1	1	1	1	10.0261	7.24296e+25
600	6.0358e+25	1	1	1	1	9.77219	6.0358e+25
700	5.17354e+25	1	1	1	1	9.69902	5.17354e+25
800	4.52685e+25	1	1	1	1	9.69312	4.52685e+25
900	4.02387e+25	1	1	1	1	9.71054	4.02387e+25
1000	3.62148e+25	1	1	1	1	9.73405	3.62148e+25
1100	3.29226e+25	1	1	1	1	9.75728	3.29226e+25
1200	3.0179e+25	1	1	1	1	9.77817	3.0179e+25
1300	2.78575e+25	1	1	1	1	9.79636	2.78575e+25
1400	2.58677e+25	8.00319	1	1	1	13.1584	2.58677e+25
1500	2.41432e+25	74.9338	1	1	1	3333.57	2.41432e+25
1600	2.26343e+25	727.857	1	1	1	308899	2.26343e+25
1700	2.13028e+25	5806.62	1	1	1	1.56891e+07	2.13028e+25
1800	2.01193e+25	45314.3	1	1	1	4.18862e+08	2.01193e+25
1900	1.90604e+25	353100	1	1	1	6.3959e+09	1.90604e+25
2000	1.81074e+25	8.67916e+07	1	1	1	1.92308e+09	1.81074e+25
2100	1.72451e+25	1.21623e+09	1	1	1	6.74283e+09	1.72451e+25
2200	1.64613e+25	1.6126e+10	1	1	1	1.75621e+10	1.64613e+25
2300	1.57456e+25	8.48366e+10	1	1	1	8.48379e+10	1.57456e+25
2400	1.50895e+25	3.73979e+11	1	1	1	3.7398e+11	1.50895e+25
2500	1.44859e+25	1.46494e+12	1	1	1	1.46495e+12	1.44859e+25
2600	1.39288e+25	5.16914e+12	1	1	1	5.16916e+12	1.39288e+25
2700	1.34129e+25	1.66216e+13	1	1	1	1.66218e+13	1.34129e+25
2800	1.29339e+25	4.91932e+13	1	1	1	4.91939e+13	1.29339e+25
2900	1.24879e+25	1.35155e+14	1	1	1	1.35158e+14	1.24879e+25
3000	1.20716e+25	3.47282e+14	1	1	1	3.47292e+14	1.20716e+25
3100	1.16822e+25	8.39987e+14	1	1	1	8.39987e+14	1.16822e+25
3200	1.13171e+25	1.9233e+15	1	1	1	1.9233e+15	1.13171e+25
3300	1.09742e+25	4.18961e+15	1	1	1	4.18961e+15	1.09742e+25
3400	1.06514e+25	8.72085e+15	1	1	1	8.72085e+15	1.06514e+25
3500	1.03471e+25	1.74138e+16	1	1	1	1.74138e+16	1.03471e+25
3600	1.00597e+25	3.34716e+16	1	1	1	3.34716e+16	1.00597e+25
3700	9.78779e+24	6.21227e+16	1	1	1	6.21227e+16	9.78779e+24
3800	9.53021e+24	1.11639e+17	1	1	1	1.11639e+17	9.53021e+24
3900	9.28585e+24	1.94735e+17	1	1	1	1.94735e+17	9.28585e+24
4000	9.0537e+24	3.30452e+17	1	1	1	3.30452e+17	9.0537e+24
4100	8.83288e+24	5.46617e+17	1	1	1	5.46617e+17	8.83288e+24
4200	8.62257e+24	8.82997e+17	1	1	1	8.82997e+17	8.62257e+24
4300	8.42205e+24	1.39526e+18	1	1	1	1.39526e+18	8.42205e+24
4400	8.23063e+24	2.15986e+18	1	1	1	2.15986e+18	8.23064e+24
4500	8.04773e+24	3.27992e+18	1.0418	1	1	3.27992e+18	8.04774e+24
4600	7.87278e+24	4.8923e+18	4.23388	1	1	4.8923e+18	7.87279e+24
4700	7.70526e+24	7.17583e+18	16.2254	1	1	7.17583e+18	7.70528e+24
4800	7.54473e+24	1.03609e+19	58.8496	1	1	1.03609e+19	7.54475e+24
4900	7.39075e+24	1.47404e+19	202.698	1	1	1.47404e+19	7.39078e+24
5000	7.24292e+24	2.06819e+19	665.06	1	1	2.06819e+19	7.24296e+24
5100	7.10089e+24	2.86416e+19	2084.57	1	1	2.86416e+19	7.10094e+24
5200	6.96431e+24	3.91795e+19	6258.4	1	1	3.91795e+19	6.96439e+24
5300	6.83288e+24	5.29758e+19	18041	1	1	5.29758e+19	6.83298e+24
5400	6.70631e+24	7.08491e+19	50048.5	1	1	7.08491e+19	6.70645e+24
5500	6.58432e+24	9.37757e+19	133894	1	1	9.37757e+19	6.58451e+24
5600	6.46669e+24	1.2291e+20	346116	1	1	1.2291e+20	6.46693e+24
5700	6.35316e+24	1.59606e+20	866069	1	1	1.59606e+20	6.35348e+24
5800	6.24352e+24	2.05441e+20	2.1013e+06	1	1	2.05441e+20	6.24393e+24
5900	6.13758e+24	2.62236e+20	4.95119e+06	1	1	2.62236e+20	6.1381e+24
6000	6.03514e+24	3.32087e+20	1.13463e+07	1	1	3.32087e+20	6.0358e+24
6100	5.93602e+24	4.17381e+20	2.53229e+07	1	1	4.17381e+20	5.93686e+24
6200	5.84006e+24	5.20827e+20	5.51122e+07	1	1	5.20827e+20	5.8411e+24
6300	5.74709e+24	6.45483e+20	1.17105e+08	1	1	6.45483e+20	5.74838e+24
6400	5.65698e+24	7.94775e+20	2.43212e+08	1	1	7.94775e+20	5.65857e+24
6500	5.56957e+24	9.72531e+20	4.94236e+08	1	1	9.72531e+20	5.57151e+24
6600	5.48473e+24	1.183e+21	9.8368e+08	1	1	1.183e+21	5.4871e+24
6700	5.40234e+24	1.43088e+21	1.91932e+09	1	1	1.43088e+21	5.4052e+24
6800	5.32227e+24	1.72134e+21	3.67448e+09	1	1	1.72134e+21	5.32571e+24
6900	5.24441e+24	2.06007e+21	6.90823e+09	1	1	2.06007e+21	5.24853e+24
7000	5.16865e+24	2.45324e+21	1.2764e+10	1	1	2.45324e+21	5.17356e+24
7100	5.09488e+24	2.90759e+21	2.31942e+10	1	1	2.90759e+21	5.1007e+24
7200	5.023e+24	3.43039e+21	4.148e+10	1	1	3.43039e+21	5.02986e+24
7300	4.95291e+24	4.0295e+21	7.30548e+10	1	1	4.0295e+21	4.96097e+24
7400	4.88452e+24	4.71339e+21	1.26789e+11	1	1	4.71339e+21	4.89394e+24
7500	4.81772e+24	5.49114e+21	2.16965e+11	1	1	5.49114e+21	4.8287e+24
7600	4.75244e+24	6.37241e+21	3.66282e+11	1	1	6.37241e+21	4.76518e+24
7700	4.68859e+24	7.36754e+21	6.1036e+11	1	1	7.36754e+21	4.70332e+24
7800	4.62607e+24	8.48748e+21	1.00443e+12	1	1	8.48748e+21	4.64304e+24
7900	4.56481e+24	9.74384e+21	1.63312e+12	1	1	9.74384e+21	4.5843e+24
8000	4.50473e+24	1.11488e+22	2.62469e+12	1	1	1.11488e+22	4.52703e+24
8100	4.44575e+24	1.27153e+22	4.17142e+12	1	1	1.27153e+22	4.47118e+24
8200	4.38779e+24	1.44569e+22	6.55862e+12	1	1	1.44569e+22	4.4167e+24
8300	4.33076e+24	1.63875e+22	1.02054e+13	1	1	1.63875e+22	4.36354e+24
8400	4.27461e+24	1.85221e+22	1.57216e+13	1	1	1.85221e+22	4.31165e+24
8500	4.21925e+24	2.08757e+22	2.39864e+13	1	1	2.08757e+22	4.261e+24
8600	4.1646e+24	2.34644e+22	3.62557e+13	1	1	2.34644e+22	4.21153e+24
8700	4.1102e+24	2.63031e+22	5.43085e+13	1	1	2.63031e+22	4.1628e+24
8800	4.05718e+24	2.94128e+22	8.06448e+13	1	1	2.94128e+22	4.11601e+24
8900	4.00388e+24	3.2805e+22	1.18746e+14	1	1	3.2805e+22	4.06949e+24
9000	3.95178e+24	3.65037e+22	1.7343e+14	1	1	3.65037e+22	4.02479e+24
9100	3.89931e+24	4.05202e+22	2.51302e+14	1	1	4.05202e+22	3.98035e+24
9200	3.84745e+24	4.48775e+22	3.61369e+14	1	1	4.48775e+22	3.9372e+24
9300	3.7958e+24	4.95926e+22	5.15811e+14	1	1	4.95926e+22	3.89499e+24
9400	3.74432e+24	5.46842e+22	7.30995e+14	1	1	5.46842e+22	3.85369e+24
9500	3.69294e+24	6.01707e+22	1.02877e+15	1.64436	1	6.01707e+22	3.81328e+24
9600	3.64228e+24	6.60772e+22	1.43812e+15	3.43971	1	6.60772e+22	3.77443e+24
9700	3.59099e+24	7.24105e+22	1.99721e+15	7.09362	1	7.24105e+22	3.73581e+24
9800	3.53962e+24	7.9194e+22	2.75611e+15	14.4277	1	7.9194e+22	3.69801e+24
9900	3.48811e+24	8.64451e+22	3.77996e+15	28.9528	1	8.64452e+22	3.661e+24
10000	3.43641e+24	9.4181e+22	5.15318e+15	57.3486	1	9.4181e+22	3.62477e+24
10100	3.38447e+24	1.02418e+23	6.98447e+15	112.166	1	1.02418e+23	3.5893e+24
10200	3.33223e+24	1.11171e+23	9.41308e+15	216.705	1	1.11171e+23	3.55457e+24
10300	3.27965e+24	1.20456e+23	1.26164e+16	413.712	1	1.20456e+23	3.52056e+24
10400	3.22668e+24	1.30285e+23	1.68195e+16	780.723	1	1.30285e+23	3.48725e+24
10500	3.17328e+24	1.40669e+23	2.23061e+16	1456.83	1	1.40669e+23	3.45462e+24
10600	3.11942e+24	1.51621e+23	2.94324e+16	2688.9	1	1.51621e+23	3.42266e+24
10700	3.06506e+24	1.63148e+23	3.86436e+16	4910.46	1	1.63148e+23	3.39135e+24
10800	3.01017e+24	1.75256e+23	5.04932e+16	8875.25	1	1.75256e+23	3.36068e+24
10900	2.95472e+24	1.87952e+23	6.56666e+16	15880.8	1	1.87952e+23	3.33063e+24
11000	2.8987e+24	2.01238e+23	8.50085e+16	28139.3	1	2.01238e+23	3.30118e+24
11100	2.84211e+24	2.15111e+23	1.09556e+17	49388.1	1	2.15111e+23	3.27233e+24
11200	2.78491e+24	2.29571e+23	1.40575e+17	85882.8	1	2.29571e+23	3.24405e+24
11300	2.72711e+24	2.44614e+23	1.79609e+17	148002	1	2.44614e+23	3.21634e+24
11400	2.66872e+24	2.60229e+23	2.28525e+17	252821	1	2.60229e+23	3.18918e+24
11500	2.60975e+24	2.76403e+23	2.89581e+17	428194	1	2.76403e+23	3.16256e+24
11600	2.55021e+24	2.93126e+23	3.6549e+17	719185	1	2.93127e+23	3.13646e+24
11700	2.49012e+24	3.10377e+23	4.59502e+17	1.19814e+06	1	3.10378e+23	3.11087e+24
11800	2.42952e+24	3.28132e+23	5.75497e+17	1.98032e+06	1	3.28133e+23	3.08579e+24
11900	2.36844e+24	3.46368e+23	7.18088e+17	3.24789e+06	1	3.4637e+23	3.06118e+24
12000	2.30693e+24	3.65056e+23	8.92739e+17	5.28679e+06	1	3.65058e+23	3.03705e+24
12100	2.24504e+24	3.84164e+23	1.10591e+18	8.54255e+06	1	3.84166e+23	3.01337e+24
12200	2.18281e+24	4.03664e+23	1.36518e+18	1.37044e+07	1	4.03667e+23	2.99015e+24
12300	2.12032e+24	4.23513e+23	1.67947e+18	2.18316e+07	1	4.23517e+23	2.96735e+24
12400	2.05765e+24	4.43658e+23	2.05917e+18	3.45417e+07	1	4.43662e+23	2.94497e+24
12500	1.99487e+24	4.64061e+23	2.51639e+18	5.42876e+07	1	4.64066e+23	2.923e+24
12600	1.93204e+24	4.84682e+23	3.06522e+18	8.47654e+07	1	4.84688e+23	2.90142e+24
12700	1.86927e+24	5.05466e+23	3.72193e+18	1.31513e+08	1	5.05473e+23	2.88022e+24
12800	1.80659e+24	5.26389e+23	4.50537e+18	2.02768e+08	1	5.26398e+23	2.85938e+24
12900	1.74422e+24	5.4733e+23	5.43704e+18	3.10744e+08	1	5.4734e+23	2.83889e+24
13000	1.68219e+24	5.68267e+23	6.54176e+18	4.73393e+08	1	5.6828e+23	2.81874e+24
13100	1.62059e+24	5.89149e+23	7.84792e+18	7.16993e+08	1	5.89165e+23	2.79891e+24
13200	1.55955e+24	6.09909e+23	9.3878e+18	1.07979e+09	1	6.09928e+23	2.77939e+24
13300	1.49915e+24	6.30493e+23	1.11982e+19	1.61714e+09	1	6.30515e+23	2.76017e+24
13400	1.43951e+24	6.50844e+23	1.33208e+19	2.40878e+09	1	6.50871e+23	2.74123e+24
13500	1.38071e+24	6.70905e+23	1.58027e+19	3.56891e+09	1	6.70936e+23	2.72257e+24
13600	1.32286e+24	6.9062e+23	1.86973e+19	5.26034e+09	1	6.90658e+23	2.70416e+24
13700	1.26606e+24	7.09938e+23	2.20645e+19	7.71405e+09	1	7.09982e+23	2.686e+24
13800	1.21023e+24	7.28884e+23	2.59722e+19	1.12555e+10	1	7.28936e+23	2.66808e+24
13900	1.15575e+24	7.47269e+23	3.04948e+19	1.63436e+10	1	7.4733e+23	2.65038e+24
14000	1.10258e+24	7.65105e+23	3.5717e+19	2.3619e+10	1	7.65176e+23	2.63289e+24
14100	1.05064e+24	7.82426e+23	4.17338e+19	3.39724e+10	1	7.82509e+23	2.61562e+24
14200	1.00026e+24	7.99064e+23	4.86486e+19	4.86429e+10	1	7.99161e+23	2.59853e+24
14300	9.51364e+23	8.15049e+23	5.65783e+19	6.93374e+10	1	8.15162e+23	2.58163e+24
14400	9.04009e+23	8.30353e+23	6.56522e+19	9.84028e+10	1	8.30484e+23	2.56491e+24
14500	8.58234e+23	8.44951e+23	7.60131e+19	1.39053e+11	1	8.45103e+23	2.54836e+24
14600	8.14069e+23	8.58825e+23	8.78189e+19	1.95668e+11	1	8.59001e+23	2.53198e+24
14700	7.71539e+23	8.71959e+23	1.01244e+20	2.74198e+11	1	8.72162e+23	2.51576e+24
14800	7.30657e+23	8.84344e+23	1.1648e+20	3.82692e+11	1	8.84577e+23	2.4997e+24
14900	6.91431e+23	8.95974e+23	1.33738e+20	5.31997e+11	1	8.96242e+23	2.48378e+24
15000	6.53858e+23	9.06848e+23	1.5325e+20	7.36674e+11	1	9.07154e+23	2.46801e+24
15100	6.17929e+23	9.16967e+23	1.7527e+20	1.0162e+12	1	9.17317e+23	2.45239e+24
15200	5.83629e+23	9.26339e+23	2.00075e+20	1.39655e+12	1	9.2674e+23	2.43691e+24
15300	5.50934e+23	9.34973e+23	2.27969e+20	1.91219e+12	1	9.35429e+23	2.42156e+24
15400	5.19816e+23	9.42883e+23	2.59284e+20	2.60877e+12	1	9.43401e+23	2.40636e+24
15500	4.9024e+23	9.50083e+23	2.94381e+20	3.54646e+12	1	9.50672e+23	2.39129e+24
15600	4.62169e+23	9.56592e+23	3.33653e+20	4.80441e+12	1.16519	9.5726e+23	2.37635e+24
15700	4.35559e+23	9.62431e+23	3.77528e+20	6.48626e+12	2.01383	9.63186e+23	2.36155e+24
15800	4.10364e+23	9.67621e+23	4.26471e+20	8.7274e+12	3.4594	9.68474e+23	2.34689e+24
15900	3.86537e+23	9.72186e+23	4.80984e+20	1.1704e+13	5.90715	9.73148e+23	2.33235e+24
16000	3.64026e+23	9.7615e+23	5.41612e+20	1.56448e+13	10.0276	9.77233e+23	2.31795e+24
16100	3.4278e+23	9.79538e+23	6.08945e+20	2.08455e+13	16.9236	9.80756e+23	2.30368e+24
16200	3.22745e+23	9.82376e+23	6.8362e+20	2.76875e+13	28.3994	9.83744e+23	2.28955e+24
16300	3.03867e+23	9.8469e+23	7.66324e+20	3.66613e+13	47.3897	9.86223e+23	2.27555e+24
16400	2.86093e+23	9.86505e+23	8.57798e+20	4.83953e+13	78.6416	9.88221e+23	2.26168e+24
16500	2.69369e+23	9.87848e+23	9.58837e+20	6.36931e+13	129.793	9.89765e+23	2.24794e+24
16600	2.53644e+23	9.88742e+23	1.0703e+21	8.35785e+13	213.067	9.90882e+23	2.23434e+24
16700	2.38864e+23	9.89212e+23	1.1931e+21	1.09352e+14	347.921	9.91598e+23	2.22087e+24
16800	2.2498e+23	9.89283e+23	1.32824e+21	1.42664e+14	565.169	9.91939e+23	2.20753e+24
16900	2.11943e+23	9.88977e+23	1.47675e+21	1.85595e+14	913.357	9.9193e+23	2.19433e+24
17000	1.99705e+23	9.88315e+23	1.63978e+21	2.40773e+14	1468.59	9.91595e+23	2.18125e+24
17100	1.8822e+23	9.8732e+23	1.81854e+21	3.11495e+14	2349.56	9.90957e+23	2.16832e+24
17200	1.77444e+23	9.86011e+23	2.0143e+21	4.01898e+14	3740.51	9.90039e+23	2.15551e+24
17300	1.67336e+23	9.84406e+23	2.22844e+21	5.1715e+14	5926.02	9.88863e+23	2.14283e+24
17400	1.57854e+23	9.82523e+23	2.46242e+21	6.63697e+14	9343.51	9.87448e+23	2.13029e+24
17500	1.48962e+23	9.8038e+23	2.7178e+21	8.49551e+14	14662.3	9.85815e+23	2.11787e+24
17600	1.40621e+23	9.7799e+23	2.99622e+21	1.08466e+15	22901.5	9.83983e+23	2.10559e+24
17700	1.32799e+23	9.75369e+23	3.29943e+21	1.38131e+15	35606	9.81968e+23	2.09344e+24
17800	1.25462e+23	9.7253e+23	3.62928e+21	1.75468e+15	55107	9.79789e+23	2.08141e+24
17900	1.18579e+23	9.69485e+23	3.98771e+21	2.22346e+15	84906.2	9.77461e+23	2.06951e+24
18000	1.12409e+23	9.66096e+23	4.37668e+21	2.81084e+15	130265	9.7485e+23	2.05773e+24
18100	1.06347e+23	9.62672e+23	4.79858e+21	3.54448e+15	198945	9.72269e+23	2.04609e+24
18200	1.00692e+23	9.59053e+23	5.25558e+21	4.45897e+15	302530	9.69564e+23	2.03457e+24
18300	9.53505e+22	9.55285e+23	5.7501e+21	5.59608e+15	458077	9.66785e+23	2.02317e+24
18400	9.03341e+22	9.51355e+23	6.28466e+21	7.00677e+15	690677	9.63924e+23	2.0119e+24
18500	8.60179e+22	9.47065e+23	6.86162e+21	8.75387e+15	1.03733e+06	9.60789e+23	2.00073e+24
18600	8.15856e+22	9.42833e+23	7.48423e+21	1.09102e+16	1.55114e+06	9.57802e+23	1.9897e+24
18700	7.74188e+22	9.38455e+23	8.15513e+21	1.35668e+16	2.31001e+06	9.54765e+23	1.97879e+24
18800	7.35002e+22	9.33936e+23	8.87732e+21	1.68325e+16	3.42629e+06	9.5169e+23	1.968e+24
18900	6.98136e+22	9.29278e+23	9.65388e+21	2.08378e+16	5.06179e+06	9.48585e+23	1.95733e+24
19000	6.63438e+22	9.24483e+23	1.0488e+22	2.57393e+16	7.44854e+06	9.45459e+23	1.94677e+24
19100	6.30765e+22	9.19554e+23	1.13831e+22	3.17243e+16	1.0918e+07	9.4232e+23	1.93633e+24
19200	5.99986e+22	9.1449e+23	1.23425e+22	3.90161e+16	1.59418e+07	9.39175e+23	1.92601e+24
19300	5.70977e+22	9.09293e+23	1.33698e+22	4.78806e+16	2.31883e+07	9.36033e+23	1.91579e+24
19400	5.43623e+22	9.03961e+23	1.44686e+22	5.86337e+16	3.36013e+07	9.32899e+23	1.90569e+24
19500	5.17816e+22	8.98495e+23	1.56425e+22	7.16494e+16	4.8508e+07	9.2978e+23	1.8957e+24
19600	4.93458e+22	8.92893e+23	1.68954e+22	8.73698e+16	6.97681e+07	9.26684e+23	1.88582e+24
19700	4.70453e+22	8.87153e+23	1.82311e+22	1.06316e+17	9.99768e+07	9.23616e+23	1.87605e+24
19800	4.48716e+22	8.81273e+23	1.96533e+22	1.29102e+17	1.42743e+08	9.20581e+23	1.86638e+24
19900	4.28164e+22	8.75252e+23	2.11661e+22	1.56446e+17	2.03066e+08	9.17585e+23	1.85682e+24
20000	4.08723e+22	8.69086e+23	2.27733e+22	1.89191e+17	2.87845e+08	9.14633e+23	1.84736e+24
20100	3.90322e+22	8.62772e+23	2.44788e+22	2.2832e+17	4.06567e+08	9.1173e+23	1.83801e+24
20200	3.72894e+22	8.56307e+23	2.62866e+22	2.74979e+17	5.72227e+08	9.08881e+23	1.82876e+24
20300	3.56379e+22	8.49689e+23	2.82003e+22	3.30499e+17	8.0256e+08	9.0609e+23	1.81962e+24
20400	3.4072e+22	8.42913e+23	3.02238e+22	3.96423e+17	1.12169e+09	9.03362e+23	1.81057e+24
20500	3.25863e+22	8.35976e+23	3.23606e+22	4.74534e+17	1.56229e+09	9.00699e+23	1.80162e+24
20600	3.11759e+22	8.28876e+23	3.46144e+22	5.6689e+17	2.16848e+09	8.98107e+23	1.79277e+24
20700	2.9836e+22	8.21609e+23	3.69885e+22	6.75859e+17	2.9996e+09	8.95587e+23	1.78402e+24
20800	2.85625e+22	8.1417e+23	3.94859e+22	8.04158e+17	4.13517e+09	8.93145e+23	1.77536e+24
20900	2.73512e+22	8.06559e+23	4.21098e+22	9.54895e+17	5.68141e+09	8.90782e+23	1.7668e+24
21000	2.61985e+22	7.98771e+23	4.48627e+22	1.13162e+18	7.77964e+09	8.885e+23	1.75833e+24
21100	2.51008e+22	7.90805e+23	4.77471e+22	1.33838e+18	1.06172e+10	8.86304e+23	1.74996e+24
21200	2.40772e+22	7.82647e+23	5.0765e+22	1.57977e+18	1.4442e+10	8.84182e+23	1.74167e+24
21300	2.30794e+22	7.74318e+23	5.39184e+22	1.86098e+18	1.95795e+10	8.8216e+23	1.73348e+24
21400	2.21276e+22	7.65805e+23	5.72084e+22	2.1879e+18	2.64575e+10	8.80229e+23	1.72537e+24
21500	2.12189e+22	7.57108e+23	6.06362e+22	2.56716e+18	3.56349e+10	8.78388e+23	1.71735e+24
21600	2.03509e+22	7.48226e+23	6.42023e+22	3.00619e+18	4.784e+10	8.7664e+23	1.70942e+24
21700	1.95214e+22	7.3916e+23	6.79066e+22	3.51336e+18	6.40182e+10	8.74984e+23	1.70158e+24
21800	1.87281e+22	7.29911e+23	7.17489e+22	4.09802e+18	8.53926e+10	8.73421e+23	1.69381e+24
21900	1.7969e+22	7.20481e+23	7.57281e+22	4.77057e+18	1.1354e+11	8.71952e+23	1.68613e+24
22000	1.72424e+22	7.10872e+23	7.9843e+22	5.54262e+18	1.50488e+11	8.70574e+23	1.67854e+24
22100	1.65463e+22	7.01087e+23	8.40914e+22	6.42704e+18	1.9883e+11	8.69289e+23	1.67102e+24
22200	1.58793e+22	6.9113e+23	8.84709e+22	7.43807e+18	2.61879e+11	8.68094e+23	1.66358e+24
22300	1.52397e+22	6.81005e+23	9.29784e+22	8.59145e+18	3.4385e+11	8.66988e+23	1.65622e+24
22400	1.46262e+22	6.70719e+23	9.76103e+22	9.90452e+18	4.50085e+11	8.6597e+23	1.64894e+24
22500	1.40375e+22	6.60278e+23	1.02362e+23	1.13963e+19	5.87337e+11	8.65037e+23	1.64173e+24
22600	1.34722e+22	6.49688e+23	1.0723e+23	1.30877e+19	7.64115e+11	8.64187e+23	1.63459e+24
22700	1.29293e+22	6.38957e+23	1.12208e+23	1.50016e+19	9.91102e+11	8.63418e+23	1.62753e+24
22800	1.24076e+22	6.28093e+23	1.17291e+23	1.71628e+19	1.28168e+12	8.62726e+23	1.62054e+24
22900	1.19063e+22	6.17107e+23	1.22471e+23	1.95985e+19	1.65253e+12	8.62108e+23	1.61361e+24
23000	1.14243e+22	6.06006e+23	1.27744e+23	2.23382e+19	2.12444e+12	8.61561e+23	1.60676e+24
23100	1.09607e+22	5.94802e+23	1.33101e+23	2.54137e+19	2.72319e+12	8.6108e+23	1.59997e+24
23200	1.05148e+22	5.83506e+23	1.38535e+23	2.88597e+19	3.48063e+12	8.60663e+23	1.59325e+24
23300	1.00858e+22	5.72129e+23	1.44038e+23	3.27135e+19	4.43611e+12	8.60303e+23	1.58659e+24
23400	9.67294e+21	5.60682e+23	1.49602e+23	3.70151e+19	5.63798e+12	8.59998e+23	1.57999e+24
23500	9.27558e+21	5.49178e+23	1.55219e+23	4.18078e+19	7.14555e+12	8.59742e+23	1.57346e+24
23600	8.8931e+21	5.3763e+23	1.6088e+23	4.7138e+19	9.03137e+12	8.59532e+23	1.56698e+24
23700	8.5249e+21	5.26051e+23	1.66576e+23	5.30552e+19	1.13839e+13	8.59361e+23	1.56057e+24
23800	8.17043e+21	5.14452e+23	1.72297e+23	5.96125e+19	1.43109e+13	8.59226e+23	1.55421e+24
23900	7.82918e+21	5.02848e+23	1.78036e+23	6.68667e+19	1.7943e+13	8.59121e+23	1.5479e+24
24000	7.50065e+21	4.91252e+23	1.83783e+23	7.4878e+19	2.24383e+13	8.59041e+23	1.54165e+24
24100	7.18438e+21	4.79675e+23	1.89528e+23	8.37107e+19	2.79878e+13	8.58982e+23	1.53545e+24
24200	6.87993e+21	4.68133e+23	1.95263e+23	9.34331e+19	3.48216e+13	8.58939e+23	1.52931e+24
24300	6.58689e+21	4.56636e+23	2.00979e+23	1.04118e+20	4.32162e+13	8.58907e+23	1.52321e+24
24400	6.30487e+21	4.45199e+23	2.06667e+23	1.15841e+20	5.35031e+13	8.5888e+23	1.51717e+24
24500	6.0335e+21	4.33833e+23	2.12319e+23	1.28684e+20	6.60788e+13	8.58856e+23	1.51117e+24
24600	5.77241e+21	4.22549e+23	2.17925e+23	1.42733e+20	8.14168e+13	8.58828e+23	1.50522e+24
24700	5.52128e+21	4.11361e+23	2.23479e+23	1.58079e+20	1.00081e+14	8.58793e+23	1.49931e+24
24800	5.27977e+21	4.00279e+23	2.28971e+23	1.74816e+20	1.22741e+14	8.58746e+23	1.49345e+24
24900	5.04756e+21	3.89314e+23	2.34396e+23	1.93046e+20	1.50193e+14	8.58684e+23	1.48763e+24
25000	4.82436e+21	3.78475e+23	2.39744e+23	2.12873e+20	1.83377e+14	8.58602e+23	1.48186e+24
25100	4.60988e+21	3.67772e+23	2.45011e+23	2.34411e+20	2.23406e+14	8.58497e+23	1.47612e+24
25200	4.40384e+21	3.57215e+23	2.50189e+23	2.57774e+20	2.7159e+14	8.58366e+23	1.47043e+24
25300	4.20597e+21	3.46812e+23	2.55272e+23	2.83086e+20	3.29473e+14	8.58205e+23	1.46478e+24
25400	4.01601e+21	3.36571e+23	2.60255e+23	3.10475e+20	3.9887e+14	8.58012e+23	1.45916e+24
25500	3.83369e+21	3.26499e+23	2.65132e+23	3.40075e+20	4.81905e+14	8.57783e+23	1.45359e+24
25600	3.65878e+21	3.16602e+23	2.69899e+23	3.72028e+20	5.81071e+14	8.57516e+23	1.44805e+24
25700	3.49102e+21	3.06887e+23	2.74552e+23	4.06481e+20	6.99276e+14	8.57209e+23	1.44255e+24
25800	3.33019e+21	2.97358e+23	2.79086e+23	4.43587e+20	8.39917e+14	8.56861e+23	1.43708e+24
25900	3.17605e+21	2.88021e+23	2.83498e+23	4.83508e+20	1.00695e+15	8.56468e+23	1.43165e+24
26000	3.02838e+21	2.78879e+23	2.87786e+23	5.2641e+20	1.20498e+15	8.56031e+23	1.42625e+24
26100	2.88696e+21	2.69936e+23	2.91946e+23	5.7247e+20	1.43934e+15	8.55546e+23	1.42089e+24
26200	2.75158e+21	2.61195e+23	2.95977e+23	6.21869e+20	1.71624e+15	8.55014e+23	1.41556e+24
26300	2.62201e+21	2.52657e+23	2.99876e+23	6.74798e+20	2.04285e+15	8.54434e+23	1.41026e+24
26400	2.49807e+21	2.44326e+23	3.03642e+23	7.31454e+20	2.42745e+15	8.53804e+23	1.405e+24
26500	2.37954e+21	2.362e+23	3.07274e+23	7.92044e+20	2.87964e+15	8.53125e+23	1.39977e+24
26600	2.26624e+21	2.28282e+23	3.10772e+23	8.56783e+20	3.41043e+15	8.52396e+23	1.39457e+24
26700	2.15796e+21	2.20571e+23	3.14134e+23	9.25892e+20	4.03254e+15	8.51617e+23	1.38941e+24
26800	2.05453e+21	2.13068e+23	3.17361e+23	9.99603e+20	4.76057e+15	8.50788e+23	1.38427e+24
26900	1.95575e+21	2.0577e+23	3.20453e+23	1.07816e+21	5.6113e+15	8.4991e+23	1.37917e+24
27000	1.86146e+21	1.98677e+23	3.2341e+23	1.1618e+21	6.60396e+15	8.48982e+23	1.37409e+24
27100	1.77147e+21	1.91788e+23	3.26233e+23	1.2508e+21	7.76055e+15	8.48007e+23	1.36905e+24
27200	1.68562e+21	1.851e+23	3.28923e+23	1.34542e+21	9.10627e+15	8.46983e+23	1.36404e+24
27300	1.60374e+21	1.78612e+23	3.31482e+23	1.44593e+21	1.06699e+16	8.45913e+23	1.35906e+24
27400	1.52567e+21	1.7232e+23	3.33909e+23	1.55264e+21	1.24842e+16	8.44796e+23	1.3541e+24
27500	1.45125e+21	1.66221e+23	3.36208e+23	1.66582e+21	1.45866e+16	8.43634e+23	1.34918e+24
27600	1.38034e+21	1.60314e+23	3.38379e+23	1.7858e+21	1.70197e+16	8.42429e+23	1.34429e+24
27700	1.31278e+21	1.54594e+23	3.40424e+23	1.91289e+21	1.98317e+16	8.41181e+23	1.33942e+24
27800	1.24843e+21	1.49057e+23	3.42346e+23	2.04742e+21	2.30777e+16	8.39892e+23	1.33459e+24
27900	1.18716e+21	1.43702e+23	3.44146e+23	2.18974e+21	2.68199e+16	8.38562e+23	1.32979e+24
28000	1.12883e+21	1.38522e+23	3.45826e+23	2.34018e+21	3.11289e+16	8.37194e+23	1.32501e+24
28100	1.0733e+21	1.33515e+23	3.47388e+23	2.49913e+21	3.60845e+16	8.35789e+23	1.32026e+24
28200	1.02047e+21	1.28677e+23	3.48835e+23	2.66694e+21	4.17769e+16	8.34348e+23	1.31555e+24
28300	9.70201e+20	1.24004e+23	3.50168e+23	2.84401e+21	4.8308e+16	8.32872e+23	1.31086e+24
28400	9.22382e+20	1.19491e+23	3.51391e+23	3.03073e+21	5.57927e+16	8.31365e+23	1.3062e+24
28500	8.769e+20	1.15133e+23	3.52505e+23	3.22751e+21	6.43604e+16	8.29825e+23	1.30157e+24
28600	8.33648e+20	1.10928e+23	3.53512e+23	3.43476e+21	7.41567e+16	8.28257e+23	1.29697e+24
28700	7.92523e+20	1.06871e+23	3.54415e+23	3.65292e+21	8.53454e+16	8.2666e+23	1.29239e+24
28800	7.53424e+20	1.02957e+23	3.55216e+23	3.88243e+21	9.81102e+16	8.25037e+23	1.28785e+24
28900	7.16257e+20	9.91831e+22	3.55917e+23	4.12374e+21	1.12658e+17	8.23389e+23	1.28333e+24
29000	6.80929e+20	9.55439e+22	3.56521e+23	4.37732e+21	1.29218e+17	8.21717e+23	1.27884e+24
29100	6.71207e+20	9.20325e+22	3.57022e+23	4.64363e+21	1.48053e+17	8.20009e+23	1.27438e+24
29200	6.38223e+20	8.86514e+22	3.57437e+23	4.92317e+21	1.69448e+17	8.18296e+23	1.26995e+24
29300	6.06873e+20	8.53932e+22	3.57761e+23	5.21642e+21	1.93727e+17	8.16564e+23	1.26554e+24
29400	5.77078e+20	8.22538e+22	3.57994e+23	5.52391e+21	2.21251e+17	8.14815e+23	1.26116e+24
29500	5.48762e+20	7.92294e+22	3.58141e+23	5.84613e+21	2.52422e+17	8.13051e+23	1.25682e+24
29600	5.21854e+20	7.6316e+22	3.58202e+23	6.18362e+21	2.87688e+17	8.11272e+23	1.2525e+24
29700	4.96284e+20	7.351e+22	3.58179e+23	6.5369e+21	3.27547e+17	8.09479e+23	1.2482e+24
29800	4.72338e+20	7.08075e+22	3.58073e+23	6.90653e+21	3.72552e+17	8.07676e+23	1.24394e+24
29900	4.49234e+20	6.82051e+22	3.57888e+23	7.29305e+21	4.23317e+17	8.05862e+23	1.2397e+24
30000	4.2728e+20	6.56992e+22	3.57623e+23	7.69702e+21	4.80524e+17	8.04039e+23	1.23549e+24
