# Supplementary material for: Cross-Code Verification for Improved Thermophysical Properties of Argon, Krypton and Xenon Plasmas
Source: Entropy (Basel). 2026 Jul 22;28(7):830. doi: 10.3390/e28070830 (PMC13409251; doi:10.3390/e28070830)
Supplement: Supplementary file 1 [file entropy-28-00830-s001.zip › Ar_Kr_Xe_Data/Compositions/Krypton/Comp_Kr Composition 10 atm.csv]

Te [K]	n_{Kr}[#/m^3]	n_{Kr+}[#/m^3]	n_{Kr+2}[#/m^3]	n_{Kr+3}[#/m^3]	n_{Kr+4}[#/m^3]	n_{e-}[#/m^3]	n_{tot}[#/m^3]
300	2.41432e+26	1	1	1	1	12.9326	2.41432e+26
400	1.81074e+26	1	1	1	1	10.6899	1.81074e+26
500	1.44859e+26	1	1	1	1	9.99057	1.44859e+26
600	1.20716e+26	1	1	1	1	9.75732	1.20716e+26
700	1.03471e+26	1	1	1	1	9.6926	1.03471e+26
800	9.0537e+25	1	1	1	1	9.69033	9.0537e+25
900	8.04774e+25	1	1	1	1	9.70932	8.04774e+25
1000	7.24296e+25	1	1	1	1	9.73352	7.24296e+25
1100	6.58451e+25	1	1	1	1	9.75705	6.58451e+25
1200	6.0358e+25	1	1	1	1	9.77808	6.0358e+25
1300	5.57151e+25	1	1	1	1	9.79631	5.57151e+25
1400	5.17354e+25	12.7872	1	1	1	16.4711	5.17354e+25
1500	4.82864e+25	89.7814	1	1	1	5564.56	4.82864e+25
1600	4.52685e+25	847.456	1	1	1	530610	4.52685e+25
1700	4.26057e+25	6738.5	1	1	1	2.70389e+07	4.26057e+25
1800	4.02387e+25	52566.2	1	1	1	7.22152e+08	4.02387e+25
1900	3.81209e+25	409599	1	1	1	1.10273e+10	3.81209e+25
2000	3.62148e+25	2.55426e+07	1	1	1	1.30689e+10	3.62148e+25
2100	3.44903e+25	1.51543e+09	1	1	1	1.08231e+10	3.44903e+25
2200	3.29226e+25	2.24142e+10	1	1	1	2.52703e+10	3.29226e+25
2300	3.14911e+25	1.19977e+11	1	1	1	1.19979e+11	3.14911e+25
2400	3.0179e+25	5.28887e+11	1	1	1	5.28888e+11	3.0179e+25
2500	2.89719e+25	2.07174e+12	1	1	1	2.07175e+12	2.89719e+25
2600	2.78575e+25	7.31027e+12	1	1	1	7.31031e+12	2.78575e+25
2700	2.68258e+25	2.35066e+13	1	1	1	2.35068e+13	2.68258e+25
2800	2.58677e+25	6.95698e+13	1	1	1	6.95709e+13	2.58677e+25
2900	2.49757e+25	1.91139e+14	1	1	1	1.91143e+14	2.49757e+25
3000	2.41432e+25	4.91133e+14	1	1	1	4.91151e+14	2.41432e+25
3100	2.33644e+25	1.18793e+15	1	1	1	1.18793e+15	2.33644e+25
3200	2.26343e+25	2.72e+15	1	1	1	2.72e+15	2.26343e+25
3300	2.19484e+25	5.92514e+15	1	1	1	5.92514e+15	2.19484e+25
3400	2.13028e+25	1.23335e+16	1	1	1	1.23335e+16	2.13028e+25
3500	2.06942e+25	2.46278e+16	1	1	1	2.46278e+16	2.06942e+25
3600	2.01193e+25	4.73386e+16	1	1	1	4.73386e+16	2.01193e+25
3700	1.95756e+25	8.78611e+16	1	1	1	8.78611e+16	1.95756e+25
3800	1.90604e+25	1.57895e+17	1	1	1	1.57895e+17	1.90604e+25
3900	1.85717e+25	2.75429e+17	1	1	1	2.75429e+17	1.85717e+25
4000	1.81074e+25	4.67398e+17	1	1	1	4.67398e+17	1.81074e+25
4100	1.76658e+25	7.73174e+17	1	1	1	7.73174e+17	1.76658e+25
4200	1.72451e+25	1.24903e+18	1	1	1	1.24903e+18	1.72451e+25
4300	1.68441e+25	1.97373e+18	1	1	1	1.97373e+18	1.68441e+25
4400	1.64613e+25	3.05549e+18	1	1	1	3.05549e+18	1.64613e+25
4500	1.60955e+25	4.64031e+18	1.04281	1	1	4.64031e+18	1.60955e+25
4600	1.57456e+25	6.92193e+18	4.23875	1	1	6.92193e+18	1.57456e+25
4700	1.54105e+25	1.01536e+19	16.2472	1	1	1.01536e+19	1.54106e+25
4800	1.50895e+25	1.46618e+19	58.9421	1	1	1.46618e+19	1.50895e+25
4900	1.47815e+25	2.08612e+19	203.067	1	1	2.08612e+19	1.47816e+25
5000	1.44859e+25	2.9273e+19	666.45	1	1	2.9273e+19	1.44859e+25
5100	1.42018e+25	4.0544e+19	2089.55	1	1	4.0544e+19	1.42019e+25
5200	1.39287e+25	5.54683e+19	6275.39	1	1	5.54683e+19	1.39288e+25
5300	1.36658e+25	7.50111e+19	18096.4	1	1	7.50111e+19	1.3666e+25
5400	1.34127e+25	1.00334e+20	50221.3	1	1	1.00334e+20	1.34129e+25
5500	1.31688e+25	1.32824e+20	134412	1	1	1.32824e+20	1.3169e+25
5600	1.29335e+25	1.74121e+20	347608	1	1	1.74121e+20	1.29339e+25
5700	1.27065e+25	2.2615e+20	870216	1	1	2.2615e+20	1.2707e+25
5800	1.24873e+25	2.91154e+20	2.11243e+06	1	1	2.91154e+20	1.24879e+25
5900	1.22755e+25	3.71728e+20	4.9801e+06	1	1	3.71728e+20	1.22762e+25
6000	1.20707e+25	4.70852e+20	1.1419e+07	1	1	4.70852e+20	1.20716e+25
6100	1.18725e+25	5.91932e+20	2.55007e+07	1	1	5.91932e+20	1.18737e+25
6200	1.16807e+25	7.38832e+20	5.55344e+07	1	1	7.38832e+20	1.16822e+25
6300	1.14949e+25	9.15916e+20	1.18081e+08	1	1	9.15916e+20	1.14968e+25
6400	1.13149e+25	1.12808e+21	2.45412e+08	1	1	1.12808e+21	1.13171e+25
6500	1.11403e+25	1.3808e+21	4.99073e+08	1	1	1.3808e+21	1.1143e+25
6600	1.09708e+25	1.68017e+21	9.9407e+08	1	1	1.68017e+21	1.09742e+25
6700	1.08063e+25	2.0329e+21	1.94115e+09	1	1	2.0329e+21	1.08104e+25
6800	1.06465e+25	2.44643e+21	3.71937e+09	1	1	2.44643e+21	1.06514e+25
6900	1.04912e+25	2.92889e+21	6.99852e+09	1	1	2.92889e+21	1.04971e+25
7000	1.03401e+25	3.48923e+21	1.29427e+10	1	1	3.48923e+21	1.03471e+25
7100	1.01931e+25	4.13714e+21	2.35414e+10	1	1	4.13714e+21	1.02014e+25
7200	1.00499e+25	4.88307e+21	4.21416e+10	1	1	4.88307e+21	1.00597e+25
7300	9.91045e+24	5.73842e+21	7.42952e+10	1	1	5.73842e+21	9.92193e+24
7400	9.77444e+24	6.71543e+21	1.29075e+11	1	1	6.71543e+21	9.78787e+24
7500	9.64173e+24	7.82723e+21	2.21112e+11	1	1	7.82723e+21	9.65738e+24
7600	9.51217e+24	9.08792e+21	3.73692e+11	1	1	9.08792e+21	9.53035e+24
7700	9.38558e+24	1.05125e+22	6.23408e+11	1	1	1.05125e+22	9.40661e+24
7800	9.26182e+24	1.2117e+22	1.02708e+12	1	1	1.2117e+22	9.28605e+24
7900	9.14072e+24	1.39184e+22	1.67193e+12	1	1	1.39184e+22	9.16856e+24
8000	9.02214e+24	1.59346e+22	2.69032e+12	1	1	1.59346e+22	9.05401e+24
8100	8.90593e+24	1.81845e+22	4.28103e+12	1	1	1.81845e+22	8.9423e+24
8200	8.79194e+24	2.06881e+22	6.7395e+12	1	1	2.06881e+22	8.83332e+24
8300	8.68006e+24	2.34662e+22	1.05005e+13	1	1	2.34662e+22	8.72699e+24
8400	8.57012e+24	2.65408e+22	1.61975e+13	1	1	2.65408e+22	8.6232e+24
8500	8.462e+24	2.99347e+22	2.47458e+13	1	1	2.99347e+22	8.52187e+24
8600	8.35557e+24	3.36717e+22	3.7455e+13	1	1	3.36717e+22	8.42292e+24
8700	8.25071e+24	3.77763e+22	5.61838e+13	1	1	3.77763e+22	8.32626e+24
8800	8.14728e+24	4.22741e+22	8.35482e+13	1	1	4.22741e+22	8.23182e+24
8900	8.0442e+24	4.71886e+22	1.232e+14	1	1	4.71886e+22	8.13858e+24
9000	7.94345e+24	5.2553e+22	1.80199e+14	1	1	5.2553e+22	8.04856e+24
9100	7.84346e+24	5.83907e+22	2.61503e+14	1	1	5.83907e+22	7.96025e+24
9200	7.74542e+24	6.47356e+22	3.76613e+14	1	1	6.47356e+22	7.8749e+24
9300	7.64734e+24	7.1609e+22	5.38401e+14	1	1	7.1609e+22	7.79055e+24
9400	7.54903e+24	7.90385e+22	7.642e+14	1	1	7.90385e+22	7.70711e+24
9500	7.45213e+24	8.7063e+22	1.07721e+15	1.26914	1	8.7063e+22	7.62625e+24
9600	7.3557e+24	9.57083e+22	1.50825e+15	2.66227	1	9.57083e+22	7.54711e+24
9700	7.26099e+24	1.05015e+23	2.09806e+15	5.50504	1	1.05015e+23	7.47102e+24
9800	7.16536e+24	1.14995e+23	2.90006e+15	11.2273	1	1.14995e+23	7.39535e+24
9900	7.0699e+24	1.25687e+23	3.98406e+15	22.592	1	1.25687e+23	7.32128e+24
10000	6.97451e+24	1.37119e+23	5.44065e+15	44.8711	1	1.37119e+23	7.24874e+24
10100	6.87908e+24	1.49323e+23	7.38675e+15	87.9995	1	1.49323e+23	7.17772e+24
10200	6.78353e+24	1.62325e+23	9.97253e+15	170.472	1	1.62325e+23	7.10818e+24
10300	6.68776e+24	1.76154e+23	1.33898e+16	326.317	1	1.76154e+23	7.04006e+24
10400	6.59167e+24	1.90835e+23	1.78822e+16	617.428	1	1.90835e+23	6.97334e+24
10500	6.49521e+24	2.06395e+23	2.37579e+16	1155.14	1	2.06395e+23	6.908e+24
10600	6.39826e+24	2.22857e+23	3.14049e+16	2137.57	1	2.22857e+23	6.84397e+24
10700	6.30077e+24	2.40243e+23	4.13089e+16	3913.55	1	2.40243e+23	6.78125e+24
10800	6.20266e+24	2.58573e+23	5.40756e+16	7091.15	1	2.58573e+23	6.7198e+24
10900	6.10387e+24	2.77864e+23	7.04568e+16	12719.7	1	2.77864e+23	6.6596e+24
11000	6.00434e+24	2.98132e+23	9.13814e+16	22592.5	1	2.98132e+23	6.6006e+24
11100	5.90402e+24	3.19386e+23	1.17992e+17	39746.2	1	3.19386e+23	6.54279e+24
11200	5.80287e+24	3.41638e+23	1.5169e+17	69275	1	3.41638e+23	6.48615e+24
11300	5.70085e+24	3.64891e+23	1.94184e+17	119650	1	3.64892e+23	6.43063e+24
11400	5.59792e+24	3.89154e+23	2.4755e+17	204832	1	3.89155e+23	6.37623e+24
11500	5.49407e+24	4.14418e+23	3.14303e+17	347643	1	4.14419e+23	6.32291e+24
11600	5.38929e+24	4.40679e+23	3.97474e+17	585076	1	4.4068e+23	6.27065e+24
11700	5.28357e+24	4.67927e+23	5.00703e+17	976612	1	4.67928e+23	6.21942e+24
11800	5.1769e+24	4.96158e+23	6.28351e+17	1.61713e+06	1	4.96159e+23	6.16921e+24
11900	5.06934e+24	5.25327e+23	7.85607e+17	2.65691e+06	1	5.25329e+23	6.11999e+24
12000	4.96089e+24	5.55422e+23	9.78643e+17	4.332e+06	1	5.55424e+23	6.07173e+24
12100	4.85159e+24	5.86411e+23	1.21477e+18	7.01068e+06	1	5.86414e+23	6.02442e+24
12200	4.74149e+24	6.18261e+23	1.50259e+18	1.12633e+07	1	6.18264e+23	5.97802e+24
12300	4.63061e+24	6.50955e+23	1.85226e+18	1.79669e+07	1	6.50959e+23	5.93252e+24
12400	4.51904e+24	6.84423e+23	2.27564e+18	2.84614e+07	1	6.84428e+23	5.8879e+24
12500	4.40692e+24	7.18594e+23	2.78656e+18	4.47806e+07	1	7.186e+23	5.84411e+24
12600	4.29428e+24	7.53431e+23	3.40117e+18	6.99895e+07	1	7.53438e+23	5.80115e+24
12700	4.18121e+24	7.88888e+23	4.1382e+18	1.08679e+08	1	7.88896e+23	5.75899e+24
12800	4.06783e+24	8.24882e+23	5.01926e+18	1.67686e+08	1	8.24892e+23	5.71761e+24
12900	3.95428e+24	8.61336e+23	6.0693e+18	2.57123e+08	1	8.61348e+23	5.67697e+24
13000	3.8406e+24	8.98218e+23	7.31707e+18	3.91862e+08	1	8.98233e+23	5.63706e+24
13100	3.72706e+24	9.35378e+23	8.79528e+18	5.93663e+08	1	9.35395e+23	5.59784e+24
13200	3.61372e+24	9.72773e+23	1.05416e+19	8.94147e+08	1	9.72794e+23	5.5593e+24
13300	3.50075e+24	1.01031e+24	1.25986e+19	1.33904e+09	1	1.01033e+24	5.5214e+24
13400	3.38829e+24	1.0479e+24	1.50151e+19	1.99411e+09	1	1.04793e+24	5.48413e+24
13500	3.27649e+24	1.08545e+24	1.78459e+19	2.95339e+09	1	1.08549e+24	5.44745e+24
13600	3.16552e+24	1.12288e+24	2.11535e+19	4.35071e+09	1	1.12292e+24	5.41134e+24
13700	3.05438e+24	1.16069e+24	2.50114e+19	6.37447e+09	1	1.16074e+24	5.37585e+24
13800	2.9454e+24	1.19766e+24	2.9492e+19	9.29299e+09	1	1.19772e+24	5.34081e+24
13900	2.83771e+24	1.23423e+24	3.46867e+19	1.34795e+10	1	1.2343e+24	5.30627e+24
14000	2.73146e+24	1.27031e+24	4.06942e+19	1.94555e+10	1	1.27039e+24	5.2722e+24
14100	2.62681e+24	1.30582e+24	4.76248e+19	2.79452e+10	1	1.30592e+24	5.23859e+24
14200	2.52388e+24	1.34068e+24	5.56014e+19	3.99492e+10	1	1.34079e+24	5.2054e+24
14300	2.42283e+24	1.3748e+24	6.47604e+19	5.68444e+10	1	1.37493e+24	5.17262e+24
14400	2.32379e+24	1.4081e+24	7.5253e+19	8.05166e+10	1	1.40825e+24	5.14022e+24
14500	2.22688e+24	1.44053e+24	8.72465e+19	1.13538e+11	1	1.4407e+24	5.10819e+24
14600	2.13221e+24	1.472e+24	1.00926e+20	1.59404e+11	1	1.4722e+24	5.07652e+24
14700	2.03988e+24	1.50247e+24	1.16494e+20	2.22838e+11	1	1.5027e+24	5.04517e+24
14800	1.94999e+24	1.53187e+24	1.34176e+20	3.10207e+11	1	1.53214e+24	5.01413e+24
14900	1.86261e+24	1.56016e+24	1.54217e+20	4.30055e+11	1	1.56047e+24	4.98339e+24
15000	1.77782e+24	1.5873e+24	1.76887e+20	5.93801e+11	1	1.58765e+24	4.95295e+24
15100	1.69568e+24	1.61325e+24	2.02481e+20	8.16653e+11	1	1.61365e+24	4.92277e+24
15200	1.61621e+24	1.63798e+24	2.31321e+20	1.11879e+12	1	1.63844e+24	4.89287e+24
15300	1.53946e+24	1.66148e+24	2.6376e+20	1.52688e+12	1	1.66201e+24	4.86322e+24
15400	1.46545e+24	1.68373e+24	3.0018e+20	2.07607e+12	1	1.68433e+24	4.83381e+24
15500	1.39418e+24	1.70472e+24	3.40999e+20	2.81248e+12	1	1.7054e+24	4.80464e+24
15600	1.32566e+24	1.72445e+24	3.86669e+20	3.79645e+12	1	1.72522e+24	4.77571e+24
15700	1.25986e+24	1.74292e+24	4.37682e+20	5.10668e+12	1.14218	1.74379e+24	4.74701e+24
15800	1.19676e+24	1.76014e+24	4.9457e+20	6.84542e+12	1.94703	1.76113e+24	4.71853e+24
15900	1.13633e+24	1.77613e+24	5.57911e+20	9.14515e+12	3.29887	1.77725e+24	4.69027e+24
16000	1.07854e+24	1.7909e+24	6.28328e+20	1.2177e+13	5.55601	1.79216e+24	4.66223e+24
16100	1.02332e+24	1.80448e+24	7.06492e+20	1.61611e+13	9.30279	1.8059e+24	4.6344e+24
16200	9.70627e+23	1.81689e+24	7.93131e+20	2.13803e+13	15.4868	1.81848e+24	4.6068e+24
16300	9.20398e+23	1.82817e+24	8.89025e+20	2.81963e+13	25.6361	1.82995e+24	4.5794e+24
16400	8.72565e+23	1.83834e+24	9.95015e+20	3.70708e+13	42.2015	1.84033e+24	4.55223e+24
16500	8.27058e+23	1.84744e+24	1.11201e+21	4.8591e+13	69.0927	1.84966e+24	4.52526e+24
16600	7.83802e+23	1.8555e+24	1.24097e+21	6.35019e+13	112.513	1.85798e+24	4.49852e+24
16700	7.4272e+23	1.86256e+24	1.38294e+21	8.27465e+13	182.258	1.86533e+24	4.47199e+24
16800	7.03733e+23	1.86866e+24	1.53904e+21	1.07514e+14	293.706	1.87174e+24	4.44568e+24
16900	6.6676e+23	1.87385e+24	1.71046e+21	1.393e+14	470.895	1.87727e+24	4.41959e+24
17000	6.31721e+23	1.87815e+24	1.89848e+21	1.79984e+14	751.2	1.88194e+24	4.39371e+24
17100	5.98534e+23	1.88161e+24	2.10445e+21	2.31915e+14	1192.45	1.88581e+24	4.36806e+24
17200	5.67119e+23	1.88426e+24	2.32983e+21	2.98029e+14	1883.72	1.88892e+24	4.34263e+24
17300	5.37395e+23	1.88615e+24	2.57617e+21	3.8198e+14	2961.52	1.8913e+24	4.31742e+24
17400	5.09284e+23	1.88731e+24	2.84511e+21	4.88306e+14	4634.12	1.893e+24	4.29243e+24
17500	4.82709e+23	1.88777e+24	3.13842e+21	6.22632e+14	7217.82	1.89405e+24	4.26767e+24
17600	4.57594e+23	1.88759e+24	3.45794e+21	7.9191e+14	11190.8	1.8945e+24	4.24314e+24
17700	4.33866e+23	1.88677e+24	3.80565e+21	1.00471e+15	17272.8	1.89438e+24	4.21883e+24
17800	4.11453e+23	1.88537e+24	4.18365e+21	1.27158e+15	26542.3	1.89374e+24	4.19475e+24
17900	3.90287e+23	1.88341e+24	4.59414e+21	1.60547e+15	40608.5	1.8926e+24	4.17089e+24
18000	3.70302e+23	1.88092e+24	5.03948e+21	2.0222e+15	61862	1.891e+24	4.14726e+24
18100	3.51434e+23	1.87793e+24	5.52213e+21	2.54115e+15	93840.3	1.88897e+24	4.12386e+24
18200	3.33622e+23	1.87446e+24	6.0447e+21	3.18591e+15	141755	1.88655e+24	4.10068e+24
18300	3.16806e+23	1.87055e+24	6.60994e+21	3.98516e+15	213252	1.88377e+24	4.07773e+24
18400	3.00933e+23	1.86621e+24	7.22075e+21	4.97371e+15	319506	1.88065e+24	4.05501e+24
18500	2.85948e+23	1.86146e+24	7.88016e+21	6.19371e+15	476783	1.87722e+24	4.03252e+24
18600	2.718e+23	1.85633e+24	8.59136e+21	7.69608e+15	708666	1.87352e+24	4.01024e+24
18700	2.58442e+23	1.85084e+24	9.3577e+21	9.54219e+15	1.04921e+06	1.86956e+24	3.9882e+24
18800	2.45828e+23	1.845e+24	1.01827e+22	1.18058e+16	1.54742e+06	1.86536e+24	3.96637e+24
18900	2.33915e+23	1.83882e+24	1.10699e+22	1.45757e+16	2.27351e+06	1.86096e+24	3.94477e+24
19000	2.22661e+23	1.83233e+24	1.20233e+22	1.79577e+16	3.32774e+06	1.85637e+24	3.92339e+24
19100	2.12028e+23	1.82553e+24	1.30468e+22	2.20789e+16	4.85274e+06	1.85162e+24	3.90222e+24
19200	2.0198e+23	1.81843e+24	1.41445e+22	2.70905e+16	7.05064e+06	1.84672e+24	3.88128e+24
19300	1.92482e+23	1.81106e+24	1.53207e+22	3.31725e+16	1.02069e+07	1.8417e+24	3.86055e+24
19400	1.83501e+23	1.8034e+24	1.65799e+22	4.05387e+16	1.47231e+07	1.83656e+24	3.84004e+24
19500	1.75007e+23	1.79548e+24	1.79267e+22	4.94425e+16	2.11623e+07	1.83133e+24	3.81975e+24
19600	1.6697e+23	1.7873e+24	1.93659e+22	6.01838e+16	3.03112e+07	1.82603e+24	3.79966e+24
19700	1.59365e+23	1.77886e+24	2.09024e+22	7.31164e+16	4.3265e+07	1.82066e+24	3.77979e+24
19800	1.52164e+23	1.77017e+24	2.25412e+22	8.86569e+16	6.1543e+07	1.81525e+24	3.76013e+24
19900	1.45345e+23	1.76123e+24	2.42875e+22	1.07295e+17	8.72459e+07	1.80981e+24	3.74067e+24
20000	1.38884e+23	1.75205e+24	2.61466e+22	1.29606e+17	1.23268e+08	1.80434e+24	3.72142e+24
20100	1.3276e+23	1.74262e+24	2.8124e+22	1.56263e+17	1.73585e+08	1.79887e+24	3.70237e+24
20200	1.26953e+23	1.73295e+24	3.02252e+22	1.8805e+17	2.43635e+08	1.7934e+24	3.68353e+24
20300	1.21445e+23	1.72304e+24	3.24559e+22	2.25885e+17	3.40839e+08	1.78795e+24	3.66489e+24
20400	1.16218e+23	1.71288e+24	3.48216e+22	2.70834e+17	4.75284e+08	1.78252e+24	3.64644e+24
20500	1.11256e+23	1.70248e+24	3.73281e+22	3.24134e+17	6.60641e+08	1.77713e+24	3.6282e+24
20600	1.06542e+23	1.69183e+24	3.99813e+22	3.87219e+17	9.15369e+08	1.77179e+24	3.61014e+24
20700	1.02063e+23	1.68093e+24	4.27868e+22	4.61746e+17	1.26432e+09	1.7665e+24	3.59228e+24
20800	9.78043e+22	1.66978e+24	4.57504e+22	5.49627e+17	1.74085e+09	1.76128e+24	3.57462e+24
20900	9.37539e+22	1.65837e+24	4.8878e+22	6.53067e+17	2.38956e+09	1.75613e+24	3.55714e+24
21000	8.98993e+22	1.64671e+24	5.21752e+22	7.74594e+17	3.26994e+09	1.75106e+24	3.53985e+24
21100	8.62295e+22	1.63478e+24	5.56475e+22	9.17109e+17	4.46101e+09	1.74608e+24	3.52275e+24
21200	8.27337e+22	1.62259e+24	5.93005e+22	1.08393e+18	6.06751e+09	1.7412e+24	3.50583e+24
21300	7.9402e+22	1.61013e+24	6.31393e+22	1.27884e+18	8.22771e+09	1.73641e+24	3.48909e+24
21400	8.02635e+22	1.59533e+24	6.71492e+22	1.5071e+18	1.11398e+10	1.72963e+24	3.47237e+24
21500	7.71696e+22	1.58235e+24	7.13736e+22	1.77188e+18	1.50158e+10	1.7251e+24	3.456e+24
21600	7.42136e+22	1.56909e+24	7.57983e+22	2.07955e+18	2.01809e+10	1.72069e+24	3.4398e+24
21700	7.13879e+22	1.55554e+24	8.04275e+22	2.43642e+18	2.70431e+10	1.71641e+24	3.42377e+24
21800	6.86852e+22	1.54171e+24	8.52652e+22	2.84958e+18	3.61331e+10	1.71225e+24	3.40792e+24
21900	6.60988e+22	1.52759e+24	9.03149e+22	3.32705e+18	4.81388e+10	1.70823e+24	3.39223e+24
22000	6.36223e+22	1.51317e+24	9.55797e+22	3.87784e+18	6.39491e+10	1.70434e+24	3.37672e+24
22100	6.12499e+22	1.49846e+24	1.01062e+23	4.51204e+18	8.47088e+10	1.7006e+24	3.36137e+24
22200	5.89759e+22	1.48345e+24	1.06764e+23	5.24095e+18	1.11888e+11	1.69699e+24	3.34619e+24
22300	5.67952e+22	1.46814e+24	1.12688e+23	6.0772e+18	1.47371e+11	1.69354e+24	3.33117e+24
22400	5.47029e+22	1.45254e+24	1.18834e+23	7.03486e+18	1.93559e+11	1.69022e+24	3.3163e+24
22500	5.26942e+22	1.43663e+24	1.25202e+23	8.12956e+18	2.53513e+11	1.68706e+24	3.3016e+24
22600	5.0765e+22	1.42044e+24	1.31793e+23	9.37864e+18	3.31114e+11	1.68405e+24	3.28705e+24
22700	4.89112e+22	1.40394e+24	1.38605e+23	1.08013e+19	4.31272e+11	1.68119e+24	3.27266e+24
22800	4.7129e+22	1.38716e+24	1.45637e+23	1.24188e+19	5.60183e+11	1.67847e+24	3.25842e+24
22900	4.54148e+22	1.3701e+24	1.52886e+23	1.42544e+19	7.25638e+11	1.67591e+24	3.24432e+24
23000	4.37654e+22	1.35275e+24	1.60349e+23	1.63338e+19	9.37408e+11	1.6735e+24	3.23038e+24
23100	4.21775e+22	1.33513e+24	1.68022e+23	1.86852e+19	1.20771e+12	1.67123e+24	3.21657e+24
23200	4.06482e+22	1.31724e+24	1.75901e+23	2.13396e+19	1.55179e+12	1.66911e+24	3.20291e+24
23300	3.91748e+22	1.29909e+24	1.8398e+23	2.43304e+19	1.98858e+12	1.66712e+24	3.18939e+24
23400	3.77547e+22	1.28069e+24	1.92253e+23	2.76947e+19	2.54157e+12	1.66528e+24	3.17601e+24
23500	3.63856e+22	1.26206e+24	2.00713e+23	3.14722e+19	3.23981e+12	1.66358e+24	3.16276e+24
23600	3.5065e+22	1.24319e+24	2.09352e+23	3.57064e+19	4.1191e+12	1.662e+24	3.14965e+24
23700	3.37909e+22	1.22411e+24	2.18163e+23	4.04442e+19	5.2235e+12	1.66056e+24	3.13666e+24
23800	3.25614e+22	1.20483e+24	2.27136e+23	4.57367e+19	6.60701e+12	1.65924e+24	3.12381e+24
23900	3.13744e+22	1.18535e+24	2.36261e+23	5.16385e+19	8.33569e+12	1.65803e+24	3.11107e+24
24000	3.02283e+22	1.16571e+24	2.45529e+23	5.82087e+19	1.04901e+13	1.65694e+24	3.09846e+24
24100	2.91215e+22	1.1459e+24	2.54929e+23	6.55111e+19	1.31685e+13	1.65596e+24	3.08598e+24
24200	2.80523e+22	1.12596e+24	2.64448e+23	7.36135e+19	1.64897e+13	1.65507e+24	3.0736e+24
24300	2.70193e+22	1.10588e+24	2.74076e+23	8.25892e+19	2.05979e+13	1.65428e+24	3.06135e+24
24400	2.60212e+22	1.0857e+24	2.838e+23	9.25161e+19	2.56673e+13	1.65358e+24	3.0492e+24
24500	2.50566e+22	1.06543e+24	2.93608e+23	1.03478e+20	3.19074e+13	1.65296e+24	3.03716e+24
24600	2.41243e+22	1.04509e+24	3.03486e+23	1.15562e+20	3.95706e+13	1.65241e+24	3.02523e+24
24700	2.32233e+22	1.0247e+24	3.13422e+23	1.28865e+20	4.89589e+13	1.65193e+24	3.01341e+24
24800	2.23523e+22	1.00428e+24	3.23402e+23	1.43486e+20	6.04343e+13	1.65151e+24	3.00169e+24
24900	2.15105e+22	9.83837e+23	3.33414e+23	1.59532e+20	7.44283e+13	1.65114e+24	2.99006e+24
25000	2.06968e+22	9.63402e+23	3.43442e+23	1.77116e+20	9.14554e+13	1.65082e+24	2.97854e+24
25100	1.99103e+22	9.42993e+23	3.53475e+23	1.96357e+20	1.12127e+14	1.65053e+24	2.96711e+24
25200	1.91501e+22	9.22627e+23	3.63498e+23	2.1738e+20	1.37167e+14	1.65027e+24	2.95577e+24
25300	1.84154e+22	9.02323e+23	3.73498e+23	2.4032e+20	1.67435e+14	1.65004e+24	2.94452e+24
25400	1.77055e+22	8.82102e+23	3.83462e+23	2.65316e+20	2.03944e+14	1.64982e+24	2.93336e+24
25500	1.70196e+22	8.6198e+23	3.93377e+23	2.92515e+20	2.47887e+14	1.64961e+24	2.92228e+24
25600	1.63569e+22	8.41976e+23	4.0323e+23	3.22073e+20	3.00672e+14	1.6494e+24	2.91129e+24
25700	1.57168e+22	8.22107e+23	4.1301e+23	3.54152e+20	3.63948e+14	1.64919e+24	2.90038e+24
25800	1.50986e+22	8.02391e+23	4.22703e+23	3.88923e+20	4.39649e+14	1.64896e+24	2.88954e+24
25900	1.45017e+22	7.82843e+23	4.32299e+23	4.26566e+20	5.30039e+14	1.64872e+24	2.87879e+24
26000	1.39255e+22	7.6348e+23	4.41785e+23	4.67266e+20	6.3776e+14	1.64845e+24	2.86811e+24
26100	1.33693e+22	7.44317e+23	4.51153e+23	5.11221e+20	7.65893e+14	1.64816e+24	2.85751e+24
26200	1.28326e+22	7.25367e+23	4.6039e+23	5.58635e+20	9.18023e+14	1.64782e+24	2.84697e+24
26300	1.23149e+22	7.06645e+23	4.69489e+23	6.09721e+20	1.09832e+15	1.64745e+24	2.83651e+24
26400	1.18156e+22	6.88163e+23	4.78438e+23	6.64703e+20	1.3116e+15	1.64703e+24	2.82612e+24
26500	1.13342e+22	6.69933e+23	4.87231e+23	7.23813e+20	1.56348e+15	1.64657e+24	2.81579e+24
26600	1.08701e+22	6.51966e+23	4.95859e+23	7.87293e+20	1.86041e+15	1.64604e+24	2.80553e+24
26700	1.04229e+22	6.34272e+23	5.04313e+23	8.55395e+20	2.20987e+15	1.64547e+24	2.79533e+24
26800	9.99212e+21	6.16861e+23	5.12589e+23	9.28381e+20	2.62047e+15	1.64482e+24	2.7852e+24
26900	9.57723e+21	5.99742e+23	5.20679e+23	1.00653e+21	3.1021e+15	1.64412e+24	2.77512e+24
27000	9.17777e+21	5.82921e+23	5.28577e+23	1.09011e+21	3.66617e+15	1.64335e+24	2.76511e+24
27100	8.7933e+21	5.66407e+23	5.36279e+23	1.17943e+21	4.32574e+15	1.6425e+24	2.75516e+24
27200	8.42337e+21	5.50204e+23	5.43779e+23	1.27479e+21	5.0958e+15	1.64159e+24	2.74527e+24
27300	8.06753e+21	5.34317e+23	5.51075e+23	1.3765e+21	5.99347e+15	1.6406e+24	2.73543e+24
27400	7.72536e+21	5.18752e+23	5.58162e+23	1.4849e+21	7.03837e+15	1.63953e+24	2.72565e+24
27500	7.39643e+21	5.03512e+23	5.65037e+23	1.60032e+21	8.25287e+15	1.63839e+24	2.71593e+24
27600	7.08032e+21	4.88599e+23	5.71699e+23	1.72312e+21	9.66246e+15	1.63717e+24	2.70627e+24
27700	6.77664e+21	4.74016e+23	5.78144e+23	1.85366e+21	1.12962e+16	1.63586e+24	2.69665e+24
27800	6.48497e+21	4.59763e+23	5.84373e+23	1.99231e+21	1.31871e+16	1.63448e+24	2.6871e+24
27900	6.20493e+21	4.45842e+23	5.90383e+23	2.13947e+21	1.53726e+16	1.63303e+24	2.67759e+24
28000	5.93614e+21	4.32252e+23	5.96174e+23	2.29555e+21	1.78954e+16	1.63149e+24	2.66815e+24
28100	5.67821e+21	4.18994e+23	6.01746e+23	2.46094e+21	2.08037e+16	1.62987e+24	2.65875e+24
28200	5.43078e+21	4.06064e+23	6.07099e+23	2.6361e+21	2.41519e+16	1.62817e+24	2.6494e+24
28300	5.19348e+21	3.93463e+23	6.12234e+23	2.82145e+21	2.80019e+16	1.6264e+24	2.64011e+24
28400	4.96597e+21	3.81187e+23	6.17152e+23	3.01745e+21	3.24232e+16	1.62454e+24	2.63087e+24
28500	4.74789e+21	3.69235e+23	6.21853e+23	3.22458e+21	3.74945e+16	1.62262e+24	2.62168e+24
28600	4.53892e+21	3.57602e+23	6.2634e+23	3.44332e+21	4.33044e+16	1.62061e+24	2.61254e+24
28700	4.33871e+21	3.46285e+23	6.30614e+23	3.67418e+21	4.99524e+16	1.61854e+24	2.60345e+24
28800	4.14695e+21	3.35281e+23	6.34677e+23	3.91765e+21	5.75507e+16	1.61639e+24	2.59441e+24
28900	3.96332e+21	3.24584e+23	6.3853e+23	4.17429e+21	6.62252e+16	1.61417e+24	2.58542e+24
29000	3.78753e+21	3.14191e+23	6.42178e+23	4.44462e+21	7.6117e+16	1.61188e+24	2.57648e+24
29100	3.61926e+21	3.04097e+23	6.45621e+23	4.72921e+21	8.73845e+16	1.60953e+24	2.56759e+24
29200	3.45824e+21	2.94296e+23	6.48864e+23	5.02863e+21	1.00205e+17	1.60711e+24	2.55876e+24
29300	3.30418e+21	2.84783e+23	6.51907e+23	5.34348e+21	1.14777e+17	1.60463e+24	2.54997e+24
29400	3.1568e+21	2.75553e+23	6.54756e+23	5.67435e+21	1.31321e+17	1.60209e+24	2.54123e+24
29500	3.01585e+21	2.666e+23	6.57412e+23	6.02187e+21	1.50086e+17	1.59949e+24	2.53254e+24
29600	2.88107e+21	2.57918e+23	6.59878e+23	6.38667e+21	1.71346e+17	1.59683e+24	2.5239e+24
29700	2.7522e+21	2.49501e+23	6.62158e+23	6.7694e+21	1.95411e+17	1.59413e+24	2.51531e+24
29800	2.629e+21	2.41344e+23	6.64255e+23	7.17072e+21	2.22621e+17	1.59137e+24	2.50677e+24
29900	2.51125e+21	2.3344e+23	6.66172e+23	7.59133e+21	2.53357e+17	1.58856e+24	2.49827e+24
30000	2.39872e+21	2.25784e+23	6.67912e+23	8.0319e+21	2.88042e+17	1.5857e+24	2.48983e+24
