# Supplementary material for: Cross-Code Verification for Improved Thermophysical Properties of Argon, Krypton and Xenon Plasmas
Source: Entropy (Basel). 2026 Jul 22;28(7):830. doi: 10.3390/e28070830 (PMC13409251; doi:10.3390/e28070830)
Supplement: Supplementary file 1 [file entropy-28-00830-s001.zip › Ar_Kr_Xe_Data/Compositions/Krypton/Comp_Kr Composition 20 atm.csv]

Te [K]	n_{Kr}[#/m^3]	n_{Kr+}[#/m^3]	n_{Kr+2}[#/m^3]	n_{Kr+3}[#/m^3]	n_{Kr+4}[#/m^3]	n_{e-}[#/m^3]	n_{tot}[#/m^3]
300	4.82864e+26	1	1	1	1	12.9326	4.82864e+26
400	3.62148e+26	1	1	1	1	10.6899	3.62148e+26
500	2.89719e+26	1	1	1	1	9.99057	2.89719e+26
600	2.41432e+26	1	1	1	1	9.75732	2.41432e+26
700	2.06942e+26	1	1	1	1	9.6926	2.06942e+26
800	1.81074e+26	1	1	1	1	9.69033	1.81074e+26
900	1.60955e+26	1	1	1	1	9.70932	1.60955e+26
1000	1.44859e+26	1	1	1	1	9.73352	1.44859e+26
1100	1.3169e+26	1	1	1	1	9.75705	1.3169e+26
1200	1.20716e+26	1	1	1	1	9.77808	1.20716e+26
1300	1.1143e+26	1	1	1	1	9.79631	1.1143e+26
1400	1.03471e+26	19.5602	1	1	1	21.5354	1.03471e+26
1500	9.65728e+25	111.975	1	1	1	8923.33	9.65728e+25
1600	9.0537e+25	1021.35	1	1	1	880533	9.0537e+25
1700	8.52113e+25	8090.32	1	1	1	4.50418e+07	8.52113e+25
1800	8.04774e+25	63082.3	1	1	1	1.20353e+09	8.04774e+25
1900	7.62417e+25	491518	1	1	1	1.83789e+10	7.62417e+25
2000	7.24296e+25	3.06567e+07	1	1	1	2.17776e+10	7.24296e+25
2100	6.89806e+25	9.47557e+08	1	1	1	3.46188e+10	6.89806e+25
2200	6.58451e+25	3.15481e+10	1	1	1	3.5908e+10	6.58451e+25
2300	6.29823e+25	1.69673e+11	1	1	1	1.69676e+11	6.29823e+25
2400	6.0358e+25	7.47959e+11	1	1	1	7.47961e+11	6.0358e+25
2500	5.79437e+25	2.92989e+12	1	1	1	2.9299e+12	5.79437e+25
2600	5.57151e+25	1.03383e+13	1	1	1	1.03384e+13	5.57151e+25
2700	5.36516e+25	3.32434e+13	1	1	1	3.32438e+13	5.36516e+25
2800	5.17354e+25	9.83868e+13	1	1	1	9.83886e+13	5.17354e+25
2900	4.99515e+25	2.70312e+14	1	1	1	2.7032e+14	4.99515e+25
3000	4.82864e+25	6.94571e+14	1	1	1	6.946e+14	4.82864e+25
3100	4.67288e+25	1.68001e+15	1	1	1	1.68001e+15	4.67288e+25
3200	4.52685e+25	3.84674e+15	1	1	1	3.84674e+15	4.52685e+25
3300	4.38967e+25	8.37963e+15	1	1	1	8.37963e+15	4.38967e+25
3400	4.26057e+25	1.74429e+16	1	1	1	1.74429e+16	4.26057e+25
3500	4.13884e+25	3.48307e+16	1	1	1	3.48307e+16	4.13884e+25
3600	4.02387e+25	6.69512e+16	1	1	1	6.69512e+16	4.02387e+25
3700	3.91511e+25	1.24265e+17	1	1	1	1.24265e+17	3.91511e+25
3800	3.81209e+25	2.23322e+17	1	1	1	2.23322e+17	3.81209e+25
3900	3.71434e+25	3.8957e+17	1	1	1	3.8957e+17	3.71434e+25
4000	3.62148e+25	6.61117e+17	1	1	1	6.61117e+17	3.62148e+25
4100	3.53315e+25	1.09367e+18	1	1	1	1.09367e+18	3.53315e+25
4200	3.44903e+25	1.76686e+18	1	1	1	1.76686e+18	3.44903e+25
4300	3.36882e+25	2.79218e+18	1	1	1	2.79218e+18	3.36882e+25
4400	3.29225e+25	4.3228e+18	1	1	1	4.3228e+18	3.29226e+25
4500	3.21909e+25	6.56542e+18	1.04402	1	1	6.56542e+18	3.21909e+25
4600	3.14911e+25	9.79445e+18	4.24455	1	1	9.79445e+18	3.14911e+25
4700	3.08211e+25	1.43686e+19	16.2733	1	1	1.43686e+19	3.08211e+25
4800	3.0179e+25	2.07504e+19	59.0523	1	1	2.07504e+19	3.0179e+25
4900	2.95631e+25	2.95277e+19	203.506	1	1	2.95277e+19	2.95631e+25
5000	2.89718e+25	4.14395e+19	668.108	1	1	4.14395e+19	2.89719e+25
5100	2.84037e+25	5.74031e+19	2095.49	1	1	5.74031e+19	2.84038e+25
5200	2.78574e+25	7.85455e+19	6295.67	1	1	7.85455e+19	2.78575e+25
5300	2.73317e+25	1.06237e+20	18162.5	1	1	1.06237e+20	2.73319e+25
5400	2.68255e+25	1.42128e+20	50427.9	1	1	1.42128e+20	2.68258e+25
5500	2.63377e+25	1.88188e+20	135032	1	1	1.88188e+20	2.6338e+25
5600	2.58672e+25	2.46751e+20	349394	1	1	2.46751e+20	2.58677e+25
5700	2.54133e+25	3.20556e+20	875184	1	1	3.20556e+20	2.54139e+25
5800	2.49749e+25	4.12795e+20	2.12577e+06	1	1	4.12795e+20	2.49757e+25
5900	2.45514e+25	5.27168e+20	5.01477e+06	1	1	5.27168e+20	2.45524e+25
6000	2.41419e+25	6.67926e+20	1.15064e+07	1	1	6.67926e+20	2.41432e+25
6100	2.37457e+25	8.39928e+20	2.57143e+07	1	1	8.39928e+20	2.37474e+25
6200	2.33623e+25	1.0487e+21	5.60423e+07	1	1	1.0487e+21	2.33644e+25
6300	2.29909e+25	1.30047e+21	1.19256e+08	1	1	1.30047e+21	2.29935e+25
6400	2.26311e+25	1.60227e+21	2.48063e+08	1	1	1.60227e+21	2.26343e+25
6500	2.22821e+25	1.96192e+21	5.04909e+08	1	1	1.96192e+21	2.2286e+25
6600	2.19436e+25	2.38817e+21	1.00662e+09	1	1	2.38817e+21	2.19484e+25
6700	2.1615e+25	2.89069e+21	1.96755e+09	1	1	2.89069e+21	2.16208e+25
6800	2.12959e+25	3.48014e+21	3.77373e+09	1	1	3.48014e+21	2.13028e+25
6900	2.09858e+25	4.16825e+21	7.10821e+09	1	1	4.16825e+21	2.09941e+25
7000	2.06843e+25	4.96787e+21	1.31593e+10	1	1	4.96787e+21	2.06942e+25
7100	2.0391e+25	5.89312e+21	2.39623e+10	1	1	5.89312e+21	2.04028e+25
7200	2.01055e+25	6.95918e+21	4.29473e+10	1	1	6.95918e+21	2.01194e+25
7300	1.98275e+25	8.18243e+21	7.58083e+10	1	1	8.18243e+21	1.98438e+25
7400	1.95565e+25	9.5806e+21	1.31868e+11	1	1	9.5806e+21	1.95757e+25
7500	1.92924e+25	1.11729e+22	2.26189e+11	1	1	1.11729e+22	1.93147e+25
7600	1.90347e+25	1.29799e+22	3.82778e+11	1	1	1.29799e+22	1.90606e+25
7700	1.87831e+25	1.50235e+22	6.39438e+11	1	1	1.50235e+22	1.88132e+25
7800	1.85374e+25	1.73271e+22	1.05496e+12	1	1	1.73271e+22	1.8572e+25
7900	1.82972e+25	1.99156e+22	1.71978e+12	1	1	1.99156e+22	1.8337e+25
8000	1.80623e+25	2.28155e+22	2.77139e+12	1	1	2.28155e+22	1.81079e+25
8100	1.78324e+25	2.60546e+22	4.41668e+12	1	1	2.60546e+22	1.78845e+25
8200	1.76072e+25	2.96626e+22	6.96378e+12	1	1	2.96626e+22	1.76665e+25
8300	1.73865e+25	3.36705e+22	1.0867e+13	1	1	3.36705e+22	1.74538e+25
8400	1.717e+25	3.81107e+22	1.679e+13	1	1	3.81107e+22	1.72462e+25
8500	1.69575e+25	4.30176e+22	2.56932e+13	1	1	4.30176e+22	1.70435e+25
8600	1.67487e+25	4.84268e+22	3.89542e+13	1	1	4.84268e+22	1.68456e+25
8700	1.65435e+25	5.43754e+22	5.85328e+13	1	1	5.43754e+22	1.66522e+25
8800	1.63415e+25	6.09023e+22	8.71932e+13	1	1	6.09023e+22	1.64633e+25
8900	1.61426e+25	6.80473e+22	1.28804e+14	1	1	6.80473e+22	1.62787e+25
9000	1.59465e+25	7.58521e+22	1.88737e+14	1	1	7.58521e+22	1.60982e+25
9100	1.57531e+25	8.43595e+22	2.74397e+14	1	1	8.43595e+22	1.59218e+25
9200	1.5562e+25	9.36135e+22	3.9592e+14	1	1	9.36135e+22	1.57492e+25
9300	1.53732e+25	1.0366e+23	5.67078e+14	1	1	1.0366e+23	1.55805e+25
9400	1.51863e+25	1.14544e+23	8.06465e+14	1	1	1.14544e+23	1.54154e+25
9500	1.50012e+25	1.26313e+23	1.13901e+15	1.0001	1	1.26313e+23	1.52538e+25
9600	1.48156e+25	1.39006e+23	1.59794e+15	2.10561	1	1.39006e+23	1.50936e+25
9700	1.46332e+25	1.52689e+23	2.22728e+15	4.37019	1	1.52689e+23	1.49386e+25
9800	1.4452e+25	1.67403e+23	3.08496e+15	8.94573	1	1.67403e+23	1.47869e+25
9900	1.42749e+25	1.83219e+23	4.24693e+15	18.0664	1	1.83219e+23	1.46413e+25
10000	1.40958e+25	2.00149e+23	5.8118e+15	36.0161	1	2.00149e+23	1.44961e+25
10100	1.39174e+25	2.18261e+23	7.90744e+15	70.897	1	2.18261e+23	1.43539e+25
10200	1.37395e+25	2.37603e+23	1.06985e+16	137.856	1	2.37603e+23	1.42147e+25
10300	1.35619e+25	2.58225e+23	1.43957e+16	264.873	1	2.58225e+23	1.40783e+25
10400	1.33844e+25	2.80176e+23	1.9268e+16	503.052	1	2.80176e+23	1.39447e+25
10500	1.32068e+25	3.03501e+23	2.56561e+16	944.693	1	3.03501e+23	1.38138e+25
10600	1.30291e+25	3.28248e+23	3.39904e+16	1754.71	1	3.28248e+23	1.36856e+25
10700	1.28511e+25	3.5446e+23	4.48115e+16	3224.66	1	3.5446e+23	1.356e+25
10800	1.26725e+25	3.82181e+23	5.87955e+16	5864.77	1	3.82181e+23	1.34369e+25
10900	1.24934e+25	4.11448e+23	7.67841e+16	10559.1	1	4.11448e+23	1.33163e+25
11000	1.23135e+25	4.42302e+23	9.98211e+16	18824.7	1	4.42302e+23	1.31981e+25
11100	1.21327e+25	4.74779e+23	1.29195e+17	33239.8	1	4.74779e+23	1.30823e+25
11200	1.1951e+25	5.08899e+23	1.66488e+17	58147.3	1	5.089e+23	1.29688e+25
11300	1.17682e+25	5.44696e+23	2.13639e+17	100796	1	5.44696e+23	1.28576e+25
11400	1.15842e+25	5.82189e+23	2.73011e+17	173179	1	5.82189e+23	1.27486e+25
11500	1.1399e+25	6.21409e+23	3.47477e+17	294971	1	6.21409e+23	1.26418e+25
11600	1.12124e+25	6.62356e+23	4.40507e+17	498182	1	6.62357e+23	1.25371e+25
11700	1.10244e+25	7.05029e+23	5.56283e+17	834469	1	7.05031e+23	1.24345e+25
11800	1.08351e+25	7.49449e+23	6.99835e+17	1.38652e+06	1	7.49451e+23	1.2334e+25
11900	1.06442e+25	7.95591e+23	8.77169e+17	2.28572e+06	1	7.95593e+23	1.22354e+25
12000	1.04519e+25	8.43466e+23	1.09546e+18	3.73914e+06	1	8.43468e+23	1.21388e+25
12100	1.02581e+25	8.93027e+23	1.36319e+18	6.07091e+06	1	8.9303e+23	1.20442e+25
12200	1.00629e+25	9.44257e+23	1.69046e+18	9.78452e+06	1	9.44261e+23	1.19514e+25
12300	9.86621e+24	9.97124e+23	2.08912e+18	1.56567e+07	1	9.97128e+23	1.18605e+25
12400	9.66775e+24	1.05179e+24	2.57331e+18	2.4876e+07	1	1.0518e+24	1.17713e+25
12500	9.46829e+24	1.10783e+24	3.1591e+18	3.92543e+07	1	1.10784e+24	1.1684e+25
12600	9.26755e+24	1.16535e+24	3.86572e+18	6.15267e+07	1	1.16536e+24	1.15983e+25
12700	9.06564e+24	1.2243e+24	4.7154e+18	9.58011e+07	1	1.22431e+24	1.15143e+25
12800	8.86267e+24	1.28459e+24	5.73391e+18	1.48207e+08	1	1.2846e+24	1.14319e+25
12900	8.65875e+24	1.34614e+24	6.95106e+18	2.2783e+08	1	1.34616e+24	1.13511e+25
13000	8.45402e+24	1.40887e+24	8.40122e+18	3.48062e+08	1	1.40888e+24	1.12718e+25
13100	8.24864e+24	1.47266e+24	1.01239e+19	5.28516e+08	1	1.47268e+24	1.1194e+25
13200	8.04278e+24	1.53742e+24	1.21643e+19	7.97749e+08	1	1.53744e+24	1.11176e+25
13300	7.83661e+24	1.60302e+24	1.45741e+19	1.1971e+09	1	1.60305e+24	1.10427e+25
13400	7.63034e+24	1.66935e+24	1.74123e+19	1.78609e+09	1	1.66939e+24	1.09691e+25
13500	7.42417e+24	1.73628e+24	2.07455e+19	2.64992e+09	1	1.73632e+24	1.08968e+25
13600	7.21832e+24	1.80367e+24	2.46495e+19	3.90984e+09	1	1.80372e+24	1.08257e+25
13700	7.01301e+24	1.8714e+24	2.92098e+19	5.73764e+09	1	1.87145e+24	1.07559e+25
13800	6.8084e+24	1.93935e+24	3.45229e+19	8.37522e+09	1	1.93942e+24	1.06872e+25
13900	6.60489e+24	2.0073e+24	4.06963e+19	1.21617e+10	1	2.00739e+24	1.06196e+25
14000	6.40263e+24	2.07515e+24	4.78514e+19	1.75699e+10	1	2.07525e+24	1.05531e+25
14100	6.20189e+24	2.14275e+24	5.61233e+19	2.52558e+10	1	2.14286e+24	1.04875e+25
14200	6.0029e+24	2.20994e+24	6.56629e+19	3.61251e+10	1	2.21007e+24	1.0423e+25
14300	5.80592e+24	2.27658e+24	7.66377e+19	5.14229e+10	1	2.27673e+24	1.03593e+25
14400	5.6112e+24	2.34253e+24	8.92337e+19	7.28522e+10	1	2.34271e+24	1.02965e+25
14500	5.41806e+24	2.40812e+24	1.03664e+20	1.0273e+11	1	2.40833e+24	1.02346e+25
14600	5.22788e+24	2.47261e+24	1.20149e+20	1.442e+11	1	2.47285e+24	1.01735e+25
14700	5.04119e+24	2.5357e+24	1.38933e+20	2.01506e+11	1	2.53598e+24	1.0113e+25
14800	4.85753e+24	2.59762e+24	1.60299e+20	2.80351e+11	1	2.59794e+24	1.00533e+25
14900	4.67713e+24	2.65824e+24	1.84549e+20	3.88362e+11	1	2.65861e+24	9.99416e+24
15000	4.50048e+24	2.71728e+24	2.12009e+20	5.35715e+11	1	2.7177e+24	9.93567e+24
15100	4.32598e+24	2.77559e+24	2.43073e+20	7.35893e+11	1	2.77608e+24	9.87788e+24
15200	4.15683e+24	2.83143e+24	2.78083e+20	1.00678e+12	1	2.83198e+24	9.82052e+24
15300	3.99172e+24	2.8855e+24	3.17493e+20	1.3719e+12	1	2.88614e+24	9.76368e+24
15400	3.83077e+24	2.93774e+24	3.61771e+20	1.86211e+12	1	2.93846e+24	9.70734e+24
15500	3.67409e+24	2.98806e+24	4.11424e+20	2.51779e+12	1	2.98889e+24	9.65145e+24
15600	3.52178e+24	3.03642e+24	4.67004e+20	3.39155e+12	1	3.03735e+24	9.59601e+24
15700	3.3739e+24	3.08275e+24	5.29106e+20	4.55169e+12	1	3.08381e+24	9.54099e+24
15800	3.23052e+24	3.12703e+24	5.98376e+20	6.0866e+12	1.37292	3.12823e+24	9.48637e+24
15900	3.09168e+24	3.16922e+24	6.75509e+20	8.11029e+12	2.31303	3.17057e+24	9.43214e+24
16000	2.9574e+24	3.2093e+24	7.61255e+20	1.07693e+13	3.8727	3.21082e+24	9.37829e+24
16100	2.8277e+24	3.24727e+24	8.56425e+20	1.42514e+13	6.44457	3.24898e+24	9.3248e+24
16200	2.70256e+24	3.28311e+24	9.61886e+20	1.87965e+13	10.6604	3.28503e+24	9.27166e+24
16300	2.58196e+24	3.31684e+24	1.07857e+21	2.47101e+13	17.5307	3.31899e+24	9.21887e+24
16400	2.46587e+24	3.34846e+24	1.20749e+21	3.23801e+13	28.6633	3.35088e+24	9.16642e+24
16500	2.35422e+24	3.37801e+24	1.34971e+21	4.22975e+13	46.6015	3.38071e+24	9.1143e+24
16600	2.24697e+24	3.40551e+24	1.50639e+21	5.50823e+13	75.3477	3.40852e+24	9.06252e+24
16700	2.14404e+24	3.43099e+24	1.67876e+21	7.15148e+13	121.166	3.43435e+24	9.01106e+24
16800	2.04535e+24	3.45449e+24	1.86814e+21	9.25747e+13	193.811	3.45823e+24	8.95994e+24
16900	1.9508e+24	3.47606e+24	2.07593e+21	1.19488e+14	308.393	3.48021e+24	8.90915e+24
17000	1.86031e+24	3.49574e+24	2.30363e+21	1.53788e+14	488.207	3.50035e+24	8.8587e+24
17100	1.77375e+24	3.51358e+24	2.55285e+21	1.97379e+14	768.985	3.51869e+24	8.80858e+24
17200	1.69103e+24	3.52965e+24	2.82529e+21	2.52633e+14	1205.28	3.5353e+24	8.75879e+24
17300	1.61202e+24	3.54398e+24	3.12276e+21	3.22485e+14	1879.96	3.55023e+24	8.70935e+24
17400	1.53662e+24	3.55665e+24	3.44718e+21	4.10565e+14	2918.38	3.56354e+24	8.66026e+24
17500	1.46469e+24	3.56771e+24	3.80061e+21	5.21347e+14	4509.24	3.57531e+24	8.61151e+24
17600	1.39613e+24	3.57722e+24	4.1852e+21	6.60337e+14	6935.38	3.58559e+24	8.56312e+24
17700	1.33079e+24	3.58524e+24	4.60326e+21	8.34291e+14	10618.8	3.59445e+24	8.51508e+24
17800	1.26857e+24	3.59183e+24	5.05723e+21	1.05148e+15	16186.6	3.60195e+24	8.46741e+24
17900	1.20934e+24	3.59706e+24	5.54967e+21	1.32202e+15	24566.5	3.60816e+24	8.4201e+24
18000	1.15297e+24	3.60097e+24	6.08331e+21	1.65823e+15	37125.1	3.61313e+24	8.37316e+24
18100	1.09935e+24	3.60363e+24	6.66103e+21	2.07508e+15	55867.7	3.61695e+24	8.32659e+24
18200	1.04836e+24	3.60509e+24	7.28586e+21	2.59078e+15	83724.7	3.61966e+24	8.2804e+24
18300	9.99886e+23	3.60541e+24	7.96098e+21	3.22735e+15	124961	3.62133e+24	8.23458e+24
18400	9.53808e+23	3.60464e+24	8.68977e+21	4.01141e+15	185760	3.62202e+24	8.18915e+24
18500	9.1002e+23	3.60283e+24	9.47577e+21	4.97506e+15	275051	3.62178e+24	8.14411e+24
18600	8.68414e+23	3.60003e+24	1.03227e+22	6.15693e+15	405682	3.62068e+24	8.09945e+24
18700	8.28887e+23	3.59629e+24	1.12344e+22	7.60345e+15	596065	3.61876e+24	8.05518e+24
18800	7.91339e+23	3.59166e+24	1.22151e+22	9.37023e+15	872497	3.61609e+24	8.0113e+24
18900	7.55672e+23	3.58617e+24	1.3269e+22	1.15238e+16	1.27239e+06	3.61271e+24	7.96781e+24
19000	7.21794e+23	3.57986e+24	1.44005e+22	1.41437e+16	1.84878e+06	3.60866e+24	7.92472e+24
19100	6.89615e+23	3.57278e+24	1.56144e+22	1.73245e+16	2.67659e+06	3.60401e+24	7.88202e+24
19200	6.59049e+23	3.56496e+24	1.69157e+22	2.11788e+16	3.8613e+06	3.59879e+24	7.83972e+24
19300	6.30014e+23	3.55643e+24	1.83092e+22	2.58403e+16	5.55086e+06	3.59305e+24	7.79781e+24
19400	6.02431e+23	3.54723e+24	1.98005e+22	3.14673e+16	7.95216e+06	3.58683e+24	7.7563e+24
19500	5.76225e+23	3.53738e+24	2.1395e+22	3.82472e+16	1.13534e+07	3.58017e+24	7.71518e+24
19600	5.55155e+23	3.52489e+24	2.30945e+22	4.64085e+16	1.61619e+07	3.57107e+24	7.67421e+24
19700	5.31469e+23	3.51384e+24	2.49127e+22	5.61982e+16	2.29207e+07	3.56366e+24	7.63388e+24
19800	5.08953e+23	3.50222e+24	2.6852e+22	6.79289e+16	3.23994e+07	3.55592e+24	7.59395e+24
19900	4.87546e+23	3.49005e+24	2.89187e+22	8.19602e+16	4.56498e+07	3.54789e+24	7.5544e+24
20000	4.67188e+23	3.47735e+24	3.11196e+22	9.87133e+16	6.41137e+07	3.53959e+24	7.51525e+24
20100	4.47824e+23	3.46414e+24	3.34613e+22	1.18681e+17	8.97612e+07	3.53106e+24	7.47648e+24
20200	4.29983e+23	3.45012e+24	3.59501e+22	1.42443e+17	1.25285e+08	3.52202e+24	7.43807e+24
20300	4.12446e+23	3.43592e+24	3.85949e+22	1.70662e+17	1.74317e+08	3.51311e+24	7.40007e+24
20400	3.95751e+23	3.42125e+24	4.14022e+22	2.04123e+17	2.41798e+08	3.50406e+24	7.36246e+24
20500	3.80193e+23	3.40594e+24	4.4379e+22	2.43734e+17	3.34406e+08	3.4947e+24	7.32521e+24
20600	3.65048e+23	3.39035e+24	4.75342e+22	2.90538e+17	4.61084e+08	3.48542e+24	7.28836e+24
20700	3.50616e+23	3.37432e+24	5.08753e+22	3.45754e+17	6.33873e+08	3.47607e+24	7.25188e+24
20800	3.36862e+23	3.35784e+24	5.44102e+22	4.10786e+17	8.6887e+08	3.46667e+24	7.21578e+24
20900	3.23747e+23	3.34093e+24	5.81471e+22	4.87251e+17	1.18755e+09	3.45723e+24	7.18005e+24
21000	3.12095e+23	3.32313e+24	6.20919e+22	5.77037e+17	1.61865e+09	3.44732e+24	7.14464e+24
21100	3.01104e+23	3.30486e+24	6.62549e+22	6.82273e+17	2.20003e+09	3.43737e+24	7.10959e+24
21200	2.90947e+23	3.28601e+24	7.06437e+22	8.05425e+17	2.98197e+09	3.42729e+24	7.07489e+24
21300	2.81686e+23	3.26652e+24	7.52662e+22	9.49318e+17	4.03082e+09	3.41706e+24	7.04053e+24
21400	2.7124e+23	3.24748e+24	8.0138e+22	1.11705e+18	5.43232e+09	3.40776e+24	7.00662e+24
21500	2.61254e+23	3.22801e+24	8.52623e+22	1.31236e+18	7.30113e+09	3.39854e+24	6.97306e+24
21600	2.51705e+23	3.2081e+24	9.06476e+22	1.53941e+18	9.78625e+09	3.3894e+24	6.93986e+24
21700	2.42569e+23	3.18776e+24	9.63021e+22	1.80295e+18	1.3082e+10	3.38037e+24	6.90701e+24
21800	2.33824e+23	3.16698e+24	1.02234e+23	2.10835e+18	1.74411e+10	3.37146e+24	6.8745e+24
21900	2.25451e+23	3.14576e+24	1.08452e+23	2.4617e+18	2.31913e+10	3.36267e+24	6.84233e+24
22000	2.1743e+23	3.12409e+24	1.14963e+23	2.86989e+18	3.07563e+10	3.35402e+24	6.81051e+24
22100	2.09743e+23	3.10197e+24	1.21775e+23	3.34067e+18	4.06828e+10	3.34553e+24	6.77902e+24
22200	2.02372e+23	3.07939e+24	1.28895e+23	3.88278e+18	5.3674e+10	3.3372e+24	6.74786e+24
22300	1.95302e+23	3.05636e+24	1.36331e+23	4.50608e+18	7.06318e+10	3.32904e+24	6.71704e+24
22400	1.88517e+23	3.03287e+24	1.44088e+23	5.22156e+18	9.27102e+10	3.32106e+24	6.68654e+24
22500	1.82002e+23	3.00891e+24	1.52174e+23	6.04161e+18	1.21382e+11	3.31327e+24	6.65636e+24
22600	1.75745e+23	2.98448e+24	1.60593e+23	6.98e+18	1.5852e+11	3.30568e+24	6.62651e+24
22700	1.69732e+23	2.95957e+24	1.69351e+23	8.05216e+18	2.06504e+11	3.2983e+24	6.59697e+24
22800	1.63951e+23	2.9342e+24	1.78453e+23	9.27524e+18	2.68343e+11	3.29113e+24	6.56774e+24
22900	1.5839e+23	2.90834e+24	1.87903e+23	1.06683e+19	3.4784e+11	3.28418e+24	6.53882e+24
23000	1.5304e+23	2.88201e+24	1.97703e+23	1.22525e+19	4.49779e+11	3.27745e+24	6.51021e+24
23100	1.47889e+23	2.8552e+24	2.07856e+23	1.40512e+19	5.80173e+11	3.27095e+24	6.48191e+24
23200	1.42929e+23	2.82791e+24	2.18364e+23	1.60904e+19	7.46551e+11	3.26468e+24	6.4539e+24
23300	1.38149e+23	2.80014e+24	2.29229e+23	1.83986e+19	9.58323e+11	3.25865e+24	6.42619e+24
23400	1.33542e+23	2.77189e+24	2.40449e+23	2.10071e+19	1.22721e+12	3.25286e+24	6.39876e+24
23500	1.291e+23	2.74318e+24	2.52025e+23	2.39507e+19	1.5678e+12	3.2473e+24	6.37163e+24
23600	1.24814e+23	2.714e+24	2.63954e+23	2.72671e+19	1.99816e+12	3.24199e+24	6.34478e+24
23700	1.20678e+23	2.68435e+24	2.76235e+23	3.09978e+19	2.54064e+12	3.23691e+24	6.31821e+24
23800	1.16685e+23	2.65425e+24	2.88862e+23	3.51881e+19	3.22281e+12	3.23208e+24	6.29191e+24
23900	1.12829e+23	2.6237e+24	3.01832e+23	3.98875e+19	4.07861e+12	3.22748e+24	6.26589e+24
24000	1.09103e+23	2.59271e+24	3.15139e+23	4.51497e+19	5.1497e+12	3.22313e+24	6.24013e+24
24100	1.05502e+23	2.5613e+24	3.28777e+23	5.10331e+19	6.48708e+12	3.21901e+24	6.21463e+24
24200	1.02021e+23	2.52947e+24	3.42737e+23	5.76012e+19	8.15306e+12	3.21512e+24	6.1894e+24
24300	9.86538e+22	2.49724e+24	3.57011e+23	6.49226e+19	1.02236e+13	3.21145e+24	6.16442e+24
24400	9.53969e+22	2.46462e+24	3.71588e+23	7.30713e+19	1.27909e+13	3.20801e+24	6.13969e+24
24500	9.22452e+22	2.43162e+24	3.8646e+23	8.21273e+19	1.5967e+13	3.20479e+24	6.1152e+24
24600	8.91948e+22	2.39828e+24	4.01612e+23	9.21768e+19	1.98872e+13	3.20178e+24	6.09096e+24
24700	8.62414e+22	2.3646e+24	4.17034e+23	1.03312e+20	2.47151e+13	3.19897e+24	6.06695e+24
24800	8.33815e+22	2.3306e+24	4.32712e+23	1.15633e+20	3.06475e+13	3.19637e+24	6.04317e+24
24900	8.06114e+22	2.2963e+24	4.4863e+23	1.29245e+20	3.7921e+13	3.19395e+24	6.01962e+24
25000	7.79279e+22	2.26173e+24	4.64775e+23	1.44263e+20	4.68191e+13	3.19172e+24	5.9963e+24
25100	7.53277e+22	2.22692e+24	4.81129e+23	1.60807e+20	5.7681e+13	3.18966e+24	5.97319e+24
25200	7.28079e+22	2.19187e+24	4.97677e+23	1.79007e+20	7.09115e+13	3.18776e+24	5.95029e+24
25300	7.03657e+22	2.15662e+24	5.144e+23	1.99002e+20	8.69929e+13	3.18602e+24	5.92761e+24
25400	6.79984e+22	2.1212e+24	5.31282e+23	2.20936e+20	1.06498e+14	3.18442e+24	5.90512e+24
25500	6.57035e+22	2.08562e+24	5.48303e+23	2.44966e+20	1.30106e+14	3.18296e+24	5.88284e+24
25600	6.34787e+22	2.04993e+24	5.65445e+23	2.71255e+20	1.58622e+14	3.18163e+24	5.86075e+24
25700	6.13216e+22	2.01413e+24	5.82689e+23	2.99979e+20	1.92995e+14	3.18041e+24	5.83885e+24
25800	5.92301e+22	1.97827e+24	6.00015e+23	3.3132e+20	2.34344e+14	3.17929e+24	5.81714e+24
25900	5.72023e+22	1.94236e+24	6.17403e+23	3.65473e+20	2.83986e+14	3.17827e+24	5.7956e+24
26000	5.52361e+22	1.90645e+24	6.34834e+23	4.02642e+20	3.43468e+14	3.17732e+24	5.77425e+24
26100	5.33297e+22	1.87055e+24	6.52288e+23	4.43043e+20	4.146e+14	3.17646e+24	5.75307e+24
26200	5.14814e+22	1.83469e+24	6.69745e+23	4.869e+20	4.99501e+14	3.17564e+24	5.73205e+24
26300	4.96895e+22	1.79891e+24	6.87184e+23	5.34452e+20	6.00644e+14	3.17488e+24	5.71119e+24
26400	4.79524e+22	1.76322e+24	7.04587e+23	5.85947e+20	7.20912e+14	3.17415e+24	5.6905e+24
26500	4.62686e+22	1.72766e+24	7.21934e+23	6.41646e+20	8.63657e+14	3.17345e+24	5.66996e+24
26600	4.46366e+22	1.69225e+24	7.39206e+23	7.01821e+20	1.03277e+15	3.17277e+24	5.64957e+24
26700	4.3055e+22	1.65703e+24	7.56384e+23	7.66758e+20	1.23277e+15	3.17209e+24	5.62933e+24
26800	4.15224e+22	1.62201e+24	7.73449e+23	8.36754e+20	1.46888e+15	3.17141e+24	5.60923e+24
26900	4.00375e+22	1.58721e+24	7.90384e+23	9.1212e+20	1.74712e+15	3.17072e+24	5.58927e+24
27000	3.85991e+22	1.55268e+24	8.07172e+23	9.9318e+20	2.07447e+15	3.17e+24	5.56944e+24
27100	3.7206e+22	1.51842e+24	8.23796e+23	1.08027e+21	2.45894e+15	3.16925e+24	5.54975e+24
27200	3.58569e+22	1.48446e+24	8.40238e+23	1.17374e+21	2.90975e+15	3.16846e+24	5.53019e+24
27300	3.45508e+22	1.45083e+24	8.56485e+23	1.27396e+21	3.43748e+15	3.16762e+24	5.51076e+24
27400	3.32865e+22	1.41754e+24	8.72521e+23	1.3813e+21	4.05427e+15	3.16672e+24	5.49144e+24
27500	3.20629e+22	1.38461e+24	8.88331e+23	1.49615e+21	4.77402e+15	3.16576e+24	5.47225e+24
27600	3.0879e+22	1.35206e+24	9.03903e+23	1.61894e+21	5.61259e+15	3.16472e+24	5.45318e+24
27700	2.97337e+22	1.31991e+24	9.19224e+23	1.75007e+21	6.58813e+15	3.1636e+24	5.43422e+24
27800	2.86261e+22	1.28817e+24	9.34282e+23	1.88998e+21	7.7213e+15	3.1624e+24	5.41537e+24
27900	2.75551e+22	1.25686e+24	9.49065e+23	2.03914e+21	9.03563e+15	3.16111e+24	5.39663e+24
28000	2.65198e+22	1.226e+24	9.63563e+23	2.198e+21	1.05579e+16	3.15972e+24	5.378e+24
28100	2.55192e+22	1.1956e+24	9.77767e+23	2.36706e+21	1.23184e+16	3.15823e+24	5.35948e+24
28200	2.45524e+22	1.16566e+24	9.91667e+23	2.54681e+21	1.43516e+16	3.15663e+24	5.34106e+24
28300	2.36186e+22	1.1362e+24	1.00526e+24	2.73777e+21	1.66966e+16	3.15493e+24	5.32274e+24
28400	2.27167e+22	1.10723e+24	1.01853e+24	2.94048e+21	1.93975e+16	3.15311e+24	5.30452e+24
28500	2.1846e+22	1.07876e+24	1.03147e+24	3.15548e+21	2.25041e+16	3.15117e+24	5.2864e+24
28600	2.10055e+22	1.05079e+24	1.04409e+24	3.38335e+21	2.60728e+16	3.14911e+24	5.26838e+24
28700	2.01945e+22	1.02333e+24	1.05637e+24	3.62468e+21	3.01669e+16	3.14693e+24	5.25045e+24
28800	1.94121e+22	9.96381e+23	1.06831e+24	3.88005e+21	3.48579e+16	3.14463e+24	5.23261e+24
28900	1.86574e+22	9.69956e+23	1.0799e+24	4.15011e+21	4.02261e+16	3.14221e+24	5.21487e+24
29000	1.79297e+22	9.44053e+23	1.09115e+24	4.43548e+21	4.63617e+16	3.13966e+24	5.19722e+24
29100	1.72281e+22	9.18675e+23	1.10205e+24	4.73683e+21	5.33661e+16	3.13698e+24	5.17967e+24
29200	1.6552e+22	8.93823e+23	1.11259e+24	5.05483e+21	6.13528e+16	3.13418e+24	5.1622e+24
29300	1.59005e+22	8.69497e+23	1.12279e+24	5.39018e+21	7.0449e+16	3.13125e+24	5.14482e+24
29400	1.52728e+22	8.45697e+23	1.13263e+24	5.7436e+21	8.07968e+16	3.12819e+24	5.12753e+24
29500	1.46684e+22	8.22422e+23	1.14212e+24	6.11581e+21	9.25554e+16	3.12501e+24	5.11033e+24
29600	1.40863e+22	7.99669e+23	1.15125e+24	6.50757e+21	1.05902e+17	3.1217e+24	5.09322e+24
29700	1.3526e+22	7.77437e+23	1.16004e+24	6.91966e+21	1.21035e+17	3.11827e+24	5.07619e+24
29800	1.29867e+22	7.55722e+23	1.16847e+24	7.35286e+21	1.38175e+17	3.11472e+24	5.05925e+24
29900	1.24678e+22	7.34519e+23	1.17655e+24	7.80799e+21	1.57567e+17	3.11105e+24	5.0424e+24
30000	1.19685e+22	7.13825e+23	1.18429e+24	8.28588e+21	1.79484e+17	3.10726e+24	5.02563e+24
