# Supplementary material for: Cross-Code Verification for Improved Thermophysical Properties of Argon, Krypton and Xenon Plasmas
Source: Entropy (Basel). 2026 Jul 22;28(7):830. doi: 10.3390/e28070830 (PMC13409251; doi:10.3390/e28070830)
Supplement: Supplementary file 1 [file entropy-28-00830-s001.zip › Ar_Kr_Xe_Data/Compositions/Krypton/Comp_Kr Composition 50 atm.csv]

Te [K]	n_{Kr}[#/m^3]	n_{Kr+}[#/m^3]	n_{Kr+2}[#/m^3]	n_{Kr+3}[#/m^3]	n_{Kr+4}[#/m^3]	n_{e-}[#/m^3]	n_{tot}[#/m^3]
300	1.20716e+27	1	1	1	1	14.0379	1.20716e+27
400	9.0537e+26	1	1	1	1	11.0125	9.0537e+26
500	7.24296e+26	1	1	1	1	10.1135	7.24296e+26
600	6.0358e+26	1	1	1	1	9.80858	6.0358e+26
700	5.17354e+26	1	1	1	1	9.71466	5.17354e+26
800	4.52685e+26	1	1	1	1	9.69992	4.52685e+26
900	4.02387e+26	1	1	1	1	9.7135	4.02387e+26
1000	3.62148e+26	1	1	1	1	9.73534	3.62148e+26
1100	3.29226e+26	1	1	1	1	9.75784	3.29226e+26
1200	3.0179e+26	1	1	1	1	9.77842	3.0179e+26
1300	2.78575e+26	1	1	1	1	9.79646	2.78575e+26
1400	2.58677e+26	30.9676	1	1	1	34.0062	2.58677e+26
1500	2.41432e+26	160.259	1	1	1	15587.1	2.41432e+26
1600	2.26343e+26	1394.68	1	1	1	1.61208e+06	2.26343e+26
1700	2.13028e+26	10989	1	1	1	8.29016e+07	2.13028e+26
1800	2.01193e+26	85627.7	1	1	1	2.21662e+09	2.01193e+26
1900	1.90604e+26	667135	1	1	1	3.38521e+10	1.90604e+26
2000	1.81074e+26	8.31443e+07	1	1	1	2.00744e+10	1.81074e+26
2100	1.72451e+26	1.28469e+09	1	1	1	6.38349e+10	1.72451e+26
2200	1.64613e+26	5.29335e+10	1	1	1	5.35025e+10	1.64613e+26
2300	1.57456e+26	2.67285e+11	1	1	1	2.69277e+11	1.57456e+26
2400	1.50895e+26	1.18263e+12	1	1	1	1.18263e+12	1.50895e+26
2500	1.44859e+26	4.63257e+12	1	1	1	4.63259e+12	1.44859e+26
2600	1.39288e+26	1.63463e+13	1	1	1	1.63464e+13	1.39288e+26
2700	1.34129e+26	5.25625e+13	1	1	1	5.25633e+13	1.34129e+26
2800	1.29339e+26	1.55564e+14	1	1	1	1.55567e+14	1.29339e+26
2900	1.24879e+26	4.27403e+14	1	1	1	4.27419e+14	1.24879e+26
3000	1.20716e+26	1.09822e+15	1	1	1	1.09828e+15	1.20716e+26
3100	1.16822e+26	2.65639e+15	1	1	1	2.65639e+15	1.16822e+26
3200	1.13171e+26	6.08241e+15	1	1	1	6.08241e+15	1.13171e+26
3300	1.09742e+26	1.32499e+16	1	1	1	1.32499e+16	1.09742e+26
3400	1.06514e+26	2.75812e+16	1	1	1	2.75812e+16	1.06514e+26
3500	1.03471e+26	5.50765e+16	1	1	1	5.50765e+16	1.03471e+26
3600	1.00597e+26	1.0587e+17	1	1	1	1.0587e+17	1.00597e+26
3700	9.78779e+25	1.96507e+17	1	1	1	1.96507e+17	9.78779e+25
3800	9.53021e+25	3.53166e+17	1	1	1	3.53166e+17	9.53021e+25
3900	9.28585e+25	6.16103e+17	1	1	1	6.16103e+17	9.28585e+25
4000	9.0537e+25	1.04561e+18	1	1	1	1.04561e+18	9.0537e+25
4100	8.83288e+25	1.72985e+18	1	1	1	1.72985e+18	8.83288e+25
4200	8.62257e+25	2.79485e+18	1	1	1	2.79485e+18	8.62257e+25
4300	8.42205e+25	4.41714e+18	1	1	1	4.41714e+18	8.42205e+25
4400	8.23064e+25	6.83925e+18	1	1	1	6.83925e+18	8.23064e+25
4500	8.04773e+25	1.03886e+19	1.04597	1	1	1.03886e+19	8.04774e+25
4600	7.87278e+25	1.55001e+19	4.25396	1	1	1.55001e+19	7.87279e+25
4700	7.70527e+25	2.27424e+19	16.3157	1	1	2.27424e+19	7.70528e+25
4800	7.54475e+25	3.28489e+19	59.2312	1	1	3.28489e+19	7.54475e+25
4900	7.39077e+25	4.67529e+19	204.22	1	1	4.67529e+19	7.39078e+25
5000	7.24295e+25	6.56272e+19	670.802	1	1	6.56272e+19	7.24296e+25
5100	7.10093e+25	9.09295e+19	2105.15	1	1	9.09295e+19	7.10094e+25
5200	6.96436e+25	1.24451e+20	6328.68	1	1	1.24451e+20	6.96439e+25
5300	6.83295e+25	1.68373e+20	18270.2	1	1	1.68373e+20	6.83298e+25
5400	6.7064e+25	2.25323e+20	50764.5	1	1	2.25323e+20	6.70645e+25
5500	6.58445e+25	2.98441e+20	136042	1	1	2.98441e+20	6.58451e+25
5600	6.46685e+25	3.91449e+20	352311	1	1	3.91449e+20	6.46693e+25
5700	6.35337e+25	5.08721e+20	883303	1	1	5.08721e+20	6.35348e+25
5800	6.2438e+25	6.55364e+20	2.1476e+06	1	1	6.55364e+20	6.24393e+25
5900	6.13794e+25	8.37296e+20	5.07158e+06	1	1	8.37296e+20	6.1381e+25
6000	6.03559e+25	1.06133e+21	1.16497e+07	1	1	1.06133e+21	6.0358e+25
6100	5.93659e+25	1.33528e+21	2.60651e+07	1	1	1.33528e+21	5.93685e+25
6200	5.84077e+25	1.668e+21	5.68774e+07	1	1	1.668e+21	5.8411e+25
6300	5.74797e+25	2.06956e+21	1.21192e+08	1	1	2.06956e+21	5.74838e+25
6400	5.65806e+25	2.55124e+21	2.52436e+08	1	1	2.55124e+21	5.65857e+25
6500	5.57089e+25	3.12574e+21	5.1455e+08	1	1	3.12574e+21	5.57151e+25
6600	5.48633e+25	3.80716e+21	1.02739e+09	1	1	3.80716e+21	5.48709e+25
6700	5.40428e+25	4.6112e+21	2.01131e+09	1	1	4.6112e+21	5.4052e+25
6800	5.3246e+25	5.55519e+21	3.86401e+09	1	1	5.55519e+21	5.32571e+25
6900	5.2472e+25	6.65824e+21	7.29073e+09	1	1	6.65824e+21	5.24853e+25
7000	5.17196e+25	7.94128e+21	1.35212e+10	1	1	7.94128e+21	5.17355e+25
7100	5.0988e+25	9.42756e+21	2.46676e+10	1	1	9.42756e+21	5.10069e+25
7200	5.02762e+25	1.11417e+22	4.42958e+10	1	1	1.11417e+22	5.02985e+25
7300	4.95833e+25	1.31111e+22	7.83479e+10	1	1	1.31111e+22	4.96095e+25
7400	4.89085e+25	1.53646e+22	1.36568e+11	1	1	1.53646e+22	4.89392e+25
7500	4.82509e+25	1.79341e+22	2.3475e+11	1	1	1.79341e+22	4.82867e+25
7600	4.76098e+25	2.08538e+22	3.98146e+11	1	1	2.08538e+22	4.76515e+25
7700	4.69844e+25	2.41598e+22	6.66614e+11	1	1	2.41598e+22	4.70328e+25
7800	4.63741e+25	2.78917e+22	1.10237e+12	1	1	2.78917e+22	4.64299e+25
7900	4.57782e+25	3.20908e+22	1.80136e+12	1	1	3.20908e+22	4.58424e+25
8000	4.51959e+25	3.68019e+22	2.90998e+12	1	1	3.68019e+22	4.52695e+25
8100	4.46268e+25	4.2072e+22	4.64925e+12	1	1	4.2072e+22	4.47109e+25
8200	4.407e+25	4.79511e+22	7.34939e+12	1	1	4.79511e+22	4.41659e+25
8300	4.35252e+25	5.44923e+22	1.14991e+13	1	1	5.44923e+22	4.36341e+25
8400	4.29916e+25	6.17512e+22	1.78148e+13	1	1	6.17512e+22	4.31151e+25
8500	4.24687e+25	6.97867e+22	2.73369e+13	1	1	6.97867e+22	4.26083e+25
8600	4.1956e+25	7.86603e+22	4.15637e+13	1	1	7.86603e+22	4.21133e+25
8700	4.1453e+25	8.84368e+22	6.26344e+13	1	1	8.84368e+22	4.16298e+25
8800	4.09591e+25	9.91837e+22	9.35786e+13	1	1	9.91837e+22	4.11574e+25
8900	4.04738e+25	1.10972e+23	1.38653e+14	1	1	1.10972e+23	4.06958e+25
9000	3.99967e+25	1.23874e+23	2.03793e+14	1	1	1.23874e+23	4.02444e+25
9100	3.95272e+25	1.37967e+23	2.97214e+14	1	1	1.37967e+23	3.98032e+25
9200	3.9065e+25	1.53331e+23	4.30208e+14	1	1	1.53331e+23	3.93716e+25
9300	3.86033e+25	1.70031e+23	6.18178e+14	1	1	1.70031e+23	3.89433e+25
9400	3.81552e+25	1.88185e+23	8.8204e+14	1	1	1.88185e+23	3.85316e+25
9500	3.77111e+25	2.07857e+23	1.24993e+15	1	1	2.07857e+23	3.81268e+25
9600	3.72723e+25	2.29142e+23	1.75955e+15	1.60963	1	2.29142e+23	3.77306e+25
9700	3.68456e+25	2.52159e+23	2.46109e+15	3.36267	1	2.52159e+23	3.73499e+25
9800	3.64171e+25	2.76953e+23	3.42083e+15	6.9293	1	2.76953e+23	3.6971e+25
9900	3.59861e+25	3.03613e+23	4.72596e+15	14.0902	1	3.03613e+23	3.65934e+25
10000	3.55646e+25	3.32288e+23	6.49079e+15	28.2816	1	3.32288e+23	3.62292e+25
10100	3.51546e+25	3.63101e+23	8.864e+15	56.0533	1	3.63101e+23	3.58808e+25
10200	3.47401e+25	3.96069e+23	1.20374e+16	109.753	1	3.96069e+23	3.55323e+25
10300	3.43282e+25	4.31332e+23	1.62587e+16	212.36	1	4.31332e+23	3.51909e+25
10400	3.39184e+25	4.68988e+23	2.1845e+16	406.18	1	4.68988e+23	3.48564e+25
10500	3.35105e+25	5.0914e+23	2.92005e+16	768.231	1	5.0914e+23	3.45288e+25
10600	3.31039e+25	5.5189e+23	3.88383e+16	1437.22	1	5.5189e+23	3.42077e+25
10700	3.26985e+25	5.97345e+23	5.14067e+16	2660.35	1	5.97345e+23	3.38932e+25
10800	3.22937e+25	6.45592e+23	6.77205e+16	4873.78	1	6.45592e+23	3.35849e+25
10900	3.18894e+25	6.96739e+23	8.88003e+16	8839.28	1	6.96739e+23	3.32829e+25
11000	3.14851e+25	7.50878e+23	1.15918e+17	15874.7	1	7.50878e+23	3.29869e+25
11100	3.10806e+25	8.08097e+23	1.50653e+17	28238.7	1	8.08097e+23	3.26968e+25
11200	3.06756e+25	8.68488e+23	1.94957e+17	49765.9	1	8.68488e+23	3.24125e+25
11300	3.02697e+25	9.32135e+23	2.51233e+17	86910	1	9.32136e+23	3.2134e+25
11400	2.98626e+25	9.9919e+23	3.22439e+17	150435	1	9.9919e+23	3.1861e+25
11500	2.94543e+25	1.0696e+24	4.12161e+17	258150	1	1.0696e+24	3.15935e+25
11600	2.90443e+25	1.14349e+24	5.24787e+17	439261	1	1.14349e+24	3.13313e+25
11700	2.86326e+25	1.22092e+24	6.65633e+17	741284	1	1.22092e+24	3.10745e+25
11800	2.82189e+25	1.30194e+24	8.41114e+17	1.24091e+06	1	1.30194e+24	3.08228e+25
11900	2.78029e+25	1.3866e+24	1.05895e+18	2.06094e+06	1	1.38661e+24	3.05761e+25
12000	2.73846e+25	1.47494e+24	1.32841e+18	3.39655e+06	1	1.47494e+24	3.03345e+25
12100	2.69638e+25	1.56697e+24	1.66056e+18	5.5556e+06	1	1.56698e+24	3.00978e+25
12200	2.65404e+25	1.66271e+24	2.06857e+18	9.02011e+06	1	1.66272e+24	2.98658e+25
12300	2.61143e+25	1.76218e+24	2.56808e+18	1.45394e+07	1	1.76218e+24	2.96386e+25
12400	2.56854e+25	1.86533e+24	3.17757e+18	2.32704e+07	1	1.86533e+24	2.9416e+25
12500	2.52537e+25	1.97215e+24	3.91882e+18	3.69863e+07	1	1.97216e+24	2.9198e+25
12600	2.48191e+25	2.08267e+24	4.8175e+18	5.83872e+07	1	2.08268e+24	2.89844e+25
12700	2.43815e+25	2.19685e+24	5.9036e+18	9.15574e+07	1	2.19686e+24	2.87752e+25
12800	2.39413e+25	2.31447e+24	7.21193e+18	1.42634e+08	1	2.31449e+24	2.85703e+25
12900	2.34982e+25	2.43568e+24	8.78346e+18	2.20779e+08	1	2.4357e+24	2.83696e+25
13000	2.30528e+25	2.56004e+24	1.06648e+19	3.39583e+08	1	2.56006e+24	2.81729e+25
13100	2.2605e+25	2.68762e+24	1.29107e+19	5.19087e+08	1	2.68764e+24	2.79803e+25
13200	2.21549e+25	2.81826e+24	1.55839e+19	7.88652e+08	1	2.8183e+24	2.77915e+25
13300	2.17027e+25	2.95189e+24	1.87564e+19	1.19105e+09	1	2.95193e+24	2.76066e+25
13400	2.12487e+25	3.08828e+24	2.25107e+19	1.7882e+09	1	3.08833e+24	2.74253e+25
13500	2.07926e+25	3.22752e+24	2.6942e+19	2.66928e+09	1	3.22757e+24	2.72477e+25
13600	2.03357e+25	3.36885e+24	3.21551e+19	3.96179e+09	1	3.36892e+24	2.70735e+25
13700	1.98779e+25	3.51235e+24	3.82723e+19	5.84729e+09	1	3.51243e+24	2.69027e+25
13800	1.94193e+25	3.65785e+24	4.54316e+19	8.58278e+09	1	3.65794e+24	2.67352e+25
13900	1.89606e+25	3.80499e+24	5.37867e+19	1.25297e+10	1	3.8051e+24	2.65708e+25
14000	1.85021e+25	3.95356e+24	6.3512e+19	1.81943e+10	1	3.95369e+24	2.64094e+25
14100	1.80441e+25	4.10332e+24	7.48027e+19	2.62816e+10	1	4.10347e+24	2.62509e+25
14200	1.75837e+25	4.25582e+24	8.78963e+19	3.77716e+10	1	4.256e+24	2.60956e+25
14300	1.71278e+25	4.40728e+24	1.03001e+20	5.4004e+10	1	4.40749e+24	2.59427e+25
14400	1.66737e+25	4.5591e+24	1.20404e+20	7.68268e+10	1	4.55934e+24	2.57922e+25
14500	1.62219e+25	4.71095e+24	1.40403e+20	1.08757e+11	1	4.71123e+24	2.56442e+25
14600	1.57729e+25	4.86256e+24	1.63331e+20	1.53211e+11	1	4.86288e+24	2.54985e+25
14700	1.53188e+25	5.01831e+24	1.89649e+20	2.14867e+11	1	5.01868e+24	2.5356e+25
14800	1.4876e+25	5.16894e+24	2.19589e+20	2.99847e+11	1	5.16938e+24	2.52146e+25
14900	1.44371e+25	5.31866e+24	2.53677e+20	4.16511e+11	1	5.31917e+24	2.50752e+25
15000	1.40027e+25	5.46701e+24	2.92393e+20	5.75941e+11	1	5.46759e+24	2.49376e+25
15100	1.35737e+25	5.61347e+24	3.36261e+20	7.9284e+11	1	5.61414e+24	2.48017e+25
15200	1.31495e+25	5.75839e+24	3.85878e+20	1.08665e+12	1	5.75916e+24	2.46674e+25
15300	1.27294e+25	5.90208e+24	4.419e+20	1.483e+12	1	5.90297e+24	2.45349e+25
15400	1.23179e+25	6.042e+24	5.0492e+20	2.0152e+12	1	6.04301e+24	2.44034e+25
15500	1.19132e+25	6.1792e+24	5.75725e+20	2.72699e+12	1	6.18035e+24	2.42733e+25
15600	1.15155e+25	6.31344e+24	6.55114e+20	3.67508e+12	1	6.31475e+24	2.41443e+25
15700	1.11252e+25	6.44452e+24	7.4395e+20	4.9329e+12	1	6.44601e+24	2.40165e+25
15800	1.07426e+25	6.57224e+24	8.43164e+20	6.59512e+12	1.31206	6.57393e+24	2.38896e+25
15900	1.0368e+25	6.69642e+24	9.53759e+20	8.78332e+12	2.20555	6.69833e+24	2.37638e+25
16000	1.00017e+25	6.81691e+24	1.07681e+21	1.16532e+13	3.68244	6.81907e+24	2.36388e+25
16100	9.64381e+24	6.93355e+24	1.21348e+21	1.54032e+13	6.10745	6.93598e+24	2.35146e+25
16200	9.29458e+24	7.04622e+24	1.36499e+21	2.02855e+13	10.0635	7.04895e+24	2.33911e+25
16300	8.95415e+24	7.1548e+24	1.53268e+21	2.66198e+13	16.4763	7.15787e+24	2.32684e+25
16400	8.62267e+24	7.25922e+24	1.71796e+21	3.48095e+13	26.8067	7.26266e+24	2.31463e+25
16500	8.30023e+24	7.3594e+24	1.92233e+21	4.53623e+13	43.347	7.36325e+24	2.30248e+25
16600	7.98281e+24	7.45759e+24	2.14779e+21	5.89211e+13	69.6789	7.46189e+24	2.29044e+25
16700	7.67847e+24	7.54923e+24	2.39536e+21	7.62729e+13	111.337	7.55402e+24	2.27841e+25
16800	7.38331e+24	7.63652e+24	2.6672e+21	9.84157e+13	176.875	7.64185e+24	2.26643e+25
16900	7.09731e+24	7.71944e+24	2.96523e+21	1.26585e+14	279.406	7.72537e+24	2.25451e+25
17000	6.82043e+24	7.79801e+24	3.29153e+21	1.62313e+14	438.933	7.80459e+24	2.24263e+25
17100	6.55262e+24	7.87224e+24	3.64827e+21	2.07495e+14	685.807	7.87954e+24	2.2308e+25
17200	6.29379e+24	7.94218e+24	4.03779e+21	2.64467e+14	1065.85	7.95026e+24	2.21903e+25
17300	6.04385e+24	8.00787e+24	4.46253e+21	3.36103e+14	1647.91	8.01679e+24	2.2073e+25
17400	5.80266e+24	8.06936e+24	4.92509e+21	4.25928e+14	2534.87	8.07921e+24	2.19562e+25
17500	5.5701e+24	8.12673e+24	5.42822e+21	5.38259e+14	3879.82	8.13759e+24	2.18399e+25
17600	5.34181e+24	8.18241e+24	5.97573e+21	6.78415e+14	5909.79	8.19436e+24	2.17245e+25
17700	5.12594e+24	8.2318e+24	6.56897e+21	8.5272e+14	8958.31	8.24494e+24	2.16092e+25
17800	4.9182e+24	8.27732e+24	7.21199e+21	1.06901e+15	13515.9	8.29174e+24	2.14945e+25
17900	4.71841e+24	8.31905e+24	7.9082e+21	1.33675e+15	20298.8	8.33486e+24	2.13802e+25
18000	4.52638e+24	8.35708e+24	8.66117e+21	1.66735e+15	30348.9	8.37441e+24	2.12665e+25
18100	4.34652e+24	8.38897e+24	9.47325e+21	2.07449e+15	45174	8.40792e+24	2.11529e+25
18200	4.16945e+24	8.41992e+24	1.03512e+22	2.57504e+15	66954.1	8.44062e+24	2.10403e+25
18300	3.99949e+24	8.44749e+24	1.12978e+22	3.18884e+15	98816.4	8.47009e+24	2.09284e+25
18400	3.83645e+24	8.47181e+24	1.23175e+22	3.93987e+15	145238	8.49645e+24	2.0817e+25
18500	3.68009e+24	8.49298e+24	1.34149e+22	4.85679e+15	212602	8.51981e+24	2.07063e+25
18600	3.5302e+24	8.51112e+24	1.45948e+22	5.97387e+15	309973	8.54031e+24	2.05962e+25
18700	3.38656e+24	8.52633e+24	1.58623e+22	7.33195e+15	450178	8.55806e+24	2.04868e+25
18800	3.24896e+24	8.53873e+24	1.72227e+22	8.97964e+15	651296	8.57317e+24	2.03781e+25
18900	3.11717e+24	8.54841e+24	1.86815e+22	1.09747e+16	938727	8.58578e+24	2.027e+25
19000	2.99098e+24	8.55549e+24	2.02445e+22	1.33855e+16	1.34802e+06	8.59598e+24	2.01627e+25
19100	2.87019e+24	8.56008e+24	2.19178e+22	1.62931e+16	1.92877e+06	8.60391e+24	2.00561e+25
19200	2.75458e+24	8.56226e+24	2.37076e+22	1.97932e+16	2.74991e+06	8.60968e+24	1.99502e+25
19300	2.65083e+24	8.55836e+24	2.56153e+22	2.39972e+16	3.90702e+06	8.60959e+24	1.98444e+25
19400	2.545e+24	8.55603e+24	2.7658e+22	2.90406e+16	5.53195e+06	8.61134e+24	1.974e+25
19500	2.44376e+24	8.55159e+24	2.98379e+22	3.50782e+16	7.80629e+06	8.61126e+24	1.96364e+25
19600	2.34692e+24	8.54512e+24	3.21625e+22	4.22932e+16	1.09792e+07	8.60945e+24	1.95337e+25
19700	2.25428e+24	8.53672e+24	3.46393e+22	5.08998e+16	1.53915e+07	8.606e+24	1.94316e+25
19800	2.16567e+24	8.52647e+24	3.72766e+22	6.11491e+16	2.15078e+07	8.60102e+24	1.93304e+25
19900	2.08092e+24	8.51444e+24	4.00827e+22	7.33338e+16	2.99602e+07	8.5946e+24	1.923e+25
20000	1.99987e+24	8.50071e+24	4.30661e+22	8.7795e+16	4.16048e+07	8.58684e+24	1.91305e+25
20100	1.92234e+24	8.48534e+24	4.62359e+22	1.0493e+17	5.7599e+07	8.57781e+24	1.90317e+25
20200	1.84819e+24	8.46841e+24	4.96014e+22	1.25199e+17	7.95024e+07	8.56761e+24	1.89338e+25
20300	1.77727e+24	8.44998e+24	5.3172e+22	1.49138e+17	1.0941e+08	8.55632e+24	1.88367e+25
20400	1.70942e+24	8.4301e+24	5.69577e+22	1.77367e+17	1.50131e+08	8.54402e+24	1.87405e+25
20500	1.64452e+24	8.40884e+24	6.09687e+22	2.10601e+17	2.05415e+08	8.53078e+24	1.86451e+25
20600	1.58242e+24	8.38624e+24	6.52155e+22	2.49668e+17	2.80262e+08	8.51667e+24	1.85506e+25
20700	1.52301e+24	8.36236e+24	6.97089e+22	2.95522e+17	3.81313e+08	8.50178e+24	1.84568e+25
20800	1.46615e+24	8.33723e+24	7.446e+22	3.4926e+17	5.17372e+08	8.48615e+24	1.8364e+25
20900	1.41173e+24	8.31091e+24	7.94803e+22	4.12144e+17	7.00075e+08	8.46987e+24	1.8272e+25
21000	1.35964e+24	8.28343e+24	8.47814e+22	4.85622e+17	9.4476e+08	8.45299e+24	1.81808e+25
21100	1.30977e+24	8.25482e+24	9.03753e+22	5.71354e+17	1.2716e+09	8.43557e+24	1.80905e+25
21200	1.26201e+24	8.22512e+24	9.62743e+22	6.71238e+17	1.70704e+09	8.41767e+24	1.80011e+25
21300	1.21627e+24	8.19436e+24	1.02491e+23	7.87445e+17	2.28568e+09	8.39935e+24	1.79125e+25
21400	1.17246e+24	8.16257e+24	1.09038e+23	9.22449e+17	3.05269e+09	8.38065e+24	1.78247e+25
21500	1.13048e+24	8.12977e+24	1.15928e+23	1.07907e+18	4.06684e+09	8.36162e+24	1.77378e+25
21600	1.09025e+24	8.09597e+24	1.23175e+23	1.26052e+18	5.40444e+09	8.34233e+24	1.76517e+25
21700	1.05169e+24	8.06121e+24	1.30791e+23	1.47044e+18	7.16436e+09	8.3228e+24	1.75665e+25
21800	1.01471e+24	8.0255e+24	1.38791e+23	1.71296e+18	9.47434e+09	8.30309e+24	1.74821e+25
21900	9.7925e+23	7.98886e+24	1.47188e+23	1.99277e+18	1.2499e+10	8.28324e+24	1.73985e+25
22000	9.52953e+23	7.94715e+24	1.55964e+23	2.31525e+18	1.64535e+10	8.25909e+24	1.73152e+25
22100	9.20246e+23	7.90871e+24	1.65194e+23	2.68623e+18	2.1604e+10	8.23911e+24	1.72333e+25
22200	8.88849e+23	7.86936e+24	1.74863e+23	3.11253e+18	2.83009e+10	8.2191e+24	1.71522e+25
22300	8.58702e+23	7.82912e+24	1.84985e+23	3.60175e+18	3.69882e+10	8.19911e+24	1.70719e+25
22400	8.29746e+23	7.78799e+24	1.95573e+23	4.16242e+18	4.82321e+10	8.17915e+24	1.69925e+25
22500	8.04325e+23	7.7447e+24	2.06623e+23	4.80411e+18	6.2755e+10	8.15797e+24	1.69136e+25
22600	7.77565e+23	7.70182e+24	2.18184e+23	5.53764e+18	8.14642e+10	8.13821e+24	1.68358e+25
22700	7.51839e+23	7.65806e+24	2.30252e+23	6.37502e+18	1.05517e+11	8.11859e+24	1.67587e+25
22800	7.2708e+23	7.61344e+24	2.42834e+23	7.32951e+18	1.36367e+11	8.09913e+24	1.66825e+25
22900	7.04663e+23	7.56719e+24	2.55946e+23	8.4166e+18	1.75866e+11	8.07911e+24	1.66069e+25
23000	6.81746e+23	7.52081e+24	2.69613e+23	9.65272e+18	2.26305e+11	8.06006e+24	1.65322e+25
23100	6.59685e+23	7.47354e+24	2.83839e+23	1.10566e+19	2.90587e+11	8.04125e+24	1.64583e+25
23200	6.38442e+23	7.4254e+24	2.98635e+23	1.26489e+19	3.72335e+11	8.0227e+24	1.63852e+25
23300	6.17979e+23	7.37636e+24	3.14013e+23	1.44527e+19	4.76074e+11	8.00443e+24	1.63128e+25
23400	5.98263e+23	7.32645e+24	3.29985e+23	1.64935e+19	6.07442e+11	7.98647e+24	1.62412e+25
23500	5.79259e+23	7.27565e+24	3.46559e+23	1.87995e+19	7.73449e+11	7.96882e+24	1.61703e+25
23600	5.62203e+23	7.22329e+24	3.63734e+23	2.1402e+19	9.82837e+11	7.95082e+24	1.61001e+25
23700	5.44513e+23	7.17071e+24	3.81542e+23	2.4335e+19	1.24629e+12	7.93387e+24	1.60307e+25
23800	5.27446e+23	7.11724e+24	3.99981e+23	2.76366e+19	1.57715e+12	7.91729e+24	1.5962e+25
23900	5.10973e+23	7.06288e+24	4.19055e+23	3.13483e+19	1.9918e+12	7.90109e+24	1.5894e+25
24000	4.95069e+23	7.00763e+24	4.38773e+23	3.5516e+19	2.51042e+12	7.88528e+24	1.58268e+25
24100	4.79709e+23	6.95148e+24	4.5914e+23	4.01897e+19	3.15775e+12	7.86988e+24	1.57603e+25
24200	4.6487e+23	6.89444e+24	4.80158e+23	4.54243e+19	3.96411e+12	7.85489e+24	1.56944e+25
24300	4.50529e+23	6.83651e+24	5.01832e+23	5.12798e+19	4.96657e+12	7.84033e+24	1.56293e+25
24400	4.36666e+23	6.7777e+24	5.24164e+23	5.78217e+19	6.21031e+12	7.8262e+24	1.55648e+25
24500	4.23261e+23	6.718e+24	5.47153e+23	6.51212e+19	7.75035e+12	7.81251e+24	1.5501e+25
24600	4.10294e+23	6.65743e+24	5.708e+23	7.32561e+19	9.65354e+12	7.79925e+24	1.54379e+25
24700	3.97748e+23	6.596e+24	5.95101e+23	8.23106e+19	1.20009e+13	7.78645e+24	1.53754e+25
24800	3.85605e+23	6.53371e+24	6.20055e+23	9.23763e+19	1.48903e+13	7.77409e+24	1.53136e+25
24900	3.73849e+23	6.47057e+24	6.45655e+23	1.03552e+20	1.84402e+13	7.76219e+24	1.52524e+25
25000	3.62465e+23	6.40659e+24	6.71897e+23	1.15945e+20	2.27931e+13	7.75073e+24	1.51918e+25
25100	3.51439e+23	6.3418e+24	6.98771e+23	1.29671e+20	2.81203e+13	7.73973e+24	1.51319e+25
25200	3.40755e+23	6.2762e+24	7.26269e+23	1.44855e+20	3.46274e+13	7.72917e+24	1.50725e+25
25300	3.30402e+23	6.20981e+24	7.54381e+23	1.6163e+20	4.25606e+13	7.71906e+24	1.50138e+25
25400	3.20365e+23	6.14266e+24	7.83092e+23	1.80141e+20	5.22141e+13	7.70939e+24	1.49557e+25
25500	3.37174e+23	6.06157e+24	8.11716e+23	2.00601e+20	6.40153e+13	7.68561e+24	1.48963e+25
25600	3.27282e+23	5.99323e+24	8.41565e+23	2.23064e+20	7.82449e+13	7.67703e+24	1.48393e+25
25700	3.17675e+23	5.92419e+24	8.71969e+23	2.47762e+20	9.54628e+13	7.66887e+24	1.4783e+25
25800	3.08342e+23	5.85448e+24	9.0291e+23	2.74883e+20	1.16258e+14	7.66113e+24	1.47271e+25
25900	2.99274e+23	5.78413e+24	9.34368e+23	3.0463e+20	1.41328e+14	7.65378e+24	1.46719e+25
26000	2.90462e+23	5.71317e+24	9.66322e+23	3.37218e+20	1.71495e+14	7.64682e+24	1.46171e+25
26100	2.81897e+23	5.64162e+24	9.9875e+23	3.72877e+20	2.0773e+14	7.64024e+24	1.45629e+25
26200	2.73571e+23	5.56954e+24	1.03163e+24	4.11849e+20	2.51176e+14	7.63403e+24	1.45092e+25
26300	2.65477e+23	5.49694e+24	1.06493e+24	4.54392e+20	3.03173e+14	7.62816e+24	1.4456e+25
26400	2.57606e+23	5.42387e+24	1.09863e+24	5.00781e+20	3.65296e+14	7.62264e+24	1.44032e+25
26500	2.49952e+23	5.35037e+24	1.13271e+24	5.51304e+20	4.39383e+14	7.61743e+24	1.4351e+25
26600	2.42507e+23	5.27647e+24	1.16713e+24	6.06267e+20	5.27585e+14	7.61254e+24	1.42992e+25
26700	2.35267e+23	5.20221e+24	1.20186e+24	6.65992e+20	6.32409e+14	7.60793e+24	1.42479e+25
26800	2.28224e+23	5.12765e+24	1.23688e+24	7.30818e+20	7.56772e+14	7.6036e+24	1.41971e+25
26900	2.21373e+23	5.05281e+24	1.27215e+24	8.01104e+20	9.04066e+14	7.59952e+24	1.41467e+25
27000	2.14708e+23	4.97775e+24	1.30765e+24	8.77224e+20	1.07822e+15	7.59568e+24	1.40967e+25
27100	2.08224e+23	4.90251e+24	1.34334e+24	9.59572e+20	1.2838e+15	7.59207e+24	1.40471e+25
27200	2.01916e+23	4.82713e+24	1.37919e+24	1.04856e+21	1.52606e+15	7.58865e+24	1.39979e+25
27300	1.95779e+23	4.75166e+24	1.41516e+24	1.14463e+21	1.81107e+15	7.58543e+24	1.39492e+25
27400	1.89808e+23	4.67615e+24	1.45124e+24	1.24822e+21	2.14585e+15	7.58236e+24	1.39008e+25
27500	1.84e+23	4.60063e+24	1.48737e+24	1.35982e+21	2.53845e+15	7.57944e+24	1.38528e+25
27600	1.78349e+23	4.52516e+24	1.52353e+24	1.47991e+21	2.99812e+15	7.57666e+24	1.38052e+25
27700	1.72853e+23	4.44978e+24	1.55968e+24	1.60901e+21	3.53548e+15	7.57398e+24	1.37579e+25
27800	1.67506e+23	4.37453e+24	1.5958e+24	1.74766e+21	4.16266e+15	7.57139e+24	1.3711e+25
27900	1.62305e+23	4.29947e+24	1.63185e+24	1.89641e+21	4.89358e+15	7.56887e+24	1.36644e+25
28000	1.57246e+23	4.22464e+24	1.6678e+24	2.05585e+21	5.74409e+15	7.56641e+24	1.36182e+25
28100	1.52327e+23	4.15007e+24	1.70362e+24	2.22658e+21	6.73227e+15	7.56399e+24	1.35722e+25
28200	1.47543e+23	4.07582e+24	1.73927e+24	2.40922e+21	7.8787e+15	7.56158e+24	1.35266e+25
28300	1.42891e+23	4.00192e+24	1.77472e+24	2.60443e+21	9.20679e+15	7.55917e+24	1.34813e+25
28400	1.38369e+23	3.92841e+24	1.80995e+24	2.81288e+21	1.07431e+16	7.55675e+24	1.34363e+25
28500	1.33972e+23	3.85534e+24	1.84492e+24	3.03526e+21	1.25177e+16	7.55429e+24	1.33916e+25
28600	1.29699e+23	3.78275e+24	1.87961e+24	3.27229e+21	1.45648e+16	7.55179e+24	1.33471e+25
28700	1.25545e+23	3.71067e+24	1.91399e+24	3.52472e+21	1.69228e+16	7.54923e+24	1.3303e+25
28800	1.2151e+23	3.63913e+24	1.94804e+24	3.79332e+21	1.96353e+16	7.54658e+24	1.32591e+25
28900	1.17588e+23	3.56818e+24	1.98171e+24	4.07888e+21	2.27514e+16	7.54385e+24	1.32154e+25
29000	1.13779e+23	3.49785e+24	2.01501e+24	4.38222e+21	2.63263e+16	7.54101e+24	1.3172e+25
29100	1.10079e+23	3.42817e+24	2.04788e+24	4.70418e+21	3.04223e+16	7.53805e+24	1.31289e+25
29200	1.06486e+23	3.35917e+24	2.08033e+24	5.04564e+21	3.51092e+16	7.53496e+24	1.3086e+25
29300	1.02997e+23	3.29087e+24	2.11232e+24	5.40749e+21	4.04655e+16	7.53173e+24	1.30433e+25
29400	9.96097e+22	3.22332e+24	2.14383e+24	5.79064e+21	4.65791e+16	7.52835e+24	1.30009e+25
29500	9.6322e+22	3.15652e+24	2.17484e+24	6.19605e+21	5.35484e+16	7.5248e+24	1.29587e+25
29600	9.31312e+22	3.09052e+24	2.20535e+24	6.62469e+21	6.14835e+16	7.52109e+24	1.29167e+25
29700	9.00353e+22	3.02532e+24	2.23532e+24	7.07756e+21	7.05075e+16	7.51719e+24	1.28749e+25
29800	8.70317e+22	2.96095e+24	2.26474e+24	7.55569e+21	8.07576e+16	7.5131e+24	1.28334e+25
29900	8.41185e+22	2.89743e+24	2.2936e+24	8.06013e+21	9.23868e+16	7.50882e+24	1.2792e+25
30000	8.12932e+22	2.83478e+24	2.32189e+24	8.59196e+21	1.05566e+17	7.50433e+24	1.27509e+25
