# Supplementary material for: Cross-Code Verification for Improved Thermophysical Properties of Argon, Krypton and Xenon Plasmas
Source: Entropy (Basel). 2026 Jul 22;28(7):830. doi: 10.3390/e28070830 (PMC13409251; doi:10.3390/e28070830)
Supplement: Supplementary file 1 [file entropy-28-00830-s001.zip › Ar_Kr_Xe_Data/Compositions/Krypton/Comp_Kr Composition 100 atm.csv]

Te [K]	n_{Kr}[#/m^3]	n_{Kr+}[#/m^3]	n_{Kr+2}[#/m^3]	n_{Kr+3}[#/m^3]	n_{Kr+4}[#/m^3]	n_{e-}[#/m^3]	n_{tot}[#/m^3]
300	2.41432e+27	1	1	1	1	12.9326	2.41432e+27
400	1.81074e+27	1	1	1	1	10.6899	1.81074e+27
500	1.44859e+27	1	1	1	1	9.99057	1.44859e+27
600	1.20716e+27	1	1	1	1	9.75732	1.20716e+27
700	1.03471e+27	1	1	1	1	9.6926	1.03471e+27
800	9.0537e+26	1	1	1	1	9.69033	9.0537e+26
900	8.04774e+26	1	1	1	1	9.70932	8.04774e+26
1000	7.24296e+26	1	1	1	1	9.73352	7.24296e+26
1100	6.58451e+26	1	1	1	1	9.75705	6.58451e+26
1200	6.0358e+26	1	1	1	1	9.77808	6.0358e+26
1300	5.57151e+26	1	1	1	1	9.79631	5.57151e+26
1400	5.17354e+26	39.8738	1	1	1	52.8211	5.17354e+26
1500	4.82864e+26	218.1	1	1	1	22906.7	4.82864e+26
1600	4.52685e+26	1839.95	1	1	1	2.44391e+06	4.52685e+26
1700	4.26057e+26	14445	1	1	1	1.26134e+08	4.26057e+26
1800	4.02387e+26	112506	1	1	1	3.37411e+09	4.02387e+26
1900	3.81209e+26	876499	1	1	1	5.15322e+10	3.81209e+26
2000	3.62148e+26	2.73449e+07	1	1	1	1.22076e+11	3.62148e+26
2100	3.44903e+26	6.25017e+09	1	1	1	2.62419e+10	3.44903e+26
2200	3.29226e+26	3.63813e+10	1	1	1	1.55688e+11	3.29226e+26
2300	3.14911e+26	3.7382e+11	1	1	1	3.85072e+11	3.14911e+26
2400	3.0179e+26	1.67249e+12	1	1	1	1.6725e+12	3.0179e+26
2500	2.89719e+26	6.55144e+12	1	1	1	6.55149e+12	2.89719e+26
2600	2.78575e+26	2.31172e+13	1	1	1	2.31174e+13	2.78575e+26
2700	2.68258e+26	7.43347e+13	1	1	1	7.43361e+13	2.68258e+26
2800	2.58677e+26	2.20001e+14	1	1	1	2.20007e+14	2.58677e+26
2900	2.49757e+26	6.04443e+14	1	1	1	6.04469e+14	2.49757e+26
3000	2.41432e+26	1.55314e+15	1	1	1	1.55323e+15	2.41432e+26
3100	2.33644e+26	3.75678e+15	1	1	1	3.75678e+15	2.33644e+26
3200	2.26343e+26	8.60206e+15	1	1	1	8.60206e+15	2.26343e+26
3300	2.19484e+26	1.8739e+16	1	1	1	1.8739e+16	2.19484e+26
3400	2.13028e+26	3.90079e+16	1	1	1	3.90079e+16	2.13028e+26
3500	2.06942e+26	7.78956e+16	1	1	1	7.78956e+16	2.06942e+26
3600	2.01193e+26	1.49738e+17	1	1	1	1.49738e+17	2.01193e+26
3700	1.95756e+26	2.77939e+17	1	1	1	2.77939e+17	1.95756e+26
3800	1.90604e+26	4.99535e+17	1	1	1	4.99535e+17	1.90604e+26
3900	1.85717e+26	8.71483e+17	1	1	1	8.71483e+17	1.85717e+26
4000	1.81074e+26	1.47911e+18	1	1	1	1.47911e+18	1.81074e+26
4100	1.76658e+26	2.44718e+18	1	1	1	2.44718e+18	1.76658e+26
4200	1.72451e+26	3.95409e+18	1	1	1	3.95409e+18	1.72451e+26
4300	1.68441e+26	6.24979e+18	1	1	1	6.24979e+18	1.68441e+26
4400	1.64613e+26	9.67778e+18	1	1	1	9.67778e+18	1.64613e+26
4500	1.60955e+26	1.47019e+19	1.04779	1	1	1.47019e+19	1.60955e+26
4600	1.57456e+26	2.19384e+19	4.26267	1	1	2.19384e+19	1.57456e+26
4700	1.54106e+26	3.21936e+19	16.3549	1	1	3.21936e+19	1.54106e+26
4800	1.50895e+26	4.65074e+19	59.3972	1	1	4.65074e+19	1.50895e+26
4900	1.47815e+26	6.62043e+19	204.882	1	1	6.62043e+19	1.47816e+26
5000	1.44859e+26	9.29493e+19	673.304	1	1	9.29493e+19	1.44859e+26
5100	1.42019e+26	1.28813e+20	2114.13	1	1	1.28813e+20	1.42019e+26
5200	1.39287e+26	1.76342e+20	6359.39	1	1	1.76342e+20	1.39288e+26
5300	1.36659e+26	2.38638e+20	18370.6	1	1	2.38638e+20	1.3666e+26
5400	1.34128e+26	3.19442e+20	51078.4	1	1	3.19442e+20	1.34129e+26
5500	1.31689e+26	4.23227e+20	136984	1	1	4.23227e+20	1.3169e+26
5600	1.29338e+26	5.55302e+20	355036	1	1	5.55302e+20	1.29339e+26
5700	1.27068e+26	7.21909e+20	890897	1	1	7.21909e+20	1.2707e+26
5800	1.24877e+26	9.30347e+20	2.16805e+06	1	1	9.30347e+20	1.24879e+26
5900	1.2276e+26	1.18908e+21	5.12485e+06	1	1	1.18908e+21	1.22762e+26
6000	1.20713e+26	1.50787e+21	1.17842e+07	1	1	1.50787e+21	1.20716e+26
6100	1.18733e+26	1.89791e+21	2.63952e+07	1	1	1.89791e+21	1.18737e+26
6200	1.16817e+26	2.37193e+21	5.76644e+07	1	1	2.37193e+21	1.16822e+26
6300	1.14962e+26	2.94439e+21	1.23019e+08	1	1	2.94439e+21	1.14968e+26
6400	1.13164e+26	3.63158e+21	2.56571e+08	1	1	3.63158e+21	1.13171e+26
6500	1.11421e+26	4.45176e+21	5.23686e+08	1	1	4.45176e+21	1.1143e+26
6600	1.09731e+26	5.42535e+21	1.04711e+09	1	1	5.42535e+21	1.09742e+26
6700	1.08091e+26	6.57505e+21	2.05295e+09	1	1	6.57505e+21	1.08104e+26
6800	1.06498e+26	7.92602e+21	3.9501e+09	1	1	7.92602e+21	1.06514e+26
6900	1.04952e+26	9.50599e+21	7.46516e+09	1	1	9.50599e+21	1.04971e+26
7000	1.03448e+26	1.13455e+22	1.38679e+10	1	1	1.13455e+22	1.03471e+26
7100	1.01987e+26	1.34779e+22	2.53418e+10	1	1	1.34779e+22	1.02014e+26
7200	1.00565e+26	1.59406e+22	4.55918e+10	1	1	1.59406e+22	1.00597e+26
7300	9.91814e+25	1.87726e+22	8.0792e+10	1	1	1.87726e+22	9.92189e+25
7400	9.78342e+25	2.20176e+22	1.41118e+11	1	1	2.20176e+22	9.78783e+25
7500	9.65219e+25	2.57214e+22	2.43075e+11	1	1	2.57214e+22	9.65734e+25
7600	9.52429e+25	2.99342e+22	4.13124e+11	1	1	2.99342e+22	9.53028e+25
7700	9.39959e+25	3.47106e+22	6.93188e+11	1	1	3.47106e+22	9.40654e+25
7800	9.27794e+25	4.01089e+22	1.14888e+12	1	1	4.01089e+22	9.28597e+25
7900	9.15921e+25	4.6191e+22	1.88166e+12	1	1	4.6191e+22	9.16845e+25
8000	9.04328e+25	5.30236e+22	3.04687e+12	1	1	5.30236e+22	9.05388e+25
8100	8.93001e+25	6.06775e+22	4.87976e+12	1	1	6.06775e+22	8.94214e+25
8200	8.8193e+25	6.92283e+22	7.73302e+12	1	1	6.92283e+22	8.83314e+25
8300	8.71102e+25	7.87557e+22	1.21302e+13	1	1	7.87557e+22	8.72678e+25
8400	8.60509e+25	8.93448e+22	1.88418e+13	1	1	8.93448e+22	8.62295e+25
8500	8.50136e+25	1.01085e+23	2.89906e+13	1	1	1.01085e+23	8.52158e+25
8600	8.39977e+25	1.14071e+23	4.41994e+13	1	1	1.14071e+23	8.42259e+25
8700	8.30019e+25	1.28401e+23	6.6794e+13	1	1	1.28401e+23	8.32587e+25
8800	8.20254e+25	1.44181e+23	1.00081e+14	1	1	1.44181e+23	8.23138e+25
8900	8.10672e+25	1.61521e+23	1.48724e+14	1	1	1.61521e+23	8.13903e+25
9000	8.01264e+25	1.80535e+23	2.19255e+14	1	1	1.80535e+23	8.04875e+25
9100	7.9202e+25	2.01342e+23	3.20748e+14	1	1	2.01342e+23	7.96047e+25
9200	7.82933e+25	2.24069e+23	4.65733e+14	1	1	2.24069e+23	7.87414e+25
9300	7.73993e+25	2.48845e+23	6.71384e+14	1	1	2.48845e+23	7.7897e+25
9400	7.65191e+25	2.75806e+23	9.61088e+14	1	1	2.75806e+23	7.70708e+25
9500	7.56522e+25	3.05092e+23	1.3665e+15	1	1	3.05092e+23	7.62623e+25
9600	7.47974e+25	3.36849e+23	1.93019e+15	1.36733	1	3.36849e+23	7.54711e+25
9700	7.39411e+25	3.71192e+23	2.70902e+15	2.87607	1	3.71192e+23	7.46835e+25
9800	7.31216e+25	4.08384e+23	3.77882e+15	5.96713	1	4.08384e+23	7.39383e+25
9900	7.22989e+25	4.48474e+23	5.23941e+15	12.218	1	4.48474e+23	7.31959e+25
10000	7.14855e+25	4.91664e+23	7.22231e+15	24.6978	1	4.91664e+23	7.24688e+25
10100	7.06655e+25	5.38059e+23	9.89908e+15	49.3077	1	5.38059e+23	7.17417e+25
10200	6.98664e+25	5.87943e+23	1.34939e+16	97.2527	1	5.87943e+23	7.10423e+25
10300	6.90929e+25	6.41536e+23	1.82968e+16	189.564	1	6.41536e+23	7.0376e+25
10400	6.83089e+25	6.98843e+23	2.46794e+16	365.31	1	6.98843e+23	6.97066e+25
10500	6.75305e+25	7.60125e+23	3.31204e+16	696.208	1	7.60125e+23	6.90508e+25
10600	6.6757e+25	8.25563e+23	4.42298e+16	1312.56	1	8.25563e+23	6.84082e+25
10700	6.59878e+25	8.95341e+23	5.87826e+16	2448.65	1	8.95341e+23	6.77785e+25
10800	6.52221e+25	9.69679e+23	7.77601e+16	4521.52	1	9.69679e+23	6.71615e+25
10900	6.44594e+25	1.0487e+24	1.02395e+17	8266.27	1	1.0487e+24	6.65568e+25
11000	6.3699e+25	1.13263e+24	1.34236e+17	14966.3	1	1.13263e+24	6.59642e+25
11100	6.29403e+25	1.22164e+24	1.75217e+17	26841.3	1	1.22164e+24	6.53836e+25
11200	6.21827e+25	1.31591e+24	2.27742e+17	47695.8	1	1.31591e+24	6.48146e+25
11300	6.14257e+25	1.41562e+24	2.94789e+17	83993.1	1	1.41562e+24	6.42569e+25
11400	6.06686e+25	1.52096e+24	3.80036e+17	146618	1	1.52096e+24	6.37105e+25
11500	5.9911e+25	1.63209e+24	4.88003e+17	253749	1	1.63209e+24	6.31752e+25
11600	5.91522e+25	1.74916e+24	6.24222e+17	435490	1	1.74916e+24	6.26506e+25
11700	5.83919e+25	1.87234e+24	7.95449e+17	741297	1	1.87234e+24	6.21366e+25
11800	5.76294e+25	2.00186e+24	1.00992e+18	1.25179e+06	1	2.00186e+24	6.16332e+25
11900	5.68645e+25	2.13771e+24	1.27754e+18	2.09731e+06	1	2.13771e+24	6.11399e+25
12000	5.60966e+25	2.28015e+24	1.61036e+18	3.48712e+06	1	2.28015e+24	6.06569e+25
12100	5.53255e+25	2.42914e+24	2.02279e+18	5.75454e+06	1	2.42915e+24	6.01838e+25
12200	5.45507e+25	2.58486e+24	2.53215e+18	9.42665e+06	1	2.58487e+24	5.97205e+25
12300	5.3772e+25	2.74741e+24	3.15913e+18	1.53311e+07	1	2.74742e+24	5.92668e+25
12400	5.29888e+25	2.91694e+24	3.92842e+18	2.47587e+07	1	2.91695e+24	5.88227e+25
12500	5.22014e+25	3.09327e+24	4.86911e+18	3.9707e+07	1	3.09328e+24	5.83879e+25
12600	5.14092e+25	3.27655e+24	6.01577e+18	6.32484e+07	1	3.27657e+24	5.79624e+25
12700	5.06123e+25	3.46675e+24	7.4091e+18	1.00076e+08	1	3.46676e+24	5.75459e+25
12800	4.98106e+25	3.66386e+24	9.09692e+18	1.57311e+08	1	3.66388e+24	5.71383e+25
12900	4.90026e+25	3.86849e+24	1.11362e+19	2.45703e+08	1	3.86852e+24	5.67397e+25
13000	4.81907e+25	4.07934e+24	1.35905e+19	3.81312e+08	1	4.07937e+24	5.63495e+25
13100	4.7374e+25	4.29688e+24	1.65366e+19	5.88086e+08	1	4.29691e+24	5.59678e+25
13200	4.65495e+25	4.52259e+24	2.00666e+19	9.01565e+08	1	4.52263e+24	5.55947e+25
13300	4.57227e+25	4.75337e+24	2.42753e+19	1.37362e+09	1	4.75342e+24	5.52295e+25
13400	4.48911e+25	4.99053e+24	2.92837e+19	2.08043e+09	1	4.99058e+24	5.48723e+25
13500	4.40548e+25	5.23395e+24	3.52267e+19	3.13254e+09	1	5.23402e+24	5.45228e+25
13600	4.32153e+25	5.48274e+24	4.22559e+19	4.68929e+09	1	5.48282e+24	5.4181e+25
13700	4.23723e+25	5.73699e+24	5.05479e+19	6.97962e+09	1	5.73709e+24	5.38464e+25
13800	4.15261e+25	5.99639e+24	6.03024e+19	1.03301e+10	1	5.99651e+24	5.3519e+25
13900	4.06762e+25	6.26122e+24	7.17501e+19	1.52051e+10	1	6.26136e+24	5.31988e+25
14000	3.98242e+25	6.53044e+24	8.51425e+19	2.22576e+10	1	6.53061e+24	5.28853e+25
14100	3.89714e+25	6.80325e+24	1.00763e+20	3.24036e+10	1	6.80345e+24	5.25782e+25
14200	3.81172e+25	7.07997e+24	1.18943e+20	4.6924e+10	1	7.08021e+24	5.22775e+25
14300	3.72632e+25	7.35958e+24	1.40035e+20	6.75903e+10	1	7.35986e+24	5.19828e+25
14400	3.64096e+25	7.64189e+24	1.64446e+20	9.68517e+10	1	7.64222e+24	5.16938e+25
14500	3.55534e+25	7.92852e+24	1.92659e+20	1.3809e+11	1	7.92891e+24	5.1411e+25
14600	3.47024e+25	8.2149e+24	2.25109e+20	1.95853e+11	1	8.21535e+24	5.11329e+25
14700	3.38541e+25	8.50245e+24	2.62375e+20	2.76385e+11	1	8.50298e+24	5.08598e+25
14800	3.30092e+25	8.79062e+24	3.0506e+20	3.88094e+11	1	8.79123e+24	5.05914e+25
14900	3.21687e+25	9.07889e+24	3.53832e+20	5.42289e+11	1	9.0796e+24	5.03275e+25
15000	3.13324e+25	9.36717e+24	4.09433e+20	7.54109e+11	1	9.36799e+24	5.00679e+25
15100	3.05028e+25	9.65399e+24	4.72637e+20	1.04363e+12	1	9.65494e+24	4.98122e+25
15200	2.96799e+25	9.93927e+24	5.44326e+20	1.43752e+12	1	9.94036e+24	4.95601e+25
15300	2.88646e+25	1.02224e+25	6.25443e+20	1.97088e+12	1	1.02237e+25	4.93114e+25
15400	2.80576e+25	1.0503e+25	7.17017e+20	2.68978e+12	1	1.05044e+25	4.90658e+25
15500	2.72598e+25	1.07804e+25	8.20162e+20	3.6544e+12	1	1.07821e+25	4.88231e+25
15600	2.64718e+25	1.10542e+25	9.36072e+20	4.94288e+12	1	1.10561e+25	4.85831e+25
15700	2.56945e+25	1.13239e+25	1.06604e+21	6.65648e+12	1.13743	1.1326e+25	4.83454e+25
15800	2.49284e+25	1.1589e+25	1.21146e+21	8.92562e+12	1.93347	1.15914e+25	4.81099e+25
15900	2.41742e+25	1.18491e+25	1.37383e+21	1.19178e+13	3.26201	1.18518e+25	4.78765e+25
16000	2.34325e+25	1.21038e+25	1.55474e+21	1.58469e+13	5.46274	1.21069e+25	4.76448e+25
16100	2.27039e+25	1.23527e+25	1.7559e+21	2.09852e+13	9.08189	1.23562e+25	4.74146e+25
16200	2.19889e+25	1.25955e+25	1.97913e+21	2.76784e+13	14.9913	1.25995e+25	4.71859e+25
16300	2.1288e+25	1.28319e+25	2.22639e+21	3.63628e+13	24.5731	1.28363e+25	4.69585e+25
16400	2.06016e+25	1.30615e+25	2.49973e+21	4.75875e+13	40.0027	1.30665e+25	4.67321e+25
16500	1.99299e+25	1.32842e+25	2.80136e+21	6.20413e+13	64.6829	1.32898e+25	4.65067e+25
16600	1.92734e+25	1.34996e+25	3.13361e+21	8.05851e+13	103.9	1.35059e+25	4.62821e+25
16700	1.86324e+25	1.37077e+25	3.49896e+21	1.04291e+14	165.817	1.37147e+25	4.60583e+25
16800	1.80069e+25	1.39083e+25	3.90003e+21	1.34491e+14	262.96	1.39161e+25	4.58352e+25
16900	1.73816e+25	1.41104e+25	4.34164e+21	1.72914e+14	414.714	1.4119e+25	4.56153e+25
17000	1.67749e+25	1.43031e+25	4.82466e+21	2.21536e+14	649.99	1.43127e+25	4.53955e+25
17100	1.61746e+25	1.44935e+25	5.35403e+21	2.82958e+14	1013.07	1.45042e+25	4.51777e+25
17200	1.56021e+25	1.46692e+25	5.92983e+21	3.60098e+14	1568.99	1.46811e+25	4.49584e+25
17300	1.50541e+25	1.48321e+25	6.55558e+21	4.56684e+14	2415.25	1.48452e+25	4.47379e+25
17400	1.4522e+25	1.4987e+25	7.23626e+21	5.77368e+14	3697.29	1.50015e+25	4.45178e+25
17500	1.40059e+25	1.51342e+25	7.97569e+21	7.27716e+14	5629.07	1.51501e+25	4.42981e+25
17600	1.35054e+25	1.52735e+25	8.77786e+21	9.1448e+14	8524.64	1.5291e+25	4.40788e+25
17700	1.30206e+25	1.54051e+25	9.64698e+21	1.14583e+15	12842.6	1.54244e+25	4.38597e+25
17800	1.25512e+25	1.55291e+25	1.05875e+22	1.43161e+15	19249.6	1.55503e+25	4.36411e+25
17900	1.20969e+25	1.56456e+25	1.1604e+22	1.7837e+15	28709.6	1.56688e+25	4.34229e+25
18000	1.16577e+25	1.57546e+25	1.27013e+22	2.21635e+15	42611.2	1.578e+25	4.3205e+25
18100	1.12331e+25	1.58565e+25	1.38846e+22	2.74664e+15	62944.5	1.58842e+25	4.29877e+25
18200	1.0823e+25	1.59512e+25	1.51591e+22	3.39498e+15	92549.9	1.59815e+25	4.27708e+25
18300	1.0427e+25	1.60389e+25	1.65305e+22	4.18574e+15	135464	1.6072e+25	4.25544e+25
18400	1.00448e+25	1.61199e+25	1.80045e+22	5.14793e+15	197401	1.61559e+25	4.23386e+25
18500	9.67611e+24	1.61943e+25	1.95874e+22	6.31601e+15	286412	1.62335e+25	4.21234e+25
18600	9.32062e+24	1.62622e+25	2.12853e+22	7.73085e+15	413805	1.63048e+25	4.19089e+25
18700	8.97798e+24	1.63239e+25	2.3105e+22	9.4408e+15	595391	1.63701e+25	4.16951e+25
18800	8.64784e+24	1.63795e+25	2.50534e+22	1.1503e+16	853201	1.64296e+25	4.1482e+25
18900	8.32984e+24	1.64292e+25	2.71378e+22	1.39848e+16	1.21782e+06	1.64835e+25	4.12697e+25
19000	8.02365e+24	1.64732e+25	2.93656e+22	1.69654e+16	1.73154e+06	1.6532e+25	4.10582e+25
19100	7.72891e+24	1.65118e+25	3.17448e+22	2.05379e+16	2.45266e+06	1.65753e+25	4.08477e+25
19200	7.44527e+24	1.6545e+25	3.42834e+22	2.48116e+16	3.46127e+06	1.66135e+25	4.0638e+25
19300	7.17238e+24	1.6573e+25	3.69901e+22	2.99142e+16	4.86697e+06	1.6647e+25	4.04294e+25
19400	6.90989e+24	1.65961e+25	3.98736e+22	3.59949e+16	6.81931e+06	1.66759e+25	4.02218e+25
19500	6.65745e+24	1.66145e+25	4.29431e+22	4.32282e+16	9.52167e+06	1.67004e+25	4.00152e+25
19600	6.41473e+24	1.66282e+25	4.62082e+22	5.18171e+16	1.32498e+07	1.67206e+25	3.98098e+25
19700	6.19558e+24	1.66294e+25	4.96634e+22	6.19817e+16	1.83704e+07	1.67288e+25	3.96034e+25
19800	5.97136e+24	1.66344e+25	5.33486e+22	7.40247e+16	2.53951e+07	1.67411e+25	3.94003e+25
19900	5.79161e+24	1.6615e+25	5.72163e+22	8.81968e+16	3.49673e+07	1.67294e+25	3.91933e+25
20000	5.58467e+24	1.6612e+25	6.13621e+22	1.04965e+17	4.80343e+07	1.67347e+25	3.89927e+25
20100	5.40731e+24	1.65929e+25	6.57268e+22	1.24663e+17	6.57535e+07	1.67244e+25	3.87904e+25
20200	5.24493e+24	1.65662e+25	7.03375e+22	1.47796e+17	8.97276e+07	1.67069e+25	3.85884e+25
20300	5.06142e+24	1.65523e+25	7.52602e+22	1.75015e+17	1.2215e+08	1.67028e+25	3.83918e+25
20400	4.88506e+24	1.65351e+25	8.04678e+22	2.06912e+17	1.65806e+08	1.6696e+25	3.81966e+25
20500	4.71557e+24	1.65147e+25	8.59733e+22	2.44236e+17	2.24422e+08	1.66866e+25	3.80028e+25
20600	4.5527e+24	1.64912e+25	9.17901e+22	2.87843e+17	3.0291e+08	1.66748e+25	3.78104e+25
20700	4.39616e+24	1.64648e+25	9.79321e+22	3.38716e+17	4.07723e+08	1.66606e+25	3.76195e+25
20800	4.2457e+24	1.64356e+25	1.04413e+23	3.97979e+17	5.47314e+08	1.66444e+25	3.743e+25
20900	4.10106e+24	1.64036e+25	1.11246e+23	4.66917e+17	7.32742e+08	1.66261e+25	3.72421e+25
21000	3.96208e+24	1.63691e+25	1.1845e+23	5.47005e+17	9.78438e+08	1.6606e+25	3.70556e+25
21100	3.82848e+24	1.63321e+25	1.26038e+23	6.39913e+17	1.30316e+09	1.65841e+25	3.68707e+25
21200	3.70004e+24	1.62926e+25	1.34026e+23	7.47545e+17	1.73126e+09	1.65606e+25	3.66873e+25
21300	3.57652e+24	1.62508e+25	1.42429e+23	8.72059e+17	2.29423e+09	1.65357e+25	3.65054e+25
21400	3.45778e+24	1.62068e+25	1.51266e+23	1.01593e+18	3.03286e+09	1.65093e+25	3.63251e+25
21500	3.3436e+24	1.61605e+25	1.60552e+23	1.18194e+18	3.9996e+09	1.64816e+25	3.61463e+25
21600	3.23377e+24	1.61122e+25	1.70305e+23	1.37325e+18	5.26194e+09	1.64528e+25	3.59691e+25
21700	3.12813e+24	1.60619e+25	1.80543e+23	1.59344e+18	6.90647e+09	1.6423e+25	3.57935e+25
21800	3.02649e+24	1.60095e+25	1.91284e+23	1.84653e+18	9.04401e+09	1.63921e+25	3.56194e+25
21900	2.9287e+24	1.59553e+25	2.02545e+23	2.1371e+18	1.18161e+10	1.63604e+25	3.54469e+25
22000	2.83458e+24	1.58992e+25	2.14346e+23	2.47026e+18	1.54033e+10	1.63279e+25	3.5276e+25
22100	2.74398e+24	1.58413e+25	2.26705e+23	2.85181e+18	2.00349e+10	1.62947e+25	3.51067e+25
22200	2.65677e+24	1.57816e+25	2.39641e+23	3.28823e+18	2.60021e+10	1.62609e+25	3.49389e+25
22300	2.57278e+24	1.57202e+25	2.53174e+23	3.78684e+18	3.36738e+10	1.62266e+25	3.47727e+25
22400	2.4919e+24	1.56571e+25	2.67323e+23	4.3558e+18	4.35159e+10	1.61918e+25	3.46081e+25
22500	2.41398e+24	1.55924e+25	2.82108e+23	5.00428e+18	5.61161e+10	1.61566e+25	3.44451e+25
22600	2.3389e+24	1.5526e+25	2.97548e+23	5.74254e+18	7.22142e+10	1.61211e+25	3.42836e+25
22700	2.26655e+24	1.54581e+25	3.13664e+23	6.58202e+18	9.27393e+10	1.60854e+25	3.41237e+25
22800	2.19681e+24	1.53885e+25	3.30476e+23	7.53553e+18	1.18856e+11	1.60495e+25	3.39653e+25
22900	2.12952e+24	1.53175e+25	3.47995e+23	8.61707e+18	1.52017e+11	1.60135e+25	3.38085e+25
23000	2.06467e+24	1.52449e+25	3.66257e+23	9.84292e+18	1.94049e+11	1.59774e+25	3.36533e+25
23100	2.00211e+24	1.51708e+25	3.85274e+23	1.12305e+19	2.47215e+11	1.59414e+25	3.34996e+25
23200	1.94175e+24	1.50952e+25	4.05066e+23	1.27995e+19	3.14335e+11	1.59054e+25	3.33474e+25
23300	1.8835e+24	1.50181e+25	4.25653e+23	1.45716e+19	3.98908e+11	1.58695e+25	3.31967e+25
23400	1.82727e+24	1.49395e+25	4.47054e+23	1.65708e+19	5.05271e+11	1.58337e+25	3.30476e+25
23500	1.77294e+24	1.48596e+25	4.69278e+23	1.88234e+19	6.38769e+11	1.57982e+25	3.29e+25
23600	1.7205e+24	1.47781e+25	4.92362e+23	2.13596e+19	8.06046e+11	1.57629e+25	3.27539e+25
23700	1.66981e+24	1.46952e+25	5.16306e+23	2.4211e+19	1.01522e+12	1.57279e+25	3.26092e+25
23800	1.62079e+24	1.46109e+25	5.41122e+23	2.74131e+19	1.27629e+12	1.56932e+25	3.24661e+25
23900	1.57341e+24	1.45252e+25	5.66845e+23	3.1006e+19	1.60159e+12	1.56589e+25	3.23244e+25
24000	1.52766e+24	1.44379e+25	5.93506e+23	3.50343e+19	2.00624e+12	1.5625e+25	3.21842e+25
24100	1.48341e+24	1.43493e+25	6.211e+23	3.95442e+19	2.5086e+12	1.55916e+25	3.20454e+25
24200	1.44059e+24	1.42592e+25	6.49642e+23	4.45879e+19	3.13117e+12	1.55586e+25	3.19081e+25
24300	1.39917e+24	1.41677e+25	6.79155e+23	5.02235e+19	3.90138e+12	1.55261e+25	3.17722e+25
24400	1.35909e+24	1.40747e+25	7.09647e+23	5.65131e+19	4.85254e+12	1.54942e+25	3.16377e+25
24500	1.32028e+24	1.39803e+25	7.4113e+23	6.35251e+19	6.02509e+12	1.54628e+25	3.15046e+25
24600	1.2827e+24	1.38845e+25	7.73614e+23	7.13344e+19	7.46807e+12	1.5432e+25	3.13729e+25
24700	1.2463e+24	1.37873e+25	8.0711e+23	8.00222e+19	9.24075e+12	1.54018e+25	3.12426e+25
24800	1.21103e+24	1.36887e+25	8.41626e+23	8.96773e+19	1.14147e+13	1.53722e+25	3.11136e+25
24900	1.17685e+24	1.35886e+25	8.77169e+23	1.00396e+20	1.40763e+13	1.53433e+25	3.0986e+25
25000	1.14372e+24	1.34872e+25	9.13745e+23	1.12283e+20	1.73293e+13	1.5315e+25	3.08597e+25
25100	1.1116e+24	1.33843e+25	9.51358e+23	1.25452e+20	2.12983e+13	1.52874e+25	3.07348e+25
25200	1.08044e+24	1.32801e+25	9.90012e+23	1.40025e+20	2.61329e+13	1.52605e+25	3.06111e+25
25300	1.05021e+24	1.31744e+25	1.02971e+24	1.56136e+20	3.2012e+13	1.52343e+25	3.04888e+25
25400	1.02088e+24	1.30674e+25	1.07044e+24	1.73929e+20	3.91492e+13	1.52088e+25	3.03677e+25
25500	9.92417e+23	1.2959e+25	1.11222e+24	1.93557e+20	4.77994e+13	1.5184e+25	3.02479e+25
25600	9.64784e+23	1.28493e+25	1.15502e+24	2.15189e+20	5.8266e+13	1.516e+25	3.01293e+25
25700	9.37951e+23	1.27383e+25	1.19886e+24	2.39003e+20	7.09097e+13	1.51367e+25	3.0012e+25
25800	9.11891e+23	1.26259e+25	1.24372e+24	2.65193e+20	8.61583e+13	1.51141e+25	2.98959e+25
25900	8.86576e+23	1.25122e+25	1.28959e+24	2.93966e+20	1.04518e+14	1.50923e+25	2.97809e+25
26000	8.6198e+23	1.23973e+25	1.33645e+24	3.25544e+20	1.26589e+14	1.50712e+25	2.96672e+25
26100	8.38077e+23	1.22811e+25	1.3843e+24	3.60163e+20	1.53077e+14	1.50508e+25	2.95546e+25
26200	8.14843e+23	1.21637e+25	1.43312e+24	3.98079e+20	1.84816e+14	1.50311e+25	2.94432e+25
26300	7.92255e+23	1.20451e+25	1.4829e+24	4.39563e+20	2.22786e+14	1.50122e+25	2.93329e+25
26400	7.70292e+23	1.19253e+25	1.5336e+24	4.84903e+20	2.68137e+14	1.4994e+25	2.92236e+25
26500	7.48933e+23	1.18044e+25	1.58521e+24	5.34407e+20	3.22219e+14	1.49764e+25	2.91155e+25
26600	7.28158e+23	1.16824e+25	1.63771e+24	5.88402e+20	3.8661e+14	1.49596e+25	2.90085e+25
26700	7.07947e+23	1.15594e+25	1.69107e+24	6.47237e+20	4.63156e+14	1.49435e+25	2.89025e+25
26800	6.88283e+23	1.14353e+25	1.74526e+24	7.11279e+20	5.54007e+14	1.4928e+25	2.87975e+25
26900	6.69147e+23	1.13103e+25	1.80026e+24	7.8092e+20	6.61671e+14	1.49131e+25	2.86936e+25
27000	6.50525e+23	1.11843e+25	1.85602e+24	8.56573e+20	7.89062e+14	1.48989e+25	2.85907e+25
27100	6.32399e+23	1.10575e+25	1.91253e+24	9.38674e+20	9.39561e+14	1.48854e+25	2.84887e+25
27200	6.14755e+23	1.09298e+25	1.96973e+24	1.02768e+21	1.11709e+15	1.48724e+25	2.83877e+25
27300	5.97578e+23	1.08014e+25	2.02761e+24	1.12409e+21	1.32618e+15	1.486e+25	2.82876e+25
27400	5.80854e+23	1.06722e+25	2.08611e+24	1.2284e+21	1.57208e+15	1.48481e+25	2.81885e+25
27500	5.64569e+23	1.05424e+25	2.1452e+24	1.34116e+21	1.86082e+15	1.48368e+25	2.80902e+25
27600	5.48713e+23	1.04119e+25	2.20484e+24	1.46292e+21	2.19937e+15	1.4826e+25	2.79929e+25
27700	5.33271e+23	1.02809e+25	2.26498e+24	1.59429e+21	2.59574e+15	1.48156e+25	2.78964e+25
27800	5.20678e+23	1.01482e+25	2.32547e+24	1.73587e+21	3.05919e+15	1.48044e+25	2.78005e+25
27900	5.05986e+23	1.00163e+25	2.38649e+24	1.88834e+21	3.60011e+15	1.4795e+25	2.77056e+25
28000	4.91676e+23	9.88402e+24	2.44789e+24	2.05236e+21	4.23062e+15	1.4786e+25	2.76116e+25
28100	4.77738e+23	9.75142e+24	2.50961e+24	2.22864e+21	4.96451e+15	1.47773e+25	2.75183e+25
28200	4.64162e+23	9.61858e+24	2.57162e+24	2.41793e+21	5.8175e+15	1.47691e+25	2.74258e+25
28300	4.50937e+23	9.48556e+24	2.63385e+24	2.62099e+21	6.80753e+15	1.47611e+25	2.73341e+25
28400	4.38056e+23	9.35242e+24	2.69628e+24	2.83863e+21	7.95499e+15	1.47535e+25	2.72431e+25
28500	4.25509e+23	9.21922e+24	2.75884e+24	3.0717e+21	9.28307e+15	1.47461e+25	2.71528e+25
28600	4.13288e+23	9.08605e+24	2.82149e+24	3.32105e+21	1.08181e+16	1.4739e+25	2.70631e+25
28700	4.01384e+23	8.95295e+24	2.88418e+24	3.58759e+21	1.25898e+16	1.47321e+25	2.69742e+25
28800	3.8979e+23	8.82e+24	2.94686e+24	3.87225e+21	1.4632e+16	1.47253e+25	2.68859e+25
28900	3.78499e+23	8.68726e+24	3.00949e+24	4.17601e+21	1.69829e+16	1.47188e+25	2.67982e+25
29000	3.67502e+23	8.5548e+24	3.07201e+24	4.49987e+21	1.96854e+16	1.47123e+25	2.67111e+25
29100	3.56792e+23	8.42267e+24	3.13439e+24	4.84487e+21	2.27881e+16	1.4706e+25	2.66247e+25
29200	3.46364e+23	8.29095e+24	3.19656e+24	5.21208e+21	2.63456e+16	1.46997e+25	2.65388e+25
29300	3.36209e+23	8.15969e+24	3.2585e+24	5.60261e+21	3.04194e+16	1.46935e+25	2.64535e+25
29400	3.26322e+23	8.02896e+24	3.32015e+24	6.01761e+21	3.50784e+16	1.46873e+25	2.63688e+25
29500	3.16697e+23	7.89881e+24	3.38146e+24	6.45826e+21	4.04e+16	1.46811e+25	2.62845e+25
29600	3.07327e+23	7.76932e+24	3.4424e+24	6.92577e+21	4.64711e+16	1.46749e+25	2.62009e+25
29700	2.98205e+23	7.64052e+24	3.50292e+24	7.4214e+21	5.33882e+16	1.46686e+25	2.61177e+25
29800	2.89328e+23	7.51247e+24	3.56298e+24	7.94642e+21	6.12601e+16	1.46623e+25	2.6035e+25
29900	2.80688e+23	7.38524e+24	3.62254e+24	8.50217e+21	7.02077e+16	1.46558e+25	2.59528e+25
30000	2.7228e+23	7.25887e+24	3.68157e+24	9.09002e+21	8.03659e+16	1.46493e+25	2.58711e+25
