# Supplementary material for: Cross-Code Verification for Improved Thermophysical Properties of Argon, Krypton and Xenon Plasmas
Source: Entropy (Basel). 2026 Jul 22;28(7):830. doi: 10.3390/e28070830 (PMC13409251; doi:10.3390/e28070830)
Supplement: Supplementary file 1 [file entropy-28-00830-s001.zip › Ar_Kr_Xe_Data/Compositions/Xenon/Comp_Xe Composition 1 atm.csv]

Te [K]	n_{Xe}[#/m^3]	n_{Xe+}[#/m^3]	n_{Xe+2}[#/m^3]	n_{Xe+3}[#/m^3]	n_{Xe+4}[#/m^3]	n_{e-}[#/m^3]	n_{tot}[#/m^3]
300	2.41432e+25	1	1	1	1	13.1114	2.41432e+25
400	1.81074e+25	1	1	1	1	10.7445	1.81074e+25
500	1.44859e+25	1	1	1	1	10.0117	1.44859e+25
600	1.20716e+25	1	1	1	1	9.76616	1.20716e+25
700	1.03471e+25	1	1	1	1	9.69642	1.03471e+25
800	9.0537e+24	1	1	1	1	9.69199	9.0537e+24
900	8.04774e+24	1	1	1	1	9.71004	8.04774e+24
1000	7.24296e+24	1	1	1	1	9.73384	7.24296e+24
1100	6.58451e+24	1	1	1	1	9.75719	6.58451e+24
1200	6.0358e+24	1	1	1	1	9.77813	6.0358e+24
1300	5.57151e+24	57.3095	1	1	1	832.267	5.57151e+24
1400	5.17354e+24	555.468	1	1	1	203614	5.17354e+24
1500	4.82864e+24	4452.2	1	1	1	2.14244e+07	4.82864e+24
1600	4.52685e+24	34666.7	1	1	1	1.00172e+09	4.52685e+24
1700	4.26057e+24	4.30489e+06	1	1	1	1.47014e+09	4.26057e+24
1800	4.02387e+24	4.67484e+08	1	1	1	1.38596e+09	4.02387e+24
1900	3.81209e+24	6.37465e+09	1	1	1	6.40184e+09	3.81209e+24
2000	3.62148e+24	4.12412e+10	1	1	1	4.12413e+10	3.62148e+24
2100	3.44903e+24	2.23055e+11	1	1	1	2.23055e+11	3.44903e+24
2200	3.29226e+24	1.03536e+12	1	1	1	1.03536e+12	3.29226e+24
2300	3.14911e+24	4.20752e+12	1	1	1	4.2075e+12	3.14911e+24
2400	3.0179e+24	1.52204e+13	1	1	1	1.52202e+13	3.0179e+24
2500	2.89719e+24	4.9699e+13	1	1	1	4.96984e+13	2.89719e+24
2600	2.78575e+24	1.48223e+14	1	1	1	1.48223e+14	2.78575e+24
2700	2.68258e+24	4.07857e+14	1	1	1	4.07857e+14	2.68258e+24
2800	2.58677e+24	1.04439e+15	1	1	1	1.04439e+15	2.58677e+24
2900	2.49757e+24	2.50732e+15	1	1	1	2.50732e+15	2.49757e+24
3000	2.41432e+24	5.67998e+15	1	1	1	5.67998e+15	2.41432e+24
3100	2.33644e+24	1.221e+16	1	1	1	1.221e+16	2.33644e+24
3200	2.26343e+24	2.50291e+16	1	1	1	2.50291e+16	2.26343e+24
3300	2.19484e+24	4.91377e+16	1	1	1	4.91377e+16	2.19484e+24
3400	2.13028e+24	9.27422e+16	1	1	1	9.27422e+16	2.13028e+24
3500	2.06942e+24	1.6885e+17	1	1	1	1.6885e+17	2.06942e+24
3600	2.01193e+24	2.97431e+17	1	1	1	2.97431e+17	2.01193e+24
3700	1.95756e+24	5.08274e+17	1	1	1	5.08274e+17	1.95756e+24
3800	1.90604e+24	8.44651e+17	1	1	1	8.44651e+17	1.90604e+24
3900	1.85717e+24	1.36791e+18	1.17977	1	1	1.36791e+18	1.85717e+24
4000	1.81074e+24	2.16311e+18	5.84716	1	1	2.16311e+18	1.81074e+24
4100	1.76657e+24	3.34579e+18	26.8353	1	1	3.34579e+18	1.76658e+24
4200	1.7245e+24	5.06998e+18	114.674	1	1	5.06998e+18	1.72451e+24
4300	1.68439e+24	7.53744e+18	458.55	1	1	7.53744e+18	1.68441e+24
4400	1.64611e+24	1.10082e+19	1723.58	1	1	1.10082e+19	1.64613e+24
4500	1.60952e+24	1.58125e+19	6114.97	1	1	1.58125e+19	1.60955e+24
4600	1.57451e+24	2.23638e+19	20554.6	1	1	2.23638e+19	1.57456e+24
4700	1.54099e+24	3.11734e+19	65686.3	1	1	3.11734e+19	1.54106e+24
4800	1.50886e+24	4.28657e+19	200199	1	1	4.28657e+19	1.50895e+24
4900	1.47804e+24	5.8195e+19	583618	1	1	5.8195e+19	1.47816e+24
5000	1.44844e+24	7.8063e+19	1.63169e+06	1	1	7.8063e+19	1.44859e+24
5100	1.41998e+24	1.03537e+20	4.38586e+06	1	1	1.03537e+20	1.42019e+24
5200	1.39261e+24	1.35868e+20	1.13597e+07	1	1	1.35868e+20	1.39288e+24
5300	1.36624e+24	1.76512e+20	2.8411e+07	1	1	1.76512e+20	1.3666e+24
5400	1.34084e+24	2.27148e+20	6.87474e+07	1	1	2.27148e+20	1.34129e+24
5500	1.31632e+24	2.89698e+20	1.61235e+08	1	1	2.89698e+20	1.3169e+24
5600	1.29265e+24	3.66345e+20	3.6713e+08	1	1	3.66345e+20	1.29339e+24
5700	1.26978e+24	4.59555e+20	8.12858e+08	1	1	4.59555e+20	1.2707e+24
5800	1.24764e+24	5.72093e+20	1.75256e+09	1	1	5.72093e+20	1.24879e+24
5900	1.22621e+24	7.07043e+20	3.68454e+09	1	1	7.07043e+20	1.22762e+24
6000	1.20543e+24	8.67821e+20	7.56295e+09	1	1	8.67821e+20	1.20716e+24
6100	1.18526e+24	1.05819e+21	1.51741e+10	1	1	1.05819e+21	1.18738e+24
6200	1.16566e+24	1.28227e+21	2.97916e+10	1	1	1.28227e+21	1.16823e+24
6300	1.1466e+24	1.54456e+21	5.72948e+10	1	1	1.54456e+21	1.14969e+24
6400	1.12803e+24	1.84994e+21	1.0804e+11	1	1	1.84994e+21	1.13173e+24
6500	1.10992e+24	2.20369e+21	1.99936e+11	1	1	2.20369e+21	1.11432e+24
6600	1.09222e+24	2.61146e+21	3.63421e+11	1	1	2.61146e+21	1.09744e+24
6700	1.07491e+24	3.0793e+21	6.49357e+11	1	1	3.0793e+21	1.08107e+24
6800	1.05796e+24	3.61366e+21	1.1414e+12	1	1	3.61366e+21	1.06518e+24
6900	1.04131e+24	4.22138e+21	1.97507e+12	1	1	4.22138e+21	1.04976e+24
7000	1.02495e+24	4.90964e+21	3.36668e+12	1	1	4.90964e+21	1.03477e+24
7100	1.00884e+24	5.686e+21	5.65683e+12	1	1	5.686e+21	1.02022e+24
7200	9.9288e+23	6.55815e+21	9.37454e+12	1	1	6.55815e+21	1.006e+24
7300	9.77153e+23	7.53463e+21	1.53312e+13	1	1	7.53463e+21	9.92223e+23
7400	9.61604e+23	8.6239e+21	2.47562e+13	1	1	8.6239e+21	9.78852e+23
7500	9.46147e+23	9.83446e+21	3.949e+13	1	1	9.83446e+21	9.65816e+23
7600	9.30804e+23	1.11755e+22	6.22575e+13	1	1	1.11755e+22	9.53155e+23
7700	9.15491e+23	1.26557e+22	9.70494e+13	1	1	1.26557e+22	9.40803e+23
7800	9.00202e+23	1.42845e+22	1.49649e+14	1	1	1.42845e+22	9.28771e+23
7900	8.84907e+23	1.60708e+22	2.28354e+14	1	1	1.60708e+22	9.17048e+23
8000	8.69576e+23	1.80239e+22	3.44957e+14	1.76922	1	1.80239e+22	9.05624e+23
8100	8.5433e+23	2.01544e+22	5.1606e+14	4.24427	1	2.01544e+22	8.94639e+23
8200	8.38868e+23	2.2468e+22	7.64821e+14	9.97945	1	2.2468e+22	8.83804e+23
8300	8.23291e+23	2.49745e+22	1.12328e+15	23.0136	1	2.49745e+22	8.7324e+23
8400	8.07575e+23	2.76817e+22	1.63538e+15	52.0886	1	2.76817e+22	8.62939e+23
8500	7.91697e+23	3.0597e+22	2.36091e+15	115.79	1	3.0597e+22	8.52891e+23
8600	7.75636e+23	3.37271e+22	3.38059e+15	252.957	1	3.37271e+22	8.4309e+23
8700	7.59371e+23	3.70778e+22	4.80257e+15	543.421	1	3.70778e+22	8.33527e+23
8800	7.42888e+23	4.0654e+22	6.77069e+15	1148.66	1	4.0654e+22	8.24195e+23
8900	7.2617e+23	4.44595e+22	9.47492e+15	2390.32	1	4.44595e+22	8.15089e+23
9000	7.09206e+23	4.84967e+22	1.31644e+16	4899.59	1	4.84967e+22	8.062e+23
9100	6.91989e+23	5.27669e+22	1.81637e+16	9897.48	1	5.27669e+22	7.97522e+23
9200	6.74511e+23	5.72696e+22	2.48929e+16	19713.5	1	5.72696e+22	7.8905e+23
9300	6.56771e+23	6.20028e+22	3.38925e+16	38732.8	1	6.20029e+22	7.80777e+23
9400	6.38772e+23	6.69623e+22	4.58531e+16	75104.6	1	6.69624e+22	7.72696e+23
9500	6.20519e+23	7.21428e+22	6.16525e+16	143785	1	7.21429e+22	7.64804e+23
9600	6.02022e+23	7.7536e+22	8.23996e+16	271892	1	7.75362e+22	7.57094e+23
9700	5.83294e+23	8.31325e+22	1.09487e+17	508030	1	8.31327e+22	7.49559e+23
9800	5.64358e+23	8.8919e+22	1.44655e+17	938339	1	8.89193e+22	7.42196e+23
9900	5.45234e+23	9.48817e+22	1.90066e+17	1.71382e+06	1	9.48821e+22	7.34998e+23
10000	5.2595e+23	1.01004e+23	2.48391e+17	3.09639e+06	1	1.01004e+23	7.27959e+23
10100	5.06537e+23	1.07268e+23	3.22917e+17	5.53574e+06	1	1.07269e+23	7.21075e+23
10200	4.87033e+23	1.13652e+23	4.17664e+17	9.79649e+06	1	1.13653e+23	7.14339e+23
10300	4.67479e+23	1.20132e+23	5.37526e+17	1.71663e+07	1	1.20133e+23	7.07746e+23
10400	4.47912e+23	1.26688e+23	6.88438e+17	2.97929e+07	1	1.26689e+23	7.0129e+23
10500	4.2839e+23	1.33287e+23	8.7755e+17	5.12296e+07	1	1.33289e+23	6.94967e+23
10600	4.08958e+23	1.39905e+23	1.11346e+18	8.72997e+07	1	1.39907e+23	6.88771e+23
10700	3.89668e+23	1.46511e+23	1.40643e+18	1.4747e+08	1	1.46514e+23	6.82695e+23
10800	3.70573e+23	1.53078e+23	1.76869e+18	2.47005e+08	1	1.53082e+23	6.76735e+23
10900	3.51722e+23	1.59578e+23	2.21474e+18	4.10317e+08	1	1.59582e+23	6.70885e+23
11000	3.33165e+23	1.65984e+23	2.76171e+18	6.76153e+08	1	1.65989e+23	6.65141e+23
11100	3.14977e+23	1.72255e+23	3.42969e+18	1.1056e+09	1	1.72261e+23	6.59497e+23
11200	2.97189e+23	1.78373e+23	4.24231e+18	1.79413e+09	1	1.78381e+23	6.53947e+23
11300	2.79865e+23	1.84304e+23	5.22709e+18	2.89013e+09	1	1.84314e+23	6.48488e+23
11400	2.63042e+23	1.90027e+23	6.41608e+18	4.62238e+09	1	1.9004e+23	6.43116e+23
11500	2.46763e+23	1.95519e+23	7.84644e+18	7.34146e+09	1	1.95535e+23	6.37825e+23
11600	2.31057e+23	2.00764e+23	9.56114e+18	1.15808e+10	1	2.00783e+23	6.32613e+23
11700	2.15957e+23	2.05741e+23	1.16097e+19	1.81473e+10	1	2.05765e+23	6.27475e+23
11800	2.015e+23	2.10433e+23	1.40489e+19	2.82539e+10	1	2.10461e+23	6.22408e+23
11900	1.87702e+23	2.14828e+23	1.69438e+19	4.37125e+10	1	2.14862e+23	6.17409e+23
12000	1.74579e+23	2.18918e+23	2.0369e+19	6.72135e+10	1	2.18959e+23	6.12477e+23
12100	1.62136e+23	2.22699e+23	2.4409e+19	1.02728e+11	1	2.22748e+23	6.07608e+23
12200	1.50374e+23	2.2617e+23	2.91604e+19	1.56086e+11	1	2.26228e+23	6.02801e+23
12300	1.39291e+23	2.29329e+23	3.47321e+19	2.35794e+11	1	2.29399e+23	5.98053e+23
12400	1.28876e+23	2.32182e+23	4.12476e+19	3.54198e+11	1	2.32265e+23	5.93365e+23
12500	1.19118e+23	2.34734e+23	4.88463e+19	5.29124e+11	1	2.34832e+23	5.88733e+23
12600	1.09999e+23	2.36993e+23	5.76849e+19	7.86159e+11	1	2.37109e+23	5.84159e+23
12700	1.01498e+23	2.38969e+23	6.79394e+19	1.16185e+12	1	2.39105e+23	5.7964e+23
12800	9.35909e+22	2.40673e+23	7.98071e+19	1.70814e+12	1.13068	2.40832e+23	5.75176e+23
12900	8.62526e+22	2.42117e+23	9.35087e+19	2.49842e+12	2.23476	2.42304e+23	5.70766e+23
13000	7.94551e+22	2.43314e+23	1.0929e+20	3.63596e+12	4.3778	2.43533e+23	5.66411e+23
13100	7.31698e+22	2.44279e+23	1.27426e+20	5.26526e+12	8.50118	2.44534e+23	5.6211e+23
13200	6.73673e+22	2.45025e+23	1.48221e+20	7.58761e+12	16.3666	2.45321e+23	5.57862e+23
13300	6.20182e+22	2.45566e+23	1.72013e+20	1.0882e+13	31.2432	2.4591e+23	5.53667e+23
13400	5.70932e+22	2.45917e+23	1.99176e+20	1.55335e+13	59.1458	2.46316e+23	5.49525e+23
13500	5.25636e+22	2.46091e+23	2.30122e+20	2.20705e+13	111.05	2.46551e+23	5.45436e+23
13600	4.84015e+22	2.46101e+23	2.65309e+20	3.12158e+13	206.822	2.46631e+23	5.41399e+23
13700	4.45802e+22	2.45959e+23	3.05236e+20	4.39526e+13	382.128	2.46569e+23	5.37414e+23
13800	4.10806e+22	2.45674e+23	3.50453e+20	6.16139e+13	700.512	2.46375e+23	5.3348e+23
13900	3.78756e+22	2.45259e+23	4.01564e+20	8.59968e+13	1274.28	2.46062e+23	5.29598e+23
14000	3.49275e+22	2.44731e+23	4.59229e+20	1.19513e+14	2300.29	2.45649e+23	5.25767e+23
14100	3.22361e+22	2.44088e+23	5.24165e+20	1.65394e+14	4121.46	2.45137e+23	5.21985e+23
14200	2.97716e+22	2.43345e+23	5.97156e+20	2.27937e+14	7329.96	2.4454e+23	5.18254e+23
14300	2.75179e+22	2.42509e+23	6.79053e+20	3.12844e+14	12941.6	2.43867e+23	5.14572e+23
14400	2.5438e+22	2.41595e+23	7.70783e+20	4.27634e+14	22684.2	2.43136e+23	5.1094e+23
14500	2.35315e+22	2.40602e+23	8.7334e+20	5.82213e+14	39480.3	2.42349e+23	5.07355e+23
14600	2.17836e+22	2.39536e+23	9.87801e+20	7.89552e+14	68233.5	2.41512e+23	5.03819e+23
14700	2.01805e+22	2.38402e+23	1.11533e+21	1.06657e+15	117117	2.40632e+23	5.0033e+23
14800	1.87098e+22	2.37203e+23	1.25716e+21	1.43526e+15	199658	2.39718e+23	4.96888e+23
14900	1.73599e+22	2.35944e+23	1.41464e+21	1.92409e+15	338096	2.38773e+23	4.93492e+23
15000	1.61202e+22	2.34627e+23	1.58918e+21	2.56976e+15	568743	2.37805e+23	4.90141e+23
15100	1.49812e+22	2.33254e+23	1.7823e+21	3.41941e+15	950506	2.36818e+23	4.86835e+23
15200	1.39339e+22	2.31827e+23	1.99561e+21	4.53333e+15	1.5783e+06	2.35818e+23	4.83574e+23
15300	1.29886e+22	2.30337e+23	2.23079e+21	5.98854e+15	2.60426e+06	2.34799e+23	4.80356e+23
15400	1.21013e+22	2.28805e+23	2.48967e+21	7.88228e+15	4.26991e+06	2.33785e+23	4.77181e+23
15500	1.12838e+22	2.27221e+23	2.7741e+21	1.0338e+16	6.95744e+06	2.3277e+23	4.74049e+23
15600	1.053e+22	2.25585e+23	3.08607e+21	1.35111e+16	1.1267e+07	2.31757e+23	4.70959e+23
15700	9.83441e+21	2.23896e+23	3.42762e+21	1.75963e+16	1.81352e+07	2.30751e+23	4.6791e+23
15800	9.1951e+21	2.22152e+23	3.80086e+21	2.28373e+16	2.90153e+07	2.29754e+23	4.64901e+23
15900	8.63846e+21	2.20335e+23	4.20795e+21	2.95389e+16	4.61522e+07	2.28751e+23	4.61933e+23
16000	8.09322e+21	2.18479e+23	4.65121e+21	3.80739e+16	7.29697e+07	2.27781e+23	4.59004e+23
16100	7.59325e+21	2.16561e+23	5.13286e+21	4.8908e+16	1.14698e+08	2.26827e+23	4.56115e+23
16200	7.12064e+21	2.14589e+23	5.65524e+21	6.26107e+16	1.7924e+08	2.25899e+23	4.53264e+23
16300	6.6821e+21	2.12553e+23	6.22065e+21	7.98814e+16	2.78492e+08	2.24995e+23	4.50451e+23
16400	6.27478e+21	2.10453e+23	6.83139e+21	1.01572e+17	4.30237e+08	2.24116e+23	4.47675e+23
16500	5.89608e+21	2.08285e+23	7.48971e+21	1.28718e+17	6.60905e+08	2.23265e+23	4.44936e+23
16600	5.54363e+21	2.06048e+23	8.19782e+21	1.62572e+17	1.00954e+09	2.22444e+23	4.42234e+23
16700	5.21528e+21	2.03739e+23	8.95784e+21	2.04641e+17	1.53346e+09	2.21655e+23	4.39567e+23
16800	4.90908e+21	2.01355e+23	9.77174e+21	2.56733e+17	2.31636e+09	2.20899e+23	4.36935e+23
16900	4.62322e+21	1.98895e+23	1.06414e+22	3.21008e+17	3.47966e+09	2.20179e+23	4.34338e+23
17000	4.35609e+21	1.96356e+23	1.15684e+22	4.00032e+17	5.1985e+09	2.19494e+23	4.31776e+23
17100	4.1062e+21	1.93738e+23	1.25542e+22	4.96843e+17	7.72401e+09	2.18848e+23	4.29246e+23
17200	3.8722e+21	1.91038e+23	1.36e+22	6.15022e+17	1.14142e+10	2.1824e+23	4.2675e+23
17300	3.65285e+21	1.88255e+23	1.47067e+22	7.58769e+17	1.67762e+10	2.17671e+23	4.24287e+23
17400	3.44703e+21	1.8539e+23	1.5875e+22	9.32988e+17	2.45249e+10	2.17143e+23	4.21855e+23
17500	3.25371e+21	1.82441e+23	1.71049e+22	1.14338e+18	3.56613e+10	2.16654e+23	4.19455e+23
17600	3.07197e+21	1.7941e+23	1.83964e+22	1.39656e+18	5.15796e+10	2.16207e+23	4.17086e+23
17700	2.90094e+21	1.76296e+23	1.97491e+22	1.70013e+18	7.42103e+10	2.158e+23	4.14748e+23
17800	2.73985e+21	1.73103e+23	2.11618e+22	2.06282e+18	1.06212e+11	2.15432e+23	4.12439e+23
17900	2.58799e+21	1.69831e+23	2.26334e+22	2.49461e+18	1.51223e+11	2.15105e+23	4.10159e+23
18000	2.44471e+21	1.66483e+23	2.41619e+22	3.00686e+18	2.142e+11	2.14816e+23	4.07908e+23
18100	2.30942e+21	1.63063e+23	2.57451e+22	3.61242e+18	3.01856e+11	2.14564e+23	4.05685e+23
18200	2.18158e+21	1.59575e+23	2.73805e+22	4.3258e+18	4.23229e+11	2.14349e+23	4.0349e+23
18300	2.06071e+21	1.56023e+23	2.90649e+22	5.16331e+18	5.90435e+11	2.14168e+23	4.01321e+23
18400	1.94635e+21	1.52412e+23	3.07948e+22	6.14319e+18	8.19619e+11	2.1402e+23	3.99179e+23
18500	1.83809e+21	1.48748e+23	3.25664e+22	7.28578e+18	1.1322e+12	2.13902e+23	3.97062e+23
18600	1.73555e+21	1.45037e+23	3.43755e+22	8.61368e+18	1.55643e+12	2.13814e+23	3.9497e+23
18700	1.6384e+21	1.41286e+23	3.62176e+22	1.01519e+19	2.12942e+12	2.13751e+23	3.92903e+23
18800	1.54632e+21	1.37501e+23	3.8088e+22	1.1928e+19	2.89967e+12	2.13712e+23	3.90859e+23
18900	1.45902e+21	1.3369e+23	3.99815e+22	1.39724e+19	3.93029e+12	2.13695e+23	3.88839e+23
19000	1.37624e+21	1.2986e+23	4.18931e+22	1.63182e+19	5.303e+12	2.13695e+23	3.86841e+23
19100	1.29774e+21	1.2602e+23	4.38174e+22	1.90018e+19	7.12315e+12	2.13711e+23	3.84865e+23
19200	1.22328e+21	1.22176e+23	4.57491e+22	2.20627e+19	9.52603e+12	2.1374e+23	3.8291e+23
19300	1.15267e+21	1.18337e+23	4.76827e+22	2.55439e+19	1.26846e+13	2.13779e+23	3.80976e+23
19400	1.08571e+21	1.1451e+23	4.96128e+22	2.9492e+19	1.68192e+13	2.13824e+23	3.79063e+23
19500	1.02222e+21	1.10704e+23	5.15341e+22	3.39573e+19	2.22092e+13	2.13874e+23	3.77168e+23
19600	9.62041e+20	1.06925e+23	5.34414e+22	3.89941e+19	2.92077e+13	2.13925e+23	3.75293e+23
19700	9.0501e+20	1.03182e+23	5.53296e+22	4.46608e+19	3.82594e+13	2.13975e+23	3.73436e+23
19800	8.50982e+20	9.94803e+22	5.71938e+22	5.10203e+19	4.9922e+13	2.14021e+23	3.71597e+23
19900	7.99822e+20	9.58275e+22	5.90294e+22	5.81399e+19	6.4893e+13	2.14061e+23	3.69776e+23
20000	7.51397e+20	9.22297e+22	6.0832e+22	6.60914e+19	8.40415e+13	2.14092e+23	3.67971e+23
20100	7.05584e+20	8.86927e+22	6.25975e+22	7.49519e+19	1.08447e+14	2.14113e+23	3.66183e+23
20200	6.62266e+20	8.52218e+22	6.43221e+22	8.48035e+19	1.39446e+14	2.1412e+23	3.64411e+23
20300	6.21328e+20	8.18221e+22	6.60023e+22	9.57336e+19	1.7869e+14	2.14114e+23	3.62655e+23
20400	5.82664e+20	7.84979e+22	6.7635e+22	1.07835e+20	2.28208e+14	2.14091e+23	3.60915e+23
20500	5.46169e+20	7.52531e+22	6.92173e+22	1.21207e+20	2.90495e+14	2.14051e+23	3.59189e+23
20600	5.11743e+20	7.2091e+22	7.07468e+22	1.35954e+20	3.686e+14	2.13992e+23	3.57478e+23
20700	4.7929e+20	6.90146e+22	7.22213e+22	1.52188e+20	4.6625e+14	2.13914e+23	3.55781e+23
20800	4.48716e+20	6.60262e+22	7.36391e+22	1.70025e+20	5.87977e+14	2.13814e+23	3.54099e+23
20900	4.19933e+20	6.31276e+22	7.49987e+22	1.89591e+20	7.39288e+14	2.13694e+23	3.5243e+23
21000	3.92852e+20	6.03204e+22	7.6299e+22	2.11017e+20	9.26853e+14	2.13551e+23	3.50775e+23
21100	3.6739e+20	5.76053e+22	7.7539e+22	2.34443e+20	1.15873e+15	2.13387e+23	3.49133e+23
21200	3.43465e+20	5.4983e+22	7.87183e+22	2.60013e+20	1.44464e+15	2.132e+23	3.47504e+23
21300	3.20999e+20	5.24534e+22	7.98364e+22	2.87883e+20	1.79626e+15	2.1299e+23	3.45889e+23
21400	2.99915e+20	5.00164e+22	8.08934e+22	3.18216e+20	2.22762e+15	2.12758e+23	3.44286e+23
21500	2.80142e+20	4.76713e+22	8.18894e+22	3.51182e+20	2.75551e+15	2.12504e+23	3.42696e+23
21600	2.61607e+20	4.54172e+22	8.28248e+22	3.8696e+20	3.39999e+15	2.12228e+23	3.41118e+23
21700	2.44244e+20	4.32529e+22	8.37001e+22	4.2574e+20	4.18498e+15	2.1193e+23	3.39553e+23
21800	2.27986e+20	4.11769e+22	8.4516e+22	4.67718e+20	5.13895e+15	2.11612e+23	3.38001e+23
21900	2.12772e+20	3.91874e+22	8.52734e+22	5.13102e+20	6.29568e+15	2.11273e+23	3.3646e+23
22000	1.98541e+20	3.72826e+22	8.59732e+22	5.62108e+20	7.69521e+15	2.10915e+23	3.34932e+23
22100	1.85235e+20	3.54604e+22	8.66165e+22	6.14963e+20	9.38489e+15	2.10538e+23	3.33416e+23
22200	1.728e+20	3.37187e+22	8.72044e+22	6.71904e+20	1.14206e+16	2.10143e+23	3.31911e+23
22300	1.61183e+20	3.20551e+22	8.77382e+22	7.33177e+20	1.38682e+16	2.09731e+23	3.30419e+23
22400	1.50335e+20	3.04671e+22	8.82191e+22	7.99038e+20	1.68051e+16	2.09303e+23	3.28938e+23
22500	1.40208e+20	2.89524e+22	8.86484e+22	8.69756e+20	2.03221e+16	2.08859e+23	3.27469e+23
22600	1.30757e+20	2.75084e+22	8.90273e+22	9.45608e+20	2.45257e+16	2.084e+23	3.26012e+23
22700	1.21939e+20	2.61326e+22	8.93573e+22	1.02688e+21	2.95401e+16	2.07928e+23	3.24567e+23
22800	1.13714e+20	2.48224e+22	8.96395e+22	1.11388e+21	3.55107e+16	2.07443e+23	3.23133e+23
22900	1.06044e+20	2.35753e+22	8.98753e+22	1.2069e+21	4.26065e+16	2.06947e+23	3.2171e+23
23000	9.88927e+19	2.23886e+22	9.00659e+22	1.30627e+21	5.10242e+16	2.06439e+23	3.20299e+23
23100	9.2226e+19	2.126e+22	9.02126e+22	1.41232e+21	6.09919e+16	2.05922e+23	3.189e+23
23200	8.60119e+19	2.01869e+22	9.03166e+22	1.52538e+21	7.27741e+16	2.05396e+23	3.17511e+23
23300	8.02204e+19	1.91669e+22	9.03789e+22	1.64581e+21	8.66766e+16	2.04862e+23	3.16134e+23
23400	7.48233e+19	1.81977e+22	9.04007e+22	1.77395e+21	1.03052e+17	2.04321e+23	3.14769e+23
23500	6.97939e+19	1.72769e+22	9.0383e+22	1.91017e+21	1.22308e+17	2.03774e+23	3.13414e+23
23600	6.51074e+19	1.64023e+22	9.03269e+22	2.05484e+21	1.44912e+17	2.03221e+23	3.1207e+23
23700	6.07406e+19	1.55718e+22	9.02332e+22	2.20834e+21	1.714e+17	2.02664e+23	3.10738e+23
23800	5.66715e+19	1.47831e+22	9.01028e+22	2.37104e+21	2.02389e+17	2.02103e+23	3.09416e+23
23900	5.29641e+19	1.40344e+22	8.99365e+22	2.54335e+21	2.38583e+17	2.01538e+23	3.08106e+23
24000	4.94256e+19	1.33236e+22	8.97351e+22	2.72564e+21	2.80787e+17	2.00972e+23	3.06806e+23
24100	4.61281e+19	1.26488e+22	8.94994e+22	2.91831e+21	3.29916e+17	2.00404e+23	3.05517e+23
24200	4.30548e+19	1.20083e+22	8.923e+22	3.12174e+21	3.87014e+17	1.99835e+23	3.04239e+23
24300	4.01903e+19	1.14004e+22	8.89274e+22	3.33634e+21	4.53266e+17	1.99266e+23	3.02971e+23
24400	3.75202e+19	1.08233e+22	8.85922e+22	3.56249e+21	5.30015e+17	1.98697e+23	3.01714e+23
24500	3.50309e+19	1.02756e+22	8.82251e+22	3.80056e+21	6.18779e+17	1.9813e+23	3.00467e+23
24600	3.271e+19	9.7557e+21	8.78263e+22	4.05095e+21	7.21275e+17	1.97564e+23	2.9923e+23
24700	3.05457e+19	9.26216e+21	8.73964e+22	4.314e+21	8.39437e+17	1.97e+23	2.98004e+23
24800	2.85273e+19	8.79364e+21	8.69358e+22	4.59009e+21	9.75442e+17	1.96439e+23	2.96789e+23
24900	2.66446e+19	8.34884e+21	8.64449e+22	4.87954e+21	1.13173e+18	1.95882e+23	2.95583e+23
25000	2.48882e+19	7.92653e+21	8.5924e+22	5.18269e+21	1.31105e+18	1.95328e+23	2.94387e+23
25100	2.38105e+19	7.52551e+21	8.53733e+22	5.49984e+21	1.51646e+18	1.94778e+23	2.93202e+23
25200	2.22465e+19	7.14473e+21	8.47935e+22	5.83128e+21	1.75137e+18	1.94233e+23	2.92026e+23
25300	2.07866e+19	6.7831e+21	8.41847e+22	6.17726e+21	2.0196e+18	1.93692e+23	2.9086e+23
25400	1.94236e+19	6.43963e+21	8.35472e+22	6.53802e+21	2.3254e+18	1.93157e+23	2.89704e+23
25500	1.81508e+19	6.11338e+21	8.28814e+22	6.91376e+21	2.67345e+18	1.92628e+23	2.88558e+23
25600	1.69622e+19	5.80343e+21	8.21876e+22	7.30466e+21	3.06898e+18	1.92105e+23	2.87421e+23
25700	1.58519e+19	5.50896e+21	8.14661e+22	7.71083e+21	3.51773e+18	1.91588e+23	2.86293e+23
25800	1.48147e+19	5.22916e+21	8.07174e+22	8.13239e+21	4.02606e+18	1.91077e+23	2.85175e+23
25900	1.38456e+19	4.96327e+21	7.99418e+22	8.56938e+21	4.60097e+18	1.90573e+23	2.84066e+23
26000	1.29399e+19	4.71058e+21	7.91397e+22	9.02181e+21	5.25013e+18	1.90076e+23	2.82967e+23
26100	1.20934e+19	4.4704e+21	7.83115e+22	9.48965e+21	5.98197e+18	1.89586e+23	2.81876e+23
26200	1.13021e+19	4.24211e+21	7.74579e+22	9.97282e+21	6.80569e+18	1.89104e+23	2.80794e+23
26300	1.05624e+19	4.02509e+21	7.65792e+22	1.04712e+22	7.73136e+18	1.88628e+23	2.79722e+23
26400	9.87071e+18	3.81877e+21	7.56761e+22	1.09845e+22	8.76994e+18	1.8816e+23	2.78658e+23
26500	9.22392e+18	3.62262e+21	7.47493e+22	1.15126e+22	9.93335e+18	1.87699e+23	2.77603e+23
26600	8.61904e+18	3.43612e+21	7.37993e+22	1.20552e+22	1.12345e+19	1.87245e+23	2.76556e+23
26700	8.0533e+18	3.2588e+21	7.2827e+22	1.26119e+22	1.26875e+19	1.86799e+23	2.75518e+23
26800	7.52412e+18	3.09019e+21	7.18331e+22	1.31823e+22	1.43073e+19	1.86361e+23	2.74488e+23
26900	7.0291e+18	2.92987e+21	7.08184e+22	1.3766e+22	1.61103e+19	1.85929e+23	2.73466e+23
27000	6.56602e+18	2.77743e+21	6.97838e+22	1.43624e+22	1.81142e+19	1.85505e+23	2.72453e+23
27100	6.1328e+18	2.63249e+21	6.87304e+22	1.49709e+22	2.03377e+19	1.85087e+23	2.71448e+23
27200	5.72749e+18	2.49467e+21	6.7659e+22	1.5591e+22	2.2801e+19	1.84677e+23	2.7045e+23
27300	5.34829e+18	2.36365e+21	6.65708e+22	1.6222e+22	2.55259e+19	1.84273e+23	2.69461e+23
27400	4.99353e+18	2.23908e+21	6.54669e+22	1.68631e+22	2.85355e+19	1.83876e+23	2.68479e+23
27500	4.70306e+18	2.12066e+21	6.43484e+22	1.75135e+22	3.18543e+19	1.83485e+23	2.67504e+23
27600	4.38989e+18	2.0081e+21	6.32165e+22	1.81725e+22	3.55086e+19	1.83101e+23	2.66538e+23
27700	4.09692e+18	1.90111e+21	6.20725e+22	1.88392e+22	3.95261e+19	1.82722e+23	2.65578e+23
27800	3.82285e+18	1.79944e+21	6.09177e+22	1.95126e+22	4.39365e+19	1.82349e+23	2.64626e+23
27900	3.56648e+18	1.70284e+21	5.97534e+22	2.0192e+22	4.87709e+19	1.81981e+23	2.63681e+23
28000	3.3267e+18	1.61106e+21	5.85808e+22	2.08762e+22	5.40622e+19	1.81618e+23	2.62743e+23
28100	3.10246e+18	1.52388e+21	5.74015e+22	2.15644e+22	5.98452e+19	1.81259e+23	2.61812e+23
28200	2.89276e+18	1.44109e+21	5.62167e+22	2.22555e+22	6.61565e+19	1.80906e+23	2.60888e+23
28300	2.6967e+18	1.36248e+21	5.50279e+22	2.29485e+22	7.30345e+19	1.80556e+23	2.59971e+23
28400	2.51341e+18	1.28785e+21	5.38364e+22	2.36424e+22	8.05197e+19	1.8021e+23	2.5906e+23
28500	2.34208e+18	1.21702e+21	5.26437e+22	2.43361e+22	8.86542e+19	1.79868e+23	2.58155e+23
28600	2.18198e+18	1.14981e+21	5.14512e+22	2.50287e+22	9.74823e+19	1.79528e+23	2.57257e+23
28700	2.03238e+18	1.08605e+21	5.02602e+22	2.5719e+22	1.0705e+20	1.79192e+23	2.56366e+23
28800	1.89262e+18	1.02558e+21	4.9072e+22	2.64061e+22	1.17406e+20	1.78857e+23	2.5548e+23
28900	1.76209e+18	9.68248e+20	4.78881e+22	2.70889e+22	1.286e+20	1.78526e+23	2.54601e+23
29000	1.6402e+18	9.13904e+20	4.67097e+22	2.77665e+22	1.40685e+20	1.78195e+23	2.53728e+23
29100	1.52641e+18	8.62406e+20	4.55381e+22	2.84378e+22	1.53715e+20	1.77867e+23	2.52861e+23
29200	1.4202e+18	8.1362e+20	4.43746e+22	2.9102e+22	1.67745e+20	1.7754e+23	2.51999e+23
29300	1.32108e+18	7.67416e+20	4.32203e+22	2.9758e+22	1.82836e+20	1.77213e+23	2.51143e+23
29400	1.22862e+18	7.23672e+20	4.20763e+22	3.04051e+22	1.99047e+20	1.76888e+23	2.50293e+23
29500	1.14238e+18	6.82269e+20	4.09437e+22	3.10423e+22	2.16441e+20	1.76563e+23	2.49448e+23
29600	1.06197e+18	6.43093e+20	3.98237e+22	3.16689e+22	2.35082e+20	1.76238e+23	2.48609e+23
29700	9.8701e+17	6.06036e+20	3.87171e+22	3.2284e+22	2.55038e+20	1.75913e+23	2.47776e+23
29800	9.17151e+17	5.70995e+20	3.76249e+22	3.2887e+22	2.76378e+20	1.75587e+23	2.46947e+23
29900	8.52063e+17	5.3787e+20	3.65478e+22	3.34771e+22	2.99173e+20	1.75262e+23	2.46124e+23
30000	7.91437e+17	5.06566e+20	3.54868e+22	3.40536e+22	3.23495e+20	1.74935e+23	2.45306e+23
