# Supplementary material for: Cross-Code Verification for Improved Thermophysical Properties of Argon, Krypton and Xenon Plasmas
Source: Entropy (Basel). 2026 Jul 22;28(7):830. doi: 10.3390/e28070830 (PMC13409251; doi:10.3390/e28070830)
Supplement: Supplementary file 1 [file entropy-28-00830-s001.zip › Ar_Kr_Xe_Data/Compositions/Xenon/Comp_Xe Composition 2 atm.csv]

Te [K]	n_{Xe}[#/m^3]	n_{Xe+}[#/m^3]	n_{Xe+2}[#/m^3]	n_{Xe+3}[#/m^3]	n_{Xe+4}[#/m^3]	n_{e-}[#/m^3]	n_{tot}[#/m^3]
300	4.82864e+25	1	1	1	1	12.9326	4.82864e+25
400	3.62148e+25	1	1	1	1	10.6899	3.62148e+25
500	2.89719e+25	1	1	1	1	9.99057	2.89719e+25
600	2.41432e+25	1	1	1	1	9.75732	2.41432e+25
700	2.06942e+25	1	1	1	1	9.6926	2.06942e+25
800	1.81074e+25	1	1	1	1	9.69033	1.81074e+25
900	1.60955e+25	1	1	1	1	9.70932	1.60955e+25
1000	1.44859e+25	1	1	1	1	9.73352	1.44859e+25
1100	1.3169e+25	1	1	1	1	9.75705	1.3169e+25
1200	1.20716e+25	1.1234	1	1	1	9.83798	1.20716e+25
1300	1.1143e+25	58.2156	1	1	1	1638.62	1.1143e+25
1400	1.03471e+25	587.989	1	1	1	384704	1.03471e+25
1500	9.65728e+24	4709.02	1	1	1	4.05119e+07	9.65728e+24
1600	9.0537e+24	36660.1	1	1	1	1.89449e+09	9.0537e+24
1700	8.52113e+24	1.80694e+07	1	1	1	7.00498e+08	8.52113e+24
1800	8.04774e+24	5.09407e+08	1	1	1	2.5438e+09	8.04774e+24
1900	7.62417e+24	8.98353e+09	1	1	1	9.0854e+09	7.62417e+24
2000	7.24296e+24	5.83239e+10	1	1	1	5.8324e+10	7.24296e+24
2100	6.89806e+24	3.15447e+11	1	1	1	3.15447e+11	6.89806e+24
2200	6.58451e+24	1.46422e+12	1	1	1	1.46422e+12	6.58451e+24
2300	6.29823e+24	5.95034e+12	1	1	1	5.95031e+12	6.29823e+24
2400	6.0358e+24	2.15249e+13	1	1	1	2.15247e+13	6.0358e+24
2500	5.79437e+24	7.02853e+13	1	1	1	7.02842e+13	5.79437e+24
2600	5.57151e+24	2.09623e+14	1	1	1	2.09618e+14	5.57151e+24
2700	5.36516e+24	5.76801e+14	1	1	1	5.76801e+14	5.36516e+24
2800	5.17354e+24	1.477e+15	1	1	1	1.477e+15	5.17354e+24
2900	4.99515e+24	3.54593e+15	1	1	1	3.54593e+15	4.99515e+24
3000	4.82864e+24	8.03289e+15	1	1	1	8.03289e+15	4.82864e+24
3100	4.67288e+24	1.7268e+16	1	1	1	1.7268e+16	4.67288e+24
3200	4.52685e+24	3.5398e+16	1	1	1	3.5398e+16	4.52685e+24
3300	4.38967e+24	6.94951e+16	1	1	1	6.94951e+16	4.38967e+24
3400	4.26057e+24	1.31167e+17	1	1	1	1.31167e+17	4.26057e+24
3500	4.13884e+24	2.38812e+17	1	1	1	2.38812e+17	4.13884e+24
3600	4.02387e+24	4.20682e+17	1	1	1	4.20682e+17	4.02387e+24
3700	3.91511e+24	7.18919e+17	1	1	1	7.18919e+17	3.91511e+24
3800	3.81208e+24	1.19474e+18	1	1	1	1.19474e+18	3.81209e+24
3900	3.71434e+24	1.93497e+18	1.18069	1	1	1.93497e+18	3.71434e+24
4000	3.62148e+24	3.05996e+18	5.85267	1	1	3.05996e+18	3.62148e+24
4100	3.53314e+24	4.73327e+18	26.8657	1	1	4.73327e+18	3.53315e+24
4200	3.44902e+24	7.17293e+18	114.828	1	1	7.17293e+18	3.44903e+24
4300	3.3688e+24	1.06646e+19	459.274	1	1	1.06646e+19	3.36882e+24
4400	3.29222e+24	1.55766e+19	1726.76	1	1	1.55766e+19	3.29226e+24
4500	3.21905e+24	2.23766e+19	6128.05	1	1	2.23766e+19	3.21909e+24
4600	3.14905e+24	3.16507e+19	20605.2	1	1	3.16507e+19	3.14911e+24
4700	3.08202e+24	4.41233e+19	65871.3	1	1	4.41233e+19	3.08211e+24
4800	3.01778e+24	6.06799e+19	200839	1	1	6.06799e+19	3.0179e+24
4900	2.95615e+24	8.23904e+19	585730	1	1	8.23904e+19	2.95631e+24
5000	2.89696e+24	1.10534e+20	1.63833e+06	1	1	1.10534e+20	2.89719e+24
5100	2.84008e+24	1.46626e+20	4.40582e+06	1	1	1.46626e+20	2.84038e+24
5200	2.78537e+24	1.92443e+20	1.14173e+07	1	1	1.92443e+20	2.78576e+24
5300	2.73269e+24	2.50055e+20	2.85706e+07	1	1	2.50055e+20	2.73319e+24
5400	2.68194e+24	3.21848e+20	6.91736e+07	1	1	3.21848e+20	2.68258e+24
5500	2.63298e+24	4.10557e+20	1.62334e+08	1	1	4.10557e+20	2.63381e+24
5600	2.58573e+24	5.19291e+20	3.69872e+08	1	1	5.19291e+20	2.58677e+24
5700	2.54009e+24	6.51563e+20	8.19486e+08	1	1	6.51563e+20	2.54139e+24
5800	2.49595e+24	8.11317e+20	1.76811e+09	1	1	8.11317e+20	2.49758e+24
5900	2.45324e+24	1.00295e+21	3.71996e+09	1	1	1.00295e+21	2.45524e+24
6000	2.41186e+24	1.23136e+21	7.64161e+09	1	1	1.23136e+21	2.41433e+24
6100	2.37175e+24	1.50192e+21	1.53446e+10	1	1	1.50192e+21	2.37475e+24
6200	2.33281e+24	1.82053e+21	3.0152e+10	1	1	1.82053e+21	2.33645e+24
6300	2.29499e+24	2.19366e+21	5.80386e+10	1	1	2.19366e+21	2.29937e+24
6400	2.25819e+24	2.62832e+21	1.09541e+11	1	1	2.62832e+21	2.26345e+24
6500	2.22237e+24	3.13209e+21	2.02905e+11	1	1	3.13209e+21	2.22864e+24
6600	2.18746e+24	3.71315e+21	3.69171e+11	1	1	3.71315e+21	2.19488e+24
6700	2.15337e+24	4.38025e+21	6.60286e+11	1	1	4.38025e+21	2.16213e+24
6800	2.12007e+24	5.14276e+21	1.16179e+12	1	1	5.14276e+21	2.13035e+24
6900	2.08748e+24	6.01059e+21	2.01246e+12	1	1	6.01059e+21	2.0995e+24
7000	2.05554e+24	6.99428e+21	3.4341e+12	1	1	6.99428e+21	2.06953e+24
7100	2.0242e+24	8.1049e+21	5.77644e+12	1	1	8.1049e+21	2.04041e+24
7200	1.99339e+24	9.35409e+21	9.58352e+12	1	1	9.35409e+21	2.0121e+24
7300	1.96306e+24	1.0754e+22	1.5691e+13	1	1	1.0754e+22	1.98457e+24
7400	1.933e+24	1.23167e+22	2.53668e+13	1	1	1.23167e+22	1.95763e+24
7500	1.90349e+24	1.40565e+22	4.05123e+13	1	1	1.40565e+22	1.93161e+24
7600	1.87441e+24	1.59867e+22	6.39472e+13	1	1	1.59867e+22	1.90639e+24
7700	1.84545e+24	1.81202e+22	9.9807e+13	1	1	1.81202e+22	1.8817e+24
7800	1.81655e+24	2.04707e+22	1.54095e+14	1	1	2.04707e+22	1.85749e+24
7900	1.78793e+24	2.3054e+22	2.3544e+14	1	1	2.3054e+22	1.83404e+24
8000	1.75941e+24	2.58839e+22	3.56125e+14	1.32988	1	2.58839e+22	1.81118e+24
8100	1.73094e+24	2.89749e+22	5.3347e+14	3.19695	1	2.89749e+22	1.78889e+24
8200	1.70278e+24	3.23442e+22	7.91693e+14	7.53126	1	3.23442e+22	1.76747e+24
8300	1.67432e+24	3.60011e+22	1.16433e+15	17.4013	1	3.60011e+22	1.74632e+24
8400	1.64577e+24	3.99617e+22	1.6975e+15	39.4593	1	3.99617e+22	1.7257e+24
8500	1.6171e+24	4.42394e+22	2.45403e+15	87.8744	1	4.42394e+22	1.70558e+24
8600	1.58826e+24	4.8847e+22	3.51893e+15	192.306	1	4.8847e+22	1.68595e+24
8700	1.55921e+24	5.37965e+22	5.00632e+15	413.813	1	5.37965e+22	1.6668e+24
8800	1.52991e+24	5.90992e+22	7.06827e+15	876.082	1	5.90992e+22	1.64811e+24
8900	1.50034e+24	6.47649e+22	9.90599e+15	1825.81	1	6.47649e+22	1.62987e+24
9000	1.47046e+24	7.08025e+22	1.3784e+16	3747.66	1	7.08025e+22	1.61206e+24
9100	1.44024e+24	7.72189e+22	1.90474e+16	7580.19	1	7.7219e+22	1.59468e+24
9200	1.40966e+24	8.40202e+22	2.61442e+16	15115.5	1	8.40202e+22	1.5777e+24
9300	1.37871e+24	9.12092e+22	3.56515e+16	29729.6	1	9.12093e+22	1.56113e+24
9400	1.34736e+24	9.87883e+22	4.83087e+16	57698.8	1	9.87884e+22	1.54494e+24
9500	1.31562e+24	1.06756e+23	6.50575e+16	110546	1	1.06756e+23	1.52913e+24
9600	1.28347e+24	1.15111e+23	8.70901e+16	209165	1	1.15111e+23	1.51369e+24
9700	1.25091e+24	1.23844e+23	1.15907e+17	391002	1	1.23844e+23	1.4986e+24
9800	1.21796e+24	1.32949e+23	1.53388e+17	722388	1	1.32949e+23	1.48386e+24
9900	1.18462e+24	1.42413e+23	2.01874e+17	1.31953e+06	1	1.42413e+23	1.46945e+24
10000	1.15092e+24	1.52225e+23	2.64262e+17	2.38379e+06	1	1.52225e+23	1.45537e+24
10100	1.11688e+24	1.62363e+23	3.44127e+17	4.26057e+06	1	1.62363e+23	1.4416e+24
10200	1.08253e+24	1.72805e+23	4.45848e+17	7.53625e+06	1	1.72806e+23	1.42815e+24
10300	1.04791e+24	1.83534e+23	5.74774e+17	1.31964e+07	1	1.83535e+23	1.41498e+24
10400	1.01308e+24	1.94513e+23	7.37394e+17	2.28825e+07	1	1.94515e+23	1.40211e+24
10500	9.78072e+23	2.05717e+23	9.41558e+17	3.93024e+07	1	2.05718e+23	1.38951e+24
10600	9.42952e+23	2.1711e+23	1.19671e+18	6.68837e+07	1	2.17112e+23	1.37718e+24
10700	9.07776e+23	2.28659e+23	1.51416e+18	1.12802e+08	1	2.28662e+23	1.3651e+24
10800	8.72598e+23	2.40333e+23	1.90741e+18	1.88585e+08	1	2.40337e+23	1.35327e+24
10900	8.37517e+23	2.52076e+23	2.39247e+18	3.12621e+08	1	2.52081e+23	1.34168e+24
11000	8.02609e+23	2.63846e+23	2.98829e+18	5.1398e+08	1	2.63852e+23	1.33031e+24
11100	7.67942e+23	2.75603e+23	3.71718e+18	8.38269e+08	1	2.7561e+23	1.31916e+24
11200	7.33589e+23	2.87306e+23	4.60536e+18	1.35651e+09	1	2.87315e+23	1.30821e+24
11300	6.99632e+23	2.98909e+23	5.68344e+18	2.17847e+09	1	2.98921e+23	1.29747e+24
11400	6.66163e+23	3.10362e+23	6.98706e+18	3.4727e+09	1	3.10376e+23	1.28691e+24
11500	6.33274e+23	3.21614e+23	8.55754e+18	5.4961e+09	1	3.21631e+23	1.27653e+24
11600	6.01029e+23	3.32627e+23	1.04427e+19	8.63756e+09	1	3.32647e+23	1.26631e+24
11700	5.69506e+23	3.43358e+23	1.26978e+19	1.3482e+10	1	3.43384e+23	1.25626e+24
11800	5.38775e+23	3.53769e+23	1.53859e+19	2.09036e+10	1	3.538e+23	1.24636e+24
11900	5.08902e+23	3.63823e+23	1.85798e+19	3.22007e+10	1	3.6386e+23	1.2366e+24
12000	4.79946e+23	3.73485e+23	2.2362e+19	4.92895e+10	1	3.7353e+23	1.22698e+24
12100	4.51962e+23	3.82726e+23	2.68269e+19	7.4982e+10	1	3.82779e+23	1.21749e+24
12200	4.24993e+23	3.91519e+23	3.20815e+19	1.1338e+11	1	3.91583e+23	1.20813e+24
12300	3.9903e+23	3.99869e+23	3.82474e+19	1.7043e+11	1	3.99945e+23	1.19888e+24
12400	3.74149e+23	4.07732e+23	4.54611e+19	2.54716e+11	1	4.07823e+23	1.18975e+24
12500	3.50335e+23	4.15116e+23	5.38773e+19	3.78543e+11	1	4.15224e+23	1.18073e+24
12600	3.27712e+23	4.21954e+23	6.36679e+19	5.59512e+11	1	4.22081e+23	1.17181e+24
12700	3.06208e+23	4.2828e+23	7.50279e+19	8.22566e+11	1	4.2843e+23	1.16299e+24
12800	2.85822e+23	4.34094e+23	8.81749e+19	1.20295e+12	1	4.34271e+23	1.15427e+24
12900	2.66542e+23	4.39401e+23	1.03352e+20	1.75023e+12	1.03266	4.39607e+23	1.14565e+24
13000	2.48351e+23	4.44206e+23	1.20829e+20	2.53368e+12	2.00129	4.44448e+23	1.13713e+24
13100	2.31227e+23	4.48522e+23	1.40907e+20	3.6498e+12	3.84504	4.48804e+23	1.12869e+24
13200	2.1514e+23	4.52361e+23	1.63921e+20	5.23222e+12	7.32491	4.52688e+23	1.12035e+24
13300	2.00058e+23	4.55737e+23	1.9024e+20	7.46527e+12	13.8383	4.56118e+23	1.1121e+24
13400	1.85944e+23	4.5867e+23	2.20274e+20	1.0602e+13	25.9305	4.59111e+23	1.10394e+24
13500	1.72759e+23	4.61177e+23	2.54473e+20	1.49881e+13	48.2001	4.61686e+23	1.09588e+24
13600	1.6046e+23	4.63279e+23	2.93336e+20	2.10943e+13	88.8908	4.63866e+23	1.0879e+24
13700	1.49006e+23	4.64996e+23	3.3741e+20	2.95579e+13	162.666	4.6567e+23	1.08001e+24
13800	1.38351e+23	4.66349e+23	3.87295e+20	4.1239e+13	295.408	4.67123e+23	1.07221e+24
13900	1.28452e+23	4.67359e+23	4.43649e+20	5.72929e+13	532.465	4.68246e+23	1.0645e+24
14000	1.19264e+23	4.68047e+23	5.07191e+20	7.92652e+13	952.701	4.69061e+23	1.05688e+24
14100	1.10744e+23	4.68433e+23	5.78709e+20	1.09216e+14	1692.27	4.69591e+23	1.04935e+24
14200	1.02886e+23	4.6852e+23	6.59053e+20	1.49881e+14	2984.71	4.69838e+23	1.0419e+24
14300	9.5665e+22	4.68317e+23	7.49152e+20	2.04879e+14	5227.73	4.69815e+23	1.03455e+24
14400	8.89759e+22	4.67876e+23	8.50025e+20	2.78967e+14	9093.08	4.69576e+23	1.02728e+24
14500	8.27188e+22	4.67247e+23	9.6278e+20	3.78371e+14	15707.4	4.69172e+23	1.0201e+24
14600	7.70159e+22	4.66363e+23	1.08858e+21	5.11286e+14	26954.6	4.6854e+23	1.01301e+24
14700	7.1666e+22	4.65327e+23	1.22873e+21	6.88282e+14	45945	4.67784e+23	1.00601e+24
14800	6.67204e+22	4.64108e+23	1.3846e+21	9.23156e+14	77806.4	4.66877e+23	9.99091e+23
14900	6.2149e+22	4.6272e+23	1.55768e+21	1.2337e+15	130920	4.65835e+23	9.92262e+23
15000	5.79232e+22	4.61173e+23	1.74956e+21	1.64285e+15	218901	4.64672e+23	9.85518e+23
15100	5.40166e+22	4.59479e+23	1.96195e+21	2.18e+15	363732	4.63403e+23	9.7886e+23
15200	5.04044e+22	4.57646e+23	2.19668e+21	2.88274e+15	600685	4.62039e+23	9.72286e+23
15300	4.70637e+22	4.55682e+23	2.45569e+21	3.79898e+15	986004	4.60594e+23	9.65795e+23
15400	4.39731e+22	4.53596e+23	2.74105e+21	4.98952e+15	1.60884e+06	4.59078e+23	9.59388e+23
15500	4.1113e+22	4.51392e+23	3.05497e+21	6.53128e+15	2.60968e+06	4.57502e+23	9.53062e+23
15600	3.84651e+22	4.49076e+23	3.39976e+21	8.52124e+15	4.20853e+06	4.55876e+23	9.46817e+23
15700	3.60125e+22	4.46653e+23	3.77789e+21	1.10812e+16	6.74806e+06	4.54209e+23	9.40653e+23
15800	3.37396e+22	4.44126e+23	4.19194e+21	1.43638e+16	1.07588e+07	4.5251e+23	9.34568e+23
15900	3.16323e+22	4.41497e+23	4.64461e+21	1.85594e+16	1.70573e+07	4.50787e+23	9.28561e+23
16000	2.96772e+22	4.38769e+23	5.13876e+21	2.39046e+16	2.68938e+07	4.49047e+23	9.22632e+23
16100	2.78623e+22	4.35943e+23	5.67732e+21	3.06927e+16	4.21713e+07	4.47297e+23	9.1678e+23
16200	2.61764e+22	4.33018e+23	6.26337e+21	3.9286e+16	6.57702e+07	4.45545e+23	9.11003e+23
16300	2.46093e+22	4.29996e+23	6.90008e+21	5.01302e+16	1.02027e+08	4.43796e+23	9.05301e+23
16400	2.31515e+22	4.26875e+23	7.59072e+21	6.37721e+16	1.57434e+08	4.42056e+23	8.99674e+23
16500	2.17945e+22	4.23654e+23	8.33862e+21	8.08798e+16	2.41659e+08	4.40331e+23	8.94119e+23
16600	2.05304e+22	4.20332e+23	9.1472e+21	1.02267e+17	3.6902e+08	4.38626e+23	8.88636e+23
16700	1.93682e+22	4.16898e+23	1.00199e+22	1.28923e+17	5.60624e+08	4.36938e+23	8.83224e+23
16800	1.82906e+22	4.13355e+23	1.09601e+22	1.62043e+17	8.47384e+08	4.35276e+23	8.77882e+23
16900	1.7266e+22	4.09714e+23	1.19715e+22	2.03061e+17	1.27431e+09	4.33657e+23	8.72609e+23
17000	1.63053e+22	4.05963e+23	1.30574e+22	2.53708e+17	1.90672e+09	4.32079e+23	8.67405e+23
17100	1.54308e+22	4.02087e+23	1.42211e+22	3.16058e+17	2.83891e+09	4.3053e+23	8.62269e+23
17200	1.46155e+22	3.98092e+23	1.54661e+22	3.92571e+17	4.20599e+09	4.29025e+23	8.57198e+23
17300	1.38259e+22	3.9399e+23	1.67954e+22	4.86165e+17	6.20056e+09	4.27583e+23	8.52195e+23
17400	1.30852e+22	3.89766e+23	1.82122e+22	6.00309e+17	9.09646e+09	4.26192e+23	8.47256e+23
17500	1.2423e+22	3.85399e+23	1.97189e+22	7.39101e+17	1.3281e+10	4.24839e+23	8.4238e+23
17600	1.17687e+22	3.8092e+23	2.13185e+22	9.07301e+17	1.92962e+10	4.2356e+23	8.37568e+23
17700	1.11533e+22	3.76311e+23	2.30131e+22	1.11053e+18	2.79016e+10	4.2234e+23	8.32819e+23
17800	1.05739e+22	3.71569e+23	2.48045e+22	1.35532e+18	4.01529e+10	4.21182e+23	8.2813e+23
17900	1.00278e+22	3.66692e+23	2.66944e+22	1.64926e+18	5.75106e+10	4.20086e+23	8.23502e+23
18000	9.51278e+21	3.6168e+23	2.86838e+22	2.00111e+18	8.19846e+10	4.19054e+23	8.18933e+23
18100	9.02658e+21	3.56533e+23	3.07734e+22	2.42098e+18	1.16328e+11	4.18087e+23	8.14422e+23
18200	8.5672e+21	3.5125e+23	3.29633e+22	2.92046e+18	1.64291e+11	4.17186e+23	8.09969e+23
18300	8.1328e+21	3.45833e+23	3.52533e+22	3.5128e+18	2.30959e+11	4.1635e+23	8.05572e+23
18400	7.72166e+21	3.40283e+23	3.76424e+22	4.2131e+18	3.23192e+11	4.1558e+23	8.01231e+23
18500	7.33225e+21	3.34603e+23	4.0129e+22	5.03847e+18	4.50198e+11	4.14876e+23	7.96945e+23
18600	6.96313e+21	3.28795e+23	4.27112e+22	6.00826e+18	6.24279e+11	4.14236e+23	7.92711e+23
18700	6.61298e+21	3.22865e+23	4.53862e+22	7.14425e+18	8.61791e+11	4.13659e+23	7.8853e+23
18800	6.28061e+21	3.16817e+23	4.81508e+22	8.47088e+18	1.18437e+12	4.13144e+23	7.84401e+23
18900	5.9649e+21	3.10657e+23	5.1001e+22	1.00155e+19	1.62052e+12	4.12689e+23	7.80322e+23
19000	5.66484e+21	3.04391e+23	5.39323e+22	1.18084e+19	2.2076e+12	4.12291e+23	7.76291e+23
19100	5.3795e+21	2.98027e+23	5.69398e+22	1.38836e+19	2.99435e+12	4.11949e+23	7.72309e+23
19200	5.10801e+21	2.91574e+23	6.00179e+22	1.62782e+19	4.04411e+12	4.11658e+23	7.68374e+23
19300	4.84958e+21	2.85039e+23	6.31604e+22	1.90335e+19	5.43879e+12	4.11417e+23	7.64485e+23
19400	4.60351e+21	2.78433e+23	6.63609e+22	2.21947e+19	7.28388e+12	4.11221e+23	7.60641e+23
19500	4.3691e+21	2.71765e+23	6.96124e+22	2.58115e+19	9.71465e+12	4.11067e+23	7.5684e+23
19600	4.14574e+21	2.65046e+23	7.29076e+22	2.99379e+19	1.29039e+13	4.10951e+23	7.53081e+23
19700	3.93288e+21	2.58288e+23	7.6239e+22	3.4633e+19	1.70714e+13	4.1087e+23	7.49364e+23
19800	3.72998e+21	2.515e+23	7.95986e+22	3.99608e+19	2.24955e+13	4.10818e+23	7.45687e+23
19900	3.53655e+21	2.44696e+23	8.29786e+22	4.59907e+19	2.95278e+13	4.10791e+23	7.42049e+23
20000	3.35216e+21	2.37886e+23	8.63708e+22	5.27978e+19	3.86101e+13	4.10786e+23	7.38448e+23
20100	3.17637e+21	2.31083e+23	8.9767e+22	6.04628e+19	5.02963e+13	4.10798e+23	7.34885e+23
20200	3.0088e+21	2.24297e+23	9.31592e+22	6.90727e+19	6.52774e+13	4.10823e+23	7.31357e+23
20300	2.84909e+21	2.17542e+23	9.65392e+22	7.87208e+19	8.44136e+13	4.10856e+23	7.27865e+23
20400	2.69689e+21	2.10827e+23	9.98992e+22	8.95069e+19	1.08771e+14	4.10894e+23	7.24406e+23
20500	2.55188e+21	2.04163e+23	1.03232e+23	1.01538e+20	1.39668e+14	4.10931e+23	7.2098e+23
20600	2.41377e+21	1.97563e+23	1.06529e+23	1.14927e+20	1.78729e+14	4.10965e+23	7.17585e+23
20700	2.28226e+21	1.91035e+23	1.09783e+23	1.29797e+20	2.27948e+14	4.10991e+23	7.14222e+23
20800	2.15708e+21	1.8459e+23	1.12989e+23	1.46276e+20	2.89768e+14	4.11006e+23	7.10888e+23
20900	2.03799e+21	1.78236e+23	1.16138e+23	1.645e+20	3.67172e+14	4.11007e+23	7.07584e+23
21000	1.92472e+21	1.71983e+23	1.19226e+23	1.84616e+20	4.63792e+14	4.1099e+23	7.04309e+23
21100	1.81704e+21	1.65838e+23	1.22247e+23	2.06776e+20	5.84038e+14	4.10952e+23	7.01061e+23
21200	1.71474e+21	1.59808e+23	1.25195e+23	2.31144e+20	7.33252e+14	4.10891e+23	6.9784e+23
21300	1.61758e+21	1.539e+23	1.28066e+23	2.5789e+20	9.17887e+14	4.10804e+23	6.94645e+23
21400	1.52536e+21	1.48119e+23	1.30855e+23	2.87195e+20	1.14572e+15	4.1069e+23	6.91476e+23
21500	1.43787e+21	1.42472e+23	1.33558e+23	3.19251e+20	1.42609e+15	4.10546e+23	6.88333e+23
21600	1.35492e+21	1.36962e+23	1.36173e+23	3.54258e+20	1.77021e+15	4.1037e+23	6.85214e+23
21700	1.27631e+21	1.31593e+23	1.38696e+23	3.92426e+20	2.19148e+15	4.10162e+23	6.82119e+23
21800	1.20186e+21	1.26368e+23	1.41125e+23	4.33978e+20	2.70591e+15	4.0992e+23	6.79048e+23
21900	1.13139e+21	1.21289e+23	1.43458e+23	4.79146e+20	3.33256e+15	4.09643e+23	6.76e+23
22000	1.06472e+21	1.16359e+23	1.45693e+23	5.28173e+20	4.09408e+15	4.0933e+23	6.72976e+23
22100	1.00169e+21	1.11579e+23	1.4783e+23	5.81316e+20	5.01733e+15	4.08982e+23	6.69974e+23
22200	9.42117e+20	1.06948e+23	1.49867e+23	6.38841e+20	6.13412e+15	4.08598e+23	6.66994e+23
22300	8.85855e+20	1.02468e+23	1.51803e+23	7.01029e+20	7.482e+15	4.08178e+23	6.64036e+23
22400	8.32744e+20	9.81375e+22	1.5364e+23	7.6817e+20	9.10523e+15	4.07722e+23	6.611e+23
22500	7.82634e+20	9.39556e+22	1.55376e+23	8.40571e+20	1.10559e+16	4.0723e+23	6.58186e+23
22600	7.35378e+20	8.99211e+22	1.57014e+23	9.1855e+20	1.33952e+16	4.06704e+23	6.55293e+23
22700	6.90835e+20	8.60324e+22	1.58552e+23	1.00244e+21	1.61948e+16	4.06144e+23	6.52421e+23
22800	6.48869e+20	8.2287e+22	1.59992e+23	1.09258e+21	1.95386e+16	4.0555e+23	6.4957e+23
22900	6.09348e+20	7.86828e+22	1.61336e+23	1.18933e+21	2.35245e+16	4.04923e+23	6.4674e+23
23000	5.72145e+20	7.5217e+22	1.62584e+23	1.29307e+21	2.82667e+16	4.04265e+23	6.43931e+23
23100	5.37138e+20	7.18867e+22	1.63738e+23	1.40418e+21	3.38981e+16	4.03576e+23	6.41143e+23
23200	5.0421e+20	6.86887e+22	1.648e+23	1.52306e+21	4.05731e+16	4.02858e+23	6.38375e+23
23300	4.73248e+20	6.56197e+22	1.65771e+23	1.65014e+21	4.84707e+16	4.02113e+23	6.35627e+23
23400	4.44146e+20	6.26763e+22	1.66653e+23	1.78583e+21	5.77982e+16	4.0134e+23	6.329e+23
23500	4.16799e+20	5.98549e+22	1.67448e+23	1.93058e+21	6.87951e+16	4.00543e+23	6.30193e+23
23600	3.91109e+20	5.71518e+22	1.68157e+23	2.08485e+21	8.1738e+16	3.99721e+23	6.27506e+23
23700	3.66983e+20	5.45633e+22	1.68783e+23	2.24911e+21	9.69451e+16	3.98877e+23	6.24839e+23
23800	3.44329e+20	5.20857e+22	1.69327e+23	2.42385e+21	1.14783e+17	3.98011e+23	6.22192e+23
23900	3.23064e+20	4.97152e+22	1.69791e+23	2.60957e+21	1.35672e+17	3.97127e+23	6.19566e+23
24000	3.03106e+20	4.7448e+22	1.70177e+23	2.80677e+21	1.60094e+17	3.96223e+23	6.16959e+23
24100	2.84377e+20	4.52803e+22	1.70487e+23	3.01598e+21	1.886e+17	3.95303e+23	6.14371e+23
24200	2.66806e+20	4.32085e+22	1.70723e+23	3.23774e+21	2.21822e+17	3.94368e+23	6.11804e+23
24300	2.50322e+20	4.12288e+22	1.70886e+23	3.47259e+21	2.60479e+17	3.93419e+23	6.09256e+23
24400	2.3486e+20	3.93378e+22	1.70977e+23	3.72108e+21	3.0539e+17	3.92457e+23	6.06728e+23
24500	2.20358e+20	3.75317e+22	1.71e+23	3.98379e+21	3.57486e+17	3.91484e+23	6.0422e+23
24600	2.06758e+20	3.58071e+22	1.70954e+23	4.26127e+21	4.17825e+17	3.90501e+23	6.01731e+23
24700	1.94004e+20	3.41607e+22	1.70842e+23	4.55412e+21	4.87606e+17	3.8951e+23	5.99261e+23
24800	1.82043e+20	3.25892e+22	1.70665e+23	4.86291e+21	5.68187e+17	3.88511e+23	5.96811e+23
24900	1.70828e+20	3.10893e+22	1.70425e+23	5.18822e+21	6.611e+17	3.87506e+23	5.9438e+23
25000	1.60312e+20	2.96579e+22	1.70122e+23	5.53066e+21	7.68075e+17	3.86496e+23	5.91968e+23
25100	1.51991e+20	2.82919e+22	1.69757e+23	5.89079e+21	8.91063e+17	3.85482e+23	5.89575e+23
25200	1.42656e+20	2.69887e+22	1.69333e+23	6.26921e+21	1.03225e+18	3.84466e+23	5.87201e+23
25300	1.33901e+20	2.57453e+22	1.6885e+23	6.6665e+21	1.1941e+18	3.83449e+23	5.84845e+23
25400	1.2569e+20	2.4559e+22	1.68308e+23	7.08322e+21	1.37936e+18	3.82431e+23	5.82509e+23
25500	1.1799e+20	2.34273e+22	1.6771e+23	7.51994e+21	1.59113e+18	3.81414e+23	5.80191e+23
25600	1.10767e+20	2.23476e+22	1.67056e+23	7.9772e+21	1.83284e+18	3.80398e+23	5.77892e+23
25700	1.03992e+20	2.13175e+22	1.66346e+23	8.45555e+21	2.10834e+18	3.79385e+23	5.75611e+23
25800	9.76365e+19	2.03347e+22	1.65582e+23	8.95548e+21	2.42191e+18	3.78376e+23	5.73348e+23
25900	9.16741e+19	1.9397e+22	1.64765e+23	9.4775e+21	2.7783e+18	3.7737e+23	5.71104e+23
26000	8.60798e+19	1.85024e+22	1.63894e+23	1.00221e+22	3.1828e+18	3.76369e+23	5.68877e+23
26100	8.08306e+19	1.76488e+22	1.62971e+23	1.05896e+22	3.64124e+18	3.75375e+23	5.66669e+23
26200	7.59046e+19	1.68343e+22	1.61997e+23	1.11806e+22	4.16009e+18	3.74386e+23	5.64478e+23
26300	7.16598e+19	1.60571e+22	1.60971e+23	1.17953e+22	4.7465e+18	3.73405e+23	5.62305e+23
26400	6.81902e+19	1.53153e+22	1.59896e+23	1.24341e+22	5.40833e+18	3.72431e+23	5.60149e+23
26500	6.4339e+19	1.46074e+22	1.58771e+23	1.30973e+22	6.15423e+18	3.71465e+23	5.58011e+23
26600	6.0826e+19	1.39317e+22	1.57597e+23	1.37851e+22	6.99371e+18	3.70509e+23	5.5589e+23
26700	5.71328e+19	1.32868e+22	1.56375e+23	1.44977e+22	7.93719e+18	3.69562e+23	5.53786e+23
26800	5.36643e+19	1.26711e+22	1.55106e+23	1.52353e+22	8.99606e+18	3.68625e+23	5.517e+23
26900	5.07378e+19	1.20834e+22	1.5379e+23	1.59979e+22	1.01828e+19	3.67697e+23	5.49629e+23
27000	4.76586e+19	1.15223e+22	1.52428e+23	1.67855e+22	1.1511e+19	3.66781e+23	5.47576e+23
27100	4.47658e+19	1.09866e+22	1.51021e+23	1.75982e+22	1.29954e+19	3.65875e+23	5.45539e+23
27200	4.20479e+19	1.04751e+22	1.4957e+23	1.84358e+22	1.46522e+19	3.64981e+23	5.43518e+23
27300	3.94941e+19	9.98663e+21	1.48075e+23	1.9298e+22	1.64986e+19	3.64098e+23	5.41514e+23
27400	3.70943e+19	9.52017e+21	1.46539e+23	2.01848e+22	1.85537e+19	3.63226e+23	5.39525e+23
27500	3.48389e+19	9.07471e+21	1.4496e+23	2.10956e+22	2.08379e+19	3.62366e+23	5.37552e+23
27600	3.27192e+19	8.64927e+21	1.43342e+23	2.20303e+22	2.3373e+19	3.61517e+23	5.35595e+23
27700	3.07269e+19	8.24294e+21	1.41684e+23	2.29882e+22	2.6183e+19	3.60681e+23	5.33653e+23
27800	2.88541e+19	7.85486e+21	1.39989e+23	2.39688e+22	2.92931e+19	3.59856e+23	5.31727e+23
27900	2.70936e+19	7.4842e+21	1.38257e+23	2.49715e+22	3.27308e+19	3.59043e+23	5.29815e+23
28000	2.54386e+19	7.13017e+21	1.36489e+23	2.59956e+22	3.65255e+19	3.58242e+23	5.27919e+23
28100	2.38828e+19	6.79202e+21	1.34688e+23	2.70403e+22	4.07083e+19	3.57452e+23	5.26037e+23
28200	2.24201e+19	6.46905e+21	1.32854e+23	2.81048e+22	4.53128e+19	3.56674e+23	5.2417e+23
28300	2.10449e+19	6.16058e+21	1.3099e+23	2.91882e+22	5.03746e+19	3.55906e+23	5.22317e+23
28400	1.9752e+19	5.86598e+21	1.29096e+23	3.02893e+22	5.59317e+19	3.5515e+23	5.20478e+23
28500	1.85365e+19	5.58462e+21	1.27175e+23	3.14072e+22	6.20243e+19	3.54405e+23	5.18653e+23
28600	1.73938e+19	5.31593e+21	1.25229e+23	3.25408e+22	6.86951e+19	3.5367e+23	5.16842e+23
28700	1.63195e+19	5.05935e+21	1.23258e+23	3.36888e+22	7.59894e+19	3.52946e+23	5.15044e+23
28800	1.53096e+19	4.81437e+21	1.21265e+23	3.48499e+22	8.39548e+19	3.52231e+23	5.1326e+23
28900	1.43602e+19	4.58047e+21	1.19253e+23	3.6023e+22	9.26419e+19	3.51525e+23	5.11489e+23
29000	1.34678e+19	4.35717e+21	1.17222e+23	3.72065e+22	1.02104e+20	3.50829e+23	5.09731e+23
29100	1.2629e+19	4.14403e+21	1.15175e+23	3.83992e+22	1.12396e+20	3.50142e+23	5.07985e+23
29200	1.18406e+19	3.9406e+21	1.13115e+23	3.95995e+22	1.23578e+20	3.49462e+23	5.06252e+23
29300	1.10998e+19	3.74646e+21	1.11042e+23	4.0806e+22	1.3571e+20	3.48791e+23	5.04532e+23
29400	1.04036e+19	3.56123e+21	1.08959e+23	4.20171e+22	1.48858e+20	3.48127e+23	5.02824e+23
29500	9.74951e+18	3.38452e+21	1.06869e+23	4.32315e+22	1.63088e+20	3.4747e+23	5.01128e+23
29600	9.135e+18	3.21596e+21	1.04773e+23	4.44474e+22	1.78471e+20	3.46819e+23	4.99443e+23
29700	8.55777e+18	3.05521e+21	1.02674e+23	4.56634e+22	1.9508e+20	3.46174e+23	4.9777e+23
29800	8.01563e+18	2.90193e+21	1.00574e+23	4.68779e+22	2.12992e+20	3.45535e+23	4.96109e+23
29900	7.50652e+18	2.75581e+21	9.84736e+22	4.80893e+22	2.32286e+20	3.449e+23	4.94459e+23
30000	7.0285e+18	2.61654e+21	9.63766e+22	4.92962e+22	2.53045e+20	3.4427e+23	4.9282e+23
