# Supplementary material for: Cross-Code Verification for Improved Thermophysical Properties of Argon, Krypton and Xenon Plasmas
Source: Entropy (Basel). 2026 Jul 22;28(7):830. doi: 10.3390/e28070830 (PMC13409251; doi:10.3390/e28070830)
Supplement: Supplementary file 1 [file entropy-28-00830-s001.zip › Ar_Kr_Xe_Data/Compositions/Xenon/Comp_Xe Composition 5 atm.csv]

Te [K]	n_{Xe}[#/m^3]	n_{Xe+}[#/m^3]	n_{Xe+2}[#/m^3]	n_{Xe+3}[#/m^3]	n_{Xe+4}[#/m^3]	n_{e-}[#/m^3]	n_{tot}[#/m^3]
300	1.20716e+26	1	1	1	1	13.2362	1.20716e+26
400	9.0537e+25	1	1	1	1	10.7819	9.0537e+25
500	7.24296e+25	1	1	1	1	10.0261	7.24296e+25
600	6.0358e+25	1	1	1	1	9.77219	6.0358e+25
700	5.17354e+25	1	1	1	1	9.69902	5.17354e+25
800	4.52685e+25	1	1	1	1	9.69312	4.52685e+25
900	4.02387e+25	1	1	1	1	9.71054	4.02387e+25
1000	3.62148e+25	1	1	1	1	9.73405	3.62148e+25
1100	3.29226e+25	1	1	1	1	9.75728	3.29226e+25
1200	3.0179e+25	2.6261	1	1	1	10.5213	3.0179e+25
1300	2.78575e+25	61.9816	1	1	1	3847.66	2.78575e+25
1400	2.58677e+25	632.933	1	1	1	893466	2.58677e+25
1500	2.41432e+25	5060.46	1	1	1	9.4246e+07	2.41432e+25
1600	2.26343e+25	39386.1	1	1	1	4.40844e+09	2.26343e+25
1700	2.13028e+25	1.95034e+07	1	1	1	1.62249e+09	2.13028e+25
1800	2.01193e+25	5.78408e+08	1	1	1	5.60086e+09	2.01193e+25
1900	1.90604e+25	1.39951e+10	1	1	1	1.45799e+10	1.90604e+25
2000	1.81074e+25	9.22182e+10	1	1	1	9.22183e+10	1.81074e+25
2100	1.72451e+25	4.98765e+11	1	1	1	4.98766e+11	1.72451e+25
2200	1.64613e+25	2.31514e+12	1	1	1	2.31514e+12	1.64613e+25
2300	1.57456e+25	9.40827e+12	1	1	1	9.40834e+12	1.57456e+25
2400	1.50895e+25	3.4034e+13	1	1	1	3.40336e+13	1.50895e+25
2500	1.44859e+25	1.11132e+14	1	1	1	1.11129e+14	1.44859e+25
2600	1.39288e+25	3.31447e+14	1	1	1	3.31437e+14	1.39288e+25
2700	1.34129e+25	9.12012e+14	1	1	1	9.12012e+14	1.34129e+25
2800	1.29339e+25	2.33539e+15	1	1	1	2.33539e+15	1.29339e+25
2900	1.24879e+25	5.60676e+15	1	1	1	5.60676e+15	1.24879e+25
3000	1.20716e+25	1.27016e+16	1	1	1	1.27016e+16	1.20716e+25
3100	1.16822e+25	2.73046e+16	1	1	1	2.73046e+16	1.16822e+25
3200	1.13171e+25	5.5973e+16	1	1	1	5.5973e+16	1.13171e+25
3300	1.09742e+25	1.09891e+17	1	1	1	1.09891e+17	1.09742e+25
3400	1.06514e+25	2.07418e+17	1	1	1	2.07418e+17	1.06514e+25
3500	1.03471e+25	3.77654e+17	1	1	1	3.77654e+17	1.03471e+25
3600	1.00597e+25	6.65289e+17	1	1	1	6.65289e+17	1.00597e+25
3700	9.78778e+24	1.13699e+18	1	1	1	1.13699e+18	9.78779e+24
3800	9.53021e+24	1.88964e+18	1	1	1	1.88964e+18	9.53021e+24
3900	9.28584e+24	3.06061e+18	1.18218	1	1	3.06061e+18	9.28585e+24
4000	9.05369e+24	4.84044e+18	5.86161	1	1	4.84044e+18	9.0537e+24
4100	8.83287e+24	7.48806e+18	26.9148	1	1	7.48806e+18	8.83288e+24
4200	8.62255e+24	1.13488e+19	115.078	1	1	1.13488e+19	8.62257e+24
4300	8.42202e+24	1.68752e+19	460.449	1	1	1.68752e+19	8.42205e+24
4400	8.23059e+24	2.46508e+19	1731.92	1	1	2.46508e+19	8.23064e+24
4500	8.04767e+24	3.54174e+19	6149.29	1	1	3.54174e+19	8.04774e+24
4600	7.87269e+24	5.01041e+19	20687.5	1	1	5.01041e+19	7.87279e+24
4700	7.70514e+24	6.98608e+19	66172	1	1	6.98608e+19	7.70528e+24
4800	7.54456e+24	9.60932e+19	201882	1	1	9.60932e+19	7.54475e+24
4900	7.39052e+24	1.30501e+20	589167	1	1	1.30501e+20	7.39078e+24
5000	7.24261e+24	1.75117e+20	1.64914e+06	1	1	1.75117e+20	7.24296e+24
5100	7.10048e+24	2.32352e+20	4.43836e+06	1	1	2.32352e+20	7.10094e+24
5200	6.96378e+24	3.05036e+20	1.15112e+07	1	1	3.05036e+20	6.96439e+24
5300	6.83219e+24	3.96463e+20	2.88312e+07	1	1	3.96463e+20	6.83298e+24
5400	6.70543e+24	5.10441e+20	6.98704e+07	1	1	5.10441e+20	6.70645e+24
5500	6.58321e+24	6.51334e+20	1.64133e+08	1	1	6.51334e+20	6.58451e+24
5600	6.46528e+24	8.2411e+20	3.74364e+08	1	1	8.2411e+20	6.46693e+24
5700	6.35141e+24	1.03439e+21	8.30357e+08	1	1	1.03439e+21	6.35348e+24
5800	6.24136e+24	1.28849e+21	1.79364e+09	1	1	1.28849e+21	6.24394e+24
5900	6.13492e+24	1.59346e+21	3.77827e+09	1	1	1.59346e+21	6.13811e+24
6000	6.0319e+24	1.95716e+21	7.77129e+09	1	1	1.95716e+21	6.03581e+24
6100	5.93209e+24	2.38824e+21	1.56255e+10	1	1	2.38824e+21	5.93687e+24
6200	5.83533e+24	2.89625e+21	3.07467e+10	1	1	2.89625e+21	5.84112e+24
6300	5.74144e+24	3.49157e+21	5.92683e+10	1	1	3.49157e+21	5.74842e+24
6400	5.65024e+24	4.18558e+21	1.12028e+11	1	1	4.18558e+21	5.65861e+24
6500	5.56159e+24	4.99056e+21	2.07828e+11	1	1	4.99056e+21	5.57157e+24
6600	5.47534e+24	5.91981e+21	3.78726e+11	1	1	5.91981e+21	5.48718e+24
6700	5.39133e+24	6.9876e+21	6.78474e+11	1	1	6.9876e+21	5.40531e+24
6800	5.30943e+24	8.20924e+21	1.19579e+12	1	1	8.20924e+21	5.32585e+24
6900	5.2295e+24	9.60102e+21	2.0749e+12	1	1	9.60102e+21	5.2487e+24
7000	5.15141e+24	1.11803e+22	3.54687e+12	1	1	1.11803e+22	5.17377e+24
7100	5.07502e+24	1.29654e+22	5.97688e+12	1	1	1.29654e+22	5.10095e+24
7200	5.00022e+24	1.49756e+22	9.93436e+12	1	1	1.49756e+22	5.03017e+24
7300	4.92688e+24	1.72313e+22	1.62961e+13	1	1	1.72313e+22	4.96134e+24
7400	4.85487e+24	1.97538e+22	2.63958e+13	1	1	1.97538e+22	4.89438e+24
7500	4.7841e+24	2.25651e+22	4.22385e+13	1	1	2.25651e+22	4.82923e+24
7600	4.71395e+24	2.56871e+22	6.68049e+13	1	1	2.56871e+22	4.76532e+24
7700	4.64576e+24	2.91475e+22	1.0448e+14	1	1	2.91475e+22	4.70405e+24
7800	4.5775e+24	3.29651e+22	1.61644e+14	1	1	3.29651e+22	4.64343e+24
7900	4.51058e+24	3.71702e+22	2.47496e+14	1	1	3.71702e+22	4.58492e+24
8000	4.44418e+24	4.17858e+22	3.75164e+14	1	1	4.17858e+22	4.52775e+24
8100	4.37833e+24	4.68387e+22	5.63215e+14	2.25272	1	4.68387e+22	4.47201e+24
8200	4.31294e+24	5.23554e+22	8.37677e+14	5.32782	1	5.23554e+22	4.41765e+24
8300	4.24861e+24	5.83675e+22	1.23473e+15	12.3571	1	5.83675e+22	4.36535e+24
8400	4.18394e+24	6.48931e+22	1.80423e+15	28.129	1	6.48931e+22	4.31373e+24
8500	4.11944e+24	7.19626e+22	2.61434e+15	62.8816	1	7.19626e+22	4.26337e+24
8600	4.05503e+24	7.96023e+22	3.75757e+15	138.133	1	7.96023e+22	4.21423e+24
8700	3.9906e+24	8.78376e+22	5.35847e+15	298.353	1	8.78377e+22	4.16628e+24
8800	3.92608e+24	9.66941e+22	7.58356e+15	633.975	1	9.66941e+22	4.11947e+24
8900	3.86139e+24	1.06195e+23	1.06539e+16	1326.04	1	1.06195e+23	4.07378e+24
9000	3.79644e+24	1.16364e+23	1.4861e+16	2731.54	1	1.16364e+23	4.02917e+24
9100	3.73117e+24	1.27221e+23	2.05866e+16	5544.25	1	1.27221e+23	3.98561e+24
9200	3.6655e+24	1.38788e+23	2.83277e+16	11093.3	1	1.38788e+23	3.94307e+24
9300	3.59937e+24	1.5108e+23	3.87268e+16	21890.9	1	1.5108e+23	3.90153e+24
9400	3.53273e+24	1.64113e+23	5.26101e+16	42622.1	1	1.64113e+23	3.86096e+24
9500	3.46553e+24	1.779e+23	7.10333e+16	81913.4	1	1.77901e+23	3.82133e+24
9600	3.39771e+24	1.9245e+23	9.53376e+16	155452	1	1.9245e+23	3.78261e+24
9700	3.32925e+24	2.0777e+23	1.27218e+17	291421	1	2.0777e+23	3.74479e+24
9800	3.26011e+24	2.23865e+23	1.68804e+17	539865	1	2.23865e+23	3.70784e+24
9900	3.19028e+24	2.4073e+23	2.22757e+17	988652	1	2.4073e+23	3.67174e+24
10000	3.11974e+24	2.58361e+23	2.92387e+17	1.79035e+06	1	2.58362e+23	3.63646e+24
10100	3.04849e+24	2.76752e+23	3.81787e+17	3.20706e+06	1	2.76753e+23	3.60199e+24
10200	2.97653e+24	2.95882e+23	4.95993e+17	5.68443e+06	1	2.95883e+23	3.5683e+24
10300	2.9039e+24	3.15735e+23	6.41178e+17	9.97249e+06	1	3.15736e+23	3.53537e+24
10400	2.83059e+24	3.36292e+23	8.24865e+17	1.73211e+07	1	3.36294e+23	3.50318e+24
10500	2.75664e+24	3.57528e+23	1.05618e+18	2.97934e+07	1	3.5753e+23	3.4717e+24
10600	2.68213e+24	3.79394e+23	1.34614e+18	5.07641e+07	1	3.79397e+23	3.44093e+24
10700	2.60712e+24	4.01851e+23	1.708e+18	8.5703e+07	1	4.01855e+23	3.41083e+24
10800	2.53166e+24	4.24858e+23	2.15759e+18	1.43396e+08	1	4.24863e+23	3.38138e+24
10900	2.45578e+24	4.48393e+23	2.71388e+18	2.37834e+08	1	4.48398e+23	3.35257e+24
11000	2.37966e+24	4.72351e+23	3.39921e+18	3.91132e+08	1	4.72358e+23	3.32437e+24
11100	2.30336e+24	4.96691e+23	4.24009e+18	6.37922e+08	1	4.96699e+23	3.29676e+24
11200	2.227e+24	5.2135e+23	5.26773e+18	1.03205e+09	1	5.2136e+23	3.26971e+24
11300	2.15067e+24	5.46259e+23	6.51866e+18	1.65655e+09	1	5.46272e+23	3.24321e+24
11400	2.07452e+24	5.71346e+23	8.03559e+18	2.63858e+09	1	5.71362e+23	3.21723e+24
11500	1.99861e+24	5.96562e+23	9.86825e+18	4.17129e+09	1	5.96581e+23	3.19176e+24
11600	1.92303e+24	6.21851e+23	1.20744e+19	6.54604e+09	1	6.21875e+23	3.16677e+24
11700	1.84814e+24	6.47019e+23	1.47198e+19	1.02e+10	1	6.47048e+23	3.14222e+24
11800	1.7739e+24	6.72082e+23	1.78816e+19	1.57831e+10	1	6.72117e+23	3.11812e+24
11900	1.70056e+24	6.96897e+23	2.16469e+19	2.42567e+10	1	6.9694e+23	3.09442e+24
12000	1.62821e+24	7.21412e+23	2.61161e+19	3.7033e+10	1	7.21464e+23	3.07111e+24
12100	1.55698e+24	7.45547e+23	3.14033e+19	5.61732e+10	1	7.4561e+23	3.04817e+24
12200	1.48702e+24	7.69226e+23	3.76381e+19	8.46682e+10	1	7.69301e+23	3.02558e+24
12300	1.41844e+24	7.92373e+23	4.49673e+19	1.26832e+11	1	7.92463e+23	3.00332e+24
12400	1.35104e+24	8.15098e+23	5.35598e+19	1.88835e+11	1	8.15205e+23	2.98139e+24
12500	1.28557e+24	8.36989e+23	6.35961e+19	2.79515e+11	1	8.37116e+23	2.95974e+24
12600	1.22184e+24	8.5815e+23	7.52885e+19	4.11367e+11	1	8.58301e+23	2.93837e+24
12700	1.15994e+24	8.78526e+23	8.88713e+19	6.02021e+11	1	8.78703e+23	2.91726e+24
12800	1.09995e+24	8.98067e+23	1.04607e+20	8.76212e+11	1	8.98276e+23	2.89639e+24
12900	1.0419e+24	9.16748e+23	1.22787e+20	1.26845e+12	1	9.16993e+23	2.87577e+24
13000	9.85937e+23	9.34499e+23	1.43736e+20	1.82668e+12	1	9.34786e+23	2.85537e+24
13100	9.32059e+23	9.51307e+23	1.67814e+20	2.61715e+12	1.78007	9.51643e+23	2.83518e+24
13200	8.80266e+23	9.67172e+23	1.95421e+20	3.73093e+12	3.35126	9.67562e+23	2.8152e+24
13300	8.30655e+23	9.82037e+23	2.26996e+20	5.29279e+12	6.25558	9.82491e+23	2.79541e+24
13400	7.83197e+23	9.95914e+23	2.63026e+20	7.47265e+12	11.5795	9.9644e+23	2.77581e+24
13500	7.37891e+23	1.0088e+24	3.04046e+20	1.05011e+13	21.2597	1.00941e+24	2.75641e+24
13600	6.9472e+23	1.0207e+24	3.50644e+20	1.46896e+13	38.7207	1.02141e+24	2.73718e+24
13700	6.5366e+23	1.03163e+24	4.03466e+20	2.04569e+13	69.9716	1.03244e+24	2.71813e+24
13800	6.14677e+23	1.04159e+24	4.63218e+20	2.83642e+13	125.478	1.04252e+24	2.69926e+24
13900	5.77728e+23	1.05062e+24	5.30672e+20	3.91599e+13	223.329	1.05168e+24	2.68055e+24
14000	5.42761e+23	1.05872e+24	6.06673e+20	5.38383e+13	394.572	1.05994e+24	2.66203e+24
14100	5.09721e+23	1.06594e+24	6.92139e+20	7.37153e+13	692.106	1.06732e+24	2.64367e+24
14200	4.78545e+23	1.07229e+24	7.88072e+20	1.00526e+14	1205.44	1.07386e+24	2.62548e+24
14300	4.49165e+23	1.07781e+24	8.95557e+20	1.36548e+14	2085.01	1.0796e+24	2.60747e+24
14400	4.21512e+23	1.08253e+24	1.01578e+21	1.84764e+14	3581.92	1.08457e+24	2.58963e+24
14500	3.95513e+23	1.0865e+24	1.15001e+21	2.4906e+14	6112.57	1.0888e+24	2.57196e+24
14600	3.71094e+23	1.08973e+24	1.29963e+21	3.34485e+14	10363	1.09233e+24	2.55446e+24
14700	3.4818e+23	1.09228e+24	1.46614e+21	4.47576e+14	17456.5	1.09521e+24	2.53714e+24
14800	3.26695e+23	1.09417e+24	1.65114e+21	5.96764e+14	29220.3	1.09748e+24	2.51999e+24
14900	3.06566e+23	1.09544e+24	1.85638e+21	7.9289e+14	48609	1.09916e+24	2.50302e+24
15000	2.87719e+23	1.09613e+24	2.08371e+21	1.04984e+15	80371.3	1.1003e+24	2.48623e+24
15100	2.70082e+23	1.09626e+24	2.33513e+21	1.38536e+15	132094	1.10093e+24	2.46961e+24
15200	2.53647e+23	1.09584e+24	2.61278e+21	1.82205e+15	215833	1.10107e+24	2.45317e+24
15300	2.38222e+23	1.09497e+24	2.91898e+21	2.38851e+15	350610	1.10081e+24	2.43691e+24
15400	2.23805e+23	1.09363e+24	3.25616e+21	3.121e+15	566311	1.10014e+24	2.42083e+24
15500	2.10332e+23	1.09186e+24	3.62694e+21	4.0652e+15	909597	1.09911e+24	2.40493e+24
15600	1.97805e+23	1.08965e+24	4.03409e+21	5.27861e+15	1.45297e+06	1.09772e+24	2.38921e+24
15700	1.86045e+23	1.08709e+24	4.4806e+21	6.83306e+15	2.3083e+06	1.09605e+24	2.37366e+24
15800	1.75058e+23	1.08416e+24	4.9696e+21	8.81849e+15	3.64755e+06	1.0941e+24	2.3583e+24
15900	1.64793e+23	1.0809e+24	5.5044e+21	1.13468e+16	5.7335e+06	1.09191e+24	2.34311e+24
16000	1.55204e+23	1.07731e+24	6.08853e+21	1.45571e+16	8.96562e+06	1.08949e+24	2.3281e+24
16100	1.46243e+23	1.07342e+24	6.72569e+21	1.86215e+16	1.39481e+07	1.08687e+24	2.31326e+24
16200	1.37868e+23	1.06924e+24	7.41977e+21	2.37523e+16	2.15902e+07	1.08408e+24	2.29861e+24
16300	1.30038e+23	1.06478e+24	8.17488e+21	3.02112e+16	3.32534e+07	1.08113e+24	2.28412e+24
16400	1.22718e+23	1.06005e+24	8.9953e+21	3.8319e+16	5.09658e+07	1.07805e+24	2.26981e+24
16500	1.1587e+23	1.05507e+24	9.88552e+21	4.84685e+16	7.77348e+07	1.07485e+24	2.25568e+24
16600	1.09463e+23	1.04985e+24	1.08502e+22	6.11387e+16	1.17997e+08	1.07155e+24	2.24171e+24
16700	1.04323e+23	1.04394e+24	1.18932e+22	7.69286e+16	1.78353e+08	1.06772e+24	2.22788e+24
16800	9.86956e+22	1.03825e+24	1.30215e+22	9.65177e+16	2.68198e+08	1.06429e+24	2.21425e+24
16900	9.3422e+22	1.03233e+24	1.42394e+22	1.20774e+17	4.01444e+08	1.06081e+24	2.2008e+24
17000	8.84777e+22	1.02618e+24	1.55522e+22	1.5073e+17	5.98153e+08	1.05729e+24	2.1875e+24
17100	8.38398e+22	1.01982e+24	1.69655e+22	1.87627e+17	8.87238e+08	1.05375e+24	2.17438e+24
17200	7.94869e+22	1.01324e+24	1.84849e+22	2.32952e+17	1.31018e+09	1.05021e+24	2.16141e+24
17300	7.5399e+22	1.00643e+24	2.01161e+22	2.88487e+17	1.9262e+09	1.04666e+24	2.14861e+24
17400	7.15579e+22	9.99406e+23	2.18649e+22	3.56353e+17	2.8195e+09	1.04314e+24	2.13597e+24
17500	6.79462e+22	9.92161e+23	2.37372e+22	4.39073e+17	4.10926e+09	1.03964e+24	2.12348e+24
17600	6.45481e+22	9.84692e+23	2.57388e+22	5.39636e+17	5.96335e+09	1.03617e+24	2.11115e+24
17700	6.1349e+22	9.76999e+23	2.78757e+22	6.61577e+17	8.61732e+09	1.03275e+24	2.09898e+24
17800	5.83351e+22	9.69078e+23	3.01537e+22	8.09059e+17	1.24e+10	1.02939e+24	2.08696e+24
17900	5.54938e+22	9.60927e+23	3.25784e+22	9.86974e+17	1.77688e+10	1.02609e+24	2.07509e+24
18000	5.28133e+22	9.52542e+23	3.51555e+22	1.20105e+18	2.53567e+10	1.02286e+24	2.06337e+24
18100	5.02827e+22	9.43918e+23	3.78903e+22	1.45798e+18	3.60363e+10	1.0197e+24	2.0518e+24
18200	4.78919e+22	9.35054e+23	4.07879e+22	1.76554e+18	5.10052e+10	1.01664e+24	2.04037e+24
18300	4.56315e+22	9.25945e+23	4.38533e+22	2.13279e+18	7.18995e+10	1.01366e+24	2.02909e+24
18400	4.34929e+22	9.16588e+23	4.7091e+22	2.57016e+18	1.00946e+11	1.01078e+24	2.01795e+24
18500	4.1468e+22	9.0698e+23	5.0505e+22	3.08973e+18	1.4116e+11	1.008e+24	2.00696e+24
18600	3.95494e+22	8.97118e+23	5.40989e+22	3.70536e+18	1.96612e+11	1.00533e+24	1.9961e+24
18700	3.77301e+22	8.87e+23	5.78758e+22	4.43294e+18	2.72766e+11	1.00277e+24	1.98538e+24
18800	3.60038e+22	8.76625e+23	6.18384e+22	5.29063e+18	3.76934e+11	1.00032e+24	1.97479e+24
18900	3.4553e+22	8.65896e+23	6.59866e+22	6.29943e+18	5.18917e+11	9.97888e+23	1.96433e+24
19000	3.29911e+22	8.55007e+23	7.0325e+22	7.48224e+18	7.1153e+11	9.95679e+23	1.95401e+24
19100	3.15055e+22	8.4386e+23	7.48525e+22	8.8659e+18	9.71882e+11	9.93591e+23	1.94382e+24
19200	3.00917e+22	8.32457e+23	7.95686e+22	1.04804e+19	1.32242e+12	9.91626e+23	1.93375e+24
19300	2.87453e+22	8.20801e+23	8.44722e+22	1.23594e+19	1.79256e+12	9.89783e+23	1.92381e+24
19400	2.74621e+22	8.08897e+23	8.95612e+22	1.45408e+19	2.42066e+12	9.88063e+23	1.914e+24
19500	2.62385e+22	7.96749e+23	9.48327e+22	1.70668e+19	3.25657e+12	9.86465e+23	1.9043e+24
19600	2.50709e+22	7.84363e+23	1.00283e+23	1.99844e+19	4.36484e+12	9.84988e+23	1.89472e+24
19700	2.39562e+22	7.71747e+23	1.05907e+23	2.3346e+19	5.82864e+12	9.83631e+23	1.88526e+24
19800	2.28914e+22	7.58911e+23	1.11699e+23	2.72093e+19	7.75478e+12	9.8239e+23	1.87592e+24
19900	2.18736e+22	7.45863e+23	1.17652e+23	3.16382e+19	1.02799e+13	9.81262e+23	1.86668e+24
20000	2.09004e+22	7.32615e+23	1.2376e+23	3.67032e+19	1.3578e+13	9.80245e+23	1.85756e+24
20100	1.99694e+22	7.1918e+23	1.30013e+23	4.24813e+19	1.787e+13	9.79333e+23	1.84854e+24
20200	1.90783e+22	7.05571e+23	1.36402e+23	4.9057e+19	2.34355e+13	9.78523e+23	1.83962e+24
20300	1.82252e+22	6.91802e+23	1.42918e+23	5.65225e+19	3.06264e+13	9.77809e+23	1.83081e+24
20400	1.74082e+22	6.7789e+23	1.4955e+23	6.49781e+19	3.98846e+13	9.77185e+23	1.8221e+24
20500	1.66254e+22	6.6385e+23	1.56286e+23	7.45326e+19	5.17632e+13	9.76646e+23	1.81348e+24
20600	1.58753e+22	6.497e+23	1.63115e+23	8.5304e+19	6.69512e+13	9.76185e+23	1.80496e+24
20700	1.51564e+22	6.35457e+23	1.70023e+23	9.74195e+19	8.6305e+13	9.75796e+23	1.79653e+24
20800	1.44672e+22	6.21142e+23	1.76999e+23	1.11016e+20	1.10885e+14	9.75472e+23	1.78819e+24
20900	1.38065e+22	6.06771e+23	1.84028e+23	1.26242e+20	1.41999e+14	9.75206e+23	1.77994e+24
21000	1.3173e+22	5.92366e+23	1.91097e+23	1.43254e+20	1.81257e+14	9.7499e+23	1.77177e+24
21100	1.25656e+22	5.77944e+23	1.98193e+23	1.62222e+20	2.30633e+14	9.74817e+23	1.76368e+24
21200	1.19832e+22	5.63527e+23	2.05302e+23	1.83326e+20	2.92539e+14	9.7468e+23	1.75567e+24
21300	1.14247e+22	5.49133e+23	2.12409e+23	2.0676e+20	3.69918e+14	9.74571e+23	1.74774e+24
21400	1.08894e+22	5.34782e+23	2.19502e+23	2.32727e+20	4.66343e+14	9.74484e+23	1.73989e+24
21500	1.03762e+22	5.20494e+23	2.26566e+23	2.61446e+20	5.86147e+14	9.7441e+23	1.73211e+24
21600	9.88437e+21	5.06287e+23	2.33589e+23	2.93145e+20	7.34565e+14	9.74343e+23	1.7244e+24
21700	9.41307e+21	4.92179e+23	2.40556e+23	3.28071e+20	9.17905e+14	9.74276e+23	1.71675e+24
21800	8.96156e+21	4.78189e+23	2.47457e+23	3.66479e+20	1.14375e+15	9.74202e+23	1.70918e+24
21900	8.52911e+21	4.64333e+23	2.54278e+23	4.08641e+20	1.4212e+15	9.74115e+23	1.70166e+24
22000	8.11505e+21	4.50628e+23	2.61008e+23	4.54845e+20	1.76113e+15	9.74009e+23	1.69421e+24
22100	7.71871e+21	4.37089e+23	2.67636e+23	5.05391e+20	2.1765e+15	9.73877e+23	1.68683e+24
22200	7.33947e+21	4.23731e+23	2.74151e+23	5.60595e+20	2.68276e+15	9.73714e+23	1.6795e+24
22300	6.97671e+21	4.10567e+23	2.80543e+23	6.20789e+20	3.29824e+15	9.73516e+23	1.67222e+24
22400	6.62985e+21	3.97611e+23	2.86804e+23	6.86322e+20	4.04467e+15	9.73277e+23	1.66501e+24
22500	6.29832e+21	3.84873e+23	2.92924e+23	7.57557e+20	4.94772e+15	9.72993e+23	1.65785e+24
22600	5.98158e+21	3.72365e+23	2.98895e+23	8.34877e+20	6.03767e+15	9.7266e+23	1.65074e+24
22700	5.67908e+21	3.60096e+23	3.04711e+23	9.18678e+20	7.35019e+15	9.72275e+23	1.64368e+24
22800	5.39032e+21	3.48075e+23	3.10366e+23	1.00938e+21	8.92715e+15	9.71834e+23	1.63667e+24
22900	5.11479e+21	3.36308e+23	3.15852e+23	1.10741e+21	1.08176e+16	9.71335e+23	1.62972e+24
23000	4.852e+21	3.24804e+23	3.21166e+23	1.21322e+21	1.30791e+16	9.70776e+23	1.62281e+24
23100	4.60147e+21	3.13566e+23	3.26303e+23	1.32729e+21	1.57787e+16	9.70154e+23	1.61595e+24
23200	4.36273e+21	3.026e+23	3.31259e+23	1.45009e+21	1.89945e+16	9.69468e+23	1.60914e+24
23300	4.13533e+21	2.91909e+23	3.3603e+23	1.58215e+21	2.28176e+16	9.68716e+23	1.60237e+24
23400	3.91883e+21	2.81495e+23	3.40616e+23	1.72399e+21	2.73536e+16	9.67899e+23	1.59565e+24
23500	3.7128e+21	2.71361e+23	3.45013e+23	1.87615e+21	3.27251e+16	9.67015e+23	1.58898e+24
23600	3.5168e+21	2.61506e+23	3.4922e+23	2.03921e+21	3.90739e+16	9.66064e+23	1.58235e+24
23700	3.33044e+21	2.51932e+23	3.53236e+23	2.21375e+21	4.65638e+16	9.65046e+23	1.57576e+24
23800	3.15331e+21	2.42637e+23	3.57062e+23	2.40038e+21	5.53839e+16	9.63962e+23	1.56922e+24
23900	2.98502e+21	2.33621e+23	3.60697e+23	2.59973e+21	6.57518e+16	9.62813e+23	1.56272e+24
24000	2.82521e+21	2.2488e+23	3.64141e+23	2.81245e+21	7.79181e+16	9.616e+23	1.55626e+24
24100	2.67348e+21	2.16413e+23	3.67396e+23	3.03922e+21	9.21699e+16	9.60323e+23	1.54984e+24
24200	2.52949e+21	2.08216e+23	3.70462e+23	3.28073e+21	1.08837e+17	9.58983e+23	1.54347e+24
24300	2.3929e+21	2.00285e+23	3.73342e+23	3.53768e+21	1.28296e+17	9.57583e+23	1.53714e+24
24400	2.26337e+21	1.92617e+23	3.76037e+23	3.81082e+21	1.50978e+17	9.56124e+23	1.53085e+24
24500	2.14057e+21	1.85207e+23	3.78549e+23	4.1009e+21	1.77374e+17	9.54608e+23	1.52461e+24
24600	2.02419e+21	1.78051e+23	3.8088e+23	4.40871e+21	2.08046e+17	9.53038e+23	1.5184e+24
24700	1.91392e+21	1.71142e+23	3.83033e+23	4.73503e+21	2.4363e+17	9.51414e+23	1.51224e+24
24800	1.80948e+21	1.64476e+23	3.8501e+23	5.08068e+21	2.8485e+17	9.49739e+23	1.50612e+24
24900	1.71059e+21	1.58046e+23	3.86815e+23	5.44651e+21	3.32529e+17	9.48017e+23	1.50004e+24
25000	1.61697e+21	1.51849e+23	3.88449e+23	5.83336e+21	3.87597e+17	9.46248e+23	1.494e+24
25100	1.52836e+21	1.45876e+23	3.89915e+23	6.24212e+21	4.51106e+17	9.44435e+23	1.488e+24
25200	1.44451e+21	1.40123e+23	3.91218e+23	6.67368e+21	5.24248e+17	9.42581e+23	1.48204e+24
25300	1.36519e+21	1.34583e+23	3.92358e+23	7.12893e+21	6.08363e+17	9.40689e+23	1.47612e+24
25400	1.29016e+21	1.29249e+23	3.9334e+23	7.60882e+21	7.04964e+17	9.3876e+23	1.47025e+24
25500	1.22696e+21	1.24116e+23	3.94165e+23	8.11427e+21	8.15756e+17	9.36792e+23	1.46441e+24
25600	1.17788e+21	1.19176e+23	3.94834e+23	8.64623e+21	9.42652e+17	9.34786e+23	1.45862e+24
25700	1.11315e+21	1.14427e+23	3.95358e+23	9.20568e+21	1.08778e+18	9.32764e+23	1.45287e+24
25800	1.06191e+21	1.09858e+23	3.95733e+23	9.79357e+21	1.25357e+18	9.30709e+23	1.44716e+24
25900	1.00749e+21	1.05468e+23	3.95964e+23	1.04109e+22	1.44268e+18	9.28634e+23	1.44149e+24
26000	9.52124e+20	1.01248e+23	3.96055e+23	1.10586e+22	1.65813e+18	9.26541e+23	1.43586e+24
26100	8.99796e+20	9.71919e+22	3.96007e+23	1.17378e+22	1.90328e+18	9.24428e+23	1.43027e+24
26200	8.50339e+20	9.32949e+22	3.95823e+23	1.24493e+22	2.18185e+18	9.22298e+23	1.42472e+24
26300	8.15739e+20	8.95493e+22	3.95502e+23	1.31942e+22	2.49802e+18	9.20145e+23	1.41921e+24
26400	7.7095e+20	8.59526e+22	3.95052e+23	1.39735e+22	2.85638e+18	9.17989e+23	1.41374e+24
26500	7.28623e+20	8.24979e+22	3.94473e+23	1.47881e+22	3.26209e+18	9.15822e+23	1.40831e+24
26600	6.88623e+20	7.91798e+22	3.93768e+23	1.5639e+22	3.72081e+18	9.13647e+23	1.40293e+24
26700	6.50825e+20	7.59932e+22	3.92937e+23	1.65271e+22	4.23884e+18	9.11466e+23	1.39758e+24
26800	6.15107e+20	7.29331e+22	3.91984e+23	1.74534e+22	4.82314e+18	9.0928e+23	1.39227e+24
26900	5.81355e+20	6.99946e+22	3.9091e+23	1.84188e+22	5.48137e+18	9.07093e+23	1.387e+24
27000	5.49462e+20	6.7173e+22	3.89717e+23	1.94241e+22	6.22201e+18	9.04904e+23	1.38177e+24
27100	5.19324e+20	6.44637e+22	3.88407e+23	2.04703e+22	7.05437e+18	9.02717e+23	1.37659e+24
27200	4.90845e+20	6.18624e+22	3.86983e+23	2.15581e+22	7.98867e+18	9.00534e+23	1.37144e+24
27300	4.63933e+20	5.93647e+22	3.85444e+23	2.26882e+22	9.03617e+18	8.98354e+23	1.36632e+24
27400	4.38501e+20	5.69666e+22	3.83795e+23	2.38615e+22	1.02092e+19	8.96181e+23	1.36125e+24
27500	4.14467e+20	5.4664e+22	3.82035e+23	2.50786e+22	1.15211e+19	8.94016e+23	1.35622e+24
27600	3.91754e+20	5.24532e+22	3.80167e+23	2.63402e+22	1.29868e+19	8.91859e+23	1.35122e+24
27700	3.70287e+20	5.03304e+22	3.78192e+23	2.76468e+22	1.46223e+19	8.89714e+23	1.34627e+24
27800	3.49998e+20	4.82922e+22	3.76112e+23	2.89989e+22	1.64452e+19	8.87579e+23	1.34135e+24
27900	3.30822e+20	4.6335e+22	3.73929e+23	3.0397e+22	1.84744e+19	8.85458e+23	1.33647e+24
28000	3.12696e+20	4.44556e+22	3.71644e+23	3.18415e+22	2.07308e+19	8.8335e+23	1.33162e+24
28100	2.95562e+20	4.26509e+22	3.69258e+23	3.33325e+22	2.32368e+19	8.81258e+23	1.32682e+24
28200	2.79365e+20	4.09178e+22	3.66774e+23	3.48705e+22	2.60169e+19	8.79181e+23	1.32205e+24
28300	2.64053e+20	3.92535e+22	3.64193e+23	3.64554e+22	2.90973e+19	8.77121e+23	1.31732e+24
28400	2.49576e+20	3.7655e+22	3.61516e+23	3.80873e+22	3.25067e+19	8.75079e+23	1.31262e+24
28500	2.3589e+20	3.61199e+22	3.58746e+23	3.97662e+22	3.62757e+19	8.73055e+23	1.30796e+24
28600	2.22949e+20	3.46455e+22	3.55884e+23	4.14919e+22	4.04375e+19	8.71051e+23	1.30334e+24
28700	2.10713e+20	3.32293e+22	3.52932e+23	4.32641e+22	4.50277e+19	8.69065e+23	1.29875e+24
28800	1.99142e+20	3.18691e+22	3.49891e+23	4.50825e+22	5.00847e+19	8.671e+23	1.29419e+24
28900	1.88201e+20	3.05625e+22	3.46765e+23	4.69466e+22	5.56494e+19	8.65155e+23	1.28967e+24
29000	1.77854e+20	2.93074e+22	3.43555e+23	4.88559e+22	6.17659e+19	8.63231e+23	1.28519e+24
29100	1.68068e+20	2.81018e+22	3.40262e+23	5.08095e+22	6.84811e+19	8.61328e+23	1.28074e+24
29200	1.58814e+20	2.69437e+22	3.3689e+23	5.28068e+22	7.58454e+19	8.59447e+23	1.27632e+24
29300	1.50062e+20	2.58312e+22	3.3344e+23	5.48467e+22	8.39121e+19	8.57586e+23	1.27194e+24
29400	1.41784e+20	2.47624e+22	3.29915e+23	5.69283e+22	9.27384e+19	8.55748e+23	1.26759e+24
29500	1.33954e+20	2.37357e+22	3.26317e+23	5.90504e+22	1.02385e+20	8.53931e+23	1.26327e+24
29600	1.26549e+20	2.27494e+22	3.22649e+23	6.12118e+22	1.12916e+20	8.52135e+23	1.25898e+24
29700	1.19544e+20	2.1802e+22	3.18914e+23	6.34109e+22	1.244e+20	8.5036e+23	1.25473e+24
29800	1.12919e+20	2.08918e+22	3.15114e+23	6.56464e+22	1.36908e+20	8.48607e+23	1.25051e+24
29900	1.06653e+20	2.00175e+22	3.11252e+23	6.79167e+22	1.50518e+20	8.46874e+23	1.24632e+24
30000	1.00726e+20	1.91777e+22	3.07332e+23	7.022e+22	1.6531e+20	8.45162e+23	1.24216e+24
