# Supplementary material for: Cross-Code Verification for Improved Thermophysical Properties of Argon, Krypton and Xenon Plasmas
Source: Entropy (Basel). 2026 Jul 22;28(7):830. doi: 10.3390/e28070830 (PMC13409251; doi:10.3390/e28070830)
Supplement: Supplementary file 1 [file entropy-28-00830-s001.zip › Ar_Kr_Xe_Data/Compositions/Xenon/Comp_Xe Composition 10 atm.csv]

Te [K]	n_{Xe}[#/m^3]	n_{Xe+}[#/m^3]	n_{Xe+2}[#/m^3]	n_{Xe+3}[#/m^3]	n_{Xe+4}[#/m^3]	n_{e-}[#/m^3]	n_{tot}[#/m^3]
300	2.41432e+26	1	1	1	1	12.9326	2.41432e+26
400	1.81074e+26	1	1	1	1	10.6899	1.81074e+26
500	1.44859e+26	1	1	1	1	9.99057	1.44859e+26
600	1.20716e+26	1	1	1	1	9.75732	1.20716e+26
700	1.03471e+26	1	1	1	1	9.6926	1.03471e+26
800	9.0537e+25	1	1	1	1	9.69033	9.0537e+25
900	8.04774e+25	1	1	1	1	9.70932	8.04774e+25
1000	7.24296e+25	1	1	1	1	9.73352	7.24296e+25
1100	6.58451e+25	1	1	1	1	9.75705	6.58451e+25
1200	6.0358e+25	4.7868	1	1	1	11.5443	6.0358e+25
1300	5.57151e+25	67.1797	1	1	1	7099.87	5.57151e+25
1400	5.17354e+25	678.661	1	1	1	1.66653e+06	5.17354e+25
1500	4.82864e+25	5415.57	1	1	1	1.76132e+08	4.82864e+25
1600	4.52685e+25	42139	1	1	1	8.24087e+09	4.52685e+25
1700	4.26057e+25	5.23679e+06	1	1	1	1.20853e+10	4.26057e+25
1800	4.02387e+25	3.2394e+08	1	1	1	2.00011e+10	4.02387e+25
1900	3.81209e+25	1.94265e+10	1	1	1	2.10071e+10	3.81209e+25
2000	3.62148e+25	1.30401e+11	1	1	1	1.30432e+11	3.62148e+25
2100	3.44903e+25	7.05361e+11	1	1	1	7.05363e+11	3.44903e+25
2200	3.29226e+25	3.2741e+12	1	1	1	3.27411e+12	3.29226e+25
2300	3.14911e+25	1.33053e+13	1	1	1	1.33054e+13	3.14911e+25
2400	3.0179e+25	4.81308e+13	1	1	1	4.81315e+13	3.0179e+25
2500	2.89719e+25	1.57165e+14	1	1	1	1.57161e+14	2.89719e+25
2600	2.78575e+25	4.68741e+14	1	1	1	4.68724e+14	2.78575e+25
2700	2.68258e+25	1.28979e+15	1	1	1	1.28979e+15	2.68258e+25
2800	2.58677e+25	3.30279e+15	1	1	1	3.30279e+15	2.58677e+25
2900	2.49757e+25	7.92934e+15	1	1	1	7.92934e+15	2.49757e+25
3000	2.41432e+25	1.79633e+16	1	1	1	1.79633e+16	2.41432e+25
3100	2.33644e+25	3.86163e+16	1	1	1	3.86163e+16	2.33644e+25
3200	2.26343e+25	7.91628e+16	1	1	1	7.91628e+16	2.26343e+25
3300	2.19484e+25	1.55423e+17	1	1	1	1.55423e+17	2.19484e+25
3400	2.13028e+25	2.93367e+17	1	1	1	2.93367e+17	2.13028e+25
3500	2.06942e+25	5.34161e+17	1	1	1	5.34161e+17	2.06942e+25
3600	2.01193e+25	9.41034e+17	1	1	1	9.41034e+17	2.01193e+25
3700	1.95756e+25	1.60832e+18	1	1	1	1.60832e+18	1.95756e+25
3800	1.90604e+25	2.67312e+18	1	1	1	2.67312e+18	1.90604e+25
3900	1.85717e+25	4.32986e+18	1.18356	1	1	4.32986e+18	1.85717e+25
4000	1.81074e+25	6.84831e+18	5.86988	1	1	6.84831e+18	1.81074e+25
4100	1.76657e+25	1.05951e+19	26.9603	1	1	1.05951e+19	1.76658e+25
4200	1.72451e+25	1.60593e+19	115.309	1	1	1.60593e+19	1.72451e+25
4300	1.68441e+25	2.3882e+19	461.539	1	1	2.3882e+19	1.68441e+25
4400	1.64612e+25	3.48905e+19	1736.71	1	1	3.48905e+19	1.64613e+25
4500	1.60954e+25	5.01359e+19	6169	1	1	5.01359e+19	1.60955e+25
4600	1.57454e+25	7.09364e+19	20763.8	1	1	7.09364e+19	1.57456e+25
4700	1.54104e+25	9.89234e+19	66451.4	1	1	9.89234e+19	1.54106e+25
4800	1.50892e+25	1.36092e+20	202851	1	1	1.36092e+20	1.50895e+25
4900	1.47812e+25	1.84857e+20	592366	1	1	1.84857e+20	1.47816e+25
5000	1.44854e+25	2.48108e+20	1.65921e+06	1	1	2.48108e+20	1.44859e+25
5100	1.42012e+25	3.29271e+20	4.4687e+06	1	1	3.29271e+20	1.42019e+25
5200	1.39279e+25	4.32374e+20	1.15988e+07	1	1	4.32374e+20	1.39288e+25
5300	1.36648e+25	5.6211e+20	2.90747e+07	1	1	5.6211e+20	1.3666e+25
5400	1.34114e+25	7.23903e+20	7.05223e+07	1	1	7.23903e+20	1.34129e+25
5500	1.31672e+25	9.23978e+20	1.65818e+08	1	1	9.23978e+20	1.3169e+25
5600	1.29315e+25	1.16943e+21	3.78577e+08	1	1	1.16943e+21	1.29339e+25
5700	1.2704e+25	1.46829e+21	8.40566e+08	1	1	1.46829e+21	1.2707e+25
5800	1.24842e+25	1.82959e+21	1.81766e+09	1	1	1.82959e+21	1.24879e+25
5900	1.22717e+25	2.26344e+21	3.83318e+09	1	1	2.26344e+21	1.22762e+25
6000	1.20661e+25	2.78107e+21	7.89333e+09	1	1	2.78107e+21	1.20716e+25
6100	1.18669e+25	3.39498e+21	1.58907e+10	1	1	3.39498e+21	1.18737e+25
6200	1.1674e+25	4.11885e+21	3.13095e+10	1	1	4.11885e+21	1.16822e+25
6300	1.14869e+25	4.96765e+21	6.04345e+10	1	1	4.96765e+21	1.14968e+25
6400	1.13053e+25	5.95774e+21	1.1439e+11	1	1	5.95774e+21	1.13172e+25
6500	1.11289e+25	7.10693e+21	2.12516e+11	1	1	7.10693e+21	1.11431e+25
6600	1.09575e+25	8.43443e+21	3.87841e+11	1	1	8.43443e+21	1.09743e+25
6700	1.07907e+25	9.96095e+21	6.95861e+11	1	1	9.96095e+21	1.08106e+25
6800	1.06282e+25	1.17088e+22	1.22836e+12	1	1	1.17088e+22	1.06517e+25
6900	1.04699e+25	1.37016e+22	2.13484e+12	1	1	1.37016e+22	1.04973e+25
7000	1.03155e+25	1.59647e+22	3.65538e+12	1	1	1.59647e+22	1.03475e+25
7100	1.01648e+25	1.85251e+22	6.17017e+12	1	1	1.85251e+22	1.02018e+25
7200	1.00174e+25	2.14112e+22	1.02734e+13	1	1	2.14112e+22	1.00602e+25
7300	9.87325e+24	2.46528e+22	1.68822e+13	1	1	2.46528e+22	9.92255e+24
7400	9.73206e+24	2.82816e+22	2.73948e+13	1	1	2.82816e+22	9.78862e+24
7500	9.59362e+24	3.23304e+22	4.39183e+13	1	1	3.23304e+22	9.65828e+24
7600	9.45775e+24	3.68336e+22	6.95934e+13	1	1	3.68336e+22	9.53141e+24
7700	9.32323e+24	4.18248e+22	1.0905e+14	1	1	4.18248e+22	9.40688e+24
7800	9.19203e+24	4.73456e+22	1.69046e+14	1	1	4.73456e+22	9.28672e+24
7900	9.06247e+24	5.34312e+22	2.59346e+14	1	1	5.34312e+22	9.16933e+24
8000	8.93578e+24	6.01254e+22	3.93927e+14	1	1	6.01254e+22	9.05603e+24
8100	8.80973e+24	6.74621e+22	5.92603e+14	1.76712	1	6.74621e+22	8.94465e+24
8200	8.68401e+24	7.54804e+22	8.83224e+14	4.19628	1	7.54804e+22	8.83498e+24
8300	8.56042e+24	8.42306e+22	1.30463e+15	9.77253	1	8.42306e+22	8.72889e+24
8400	8.43787e+24	9.37513e+22	1.91046e+15	22.3361	1	9.37513e+22	8.62537e+24
8500	8.31782e+24	1.04096e+23	2.77436e+15	50.1322	1	1.04096e+23	8.52601e+24
8600	8.19706e+24	1.15289e+23	3.99639e+15	110.576	1	1.15289e+23	8.42763e+24
8700	8.07686e+24	1.27381e+23	5.71182e+15	239.81	1	1.27381e+23	8.33162e+24
8800	7.95707e+24	1.40416e+23	8.10199e+15	511.659	1	1.40416e+23	8.2379e+24
8900	7.83753e+24	1.54433e+23	1.14084e+16	1074.57	1	1.54433e+23	8.1464e+24
9000	7.7181e+24	1.69475e+23	1.59504e+16	2222.56	1	1.69475e+23	8.05705e+24
9100	7.59863e+24	1.85581e+23	2.21476e+16	4529.48	1	1.85581e+23	7.96979e+24
9200	7.47901e+24	2.02789e+23	3.0548e+16	9099.52	1	2.02789e+23	7.88458e+24
9300	7.35908e+24	2.21134e+23	4.18623e+16	18028.5	1	2.21134e+23	7.80135e+24
9400	7.23875e+24	2.4065e+23	5.70073e+16	35241.8	1	2.40651e+23	7.72005e+24
9500	7.11789e+24	2.6137e+23	7.71585e+16	67996.9	1	2.6137e+23	7.64063e+24
9600	6.9964e+24	2.83317e+23	1.03814e+17	129545	1	2.83317e+23	7.56304e+24
9700	6.8742e+24	3.06517e+23	1.38873e+17	243791	1	3.06517e+23	7.48723e+24
9800	6.75117e+24	3.30998e+23	1.84732e+17	453346	1	3.30998e+23	7.41317e+24
9900	6.62727e+24	3.56764e+23	2.44393e+17	833314	1	3.56764e+23	7.3408e+24
10000	6.50243e+24	3.83827e+23	3.21602e+17	1.5146e+06	1	3.83828e+23	7.27009e+24
10100	6.37658e+24	4.12206e+23	4.21014e+17	2.72286e+06	1	4.12207e+23	7.201e+24
10200	6.24971e+24	4.41882e+23	5.48368e+17	4.84318e+06	1	4.41883e+23	7.13348e+24
10300	6.12178e+24	4.72854e+23	7.10726e+17	8.52579e+06	1	4.72856e+23	7.06749e+24
10400	5.99279e+24	5.05111e+23	9.16723e+17	1.48579e+07	1	5.05113e+23	7.00301e+24
10500	5.86272e+24	5.38632e+23	1.17687e+18	2.56397e+07	1	5.38635e+23	6.93999e+24
10600	5.73152e+24	5.73429e+23	1.50394e+18	4.3823e+07	1	5.73432e+23	6.87839e+24
10700	5.59935e+24	6.09407e+23	1.91327e+18	7.42074e+07	1	6.09411e+23	6.81817e+24
10800	5.46623e+24	6.46537e+23	2.42332e+18	1.24522e+08	1	6.46541e+23	6.75931e+24
10900	5.33219e+24	6.84775e+23	3.05616e+18	2.07106e+08	1	6.84782e+23	6.70175e+24
11000	5.19721e+24	7.24123e+23	3.83819e+18	3.41486e+08	1	7.2413e+23	6.64546e+24
11100	5.06158e+24	7.64408e+23	4.80042e+18	5.58335e+08	1	7.64418e+23	6.59041e+24
11200	4.92532e+24	8.0561e+23	5.9797e+18	9.05392e+08	1	8.05622e+23	6.53655e+24
11300	4.78854e+24	8.47644e+23	7.41933e+18	1.45641e+09	1	8.47659e+23	6.48385e+24
11400	4.6514e+24	8.90414e+23	9.16997e+18	2.32443e+09	1	8.90432e+23	6.43226e+24
11500	4.51405e+24	9.33832e+23	1.12908e+19	3.68142e+09	1	9.33854e+23	6.38175e+24
11600	4.37664e+24	9.77788e+23	1.38504e+19	5.78702e+09	1	9.77816e+23	6.33226e+24
11700	4.23937e+24	1.02218e+24	1.69285e+19	9.03045e+09	1	1.02221e+24	6.28377e+24
11800	4.10213e+24	1.06703e+24	2.06178e+19	1.39908e+10	1	1.06707e+24	6.23625e+24
11900	3.9654e+24	1.11208e+24	2.50231e+19	2.15243e+10	1	1.11213e+24	6.18964e+24
12000	3.82944e+24	1.15718e+24	3.02649e+19	3.28884e+10	1	1.15724e+24	6.14389e+24
12100	3.69452e+24	1.20217e+24	3.64809e+19	4.99173e+10	1	1.20224e+24	6.09896e+24
12200	3.56072e+24	1.24698e+24	4.38283e+19	7.52686e+10	1	1.24707e+24	6.05482e+24
12300	3.42826e+24	1.29149e+24	5.2485e+19	1.12769e+11	1	1.2916e+24	6.01141e+24
12400	3.29735e+24	1.33558e+24	6.2652e+19	1.67898e+11	1	1.33571e+24	5.96871e+24
12500	3.16821e+24	1.37912e+24	7.45557e+19	2.48449e+11	1	1.37927e+24	5.92667e+24
12600	3.04103e+24	1.42198e+24	8.84507e+19	3.65447e+11	1	1.42216e+24	5.88526e+24
12700	2.91509e+24	1.46455e+24	1.04635e+20	5.34372e+11	1	1.46476e+24	5.84451e+24
12800	2.79236e+24	1.50576e+24	1.23403e+20	7.76946e+11	1	1.506e+24	5.80424e+24
12900	2.67217e+24	1.54595e+24	1.45121e+20	1.12332e+12	1	1.54624e+24	5.7645e+24
13000	2.55468e+24	1.58503e+24	1.70183e+20	1.61522e+12	1	1.58537e+24	5.72524e+24
13100	2.44006e+24	1.62289e+24	1.99025e+20	2.31011e+12	1.25192	1.62329e+24	5.68645e+24
13200	2.32845e+24	1.65947e+24	2.3213e+20	3.28667e+12	2.34535	1.65993e+24	5.64808e+24
13300	2.21988e+24	1.69472e+24	2.70034e+20	4.65213e+12	4.35449	1.69526e+24	5.61013e+24
13400	2.11463e+24	1.72849e+24	3.13319e+20	6.552e+12	8.01434	1.72911e+24	5.57254e+24
13500	2.01272e+24	1.76076e+24	3.62631e+20	9.18269e+12	14.6244	1.76148e+24	5.53533e+24
13600	1.91422e+24	1.79149e+24	4.18678e+20	1.28082e+13	26.464	1.79232e+24	5.49845e+24
13700	1.81919e+24	1.82063e+24	4.82231e+20	1.77817e+13	47.4983	1.8216e+24	5.4619e+24
13800	1.72766e+24	1.84817e+24	5.54138e+20	2.4574e+13	84.5719	1.84928e+24	5.42566e+24
13900	1.63965e+24	1.87408e+24	6.35319e+20	3.38093e+13	149.41	1.87536e+24	5.38972e+24
14000	1.55517e+24	1.89836e+24	7.26778e+20	4.63128e+13	261.947	1.89982e+24	5.35408e+24
14100	1.47421e+24	1.92101e+24	8.29606e+20	6.31704e+13	455.828	1.92267e+24	5.31871e+24
14200	1.39674e+24	1.94202e+24	9.44988e+20	8.58052e+13	787.438	1.94391e+24	5.28363e+24
14300	1.32273e+24	1.96143e+24	1.07421e+21	1.16076e+14	1350.6	1.96358e+24	5.24881e+24
14400	1.2521e+24	1.97925e+24	1.21865e+21	1.56402e+14	2300.4	1.98169e+24	5.21427e+24
14500	1.18482e+24	1.99552e+24	1.37983e+21	2.09918e+14	3891.46	1.99828e+24	5.18e+24
14600	1.12079e+24	2.01026e+24	1.55935e+21	2.80672e+14	6539.03	2.01338e+24	5.14599e+24
14700	1.05993e+24	2.02352e+24	1.75897e+21	3.73879e+14	10916.2	2.02704e+24	5.11225e+24
14800	1.00215e+24	2.03534e+24	1.98057e+21	4.96223e+14	18106.9	2.0393e+24	5.07878e+24
14900	9.47358e+23	2.04577e+24	2.22616e+21	6.56255e+14	29846.4	2.05022e+24	5.04558e+24
15000	8.95446e+23	2.05486e+24	2.49792e+21	8.64868e+14	48895.6	2.05985e+24	5.01265e+24
15100	8.46309e+23	2.06265e+24	2.79818e+21	1.1359e+15	79621.6	2.06825e+24	4.98e+24
15200	7.99837e+23	2.0692e+24	3.12943e+21	1.48687e+15	128893	2.07546e+24	4.94763e+24
15300	7.5592e+23	2.07457e+24	3.49433e+21	1.93991e+15	207450	2.08156e+24	4.91555e+24
15400	7.14445e+23	2.07881e+24	3.89573e+21	2.52284e+15	331997	2.0866e+24	4.88374e+24
15500	6.75301e+23	2.08196e+24	4.33667e+21	3.27058e+15	528369	2.09063e+24	4.85223e+24
15600	6.38378e+23	2.08409e+24	4.82037e+21	4.22684e+15	836312	2.09373e+24	4.82101e+24
15700	6.03566e+23	2.08523e+24	5.35028e+21	5.4461e+15	1.31665e+06	2.09593e+24	4.79008e+24
15800	5.70759e+23	2.08545e+24	5.93005e+21	6.99614e+15	2.06199e+06	2.09731e+24	4.75945e+24
15900	5.39852e+23	2.08479e+24	6.56356e+21	8.96103e+15	3.21261e+06	2.09792e+24	4.72913e+24
16000	5.10743e+23	2.0833e+24	7.25491e+21	1.14448e+16	4.97993e+06	2.09781e+24	4.6991e+24
16100	4.83334e+23	2.08101e+24	8.00843e+21	1.45755e+16	7.68103e+06	2.09703e+24	4.66938e+24
16200	4.57531e+23	2.07797e+24	8.82871e+21	1.85112e+16	1.17892e+07	2.09563e+24	4.63996e+24
16300	4.33243e+23	2.07422e+24	9.72059e+21	2.34451e+16	1.80074e+07	2.09366e+24	4.61085e+24
16400	4.10381e+23	2.0698e+24	1.06891e+22	2.96142e+16	2.73752e+07	2.09118e+24	4.58205e+24
16500	3.88864e+23	2.06474e+24	1.17397e+22	3.73074e+16	4.1422e+07	2.08822e+24	4.55355e+24
16600	3.68807e+23	2.05896e+24	1.28777e+22	4.6877e+16	6.23915e+07	2.08471e+24	4.52536e+24
16700	3.49741e+23	2.05271e+24	1.41094e+22	5.87487e+16	9.35478e+07	2.08093e+24	4.49748e+24
16800	3.31792e+23	2.0459e+24	1.54406e+22	7.34401e+16	1.39638e+08	2.07678e+24	4.46992e+24
16900	3.14892e+23	2.03857e+24	1.68779e+22	9.15753e+16	2.07521e+08	2.07232e+24	4.44266e+24
17000	2.98976e+23	2.03073e+24	1.84279e+22	1.13907e+17	3.07071e+08	2.06758e+24	4.41571e+24
17100	2.83983e+23	2.0224e+24	2.00974e+22	1.41338e+17	4.52436e+08	2.06259e+24	4.38907e+24
17200	2.69857e+23	2.0136e+24	2.18937e+22	1.74952e+17	6.6381e+08	2.05739e+24	4.36273e+24
17300	2.56543e+23	2.00434e+24	2.38241e+22	2.16044e+17	9.6989e+08	2.05199e+24	4.3367e+24
17400	2.43991e+23	1.99465e+24	2.58962e+22	2.6616e+17	1.41129e+09	2.04644e+24	4.31098e+24
17500	2.32152e+23	1.98452e+24	2.8118e+22	3.27135e+17	2.04525e+09	2.04076e+24	4.28555e+24
17600	2.20982e+23	1.97398e+24	3.04974e+22	4.01152e+17	2.95214e+09	2.03497e+24	4.26043e+24
17700	2.10439e+23	1.96302e+24	3.30426e+22	4.90792e+17	4.24432e+09	2.0291e+24	4.2356e+24
17800	2.00483e+23	1.95165e+24	3.57621e+22	5.99101e+17	6.07825e+09	2.02318e+24	4.21107e+24
17900	1.91077e+23	1.93988e+24	3.86643e+22	7.29672e+17	8.67096e+09	2.01721e+24	4.18684e+24
18000	1.84777e+23	1.92636e+24	4.17498e+22	8.86941e+17	1.233e+10	2.00987e+24	4.16276e+24
18100	1.76334e+23	1.91382e+24	4.50427e+22	1.07546e+18	1.74558e+10	2.00391e+24	4.13911e+24
18200	1.68343e+23	1.90088e+24	4.85442e+22	1.30118e+18	2.462e+10	1.99797e+24	4.11575e+24
18300	1.60777e+23	1.88755e+24	5.22629e+22	1.57084e+18	3.45957e+10	1.99208e+24	4.09267e+24
18400	1.53609e+23	1.87382e+24	5.62073e+22	1.89229e+18	4.84348e+10	1.98624e+24	4.06988e+24
18500	1.46813e+23	1.85969e+24	6.03859e+22	2.27461e+18	6.75628e+10	1.98047e+24	4.04736e+24
18600	1.40367e+23	1.84517e+24	6.48068e+22	2.72831e+18	9.39047e+10	1.97479e+24	4.02513e+24
18700	1.34249e+23	1.83024e+24	6.94782e+22	3.26554e+18	1.3005e+11	1.9692e+24	4.00317e+24
18800	1.28439e+23	1.8149e+24	7.44078e+22	3.90027e+18	1.79467e+11	1.96373e+24	3.98148e+24
18900	1.22919e+23	1.79916e+24	7.96027e+22	4.64854e+18	2.46791e+11	1.95838e+24	3.96006e+24
19000	1.1767e+23	1.783e+24	8.507e+22	5.52871e+18	3.38183e+11	1.95316e+24	3.9389e+24
19100	1.12676e+23	1.76643e+24	9.08159e+22	6.56175e+18	4.61809e+11	1.94808e+24	3.91801e+24
19200	1.07923e+23	1.74945e+24	9.68463e+22	7.77155e+18	6.28455e+11	1.94316e+24	3.89738e+24
19300	1.03394e+23	1.73204e+24	1.03166e+23	9.18525e+18	8.52306e+11	1.9384e+24	3.87701e+24
19400	9.90784e+22	1.71421e+24	1.0978e+23	1.08336e+19	1.15196e+12	1.93381e+24	3.85689e+24
19500	9.49621e+22	1.69597e+24	1.16692e+23	1.27513e+19	1.5517e+12	1.92939e+24	3.83702e+24
19600	9.10339e+22	1.6773e+24	1.23904e+23	1.49774e+19	2.08314e+12	1.92515e+24	3.8174e+24
19700	8.7283e+22	1.65821e+24	1.31418e+23	1.7556e+19	2.78726e+12	1.92109e+24	3.79802e+24
19800	8.36993e+22	1.6387e+24	1.39235e+23	2.05363e+19	3.717e+12	1.91723e+24	3.77888e+24
19900	8.02733e+22	1.61877e+24	1.47354e+23	2.39734e+19	4.94054e+12	1.91355e+24	3.75998e+24
20000	7.69963e+22	1.59844e+24	1.55775e+23	2.79286e+19	6.54532e+12	1.91007e+24	3.74131e+24
20100	7.38599e+22	1.5777e+24	1.64495e+23	3.24701e+19	8.64313e+12	1.90678e+24	3.72287e+24
20200	7.08567e+22	1.55656e+24	1.73509e+23	3.76735e+19	1.13764e+13	1.90369e+24	3.70466e+24
20300	6.79794e+22	1.53503e+24	1.82813e+23	4.36225e+19	1.49259e+13	1.90079e+24	3.68666e+24
20400	6.52213e+22	1.51313e+24	1.92401e+23	5.04091e+19	1.95203e+13	1.89808e+24	3.66889e+24
20500	6.25764e+22	1.49086e+24	2.02265e+23	5.81348e+19	2.5448e+13	1.89556e+24	3.65132e+24
20600	6.00388e+22	1.46824e+24	2.12397e+23	6.69106e+19	3.30713e+13	1.89323e+24	3.63397e+24
20700	5.76031e+22	1.44528e+24	2.22786e+23	7.68581e+19	4.2844e+13	1.89108e+24	3.61682e+24
20800	5.52642e+22	1.42199e+24	2.33422e+23	8.81101e+19	5.53325e+13	1.8891e+24	3.59987e+24
20900	5.30176e+22	1.39841e+24	2.44292e+23	1.00811e+20	7.12413e+13	1.8873e+24	3.58312e+24
21000	5.08589e+22	1.37455e+24	2.55382e+23	1.15117e+20	9.14443e+13	1.88566e+24	3.56656e+24
21100	4.87839e+22	1.35042e+24	2.66678e+23	1.31199e+20	1.17022e+14	1.88417e+24	3.55018e+24
21200	4.67888e+22	1.32606e+24	2.78165e+23	1.49239e+20	1.49304e+14	1.88283e+24	3.53399e+24
21300	4.48702e+22	1.30148e+24	2.89825e+23	1.69435e+20	1.89927e+14	1.88164e+24	3.51798e+24
21400	4.30246e+22	1.27671e+24	3.01643e+23	1.92001e+20	2.40893e+14	1.88057e+24	3.50214e+24
21500	4.1249e+22	1.25178e+24	3.13598e+23	2.17163e+20	3.04647e+14	1.87963e+24	3.48647e+24
21600	3.95405e+22	1.22671e+24	3.25674e+23	2.45167e+20	3.84165e+14	1.87879e+24	3.47096e+24
21700	3.78964e+22	1.20153e+24	3.3785e+23	2.76273e+20	4.83062e+14	1.87806e+24	3.45562e+24
21800	3.63141e+22	1.17627e+24	3.50107e+23	3.1076e+20	6.05711e+14	1.87742e+24	3.44042e+24
21900	3.47912e+22	1.15096e+24	3.62425e+23	3.48923e+20	7.57391e+14	1.87686e+24	3.42538e+24
22000	3.33254e+22	1.12562e+24	3.74783e+23	3.91077e+20	9.4446e+14	1.87636e+24	3.41049e+24
22100	3.19147e+22	1.10029e+24	3.87162e+23	4.37556e+20	1.17455e+15	1.87593e+24	3.39574e+24
22200	3.0557e+22	1.075e+24	3.9954e+23	4.88712e+20	1.45679e+15	1.87554e+24	3.38112e+24
22300	2.92504e+22	1.04976e+24	4.11897e+23	5.44917e+20	1.80211e+15	1.87519e+24	3.36664e+24
22400	2.79933e+22	1.02461e+24	4.24214e+23	6.06567e+20	2.2235e+15	1.87486e+24	3.35229e+24
22500	2.67837e+22	9.99587e+23	4.3647e+23	6.74074e+20	2.73641e+15	1.87455e+24	3.33807e+24
22600	2.56202e+22	9.74704e+23	4.48647e+23	7.47873e+20	3.35918e+15	1.87424e+24	3.32396e+24
22700	2.45012e+22	9.49993e+23	4.60724e+23	8.28422e+20	4.11347e+15	1.87393e+24	3.30997e+24
22800	2.34251e+22	9.25478e+23	4.72685e+23	9.162e+20	5.02486e+15	1.8736e+24	3.2961e+24
22900	2.23907e+22	9.01185e+23	4.8451e+23	1.01171e+21	6.12348e+15	1.87324e+24	3.28234e+24
23000	2.13965e+22	8.77137e+23	4.96184e+23	1.11548e+21	7.4447e+15	1.87285e+24	3.26868e+24
23100	2.04412e+22	8.53355e+23	5.0769e+23	1.22805e+21	9.03003e+15	1.87242e+24	3.25513e+24
23200	1.95235e+22	8.29863e+23	5.19012e+23	1.34999e+21	1.0928e+16	1.87194e+24	3.24169e+24
23300	1.86423e+22	8.06678e+23	5.30136e+23	1.48192e+21	1.31954e+16	1.8714e+24	3.22834e+24
23400	1.77964e+22	7.8382e+23	5.41049e+23	1.62443e+21	1.58981e+16	1.87079e+24	3.21508e+24
23500	1.69846e+22	7.61306e+23	5.51737e+23	1.77819e+21	1.91131e+16	1.87011e+24	3.20192e+24
23600	1.62058e+22	7.39152e+23	5.62189e+23	1.94386e+21	2.29296e+16	1.86936e+24	3.18885e+24
23700	1.54589e+22	7.17372e+23	5.72393e+23	2.12214e+21	2.7451e+16	1.86852e+24	3.17587e+24
23800	1.47428e+22	6.95979e+23	5.8234e+23	2.31375e+21	3.27968e+16	1.8676e+24	3.16298e+24
23900	1.40566e+22	6.74984e+23	5.92021e+23	2.51944e+21	3.9105e+16	1.86659e+24	3.15017e+24
24000	1.33992e+22	6.54399e+23	6.01428e+23	2.73999e+21	4.6535e+16	1.86548e+24	3.13744e+24
24100	1.27696e+22	6.34231e+23	6.10553e+23	2.97621e+21	5.52697e+16	1.86427e+24	3.1248e+24
24200	1.2167e+22	6.14489e+23	6.19391e+23	3.22891e+21	6.55196e+16	1.86296e+24	3.11223e+24
24300	1.15902e+22	5.95178e+23	6.27935e+23	3.49896e+21	7.75261e+16	1.86155e+24	3.09975e+24
24400	1.10385e+22	5.76304e+23	6.36181e+23	3.78724e+21	9.15653e+16	1.86003e+24	3.08734e+24
24500	1.0511e+22	5.5787e+23	6.44126e+23	4.09467e+21	1.07953e+17	1.85841e+24	3.07501e+24
24600	1.00066e+22	5.39879e+23	6.51767e+23	4.42219e+21	1.27051e+17	1.85668e+24	3.06275e+24
24700	9.52473e+21	5.22332e+23	6.59101e+23	4.77076e+21	1.49269e+17	1.85485e+24	3.05057e+24
24800	9.06438e+21	5.0523e+23	6.66126e+23	5.14139e+21	1.75077e+17	1.85291e+24	3.03847e+24
24900	8.62479e+21	4.88572e+23	6.72842e+23	5.5351e+21	2.05004e+17	1.85086e+24	3.02644e+24
25000	8.20516e+21	4.72356e+23	6.79249e+23	5.95294e+21	2.39657e+17	1.84871e+24	3.01448e+24
25100	7.8047e+21	4.5658e+23	6.85346e+23	6.39599e+21	2.79718e+17	1.84646e+24	3.00259e+24
25200	7.42267e+21	4.41242e+23	6.91135e+23	6.86537e+21	3.25962e+17	1.84411e+24	2.99077e+24
25300	7.05834e+21	4.26336e+23	6.96617e+23	7.36221e+21	3.79265e+17	1.84166e+24	2.97903e+24
25400	6.71097e+21	4.11858e+23	7.01793e+23	7.88767e+21	4.40615e+17	1.83911e+24	2.96736e+24
25500	6.37989e+21	3.97803e+23	7.06666e+23	8.44295e+21	5.11126e+17	1.83647e+24	2.95576e+24
25600	6.06441e+21	3.84166e+23	7.11238e+23	9.02926e+21	5.92051e+17	1.83373e+24	2.94423e+24
25700	5.76388e+21	3.70938e+23	7.15512e+23	9.64785e+21	6.848e+17	1.83091e+24	2.93277e+24
25800	5.47766e+21	3.58115e+23	7.1949e+23	1.03e+22	7.90958e+17	1.828e+24	2.92138e+24
25900	5.20514e+21	3.45688e+23	7.23177e+23	1.0987e+22	9.12299e+17	1.82501e+24	2.91007e+24
26000	4.94573e+21	3.3365e+23	7.26576e+23	1.17101e+22	1.05081e+18	1.82194e+24	2.89882e+24
26100	4.69884e+21	3.21993e+23	7.2969e+23	1.24707e+22	1.20872e+18	1.81879e+24	2.88764e+24
26200	4.46393e+21	3.10709e+23	7.32523e+23	1.32701e+22	1.38851e+18	1.81557e+24	2.87654e+24
26300	4.24046e+21	2.9979e+23	7.35079e+23	1.41098e+22	1.59296e+18	1.81228e+24	2.8655e+24
26400	4.02791e+21	2.89226e+23	7.37362e+23	1.49911e+22	1.82515e+18	1.80893e+24	2.85454e+24
26500	3.82578e+21	2.7901e+23	7.39377e+23	1.59154e+22	2.08853e+18	1.80552e+24	2.84365e+24
26600	3.63359e+21	2.69132e+23	7.41127e+23	1.68841e+22	2.38693e+18	1.80205e+24	2.83283e+24
26700	3.45088e+21	2.59584e+23	7.42616e+23	1.78987e+22	2.72458e+18	1.79852e+24	2.82207e+24
26800	3.27722e+21	2.50357e+23	7.43848e+23	1.89606e+22	3.10622e+18	1.79495e+24	2.81139e+24
26900	3.11217e+21	2.41441e+23	7.44829e+23	2.00713e+22	3.53704e+18	1.79133e+24	2.80078e+24
27000	3.00013e+21	2.32823e+23	7.4555e+23	2.12322e+22	4.02288e+18	1.78763e+24	2.79024e+24
27100	2.84902e+21	2.24506e+23	7.46038e+23	2.24447e+22	4.57004e+18	1.78393e+24	2.77978e+24
27200	2.70544e+21	2.16474e+23	7.46286e+23	2.37104e+22	5.18561e+18	1.7802e+24	2.76938e+24
27300	2.56903e+21	2.0872e+23	7.46297e+23	2.50306e+22	5.87735e+18	1.77643e+24	2.75905e+24
27400	2.43945e+21	2.01234e+23	7.46076e+23	2.64068e+22	6.65382e+18	1.77263e+24	2.7488e+24
27500	2.31636e+21	1.94009e+23	7.45627e+23	2.78404e+22	7.52443e+18	1.76881e+24	2.73861e+24
27600	2.19943e+21	1.87035e+23	7.44952e+23	2.93328e+22	8.49953e+18	1.76497e+24	2.7285e+24
27700	2.08838e+21	1.80306e+23	7.44056e+23	3.08853e+22	9.59046e+18	1.76111e+24	2.71846e+24
27800	1.98292e+21	1.73812e+23	7.42941e+23	3.24994e+22	1.08097e+19	1.75724e+24	2.70848e+24
27900	1.88275e+21	1.67547e+23	7.41613e+23	3.41763e+22	1.21707e+19	1.75335e+24	2.69858e+24
28000	1.78763e+21	1.61502e+23	7.40073e+23	3.59174e+22	1.36886e+19	1.74945e+24	2.68875e+24
28100	1.6973e+21	1.5567e+23	7.38325e+23	3.77238e+22	1.53795e+19	1.74555e+24	2.67899e+24
28200	1.61152e+21	1.50044e+23	7.36373e+23	3.95967e+22	1.72611e+19	1.74165e+24	2.66929e+24
28300	1.53006e+21	1.44618e+23	7.3422e+23	4.15374e+22	1.93528e+19	1.73775e+24	2.65967e+24
28400	1.45271e+21	1.39383e+23	7.31868e+23	4.35468e+22	2.16756e+19	1.73385e+24	2.65012e+24
28500	1.38357e+21	1.34333e+23	7.29319e+23	4.5626e+22	2.42524e+19	1.72995e+24	2.64063e+24
28600	1.32046e+21	1.29462e+23	7.26578e+23	4.77759e+22	2.71079e+19	1.72605e+24	2.63122e+24
28700	1.27976e+21	1.24762e+23	7.23641e+23	4.99973e+22	3.02692e+19	1.72216e+24	2.62187e+24
28800	1.21513e+21	1.20232e+23	7.20526e+23	5.22913e+22	3.37651e+19	1.71829e+24	2.61259e+24
28900	1.16793e+21	1.1586e+23	7.17223e+23	5.46582e+22	3.76273e+19	1.71443e+24	2.60338e+24
29000	1.11458e+21	1.11645e+23	7.13743e+23	5.70989e+22	4.18897e+19	1.71059e+24	2.59424e+24
29100	1.05831e+21	1.0758e+23	7.10085e+23	5.96139e+22	4.65889e+19	1.70678e+24	2.58516e+24
29200	1.00486e+21	1.03658e+23	7.06253e+23	6.22035e+22	5.17646e+19	1.70298e+24	2.57615e+24
29300	9.72532e+20	9.98747e+22	7.02244e+23	6.48679e+22	5.74596e+19	1.6992e+24	2.56721e+24
29400	9.23431e+20	9.62266e+22	6.9807e+23	6.76076e+22	6.3719e+19	1.69545e+24	2.55834e+24
29500	8.7679e+20	9.27076e+22	6.93731e+23	7.04224e+22	7.05922e+19	1.69172e+24	2.54953e+24
29600	8.32485e+20	8.93133e+22	6.89228e+23	7.33123e+22	7.81319e+19	1.68802e+24	2.54078e+24
29700	7.90398e+20	8.60391e+22	6.84565e+23	7.62771e+22	8.63943e+19	1.68435e+24	2.5321e+24
29800	7.50417e+20	8.28808e+22	6.79744e+23	7.93164e+22	9.54398e+19	1.6807e+24	2.52349e+24
29900	7.12436e+20	7.98341e+22	6.7477e+23	8.24299e+22	1.05333e+20	1.67708e+24	2.51494e+24
30000	6.76355e+20	7.68951e+22	6.69644e+23	8.56169e+22	1.16141e+20	1.6735e+24	2.50645e+24
