# Supplementary material for: Cross-Code Verification for Improved Thermophysical Properties of Argon, Krypton and Xenon Plasmas
Source: Entropy (Basel). 2026 Jul 22;28(7):830. doi: 10.3390/e28070830 (PMC13409251; doi:10.3390/e28070830)
Supplement: Supplementary file 1 [file entropy-28-00830-s001.zip › Ar_Kr_Xe_Data/Compositions/Xenon/Comp_Xe Composition 20 atm.csv]

Te [K]	n_{Xe}[#/m^3]	n_{Xe+}[#/m^3]	n_{Xe+2}[#/m^3]	n_{Xe+3}[#/m^3]	n_{Xe+4}[#/m^3]	n_{e-}[#/m^3]	n_{tot}[#/m^3]
300	4.82864e+26	1	1	1	1	12.9326	4.82864e+26
400	3.62148e+26	1	1	1	1	10.6899	3.62148e+26
500	2.89719e+26	1	1	1	1	9.99057	2.89719e+26
600	2.41432e+26	1	1	1	1	9.75732	2.41432e+26
700	2.06942e+26	1	1	1	1	9.6926	2.06942e+26
800	1.81074e+26	1	1	1	1	9.69033	1.81074e+26
900	1.60955e+26	1	1	1	1	9.70932	1.60955e+26
1000	1.44859e+26	1	1	1	1	9.73352	1.44859e+26
1100	1.3169e+26	1	1	1	1	9.75705	1.3169e+26
1200	1.20716e+26	8.32593	1	1	1	13.2742	1.20716e+26
1300	1.1143e+26	75.8037	1	1	1	12584.3	1.1143e+26
1400	1.03471e+26	748.077	1	1	1	3.02377e+06	1.03471e+26
1500	9.65728e+25	5953.17	1	1	1	3.20453e+08	9.65728e+25
1600	9.0537e+25	46305.9	1	1	1	1.49986e+10	9.0537e+25
1700	8.52113e+25	2.29888e+07	1	1	1	5.50599e+09	8.52113e+25
1800	8.04774e+25	3.54978e+08	1	1	1	3.65046e+10	8.04774e+25
1900	7.62417e+25	1.84319e+10	1	1	1	4.42814e+10	7.62417e+25
2000	7.24296e+25	1.84437e+11	1	1	1	1.84437e+11	7.24296e+25
2100	6.89806e+25	9.97531e+11	1	1	1	9.97534e+11	6.89806e+25
2200	6.58451e+25	4.63027e+12	1	1	1	4.6303e+12	6.58451e+25
2300	6.29823e+25	1.88166e+13	1	1	1	1.88168e+13	6.29823e+25
2400	6.0358e+25	6.80674e+13	1	1	1	6.80685e+13	6.0358e+25
2500	5.79437e+25	2.2226e+14	1	1	1	2.22266e+14	5.79437e+25
2600	5.57151e+25	6.62879e+14	1	1	1	6.62907e+14	5.57151e+25
2700	5.36516e+25	1.82407e+15	1	1	1	1.82407e+15	5.36516e+25
2800	5.17354e+25	4.67094e+15	1	1	1	4.67094e+15	5.17354e+25
2900	4.99515e+25	1.12141e+16	1	1	1	1.12141e+16	4.99515e+25
3000	4.82864e+25	2.5405e+16	1	1	1	2.5405e+16	4.82864e+25
3100	4.67288e+25	5.46147e+16	1	1	1	5.46147e+16	4.67288e+25
3200	4.52685e+25	1.11962e+17	1	1	1	1.11962e+17	4.52685e+25
3300	4.38967e+25	2.19824e+17	1	1	1	2.19824e+17	4.38967e+25
3400	4.26057e+25	4.14938e+17	1	1	1	4.14938e+17	4.26057e+25
3500	4.13884e+25	7.55548e+17	1	1	1	7.55548e+17	4.13884e+25
3600	4.02387e+25	1.33111e+18	1	1	1	1.33111e+18	4.02387e+25
3700	3.91511e+25	2.27514e+18	1	1	1	2.27514e+18	3.91511e+25
3800	3.81208e+25	3.78164e+18	1	1	1	3.78164e+18	3.81209e+25
3900	3.71434e+25	6.1259e+18	1.1852	1	1	6.1259e+18	3.71434e+25
4000	3.62148e+25	9.68984e+18	5.87973	1	1	9.68984e+18	3.62148e+25
4100	3.53315e+25	1.49928e+19	27.0146	1	1	1.49928e+19	3.53315e+25
4200	3.44903e+25	2.27276e+19	115.585	1	1	2.27276e+19	3.44903e+25
4300	3.36881e+25	3.38028e+19	462.839	1	1	3.38028e+19	3.36882e+25
4400	3.29225e+25	4.93913e+19	1742.43	1	1	4.93913e+19	3.29226e+25
4500	3.21908e+25	7.0984e+19	6192.54	1	1	7.0984e+19	3.21909e+25
4600	3.14909e+25	1.00451e+20	20855.1	1	1	1.00451e+20	3.14911e+25
4700	3.08208e+25	1.4011e+20	66785.6	1	1	1.4011e+20	3.08211e+25
4800	3.01786e+25	1.92794e+20	204012	1	1	1.92794e+20	3.0179e+25
4900	2.95626e+25	2.61935e+20	596199	1	1	2.61935e+20	2.95631e+25
5000	2.89711e+25	3.51643e+20	1.67129e+06	1	1	3.51643e+20	2.89719e+25
5100	2.84028e+25	4.66798e+20	4.50512e+06	1	1	4.66798e+20	2.84038e+25
5200	2.78563e+25	6.13136e+20	1.17042e+07	1	1	6.13136e+20	2.78575e+25
5300	2.73303e+25	7.97348e+20	2.93677e+07	1	1	7.97348e+20	2.73319e+25
5400	2.68237e+25	1.02718e+21	7.13075e+07	1	1	1.02718e+21	2.68258e+25
5500	2.63354e+25	1.31151e+21	1.6785e+08	1	1	1.31151e+21	2.6338e+25
5600	2.58644e+25	1.66051e+21	3.83665e+08	1	1	1.66051e+21	2.58677e+25
5700	2.54097e+25	2.08565e+21	8.52915e+08	1	1	2.08565e+21	2.54139e+25
5800	2.49705e+25	2.5999e+21	1.84675e+09	1	1	2.5999e+21	2.49757e+25
5900	2.4546e+25	3.21775e+21	3.89981e+09	1	1	3.21775e+21	2.45524e+25
6000	2.41353e+25	3.95536e+21	8.04192e+09	1	1	3.95536e+21	2.41432e+25
6100	2.37378e+25	4.83073e+21	1.62141e+10	1	1	4.83073e+21	2.37475e+25
6200	2.33527e+25	5.86353e+21	3.19955e+10	1	1	5.86353e+21	2.33644e+25
6300	2.29795e+25	7.07549e+21	6.18596e+10	1	1	7.07549e+21	2.29936e+25
6400	2.26174e+25	8.49021e+21	1.17286e+11	1	1	8.49021e+21	2.26344e+25
6500	2.2266e+25	1.01335e+22	2.18272e+11	1	1	1.01335e+22	2.22862e+25
6600	2.19245e+25	1.20332e+22	3.99055e+11	1	1	1.20332e+22	2.19486e+25
6700	2.15927e+25	1.42195e+22	7.17301e+11	1	1	1.42195e+22	2.16211e+25
6800	2.12698e+25	1.67248e+22	1.2686e+12	1	1	1.67248e+22	2.13032e+25
6900	2.09554e+25	1.9584e+22	2.20908e+12	1	1	1.9584e+22	2.09946e+25
7000	2.06491e+25	2.2834e+22	3.79008e+12	1	1	2.2834e+22	2.06948e+25
7100	2.03505e+25	2.65144e+22	6.4107e+12	1	1	2.65144e+22	2.04035e+25
7200	2.0059e+25	3.06672e+22	1.06964e+13	1	1	3.06672e+22	2.01203e+25
7300	1.97742e+25	3.53366e+22	1.76153e+13	1	1	3.53366e+22	1.98449e+25
7400	1.94959e+25	4.05693e+22	2.86475e+13	1	1	4.05693e+22	1.9577e+25
7500	1.92235e+25	4.64146e+22	4.60303e+13	1	1	4.64146e+22	1.93163e+25
7600	1.89566e+25	5.29237e+22	7.31081e+13	1	1	5.29237e+22	1.90625e+25
7700	1.8695e+25	6.01506e+22	1.14827e+14	1	1	6.01506e+22	1.88153e+25
7800	1.84383e+25	6.81512e+22	1.78429e+14	1	1	6.81512e+22	1.85746e+25
7900	1.81861e+25	7.69835e+22	2.74409e+14	1	1	7.69835e+22	1.834e+25
8000	1.7938e+25	8.67078e+22	4.1784e+14	1	1	8.67078e+22	1.81114e+25
8100	1.76938e+25	9.73861e+22	6.30165e+14	1.41869	1	9.73861e+22	1.78886e+25
8200	1.74531e+25	1.09082e+23	9.41629e+14	3.38599	1	1.09082e+23	1.76713e+25
8300	1.72134e+25	1.21853e+23	1.39451e+15	7.92656	1	1.21853e+23	1.74571e+25
8400	1.69785e+25	1.3578e+23	2.0475e+15	18.2117	1	1.3578e+23	1.725e+25
8500	1.6746e+25	1.50925e+23	2.98131e+15	41.0937	1	1.50925e+23	1.70479e+25
8600	1.65158e+25	1.67355e+23	4.30618e+15	91.1227	1	1.67355e+23	1.68505e+25
8700	1.62913e+25	1.85163e+23	6.1717e+15	198.669	1	1.85163e+23	1.66617e+25
8800	1.60653e+25	2.0438e+23	8.77881e+15	426.169	1	2.0438e+23	1.6474e+25
8900	1.58406e+25	2.25093e+23	1.23964e+16	899.885	1	2.25093e+23	1.62908e+25
9000	1.56171e+25	2.47373e+23	1.73815e+16	1871.4	1	2.47373e+23	1.61119e+25
9100	1.53946e+25	2.71285e+23	2.42047e+16	3834.68	1	2.71285e+23	1.59371e+25
9200	1.51727e+25	2.969e+23	3.34831e+16	7745.98	1	2.969e+23	1.57665e+25
9300	1.49512e+25	3.24286e+23	4.60206e+16	15431.2	1	3.24286e+23	1.55997e+25
9400	1.47298e+25	3.53502e+23	6.28576e+16	30330.5	1	3.53502e+23	1.54369e+25
9500	1.45085e+25	3.84614e+23	8.53341e+16	58842.7	1	3.84614e+23	1.52777e+25
9600	1.42869e+25	4.17674e+23	1.15164e+17	112722	1	4.17674e+23	1.51222e+25
9700	1.40648e+25	4.52738e+23	1.54531e+17	213295	1	4.52739e+23	1.49703e+25
9800	1.38421e+25	4.89858e+23	2.06198e+17	398809	1	4.89858e+23	1.48219e+25
9900	1.36186e+25	5.29093e+23	2.73647e+17	737062	1	5.29093e+23	1.46768e+25
10000	1.33942e+25	5.70459e+23	3.61236e+17	1.34692e+06	1	5.7046e+23	1.45351e+25
10100	1.31686e+25	6.13994e+23	4.74398e+17	2.43449e+06	1	6.13995e+23	1.43966e+25
10200	1.29418e+25	6.59729e+23	6.19878e+17	4.35344e+06	1	6.5973e+23	1.42612e+25
10300	1.27136e+25	7.07707e+23	8.06004e+17	7.70429e+06	1	7.07708e+23	1.4129e+25
10400	1.2484e+25	7.57894e+23	1.04298e+18	1.34968e+07	1	7.57896e+23	1.39998e+25
10500	1.22529e+25	8.10312e+23	1.34333e+18	2.3412e+07	1	8.10315e+23	1.38735e+25
10600	1.20202e+25	8.64951e+23	1.72224e+18	4.02217e+07	1	8.64955e+23	1.37501e+25
10700	1.17859e+25	9.21794e+23	2.19816e+18	6.84542e+07	1	9.21798e+23	1.36295e+25
10800	1.15499e+25	9.80897e+23	2.79341e+18	1.15439e+08	1	9.80903e+23	1.35117e+25
10900	1.13123e+25	1.04208e+24	3.53456e+18	1.92939e+08	1	1.04209e+24	1.33965e+25
11000	1.10732e+25	1.10538e+24	4.45364e+18	3.19659e+08	1	1.10539e+24	1.3284e+25
11100	1.08326e+25	1.17067e+24	5.5886e+18	5.25102e+08	1	1.17068e+24	1.3174e+25
11200	1.05906e+25	1.23791e+24	6.98457e+18	8.5541e+08	1	1.23793e+24	1.30665e+25
11300	1.0347e+25	1.30719e+24	8.69522e+18	1.38215e+09	1	1.3072e+24	1.29614e+25
11400	1.01024e+25	1.37809e+24	1.07825e+19	2.21549e+09	1	1.37811e+24	1.28586e+25
11500	9.85681e+24	1.45065e+24	1.332e+19	3.52363e+09	1	1.45068e+24	1.27582e+25
11600	9.61029e+24	1.52477e+24	1.63934e+19	5.56145e+09	1	1.5248e+24	1.26599e+25
11700	9.3631e+24	1.60027e+24	2.0102e+19	8.71229e+09	1	1.60031e+24	1.25637e+25
11800	9.11547e+24	1.67703e+24	2.45612e+19	1.35486e+10	1	1.67708e+24	1.24696e+25
11900	8.86759e+24	1.75488e+24	2.99036e+19	2.09187e+10	1	1.75494e+24	1.23775e+25
12000	8.61975e+24	1.83367e+24	3.62818e+19	3.20714e+10	1	1.83375e+24	1.22872e+25
12100	8.3722e+24	1.91322e+24	4.38706e+19	4.88324e+10	1	1.91331e+24	1.21988e+25
12200	8.12525e+24	1.99335e+24	5.28694e+19	7.38526e+10	1	1.99346e+24	1.21121e+25
12300	7.87773e+24	2.07465e+24	6.35153e+19	1.10958e+11	1	2.07478e+24	1.20272e+25
12400	7.63245e+24	2.15558e+24	7.60487e+19	1.65625e+11	1	2.15573e+24	1.19438e+25
12500	7.38838e+24	2.23666e+24	9.07696e+19	2.45661e+11	1	2.23684e+24	1.1862e+25
12600	7.14657e+24	2.3173e+24	1.07997e+20	3.62103e+11	1	2.31752e+24	1.17815e+25
12700	6.9069e+24	2.39754e+24	1.281e+20	5.30487e+11	1	2.39779e+24	1.17024e+25
12800	6.66971e+24	2.47717e+24	1.51489e+20	7.72534e+11	1	2.47747e+24	1.16245e+25
12900	6.43531e+24	2.55599e+24	1.78621e+20	1.11844e+12	1	2.55635e+24	1.15478e+25
13000	6.20402e+24	2.63382e+24	2.10002e+20	1.60995e+12	1	2.63424e+24	1.14723e+25
13100	5.97615e+24	2.71045e+24	2.46196e+20	2.30445e+12	1.0965	2.71094e+24	1.13978e+25
13200	5.75201e+24	2.7857e+24	2.87823e+20	3.28038e+12	2.0535	2.78627e+24	1.13243e+25
13300	5.53187e+24	2.85939e+24	3.35571e+20	4.6445e+12	3.80958	2.86007e+24	1.12517e+25
13400	5.31601e+24	2.93137e+24	3.90193e+20	6.54117e+12	7.00225	2.93215e+24	1.11799e+25
13500	5.10092e+24	3.00353e+24	4.52664e+20	9.16567e+12	12.7544	3.00444e+24	1.11093e+25
13600	4.89409e+24	3.07174e+24	5.23626e+20	1.27772e+13	23.0273	3.07279e+24	1.10391e+25
13700	4.69223e+24	3.1378e+24	6.04193e+20	1.77237e+13	41.2156	3.13901e+24	1.09696e+25
13800	4.49552e+24	3.20158e+24	6.95442e+20	2.44663e+13	73.147	3.20297e+24	1.09008e+25
13900	4.30414e+24	3.26298e+24	7.98549e+20	3.36141e+13	128.745	3.26458e+24	1.08325e+25
14000	4.11823e+24	3.32191e+24	9.14789e+20	4.59687e+13	224.774	3.32374e+24	1.07648e+25
14100	3.9379e+24	3.37828e+24	1.04555e+21	6.25799e+13	389.331	3.38037e+24	1.06976e+25
14200	3.76324e+24	3.43204e+24	1.19232e+21	8.48175e+13	669.162	3.43443e+24	1.06309e+25
14300	3.59433e+24	3.48314e+24	1.35672e+21	1.1446e+14	1141.44	3.48586e+24	1.05647e+25
14400	3.43119e+24	3.53154e+24	1.54049e+21	1.53811e+14	1932.7	3.53463e+24	1.04989e+25
14500	3.27386e+24	3.57723e+24	1.74552e+21	2.05839e+14	3248.91	3.58072e+24	1.04336e+25
14600	3.12233e+24	3.62019e+24	1.97382e+21	2.74356e+14	5423.06	3.62413e+24	1.03686e+25
14700	2.97656e+24	3.66043e+24	2.22757e+21	3.64241e+14	8989.89	3.66488e+24	1.03041e+25
14800	2.83653e+24	3.69796e+24	2.50908e+21	4.81717e+14	14802.6	3.70298e+24	1.024e+25
14900	2.70165e+24	3.73309e+24	2.82097e+21	6.34695e+14	24213.5	3.73873e+24	1.01763e+25
15000	2.57284e+24	3.76531e+24	3.16571e+21	8.33185e+14	39353.9	3.77164e+24	1.0113e+25
15100	2.4495e+24	3.79493e+24	3.54625e+21	1.08983e+15	63560.3	3.80202e+24	1.005e+25
15200	2.33154e+24	3.82201e+24	3.96563e+21	1.42054e+15	102027	3.82994e+24	9.98745e+24
15300	2.21882e+24	3.8466e+24	4.42711e+21	1.84528e+15	162794	3.85545e+24	9.92529e+24
15400	2.11121e+24	3.86876e+24	4.93414e+21	2.389e+15	258231	3.87863e+24	9.86354e+24
15500	2.00857e+24	3.88858e+24	5.49041e+21	3.08284e+15	407276	3.89956e+24	9.8022e+24
15600	1.91075e+24	3.90611e+24	6.09984e+21	3.9655e+15	638749	3.91831e+24	9.74127e+24
15700	1.81758e+24	3.92145e+24	6.76659e+21	5.08495e+15	996292	3.93498e+24	9.68078e+24
15800	1.72952e+24	3.93432e+24	7.49479e+21	6.5005e+15	1.54568e+06	3.94931e+24	9.62066e+24
15900	1.6452e+24	3.94548e+24	8.28963e+21	8.2853e+15	2.38539e+06	3.96206e+24	9.56104e+24
16000	1.56505e+24	3.95468e+24	9.1558e+21	1.05293e+16	3.6624e+06	3.97299e+24	9.50187e+24
16100	1.4889e+24	3.96198e+24	1.00985e+22	1.33427e+16	5.59477e+06	3.98218e+24	9.44316e+24
16200	1.41658e+24	3.96748e+24	1.11233e+22	1.68605e+16	8.50463e+06	3.98973e+24	9.38492e+24
16300	1.34794e+24	3.97126e+24	1.2236e+22	2.12472e+16	1.28655e+07	3.99573e+24	9.32717e+24
16400	1.28281e+24	3.97338e+24	1.34427e+22	2.67031e+16	1.93705e+07	4.00027e+24	9.26989e+24
16500	1.22102e+24	3.97392e+24	1.47499e+22	3.34715e+16	2.90291e+07	4.00342e+24	9.21312e+24
16600	1.16243e+24	3.97296e+24	1.61642e+22	4.18466e+16	4.33057e+07	4.00529e+24	9.15684e+24
16700	1.10688e+24	3.97056e+24	1.76929e+22	5.21845e+16	6.43153e+07	4.00595e+24	9.10108e+24
16800	1.05422e+24	3.96679e+24	1.93432e+22	6.49137e+16	9.50988e+07	4.00548e+24	9.04582e+24
16900	1.0043e+24	3.96171e+24	2.11231e+22	8.055e+16	1.40011e+08	4.00396e+24	8.99109e+24
17000	9.56996e+23	3.95538e+24	2.30407e+22	9.97119e+16	2.05263e+08	4.00147e+24	8.93689e+24
17100	9.12165e+23	3.94787e+24	2.51043e+22	1.2314e+17	2.99674e+08	3.99807e+24	8.88321e+24
17200	8.69679e+23	3.93921e+24	2.73228e+22	1.51718e+17	4.35722e+08	3.99386e+24	8.83007e+24
17300	8.29415e+23	3.92946e+24	2.97054e+22	1.86499e+17	6.3099e+08	3.98888e+24	8.77746e+24
17400	7.91255e+23	3.91868e+24	3.22617e+22	2.28736e+17	9.10155e+08	3.9832e+24	8.72539e+24
17500	7.55084e+23	3.90689e+24	3.50014e+22	2.79915e+17	1.30772e+09	3.97689e+24	8.67387e+24
17600	7.20795e+23	3.89414e+24	3.79348e+22	3.41794e+17	1.87176e+09	3.97001e+24	8.62288e+24
17700	6.88285e+23	3.88047e+24	4.10723e+22	4.1645e+17	2.66896e+09	3.96262e+24	8.57244e+24
17800	6.57456e+23	3.86591e+24	4.44249e+22	5.0633e+17	3.79156e+09	3.95476e+24	8.52255e+24
17900	6.28214e+23	3.85048e+24	4.80036e+22	6.14311e+17	5.36659e+09	3.94649e+24	8.47319e+24
18000	6.09676e+23	3.82931e+24	5.1796e+22	7.43905e+17	7.57337e+09	3.9329e+24	8.42368e+24
18100	5.83268e+23	3.81229e+24	5.58601e+22	8.98833e+17	1.06428e+10	3.92401e+24	8.37543e+24
18200	5.58192e+23	3.79449e+24	6.01853e+22	1.08382e+18	1.49036e+10	3.91486e+24	8.32772e+24
18300	5.34372e+23	3.77591e+24	6.47838e+22	1.30425e+18	2.07977e+10	3.90548e+24	8.28055e+24
18400	5.1174e+23	3.75659e+24	6.96679e+22	1.5664e+18	2.89235e+10	3.89593e+24	8.23392e+24
18500	4.90228e+23	3.73652e+24	7.485e+22	1.87754e+18	4.00878e+10	3.88623e+24	8.18783e+24
18600	4.69772e+23	3.71573e+24	8.03427e+22	2.24609e+18	5.53756e+10	3.87643e+24	8.14228e+24
18700	4.50313e+23	3.69423e+24	8.61586e+22	2.68179e+18	7.62406e+10	3.86655e+24	8.09725e+24
18800	4.31795e+23	3.67201e+24	9.23103e+22	3.19589e+18	1.04624e+11	3.85664e+24	8.05275e+24
18900	4.14164e+23	3.64909e+24	9.88103e+22	3.8013e+18	1.43109e+11	3.84672e+24	8.00878e+24
19000	3.97372e+23	3.62547e+24	1.05671e+23	4.51287e+18	1.95124e+11	3.83682e+24	7.96534e+24
19100	3.81371e+23	3.60115e+24	1.12905e+23	5.34762e+18	2.65201e+11	3.82698e+24	7.92241e+24
19200	3.66117e+23	3.57614e+24	1.20524e+23	6.32499e+18	3.59313e+11	3.81721e+24	7.87999e+24
19300	3.51567e+23	3.55044e+24	1.2854e+23	7.46718e+18	4.85309e+11	3.80754e+24	7.83809e+24
19400	3.37683e+23	3.52404e+24	1.36964e+23	8.79945e+18	6.53465e+11	3.798e+24	7.7967e+24
19500	3.24429e+23	3.49696e+24	1.45807e+23	1.03505e+19	8.77197e+11	3.7886e+24	7.7558e+24
19600	3.11768e+23	3.46918e+24	1.55079e+23	1.21528e+19	1.17396e+12	3.77937e+24	7.71541e+24
19700	2.99669e+23	3.4407e+24	1.6479e+23	1.42431e+19	1.5664e+12	3.77033e+24	7.6755e+24
19800	2.88101e+23	3.41154e+24	1.74949e+23	1.6663e+19	2.08378e+12	3.76148e+24	7.63609e+24
19900	2.77035e+23	3.38168e+24	1.85563e+23	1.94591e+19	2.76385e+12	3.75286e+24	7.59716e+24
20000	2.66445e+23	3.35112e+24	1.96641e+23	2.26838e+19	3.6551e+12	3.74447e+24	7.55871e+24
20100	2.56303e+23	3.31987e+24	2.08189e+23	2.63959e+19	4.81963e+12	3.73633e+24	7.52072e+24
20200	2.46588e+23	3.28793e+24	2.20211e+23	3.06611e+19	6.33677e+12	3.72845e+24	7.48321e+24
20300	2.37275e+23	3.2553e+24	2.32711e+23	3.55526e+19	8.30748e+12	3.72083e+24	7.44616e+24
20400	2.28345e+23	3.22199e+24	2.45692e+23	4.1152e+19	1.08599e+13	3.7135e+24	7.40956e+24
20500	2.19777e+23	3.18799e+24	2.59156e+23	4.75496e+19	1.41562e+13	3.70644e+24	7.37342e+24
20600	2.11553e+23	3.15332e+24	2.73102e+23	5.48459e+19	1.84009e+13	3.69969e+24	7.33771e+24
20700	2.03655e+23	3.11797e+24	2.8753e+23	6.31515e+19	2.38512e+13	3.69322e+24	7.30244e+24
20800	1.96067e+23	3.08197e+24	3.02435e+23	7.25885e+19	3.08296e+13	3.68706e+24	7.26761e+24
20900	1.88774e+23	3.04532e+24	3.17813e+23	8.32913e+19	3.97393e+13	3.6812e+24	7.23319e+24
21000	1.8176e+23	3.00804e+24	3.33658e+23	9.54073e+19	5.10826e+13	3.67564e+24	7.19919e+24
21100	1.75013e+23	2.97013e+24	3.49962e+23	1.09098e+20	6.54838e+13	3.67039e+24	7.1656e+24
21200	1.68521e+23	2.93163e+24	3.66715e+23	1.24539e+20	8.37166e+13	3.66543e+24	7.13242e+24
21300	1.6227e+23	2.89253e+24	3.83907e+23	1.41924e+20	1.06737e+14	3.66077e+24	7.09962e+24
21400	1.5625e+23	2.85288e+24	4.01523e+23	1.6146e+20	1.35721e+14	3.65641e+24	7.06722e+24
21500	1.5045e+23	2.81268e+24	4.1955e+23	1.83375e+20	1.72115e+14	3.65233e+24	7.03519e+24
21600	1.4486e+23	2.77197e+24	4.37971e+23	2.07913e+20	2.17689e+14	3.64853e+24	7.00353e+24
21700	1.39472e+23	2.73076e+24	4.56768e+23	2.35341e+20	2.74607e+14	3.645e+24	6.97224e+24
21800	1.34277e+23	2.6891e+24	4.75922e+23	2.65943e+20	3.45502e+14	3.64174e+24	6.9413e+24
21900	1.29266e+23	2.64701e+24	4.95412e+23	3.00026e+20	4.33572e+14	3.63873e+24	6.91071e+24
22000	1.24431e+23	2.60452e+24	5.15215e+23	3.37921e+20	5.42691e+14	3.63596e+24	6.88046e+24
22100	1.19767e+23	2.56166e+24	5.35309e+23	3.79981e+20	6.77541e+14	3.63342e+24	6.85054e+24
22200	1.15265e+23	2.51848e+24	5.55667e+23	4.26583e+20	8.43757e+14	3.6311e+24	6.82094e+24
22300	1.1092e+23	2.47501e+24	5.76266e+23	4.78129e+20	1.04812e+15	3.62898e+24	6.79166e+24
22400	1.06725e+23	2.43129e+24	5.97076e+23	5.35048e+20	1.29874e+15	3.62705e+24	6.76268e+24
22500	1.02675e+23	2.38736e+24	6.18072e+23	5.97796e+20	1.60532e+15	3.62529e+24	6.73399e+24
22600	9.87644e+22	2.34325e+24	6.39224e+23	6.66855e+20	1.97945e+15	3.6237e+24	6.7056e+24
22700	9.49886e+22	2.29901e+24	6.60504e+23	7.42738e+20	2.43488e+15	3.62224e+24	6.67748e+24
22800	9.13427e+22	2.25468e+24	6.81881e+23	8.25984e+20	2.98796e+15	3.62092e+24	6.64964e+24
22900	8.78221e+22	2.2103e+24	7.03327e+23	9.17165e+20	3.65801e+15	3.6197e+24	6.62206e+24
23000	8.44227e+22	2.16591e+24	7.24812e+23	1.01688e+21	4.46788e+15	3.61858e+24	6.59474e+24
23100	8.11404e+22	2.12156e+24	7.46305e+23	1.12576e+21	5.44449e+15	3.61755e+24	6.56767e+24
23200	7.79713e+22	2.07728e+24	7.67776e+23	1.24448e+21	6.61946e+15	3.61657e+24	6.54084e+24
23300	7.49118e+22	2.03312e+24	7.89196e+23	1.37371e+21	8.0299e+15	3.61564e+24	6.51424e+24
23400	7.19584e+22	1.98912e+24	8.10536e+23	1.51421e+21	9.71926e+15	3.61474e+24	6.48787e+24
23500	6.91078e+22	1.94532e+24	8.31767e+23	1.66671e+21	1.17383e+16	3.61385e+24	6.46171e+24
23600	6.63569e+22	1.90175e+24	8.52859e+23	1.83203e+21	1.41461e+16	3.61297e+24	6.43577e+24
23700	6.37025e+22	1.85846e+24	8.73787e+23	2.01099e+21	1.70116e+16	3.61207e+24	6.41003e+24
23800	6.11418e+22	1.81548e+24	8.94523e+23	2.20446e+21	2.04145e+16	3.61114e+24	6.38449e+24
23900	5.86719e+22	1.77285e+24	9.15041e+23	2.41332e+21	2.44475e+16	3.61017e+24	6.35914e+24
24000	5.62901e+22	1.73059e+24	9.35317e+23	2.63853e+21	2.92175e+16	3.60914e+24	6.33398e+24
24100	5.39937e+22	1.68876e+24	9.55326e+23	2.88104e+21	3.48482e+16	3.60805e+24	6.30901e+24
24200	5.17802e+22	1.64736e+24	9.75045e+23	3.14186e+21	4.14819e+16	3.60688e+24	6.2842e+24
24300	4.96472e+22	1.60644e+24	9.94453e+23	3.42203e+21	4.92824e+16	3.60561e+24	6.25957e+24
24400	4.75922e+22	1.56602e+24	1.01353e+24	3.72264e+21	5.84377e+16	3.60424e+24	6.2351e+24
24500	4.56129e+22	1.52612e+24	1.03225e+24	4.04479e+21	6.91633e+16	3.60276e+24	6.2108e+24
24600	4.3707e+22	1.48678e+24	1.05061e+24	4.38963e+21	8.17059e+16	3.60117e+24	6.18665e+24
24700	4.18723e+22	1.44801e+24	1.06858e+24	4.75836e+21	9.63471e+16	3.59944e+24	6.16266e+24
24800	4.01067e+22	1.40983e+24	1.08615e+24	5.1522e+21	1.13408e+17	3.59758e+24	6.13881e+24
24900	3.8408e+22	1.37226e+24	1.1033e+24	5.57242e+21	1.33256e+17	3.59557e+24	6.11511e+24
25000	3.67742e+22	1.33532e+24	1.12002e+24	6.0203e+21	1.56306e+17	3.59342e+24	6.09156e+24
25100	3.52032e+22	1.29902e+24	1.1363e+24	6.4972e+21	1.8303e+17	3.59112e+24	6.06814e+24
25200	3.36932e+22	1.26338e+24	1.15213e+24	7.00448e+21	2.13965e+17	3.58866e+24	6.04486e+24
25300	3.2242e+22	1.2284e+24	1.1675e+24	7.54356e+21	2.49717e+17	3.58603e+24	6.02172e+24
25400	3.0848e+22	1.1941e+24	1.1824e+24	8.11589e+21	2.90972e+17	3.58325e+24	5.99871e+24
25500	2.95091e+22	1.16049e+24	1.19682e+24	8.72295e+21	3.38504e+17	3.5803e+24	5.97583e+24
25600	2.82236e+22	1.12756e+24	1.21076e+24	9.36628e+21	3.93184e+17	3.57718e+24	5.95308e+24
25700	2.69898e+22	1.09533e+24	1.22421e+24	1.00474e+22	4.55997e+17	3.57389e+24	5.93046e+24
25800	2.58058e+22	1.06379e+24	1.23717e+24	1.0768e+22	5.28047e+17	3.57043e+24	5.90797e+24
25900	2.467e+22	1.03296e+24	1.24963e+24	1.15296e+22	6.10574e+17	3.56681e+24	5.8856e+24
26000	2.35807e+22	1.00282e+24	1.2616e+24	1.2334e+22	7.04969e+17	3.56302e+24	5.86335e+24
26100	2.25364e+22	9.73385e+23	1.27306e+24	1.31828e+22	8.12791e+17	3.55906e+24	5.84123e+24
26200	2.15353e+22	9.44645e+23	1.28403e+24	1.40778e+22	9.35784e+17	3.55494e+24	5.81923e+24
26300	2.05761e+22	9.16598e+23	1.2945e+24	1.50207e+22	1.0759e+18	3.55066e+24	5.79736e+24
26400	1.96571e+22	8.8924e+23	1.30447e+24	1.60134e+22	1.2353e+18	3.54622e+24	5.7756e+24
26500	1.87769e+22	8.62565e+23	1.31394e+24	1.70577e+22	1.41642e+18	3.54163e+24	5.75397e+24
26600	1.7934e+22	8.36568e+23	1.32292e+24	1.81554e+22	1.62196e+18	3.53688e+24	5.73246e+24
26700	1.71271e+22	8.11242e+23	1.3314e+24	1.93086e+22	1.85491e+18	3.53198e+24	5.71106e+24
26800	1.63548e+22	7.86577e+23	1.3394e+24	2.05191e+22	2.11861e+18	3.52694e+24	5.68979e+24
26900	1.56158e+22	7.62567e+23	1.34691e+24	2.17888e+22	2.41677e+18	3.52176e+24	5.66864e+24
27000	1.49088e+22	7.39201e+23	1.35394e+24	2.31198e+22	2.75347e+18	3.51645e+24	5.64761e+24
27100	1.42325e+22	7.1647e+23	1.36049e+24	2.45141e+22	3.13326e+18	3.511e+24	5.62671e+24
27200	1.35858e+22	6.94364e+23	1.36656e+24	2.59737e+22	3.56116e+18	3.50543e+24	5.60592e+24
27300	1.29674e+22	6.72872e+23	1.37217e+24	2.75006e+22	4.04272e+18	3.49974e+24	5.58525e+24
27400	1.23762e+22	6.51983e+23	1.37732e+24	2.9097e+22	4.58405e+18	3.49393e+24	5.56471e+24
27500	1.18111e+22	6.31685e+23	1.38201e+24	3.07649e+22	5.19191e+18	3.48801e+24	5.54428e+24
27600	1.12711e+22	6.11967e+23	1.38624e+24	3.25063e+22	5.87372e+18	3.48199e+24	5.52398e+24
27700	1.07551e+22	5.92817e+23	1.39003e+24	3.43235e+22	6.63765e+18	3.47587e+24	5.5038e+24
27800	1.02622e+22	5.74222e+23	1.39338e+24	3.62186e+22	7.49269e+18	3.46966e+24	5.48375e+24
27900	9.79126e+21	5.56171e+23	1.39629e+24	3.81935e+22	8.44869e+18	3.46336e+24	5.46381e+24
28000	9.34148e+21	5.38651e+23	1.39877e+24	4.02505e+22	9.51646e+18	3.45698e+24	5.444e+24
28100	8.91194e+21	5.21649e+23	1.40083e+24	4.23917e+22	1.07078e+19	3.45052e+24	5.42431e+24
28200	8.50177e+21	5.05154e+23	1.40247e+24	4.46191e+22	1.20358e+19	3.44399e+24	5.40475e+24
28300	8.11013e+21	4.89152e+23	1.40369e+24	4.69349e+22	1.35145e+19	3.4374e+24	5.3853e+24
28400	7.73624e+21	4.73632e+23	1.40451e+24	4.93411e+22	1.51593e+19	3.43074e+24	5.36598e+24
28500	7.52327e+21	4.58558e+23	1.4049e+24	5.18395e+22	1.69875e+19	3.42394e+24	5.34678e+24
28600	7.17643e+21	4.43964e+23	1.40493e+24	5.44326e+22	1.90168e+19	3.41719e+24	5.32771e+24
28700	6.84535e+21	4.29815e+23	1.40456e+24	5.71222e+22	2.12677e+19	3.41039e+24	5.30876e+24
28800	6.52934e+21	4.16099e+23	1.40382e+24	5.99102e+22	2.37617e+19	3.40356e+24	5.28994e+24
28900	6.22775e+21	4.02803e+23	1.40269e+24	6.27985e+22	2.65226e+19	3.39669e+24	5.27124e+24
29000	5.93991e+21	3.89915e+23	1.4012e+24	6.57889e+22	2.9576e+19	3.38979e+24	5.25266e+24
29100	5.66524e+21	3.77425e+23	1.39933e+24	6.88833e+22	3.29498e+19	3.38287e+24	5.23421e+24
29200	5.40313e+21	3.65321e+23	1.39711e+24	7.20834e+22	3.66739e+19	3.37593e+24	5.21588e+24
29300	5.15302e+21	3.53592e+23	1.39452e+24	7.53908e+22	4.07811e+19	3.36898e+24	5.19768e+24
29400	4.91438e+21	3.42226e+23	1.39159e+24	7.88071e+22	4.53065e+19	3.36201e+24	5.1796e+24
29500	4.73538e+21	3.31208e+23	1.3883e+24	8.23337e+22	5.02884e+19	3.35501e+24	5.16164e+24
29600	4.51602e+21	3.20539e+23	1.38468e+24	8.59723e+22	5.57673e+19	3.34804e+24	5.1438e+24
29700	4.41808e+21	3.1019e+23	1.38069e+24	8.97236e+22	6.17883e+19	3.341e+24	5.12608e+24
29800	4.21355e+21	3.00176e+23	1.37641e+24	9.35897e+22	6.83976e+19	3.33404e+24	5.10849e+24
29900	4.0184e+21	2.90476e+23	1.3718e+24	9.75713e+22	7.5647e+19	3.32709e+24	5.09103e+24
30000	3.91492e+21	2.81069e+23	1.36684e+24	1.01669e+23	8.3592e+19	3.3201e+24	5.07368e+24
