# Supplementary material for: Cross-Code Verification for Improved Thermophysical Properties of Argon, Krypton and Xenon Plasmas
Source: Entropy (Basel). 2026 Jul 22;28(7):830. doi: 10.3390/e28070830 (PMC13409251; doi:10.3390/e28070830)
Supplement: Supplementary file 1 [file entropy-28-00830-s001.zip › Ar_Kr_Xe_Data/Compositions/Xenon/Comp_Xe Composition 50 atm.csv]

Te [K]	n_{Xe}[#/m^3]	n_{Xe+}[#/m^3]	n_{Xe+2}[#/m^3]	n_{Xe+3}[#/m^3]	n_{Xe+4}[#/m^3]	n_{e-}[#/m^3]	n_{tot}[#/m^3]
300	1.20716e+27	1	1	1	1	14.0379	1.20716e+27
400	9.0537e+26	1	1	1	1	11.0125	9.0537e+26
500	7.24296e+26	1	1	1	1	10.1135	7.24296e+26
600	6.0358e+26	1	1	1	1	9.80858	6.0358e+26
700	5.17354e+26	1	1	1	1	9.71466	5.17354e+26
800	4.52685e+26	1	1	1	1	9.69992	4.52685e+26
900	4.02387e+26	1	1	1	1	9.7135	4.02387e+26
1000	3.62148e+26	1	1	1	1	9.73534	3.62148e+26
1100	3.29226e+26	1	1	1	1	9.75784	3.29226e+26
1200	3.0179e+26	15.2316	1	1	1	18.14	3.0179e+26
1300	2.78575e+26	97.3525	1	1	1	24496.9	2.78575e+26
1400	2.58677e+26	915.77	1	1	1	6.17517e+06	2.58677e+26
1500	2.41432e+26	7250.43	1	1	1	6.57794e+08	2.41432e+26
1600	2.26343e+26	56359.9	1	1	1	3.08076e+10	2.26343e+26
1700	2.13028e+26	3.50211e+06	1	1	1	9.03572e+10	2.13028e+26
1800	2.01193e+26	4.34954e+08	1	1	1	7.4481e+10	2.01193e+26
1900	1.90604e+26	2.41506e+10	1	1	1	8.44899e+10	1.90604e+26
2000	1.81074e+26	2.91439e+11	1	1	1	2.91801e+11	1.81074e+26
2100	1.72451e+26	1.57724e+12	1	1	1	1.57724e+12	1.72451e+26
2200	1.64613e+26	7.32111e+12	1	1	1	7.32116e+12	1.64613e+26
2300	1.57456e+26	2.97516e+13	1	1	1	2.9752e+13	1.57456e+26
2400	1.50895e+26	1.07624e+14	1	1	1	1.07627e+14	1.50895e+26
2500	1.44859e+26	3.51425e+14	1	1	1	3.51437e+14	1.44859e+26
2600	1.39288e+26	1.04811e+15	1	1	1	1.04817e+15	1.39288e+26
2700	1.34129e+26	2.88416e+15	1	1	1	2.88416e+15	1.34129e+26
2800	1.29339e+26	7.38563e+15	1	1	1	7.38563e+15	1.29339e+26
2900	1.24879e+26	1.77318e+16	1	1	1	1.77318e+16	1.24879e+26
3000	1.20716e+26	4.01714e+16	1	1	1	4.01714e+16	1.20716e+26
3100	1.16822e+26	8.63611e+16	1	1	1	8.63611e+16	1.16822e+26
3200	1.13171e+26	1.77048e+17	1	1	1	1.77048e+17	1.13171e+26
3300	1.09742e+26	3.47629e+17	1	1	1	3.47629e+17	1.09742e+26
3400	1.06514e+26	6.56216e+17	1	1	1	6.56216e+17	1.06514e+26
3500	1.03471e+26	1.19496e+18	1	1	1	1.19496e+18	1.03471e+26
3600	1.00597e+26	2.10542e+18	1	1	1	2.10542e+18	1.00597e+26
3700	9.78779e+25	3.5989e+18	1	1	1	3.5989e+18	9.78779e+25
3800	9.53021e+25	5.98259e+18	1	1	1	5.98259e+18	9.53021e+25
3900	9.28585e+25	9.69241e+18	1.18786	1	1	9.69241e+18	9.28585e+25
4000	9.0537e+25	1.53335e+19	5.89572	1	1	1.53335e+19	9.0537e+25
4100	8.83288e+25	2.37288e+19	27.1027	1	1	2.37288e+19	8.83288e+25
4200	8.62257e+25	3.59772e+19	116.033	1	1	3.59772e+19	8.62257e+25
4300	8.42204e+25	5.35201e+19	464.952	1	1	5.35201e+19	8.42205e+25
4400	8.23062e+25	7.82193e+19	1751.72	1	1	7.82193e+19	8.23064e+25
4500	8.04771e+25	1.12444e+20	6230.87	1	1	1.12444e+20	8.04774e+25
4600	7.87275e+25	1.59167e+20	21003.8	1	1	1.59167e+20	7.87279e+25
4700	7.70523e+25	2.22074e+20	67330.9	1	1	2.22074e+20	7.70528e+25
4800	7.54469e+25	3.05681e+20	205907	1	1	3.05681e+20	7.54475e+25
4900	7.3907e+25	4.15458e+20	602467	1	1	4.15458e+20	7.39078e+25
5000	7.24285e+25	5.57965e+20	1.69107e+06	1	1	5.57965e+20	7.24296e+25
5100	7.1008e+25	7.40999e+20	4.56485e+06	1	1	7.40999e+20	7.10094e+25
5200	6.96419e+25	9.73738e+20	1.18772e+07	1	1	9.73738e+20	6.96439e+25
5300	6.83273e+25	1.2669e+21	2.98497e+07	1	1	1.2669e+21	6.83298e+25
5400	6.70612e+25	1.63292e+21	7.26017e+07	1	1	1.63292e+21	6.70645e+25
5500	6.58409e+25	2.08607e+21	1.71205e+08	1	1	2.08607e+21	6.58451e+25
5600	6.4664e+25	2.6427e+21	3.92084e+08	1	1	2.6427e+21	6.46693e+25
5700	6.35281e+25	3.32135e+21	8.73387e+08	1	1	3.32135e+21	6.35348e+25
5800	6.24311e+25	4.14294e+21	1.89508e+09	1	1	4.14294e+21	6.24394e+25
5900	6.13708e+25	5.13095e+21	4.01078e+09	1	1	5.13095e+21	6.13811e+25
6000	6.03454e+25	6.3116e+21	8.28997e+09	1	1	6.3116e+21	6.03581e+25
6100	5.93532e+25	7.71401e+21	1.67537e+10	1	1	7.71401e+21	5.93686e+25
6200	5.83924e+25	9.37066e+21	3.31458e+10	1	1	9.37066e+21	5.84111e+25
6300	5.74614e+25	1.1317e+22	6.42575e+10	1	1	1.1317e+22	5.7484e+25
6400	5.65587e+25	1.35913e+22	1.22167e+11	1	1	1.35913e+22	5.65859e+25
6500	5.5683e+25	1.62363e+22	2.28013e+11	1	1	1.62363e+22	5.57154e+25
6600	5.48328e+25	1.92979e+22	4.18104e+11	1	1	1.92979e+22	5.48714e+25
6700	5.40069e+25	2.28259e+22	7.53834e+11	1	1	2.28259e+22	5.40526e+25
6800	5.32041e+25	2.68742e+22	1.33742e+12	1	1	2.68742e+22	5.32579e+25
6900	5.24233e+25	3.15007e+22	2.33649e+12	1	1	3.15007e+22	5.24863e+25
7000	5.16632e+25	3.67672e+22	4.02202e+12	1	1	3.67672e+22	5.17367e+25
7100	5.09229e+25	4.27403e+22	6.82637e+12	1	1	4.27403e+22	5.10084e+25
7200	5.02013e+25	4.94904e+22	1.14301e+13	1	1	4.94904e+22	5.03003e+25
7300	4.94975e+25	5.70926e+22	1.88915e+13	1	1	5.70926e+22	4.96117e+25
7400	4.88106e+25	6.56264e+22	3.08367e+13	1	1	6.56264e+22	4.89419e+25
7500	4.81396e+25	7.51757e+22	4.97357e+13	1	1	7.51757e+22	4.82899e+25
7600	4.74837e+25	8.58289e+22	7.92995e+13	1	1	8.58289e+22	4.76553e+25
7700	4.68419e+25	9.7679e+22	1.25045e+14	1	1	9.7679e+22	4.70373e+25
7800	4.62136e+25	1.10823e+23	1.95092e+14	1	1	1.10823e+23	4.64353e+25
7900	4.55979e+25	1.25363e+23	3.01275e+14	1	1	1.25363e+23	4.58487e+25
8000	4.49941e+25	1.41405e+23	4.60678e+14	1	1	1.41405e+23	4.52769e+25
8100	4.43945e+25	1.59046e+23	6.97738e+14	1.10926	1	1.59046e+23	4.47126e+25
8200	4.38135e+25	1.78428e+23	1.04716e+15	2.67112	1	1.78428e+23	4.41703e+25
8300	4.32399e+25	1.99649e+23	1.5577e+15	6.30962	1	1.99649e+23	4.36392e+25
8400	4.26827e+25	2.22856e+23	2.29748e+15	14.6295	1	2.22856e+23	4.31284e+25
8500	4.21273e+25	2.48138e+23	3.36067e+15	33.3186	1	2.48138e+23	4.26236e+25
8600	4.15726e+25	2.75615e+23	4.87667e+15	74.5823	1	2.75615e+23	4.21239e+25
8700	4.10309e+25	3.05462e+23	7.02227e+15	164.173	1	3.05462e+23	4.16418e+25
8800	4.05046e+25	3.37832e+23	1.0037e+16	355.566	1	3.37832e+23	4.11803e+25
8900	3.99761e+25	3.72792e+23	1.42422e+16	758.148	1	3.72792e+23	4.07217e+25
9000	3.94527e+25	4.10507e+23	2.00681e+16	1592.22	1	4.10507e+23	4.02738e+25
9100	3.8934e+25	4.51118e+23	2.80859e+16	3295.17	1	4.51118e+23	3.98363e+25
9200	3.84193e+25	4.94769e+23	3.90493e+16	6723.16	1	4.94769e+23	3.94089e+25
9300	3.79081e+25	5.4159e+23	5.39464e+16	13529.5	1	5.4159e+23	3.89913e+25
9400	3.73999e+25	5.91721e+23	7.40659e+16	26864.5	1	5.91721e+23	3.85833e+25
9500	3.68941e+25	6.45307e+23	1.01079e+17	52654.9	1	6.45307e+23	3.81847e+25
9600	3.63902e+25	7.0247e+23	1.37137e+17	101912	1	7.0247e+23	3.77951e+25
9700	3.58878e+25	7.63344e+23	1.85003e+17	194848	1	7.63345e+23	3.74145e+25
9800	3.53864e+25	8.28059e+23	2.48196e+17	368129	1	8.28059e+23	3.70425e+25
9900	3.48854e+25	8.9675e+23	3.31186e+17	687506	1	8.96751e+23	3.66789e+25
10000	3.43847e+25	9.69532e+23	4.3961e+17	1.2696e+06	1	9.69533e+23	3.63237e+25
10100	3.38836e+25	1.04648e+24	5.80541e+17	2.31898e+06	1	1.04648e+24	3.59766e+25
10200	3.33819e+25	1.12772e+24	7.62831e+17	4.19074e+06	1	1.12772e+24	3.56373e+25
10300	3.28791e+25	1.21339e+24	9.97504e+17	7.49501e+06	1	1.21339e+24	3.53059e+25
10400	3.23751e+25	1.30348e+24	1.29815e+18	1.32693e+07	1	1.30348e+24	3.4982e+25
10500	3.18694e+25	1.3981e+24	1.68156e+18	2.32609e+07	1	1.3981e+24	3.46656e+25
10600	3.13619e+25	1.49731e+24	2.16833e+18	4.03846e+07	1	1.49732e+24	3.43565e+25
10700	3.08522e+25	1.60115e+24	2.78358e+18	6.94557e+07	1	1.60116e+24	3.40545e+25
10800	3.03402e+25	1.70965e+24	3.55787e+18	1.18359e+08	1	1.70966e+24	3.37595e+25
10900	2.98255e+25	1.82296e+24	4.52834e+18	1.9989e+08	1	1.82297e+24	3.34714e+25
11000	2.9308e+25	1.94101e+24	5.73956e+18	3.34626e+08	1	1.94102e+24	3.319e+25
11100	2.87881e+25	2.06355e+24	7.24465e+18	5.55365e+08	1	2.06356e+24	3.29152e+25
11200	2.82655e+25	2.19068e+24	9.10774e+18	9.13976e+08	1	2.1907e+24	3.26469e+25
11300	2.774e+25	2.32236e+24	1.14048e+19	1.49176e+09	1	2.32238e+24	3.23848e+25
11400	2.72118e+25	2.45848e+24	1.42259e+19	2.41517e+09	1	2.45851e+24	3.21288e+25
11500	2.66801e+25	2.59943e+24	1.76792e+19	3.87952e+09	1	2.59947e+24	3.1879e+25
11600	2.61465e+25	2.74419e+24	2.18866e+19	6.18301e+09	1	2.74423e+24	3.16349e+25
11700	2.56105e+25	2.893e+24	2.69956e+19	9.77919e+09	1	2.89306e+24	3.13966e+25
11800	2.50722e+25	3.04577e+24	3.31772e+19	1.53516e+10	1	3.04583e+24	3.11638e+25
11900	2.4532e+25	3.20217e+24	4.06287e+19	2.39221e+10	1	3.20225e+24	3.09364e+25
12000	2.399e+25	3.36205e+24	4.95794e+19	3.70087e+10	1	3.36214e+24	3.07143e+25
12100	2.34467e+25	3.52514e+24	6.02932e+19	5.68489e+10	1	3.52526e+24	3.04972e+25
12200	2.29024e+25	3.69119e+24	7.30727e+19	8.67167e+10	1	3.69134e+24	3.0285e+25
12300	2.23444e+25	3.86735e+24	8.83689e+19	1.31492e+11	1	3.86753e+24	3.00793e+25
12400	2.17975e+25	4.03939e+24	1.064e+20	1.97885e+11	1	4.0396e+24	2.98766e+25
12500	2.12508e+25	4.21355e+24	1.27694e+20	2.95827e+11	1	4.2138e+24	2.96783e+25
12600	2.07047e+25	4.3895e+24	1.52759e+20	4.3937e+11	1	4.3898e+24	2.94842e+25
12700	2.01597e+25	4.56688e+24	1.82169e+20	6.48391e+11	1	4.56724e+24	2.9294e+25
12800	1.96164e+25	4.74533e+24	2.16566e+20	9.50823e+11	1	4.74576e+24	2.91077e+25
12900	1.90753e+25	4.92446e+24	2.56669e+20	1.38569e+12	1	4.92498e+24	2.8925e+25
13000	1.8537e+25	5.10391e+24	3.03282e+20	2.00716e+12	1	5.10452e+24	2.87457e+25
13100	1.8002e+25	5.28327e+24	3.57296e+20	2.88995e+12	1.37912	5.28398e+24	2.85696e+25
13200	1.7471e+25	5.46215e+24	4.197e+20	4.13654e+12	2.60389	5.46299e+24	2.83966e+25
13300	1.69446e+25	5.64015e+24	4.91583e+20	5.88656e+12	4.86658	5.64113e+24	2.82263e+25
13400	1.64233e+25	5.81689e+24	5.74148e+20	8.32934e+12	9.00511	5.81803e+24	2.80588e+25
13500	1.59077e+25	5.99197e+24	6.68714e+20	1.172e+13	16.5004	5.99331e+24	2.78936e+25
13600	1.53984e+25	6.16503e+24	7.76724e+20	1.64005e+13	29.9451	6.16658e+24	2.77308e+25
13700	1.4896e+25	6.33568e+24	8.99752e+20	2.28266e+13	53.8331	6.33748e+24	2.757e+25
13800	1.44009e+25	6.50357e+24	1.03951e+21	3.16027e+13	95.8845	6.50565e+24	2.74112e+25
13900	1.39138e+25	6.66837e+24	1.19787e+21	4.35263e+13	169.24	6.67077e+24	2.72541e+25
14000	1.34351e+25	6.82975e+24	1.37683e+21	5.96435e+13	296.064	6.8325e+24	2.70987e+25
14100	1.29652e+25	6.9874e+24	1.57859e+21	8.13214e+13	513.423	6.99056e+24	2.69447e+25
14200	1.25046e+25	7.14105e+24	1.80548e+21	1.10337e+14	882.775	7.14466e+24	2.67921e+25
14300	1.20536e+25	7.29043e+24	2.06003e+21	1.4899e+14	1505.19	7.29455e+24	2.66406e+25
14400	1.16126e+25	7.43531e+24	2.34496e+21	2.00241e+14	2545.47	7.44e+24	2.64903e+25
14500	1.1182e+25	7.57546e+24	2.66318e+21	2.6789e+14	4270.34	7.58079e+24	2.63409e+25
14600	1.07619e+25	7.71072e+24	3.01778e+21	3.56786e+14	7108.04	7.71675e+24	2.61924e+25
14700	1.03527e+25	7.84091e+24	3.41211e+21	4.73102e+14	11741.1	7.84774e+24	2.60448e+25
14800	9.95452e+24	7.9659e+24	3.8497e+21	6.2465e+14	19249.1	7.9736e+24	2.58979e+25
14900	9.56747e+24	8.08557e+24	4.33431e+21	8.21293e+14	31328	8.09424e+24	2.57516e+25
15000	9.19169e+24	8.19984e+24	4.86997e+21	1.07543e+15	50623	8.20958e+24	2.5606e+25
15100	8.82725e+24	8.30864e+24	5.46094e+21	1.40258e+15	81232.5	8.31956e+24	2.54609e+25
15200	8.4742e+24	8.41194e+24	6.11173e+21	1.82214e+15	129465	8.42416e+24	2.53164e+25
15300	8.13251e+24	8.50972e+24	6.82714e+21	2.35822e+15	204969	8.52337e+24	2.51724e+25
15400	7.80216e+24	8.60197e+24	7.61222e+21	3.04069e+15	322406	8.6172e+24	2.50289e+25
15500	7.48307e+24	8.68873e+24	8.47235e+21	3.9065e+15	503928	8.70567e+24	2.48859e+25
15600	7.17514e+24	8.77003e+24	9.41317e+21	5.00114e+15	782800	8.78885e+24	2.47434e+25
15700	6.87825e+24	8.84592e+24	1.04407e+22	6.3805e+15	1.2087e+06	8.86681e+24	2.46014e+25
15800	6.59224e+24	8.91649e+24	1.15611e+22	8.11303e+15	1.85539e+06	8.93962e+24	2.44599e+25
15900	6.31694e+24	8.98182e+24	1.27812e+22	1.02823e+16	2.83181e+06	9.00738e+24	2.43189e+25
16000	6.05214e+24	9.042e+24	1.41078e+22	1.299e+16	4.298e+06	9.07022e+24	2.41785e+25
16100	5.79762e+24	9.09714e+24	1.55484e+22	1.63598e+16	6.48789e+06	9.12824e+24	2.40386e+25
16200	5.55316e+24	9.14737e+24	1.71106e+22	2.05414e+16	9.74168e+06	9.18159e+24	2.38992e+25
16300	5.31852e+24	9.1928e+24	1.88025e+22	2.57157e+16	1.45517e+07	9.2304e+24	2.37605e+25
16400	5.09342e+24	9.23356e+24	2.06327e+22	3.21005e+16	2.16271e+07	9.27482e+24	2.36224e+25
16500	4.8776e+24	9.26979e+24	2.261e+22	3.99579e+16	3.19846e+07	9.31501e+24	2.3485e+25
16600	4.6708e+24	9.30164e+24	2.47437e+22	4.96025e+16	4.70756e+07	9.35113e+24	2.33483e+25
16700	4.47272e+24	9.32924e+24	2.70436e+22	6.14099e+16	6.89618e+07	9.38332e+24	2.32123e+25
16800	4.28309e+24	9.35272e+24	2.95199e+22	7.58294e+16	1.00561e+08	9.41176e+24	2.30771e+25
16900	4.10162e+24	9.37225e+24	3.21832e+22	9.33958e+16	1.45984e+08	9.43661e+24	2.29427e+25
17000	3.92801e+24	9.38795e+24	3.50446e+22	1.14745e+17	2.11e+08	9.45804e+24	2.2809e+25
17100	3.762e+24	9.39997e+24	3.81157e+22	1.40631e+17	3.0367e+08	9.4762e+24	2.26763e+25
17200	3.60329e+24	9.40845e+24	4.14085e+22	1.71946e+17	4.35219e+08	9.49127e+24	2.25444e+25
17300	3.45159e+24	9.41352e+24	4.49356e+22	2.09745e+17	6.21211e+08	9.5034e+24	2.24135e+25
17400	3.30665e+24	9.41533e+24	4.87099e+22	2.55271e+17	8.83153e+08	9.51275e+24	2.22834e+25
17500	3.16817e+24	9.41398e+24	5.2745e+22	3.09987e+17	1.25065e+09	9.51948e+24	2.21544e+25
17600	3.0359e+24	9.40962e+24	5.70549e+22	3.75608e+17	1.7643e+09	9.52373e+24	2.20263e+25
17700	2.90957e+24	9.40236e+24	6.1654e+22	4.54148e+17	2.47959e+09	9.52567e+24	2.18993e+25
17800	2.78893e+24	9.39231e+24	6.65574e+22	5.47959e+17	3.47211e+09	9.52543e+24	2.17732e+25
17900	2.67374e+24	9.3796e+24	7.17805e+22	6.59791e+17	4.84448e+09	9.52316e+24	2.16483e+25
18000	2.56374e+24	9.36432e+24	7.73394e+22	7.92846e+17	6.73548e+09	9.519e+24	2.15244e+25
18100	2.45872e+24	9.34657e+24	8.32505e+22	9.50849e+17	9.33229e+09	9.51307e+24	2.14016e+25
18200	2.35845e+24	9.32644e+24	8.95306e+22	1.13812e+18	1.28865e+10	9.50551e+24	2.12799e+25
18300	2.2627e+24	9.30404e+24	9.61973e+22	1.35968e+18	1.77351e+10	9.49644e+24	2.11594e+25
18400	2.17127e+24	9.27943e+24	1.03268e+23	1.62133e+18	2.43282e+10	9.48597e+24	2.10399e+25
18500	2.08396e+24	9.25271e+24	1.10762e+23	1.92975e+18	3.32654e+10	9.47424e+24	2.09217e+25
18600	2.00058e+24	9.22393e+24	1.18696e+23	2.29268e+18	4.53423e+10	9.46133e+24	2.08045e+25
18700	1.92094e+24	9.19318e+24	1.27091e+23	2.719e+18	6.16119e+10	9.44737e+24	2.06886e+25
18800	1.84486e+24	9.16052e+24	1.35966e+23	3.2189e+18	8.3464e+10	9.43246e+24	2.05738e+25
18900	1.77217e+24	9.12599e+24	1.45339e+23	3.80411e+18	1.12727e+11	9.41668e+24	2.04602e+25
19000	1.70271e+24	9.08967e+24	1.55232e+23	4.48801e+18	1.518e+11	9.40014e+24	2.03478e+25
19100	1.63632e+24	9.05159e+24	1.65663e+23	5.28592e+18	2.0382e+11	9.38293e+24	2.02365e+25
19200	1.57286e+24	9.0118e+24	1.76655e+23	6.21532e+18	2.72883e+11	9.36513e+24	2.01264e+25
19300	1.51218e+24	8.97034e+24	1.88226e+23	7.29609e+18	3.64313e+11	9.34682e+24	2.00176e+25
19400	1.45415e+24	8.92725e+24	2.00398e+23	8.55087e+18	4.85021e+11	9.32808e+24	1.99099e+25
19500	1.39863e+24	8.88257e+24	2.1319e+23	1.00053e+19	6.43946e+11	9.30898e+24	1.98034e+25
19600	1.34552e+24	8.83632e+24	2.26624e+23	1.16886e+19	8.52623e+11	9.2896e+24	1.96981e+25
19700	1.29468e+24	8.78853e+24	2.40719e+23	1.36335e+19	1.12589e+12	9.27001e+24	1.95939e+25
19800	1.24601e+24	8.73922e+24	2.55496e+23	1.58772e+19	1.48281e+12	9.25026e+24	1.9491e+25
19900	1.1994e+24	8.68842e+24	2.70974e+23	1.84616e+19	1.94776e+12	9.23042e+24	1.93892e+25
20000	1.15475e+24	8.63614e+24	2.87173e+23	2.14339e+19	2.55188e+12	9.21055e+24	1.92886e+25
20100	1.11197e+24	8.5824e+24	3.04111e+23	2.48469e+19	3.3348e+12	9.1907e+24	1.91892e+25
20200	1.07097e+24	8.52722e+24	3.21806e+23	2.876e+19	4.34689e+12	9.17092e+24	1.90909e+25
20300	1.03165e+24	8.47061e+24	3.40277e+23	3.32396e+19	5.65193e+12	9.15126e+24	1.89938e+25
20400	9.93943e+23	8.41258e+24	3.59539e+23	3.836e+19	7.33053e+12	9.13177e+24	1.88979e+25
20500	9.57766e+23	8.35314e+24	3.79609e+23	4.42039e+19	9.48427e+12	9.11249e+24	1.8803e+25
20600	9.23045e+23	8.2923e+24	4.00501e+23	5.08634e+19	1.22409e+13	9.09346e+24	1.87094e+25
20700	8.89712e+23	8.23008e+24	4.22229e+23	5.84411e+19	1.57605e+13	9.07471e+24	1.86168e+25
20800	8.577e+23	8.16647e+24	4.44805e+23	6.70504e+19	2.02436e+13	9.05628e+24	1.85253e+25
20900	8.26947e+23	8.1015e+24	4.68241e+23	7.68173e+19	2.594e+13	9.03821e+24	1.8435e+25
21000	7.97392e+23	8.03517e+24	4.92545e+23	8.78807e+19	3.3161e+13	9.02052e+24	1.83457e+25
21100	7.68981e+23	7.96749e+24	5.17725e+23	1.00394e+20	4.22929e+13	9.00324e+24	1.82575e+25
21200	7.4166e+23	7.89848e+24	5.43788e+23	1.14526e+20	5.38143e+13	8.9864e+24	1.81704e+25
21300	7.15379e+23	7.82814e+24	5.70738e+23	1.30463e+20	6.83163e+13	8.97e+24	1.80844e+25
21400	6.90089e+23	7.75648e+24	5.98577e+23	1.48409e+20	8.65276e+13	8.95408e+24	1.79994e+25
21500	6.65746e+23	7.68354e+24	6.27306e+23	1.68585e+20	1.09344e+14	8.93866e+24	1.79154e+25
21600	6.42307e+23	7.60931e+24	6.56922e+23	1.91238e+20	1.37864e+14	8.92373e+24	1.78325e+25
21700	6.19731e+23	7.53383e+24	6.87422e+23	2.16631e+20	1.73432e+14	8.90932e+24	1.77505e+25
21800	5.9798e+23	7.4571e+24	7.188e+23	2.45056e+20	2.17689e+14	8.89544e+24	1.76696e+25
21900	5.77018e+23	7.37916e+24	7.51046e+23	2.76827e+20	2.72633e+14	8.88209e+24	1.75896e+25
22000	5.56811e+23	7.30003e+24	7.8415e+23	3.12286e+20	3.40689e+14	8.86927e+24	1.75106e+25
22100	5.37325e+23	7.21974e+24	8.18098e+23	3.51803e+20	4.24799e+14	8.85699e+24	1.74325e+25
22200	5.1853e+23	7.13832e+24	8.52874e+23	3.95778e+20	5.28518e+14	8.84525e+24	1.73554e+25
22300	5.00397e+23	7.05579e+24	8.8846e+23	4.44642e+20	6.56131e+14	8.83405e+24	1.72791e+25
22400	4.82899e+23	6.97221e+24	9.24834e+23	4.9886e+20	8.12798e+14	8.82337e+24	1.72038e+25
22500	4.66009e+23	6.8876e+24	9.61974e+23	5.58931e+20	1.00471e+15	8.81322e+24	1.71294e+25
22600	4.49702e+23	6.802e+24	9.99853e+23	6.25391e+20	1.23929e+15	8.80359e+24	1.70558e+25
22700	4.33956e+23	6.71547e+24	1.03844e+24	6.98813e+20	1.52538e+15	8.79446e+24	1.6983e+25
22800	4.18748e+23	6.62805e+24	1.07771e+24	7.7981e+20	1.87356e+15	8.78582e+24	1.69111e+25
22900	4.04056e+23	6.53979e+24	1.11763e+24	8.69037e+20	2.29638e+15	8.77766e+24	1.684e+25
23000	3.89862e+23	6.45073e+24	1.15816e+24	9.6719e+20	2.80876e+15	8.76996e+24	1.67697e+25
23100	3.76146e+23	6.36094e+24	1.19927e+24	1.07501e+21	3.42834e+15	8.7627e+24	1.67001e+25
23200	3.62891e+23	6.27047e+24	1.24091e+24	1.19328e+21	4.17599e+15	8.75587e+24	1.66313e+25
23300	3.50079e+23	6.17937e+24	1.28305e+24	1.32284e+21	5.07627e+15	8.74944e+24	1.65633e+25
23400	3.37694e+23	6.08772e+24	1.32564e+24	1.46457e+21	6.15811e+15	8.7434e+24	1.64959e+25
23500	3.25721e+23	5.99557e+24	1.36865e+24	1.61939e+21	7.45545e+15	8.73772e+24	1.64293e+25
23600	3.14146e+23	5.90298e+24	1.41201e+24	1.78829e+21	9.00805e+15	8.73237e+24	1.63633e+25
23700	3.02954e+23	5.81002e+24	1.4557e+24	1.9723e+21	1.08624e+16	8.72733e+24	1.6298e+25
23800	2.92132e+23	5.71676e+24	1.49965e+24	2.1725e+21	1.30726e+16	8.72258e+24	1.62333e+25
23900	2.81668e+23	5.62327e+24	1.54382e+24	2.39004e+21	1.57018e+16	8.71809e+24	1.61692e+25
24000	2.7155e+23	5.5296e+24	1.58817e+24	2.6261e+21	1.88232e+16	8.71383e+24	1.61058e+25
24100	2.61766e+23	5.43584e+24	1.63264e+24	2.88194e+21	2.25219e+16	8.70977e+24	1.60429e+25
24200	2.52305e+23	5.34204e+24	1.67719e+24	3.15885e+21	2.68961e+16	8.7059e+24	1.59806e+25
24300	2.43158e+23	5.24828e+24	1.72176e+24	3.45819e+21	3.20594e+16	8.70218e+24	1.59188e+25
24400	2.34314e+23	5.15463e+24	1.7663e+24	3.78139e+21	3.81425e+16	8.69858e+24	1.58576e+25
24500	2.25763e+23	5.06115e+24	1.81077e+24	4.12991e+21	4.52961e+16	8.69508e+24	1.57969e+25
24600	2.17496e+23	4.9679e+24	1.85512e+24	4.50529e+21	5.36931e+16	8.69166e+24	1.57367e+25
24700	2.09505e+23	4.87497e+24	1.89929e+24	4.90911e+21	6.35317e+16	8.68828e+24	1.56769e+25
24800	2.0178e+23	4.7824e+24	1.94324e+24	5.34303e+21	7.50387e+16	8.68491e+24	1.56177e+25
24900	1.94314e+23	4.69026e+24	1.98693e+24	5.80875e+21	8.84732e+16	8.68155e+24	1.55589e+25
25000	1.871e+23	4.59862e+24	2.0303e+24	6.30803e+21	1.04131e+17	8.67815e+24	1.55005e+25
25100	1.80128e+23	4.50753e+24	2.07332e+24	6.8427e+21	1.22348e+17	8.6747e+24	1.54425e+25
25200	1.73392e+23	4.41705e+24	2.11594e+24	7.41463e+21	1.43507e+17	8.67117e+24	1.5385e+25
25300	1.66885e+23	4.32724e+24	2.15811e+24	8.02578e+21	1.68042e+17	8.66755e+24	1.53278e+25
25400	1.60601e+23	4.23816e+24	2.19981e+24	8.67814e+21	1.96445e+17	8.66381e+24	1.52711e+25
25500	1.54531e+23	4.14984e+24	2.24098e+24	9.37375e+21	2.29271e+17	8.65993e+24	1.52147e+25
25600	1.4867e+23	4.06235e+24	2.28159e+24	1.01147e+22	2.6715e+17	8.65589e+24	1.51586e+25
25700	1.43012e+23	3.97573e+24	2.32161e+24	1.09033e+22	3.1079e+17	8.65167e+24	1.51029e+25
25800	1.3755e+23	3.89002e+24	2.36101e+24	1.17416e+22	3.60989e+17	8.64726e+24	1.50476e+25
25900	1.32279e+23	3.80527e+24	2.39974e+24	1.26319e+22	4.18646e+17	8.64264e+24	1.49926e+25
26000	1.27193e+23	3.72151e+24	2.43778e+24	1.35767e+22	4.84769e+17	8.63781e+24	1.49379e+25
26100	1.22286e+23	3.63878e+24	2.47511e+24	1.45783e+22	5.60488e+17	8.63273e+24	1.48835e+25
26200	1.17553e+23	3.55711e+24	2.51169e+24	1.56391e+22	6.4707e+17	8.62741e+24	1.48294e+25
26300	1.12989e+23	3.47654e+24	2.5475e+24	1.67617e+22	7.45934e+17	8.62183e+24	1.47756e+25
26400	1.08588e+23	3.39709e+24	2.58252e+24	1.79486e+22	8.5866e+17	8.61599e+24	1.47221e+25
26500	1.04345e+23	3.31879e+24	2.61673e+24	1.92024e+22	9.87016e+17	8.60986e+24	1.46689e+25
26600	1.00255e+23	3.24166e+24	2.65011e+24	2.05259e+22	1.13297e+18	8.60346e+24	1.4616e+25
26700	9.63144e+22	3.16573e+24	2.68264e+24	2.19217e+22	1.29871e+18	8.59677e+24	1.45634e+25
26800	9.25175e+22	3.091e+24	2.7143e+24	2.33926e+22	1.48668e+18	8.58978e+24	1.4511e+25
26900	8.886e+22	3.0175e+24	2.74508e+24	2.49414e+22	1.69958e+18	8.5825e+24	1.44589e+25
27000	8.53374e+22	2.94524e+24	2.77497e+24	2.6571e+22	1.9404e+18	8.57491e+24	1.4407e+25
27100	8.19454e+22	2.87424e+24	2.80396e+24	2.82843e+22	2.21247e+18	8.56702e+24	1.43555e+25
27200	7.86798e+22	2.80449e+24	2.83204e+24	3.00843e+22	2.51947e+18	8.55883e+24	1.43041e+25
27300	7.55364e+22	2.73601e+24	2.8592e+24	3.1974e+22	2.86545e+18	8.55034e+24	1.42531e+25
27400	7.25112e+22	2.66879e+24	2.88543e+24	3.39564e+22	3.25492e+18	8.54154e+24	1.42022e+25
27500	6.96003e+22	2.60286e+24	2.91073e+24	3.60347e+22	3.69281e+18	8.53244e+24	1.41517e+25
27600	6.67999e+22	2.53819e+24	2.9351e+24	3.8212e+22	4.18459e+18	8.52304e+24	1.41013e+25
27700	6.41062e+22	2.4748e+24	2.95853e+24	4.04914e+22	4.73625e+18	8.51335e+24	1.40513e+25
27800	6.15157e+22	2.41267e+24	2.98102e+24	4.28762e+22	5.35439e+18	8.50336e+24	1.40015e+25
27900	5.90247e+22	2.35182e+24	3.00257e+24	4.53697e+22	6.04628e+18	8.49309e+24	1.39519e+25
28000	5.66299e+22	2.29222e+24	3.02318e+24	4.79751e+22	6.81985e+18	8.48253e+24	1.39025e+25
28100	5.43279e+22	2.23387e+24	3.04286e+24	5.06957e+22	7.68385e+18	8.4717e+24	1.38535e+25
28200	5.21154e+22	2.17677e+24	3.0616e+24	5.35348e+22	8.64782e+18	8.4606e+24	1.38046e+25
28300	4.99894e+22	2.1209e+24	3.0794e+24	5.6496e+22	9.72223e+18	8.44923e+24	1.3756e+25
28400	4.79466e+22	2.06625e+24	3.09628e+24	5.95824e+22	1.09185e+19	8.43761e+24	1.37077e+25
28500	4.59842e+22	2.01282e+24	3.11224e+24	6.27977e+22	1.22491e+19	8.42574e+24	1.36596e+25
28600	4.40992e+22	1.96058e+24	3.12728e+24	6.6145e+22	1.37277e+19	8.41363e+24	1.36117e+25
28700	4.22888e+22	1.90952e+24	3.14141e+24	6.9628e+22	1.53691e+19	8.40129e+24	1.35641e+25
28800	4.05503e+22	1.85963e+24	3.15463e+24	7.32501e+22	1.71895e+19	8.38872e+24	1.35168e+25
28900	3.88811e+22	1.8109e+24	3.16696e+24	7.70146e+22	1.92065e+19	8.37593e+24	1.34697e+25
29000	3.72785e+22	1.7633e+24	3.17839e+24	8.09251e+22	2.14392e+19	8.36294e+24	1.34228e+25
29100	3.574e+22	1.71682e+24	3.18894e+24	8.4985e+22	2.39085e+19	8.34975e+24	1.33762e+25
29200	3.42634e+22	1.67144e+24	3.19861e+24	8.91978e+22	2.66369e+19	8.33636e+24	1.33299e+25
29300	3.28353e+22	1.62837e+24	3.20658e+24	9.35435e+22	2.96413e+19	8.32228e+24	1.32836e+25
29400	3.14758e+22	1.58515e+24	3.21453e+24	9.80711e+22	3.29625e+19	8.30855e+24	1.32378e+25
29500	3.01712e+22	1.54297e+24	3.22163e+24	1.02762e+23	3.66223e+19	8.29466e+24	1.31922e+25
29600	2.89194e+22	1.50182e+24	3.22789e+24	1.07619e+23	4.06518e+19	8.28061e+24	1.31469e+25
29700	2.77186e+22	1.46169e+24	3.23331e+24	1.12646e+23	4.50845e+19	8.26643e+24	1.31018e+25
29800	2.65666e+22	1.42254e+24	3.23792e+24	1.17845e+23	4.99566e+19	8.25211e+24	1.3057e+25
29900	2.54615e+22	1.38436e+24	3.24171e+24	1.23221e+23	5.53071e+19	8.23767e+24	1.30125e+25
30000	2.44016e+22	1.34714e+24	3.2447e+24	1.28776e+23	6.11782e+19	8.22311e+24	1.29682e+25
