# Supplementary material for: Cross-Code Verification for Improved Thermophysical Properties of Argon, Krypton and Xenon Plasmas
Source: Entropy (Basel). 2026 Jul 22;28(7):830. doi: 10.3390/e28070830 (PMC13409251; doi:10.3390/e28070830)
Supplement: Supplementary file 1 [file entropy-28-00830-s001.zip › Ar_Kr_Xe_Data/Compositions/Xenon/Comp_Xe Composition 100 atm.csv]

Te [K]	n_{Xe}[#/m^3]	n_{Xe+}[#/m^3]	n_{Xe+2}[#/m^3]	n_{Xe+3}[#/m^3]	n_{Xe+4}[#/m^3]	n_{e-}[#/m^3]	n_{tot}[#/m^3]
300	2.41432e+27	1	1	1	1	12.9326	2.41432e+27
400	1.81074e+27	1	1	1	1	10.6899	1.81074e+27
500	1.44859e+27	1	1	1	1	9.99057	1.44859e+27
600	1.20716e+27	1	1	1	1	9.75732	1.20716e+27
700	1.03471e+27	1	1	1	1	9.6926	1.03471e+27
800	9.0537e+26	1	1	1	1	9.69033	9.0537e+26
900	8.04774e+26	1	1	1	1	9.70932	8.04774e+26
1000	7.24296e+26	1	1	1	1	9.73352	7.24296e+26
1100	6.58451e+26	1	1	1	1	9.75705	6.58451e+26
1200	6.0358e+26	22.7256	1	1	1	24.3162	6.0358e+26
1300	5.57151e+26	123.492	1	1	1	38623.3	5.57151e+26
1400	5.17354e+26	1117.71	1	1	1	1.0119e+07	5.17354e+26
1500	4.82864e+26	8812.2	1	1	1	1.08243e+09	4.82864e+26
1600	4.52685e+26	68463.7	1	1	1	5.07222e+10	4.52685e+26
1700	4.26057e+26	4.25398e+06	1	1	1	1.48774e+11	4.26057e+26
1800	4.02387e+26	2.06995e+09	1	1	1	3.1301e+10	4.02387e+26
1900	3.81209e+26	2.82014e+10	1	1	1	1.44708e+11	3.81209e+26
2000	3.62148e+26	4.1178e+11	1	1	1	4.13047e+11	3.62148e+26
2100	3.44903e+26	2.23055e+12	1	1	1	2.23056e+12	3.44903e+26
2200	3.29226e+26	1.03536e+13	1	1	1	1.03537e+13	3.29226e+26
2300	3.14911e+26	4.20752e+13	1	1	1	4.20759e+13	3.14911e+26
2400	3.0179e+26	1.52204e+14	1	1	1	1.52208e+14	3.0179e+26
2500	2.89719e+26	4.96992e+14	1	1	1	4.97013e+14	2.89719e+26
2600	2.78575e+26	1.48226e+15	1	1	1	1.48236e+15	2.78575e+26
2700	2.68258e+26	4.07889e+15	1	1	1	4.07889e+15	2.68258e+26
2800	2.58677e+26	1.04452e+16	1	1	1	1.04452e+16	2.58677e+26
2900	2.49757e+26	2.50776e+16	1	1	1	2.50776e+16	2.49757e+26
3000	2.41432e+26	5.68143e+16	1	1	1	5.68143e+16	2.41432e+26
3100	2.33644e+26	1.22143e+17	1	1	1	1.22143e+17	2.33644e+26
3200	2.26343e+26	2.50413e+17	1	1	1	2.50413e+17	2.26343e+26
3300	2.19484e+26	4.91696e+17	1	1	1	4.91696e+17	2.19484e+26
3400	2.13028e+26	9.28214e+17	1	1	1	9.28214e+17	2.13028e+26
3500	2.06942e+26	1.69036e+18	1	1	1	1.69036e+18	2.06942e+26
3600	2.01193e+26	2.97848e+18	1	1	1	2.97848e+18	2.01193e+26
3700	1.95756e+26	5.0917e+18	1	1	1	5.0917e+18	1.95756e+26
3800	1.90604e+26	8.46495e+18	1	1	1	8.46495e+18	1.90604e+26
3900	1.85717e+26	1.37157e+19	1.19032	1	1	1.37157e+19	1.85717e+26
4000	1.81074e+26	2.17011e+19	5.91054	1	1	2.17011e+19	1.81074e+26
4100	1.76658e+26	3.35879e+19	27.1844	1	1	3.35879e+19	1.76658e+26
4200	1.72451e+26	5.0934e+19	116.449	1	1	5.0934e+19	1.72451e+26
4300	1.68441e+26	7.57846e+19	466.915	1	1	7.57846e+19	1.68441e+26
4400	1.64613e+26	1.10782e+20	1760.37	1	1	1.10782e+20	1.64613e+26
4500	1.60954e+26	1.59292e+20	6266.56	1	1	1.59292e+20	1.60955e+26
4600	1.57455e+26	2.25541e+20	21142.5	1	1	2.25541e+20	1.57456e+26
4700	1.54105e+26	3.14771e+20	67839.8	1	1	3.14771e+20	1.54106e+26
4800	1.50894e+26	4.33412e+20	207679	1	1	4.33412e+20	1.50895e+26
4900	1.47814e+26	5.89258e+20	608334	1	1	5.89258e+20	1.47816e+26
5000	1.44858e+26	7.9167e+20	1.70961e+06	1	1	7.9167e+20	1.44859e+26
5100	1.42017e+26	1.05178e+21	4.62094e+06	1	1	1.05178e+21	1.42019e+26
5200	1.39285e+26	1.38271e+21	1.204e+07	1	1	1.38271e+21	1.39288e+26
5300	1.36656e+26	1.79982e+21	3.03041e+07	1	1	1.79982e+21	1.3666e+26
5400	1.34124e+26	2.32091e+21	7.38243e+07	1	1	2.32091e+21	1.34129e+26
5500	1.31684e+26	2.9665e+21	1.74383e+08	1	1	2.9665e+21	1.3169e+26
5600	1.29331e+26	3.76008e+21	4.00074e+08	1	1	3.76008e+21	1.29339e+26
5700	1.2706e+26	4.72835e+21	8.92866e+08	1	1	4.72835e+21	1.2707e+26
5800	1.24867e+26	5.90152e+21	1.94119e+09	1	1	5.90152e+21	1.24879e+26
5900	1.22747e+26	7.31352e+21	4.11692e+09	1	1	7.31352e+21	1.22762e+26
6000	1.20698e+26	9.00233e+21	8.52793e+09	1	1	9.00233e+21	1.20716e+26
6100	1.18715e+26	1.10102e+22	1.72739e+10	1	1	1.10102e+22	1.18737e+26
6200	1.16795e+26	1.33839e+22	3.42524e+10	1	1	1.33839e+22	1.16822e+26
6300	1.14936e+26	1.6176e+22	6.65686e+10	1	1	1.6176e+22	1.14968e+26
6400	1.13133e+26	1.94432e+22	1.2691e+11	1	1	1.94432e+22	1.13172e+26
6500	1.11384e+26	2.32466e+22	2.37519e+11	1	1	2.32466e+22	1.11431e+26
6600	1.09687e+26	2.76537e+22	4.36753e+11	1	1	2.76537e+22	1.09743e+26
6700	1.08039e+26	3.27388e+22	7.89773e+11	1	1	3.27388e+22	1.08105e+26
6800	1.06438e+26	3.85808e+22	1.4054e+12	1	1	3.85808e+22	1.06516e+26
6900	1.04882e+26	4.52657e+22	2.46284e+12	1	1	4.52657e+22	1.04972e+26
7000	1.03367e+26	5.28859e+22	4.25311e+12	1	1	5.28859e+22	1.03473e+26
7100	1.01893e+26	6.15403e+22	7.24232e+12	1	1	6.15403e+22	1.02016e+26
7200	1.00457e+26	7.13345e+22	1.21675e+13	1	1	7.13345e+22	1.006e+26
7300	9.90581e+25	8.23818e+22	2.01803e+13	1	1	8.23818e+22	9.92228e+25
7400	9.76933e+25	9.48018e+22	3.3058e+13	1	1	9.48018e+22	9.78829e+25
7500	9.63615e+25	1.08722e+23	5.35137e+13	1	1	1.08722e+23	9.6579e+25
7600	9.50609e+25	1.24277e+23	8.56436e+13	1	1	1.24277e+23	9.53095e+25
7700	9.37901e+25	1.41609e+23	1.35569e+14	1	1	1.41609e+23	9.40733e+25
7800	9.25472e+25	1.60867e+23	2.12343e+14	1	1	1.60867e+23	9.2869e+25
7900	9.13311e+25	1.8221e+23	3.29236e+14	1	1	1.8221e+23	9.16955e+25
8000	9.01401e+25	2.058e+23	5.05505e+14	1	1	2.058e+23	9.05517e+25
8100	8.8973e+25	2.31812e+23	7.68867e+14	1	1	2.31812e+23	8.94366e+25
8200	8.78282e+25	2.60424e+23	1.15885e+15	2.33408	1	2.60424e+23	8.8349e+25
8300	8.67046e+25	2.91825e+23	1.73141e+15	5.56351	1	2.91825e+23	8.72882e+25
8400	8.56008e+25	3.26206e+23	2.56504e+15	13.0193	1	3.26206e+23	8.62532e+25
8500	8.45156e+25	3.63771e+23	3.76913e+15	29.9303	1	3.63771e+23	8.52431e+25
8600	8.34477e+25	4.04725e+23	5.49487e+15	67.6367	1	4.04725e+23	8.42572e+25
8700	8.23961e+25	4.49284e+23	7.94984e+15	150.332	1	4.49284e+23	8.32947e+25
8800	8.13431e+25	4.97614e+23	1.14165e+16	328.824	1	4.97614e+23	8.23383e+25
8900	8.0318e+25	5.50034e+23	1.62787e+16	708.171	1	5.50034e+23	8.1418e+25
9000	7.93268e+25	6.06824e+23	2.30527e+16	1502.38	1	6.06824e+23	8.05404e+25
9100	7.83285e+25	6.68056e+23	3.24257e+16	3141.35	1	6.68056e+23	7.96646e+25
9200	7.7341e+25	7.34044e+23	4.53139e+16	6476.47	1	7.34044e+23	7.88091e+25
9300	7.6363e+25	8.05028e+23	6.29264e+16	13171.3	1	8.05028e+23	7.79731e+25
9400	7.53937e+25	8.81268e+23	8.68515e+16	26434.4	1	8.81268e+23	7.71562e+25
9500	7.44321e+25	9.62988e+23	1.19162e+17	52375.7	1	9.62988e+23	7.63581e+25
9600	7.34771e+25	1.05044e+24	1.62549e+17	102487	1	1.05044e+24	7.5578e+25
9700	7.25279e+25	1.14389e+24	2.20492e+17	198128	1	1.14389e+24	7.48157e+25
9800	7.15837e+25	1.24355e+24	2.97456e+17	378535	1	1.24355e+24	7.40708e+25
9900	7.06435e+25	1.34966e+24	3.99153e+17	714969	1	1.34966e+24	7.33428e+25
10000	6.97064e+25	1.46248e+24	5.32847e+17	1.33544e+06	1	1.46248e+24	7.26313e+25
10100	6.87717e+25	1.58222e+24	7.07734e+17	2.46746e+06	1	1.58222e+24	7.19362e+25
10200	6.78386e+25	1.70916e+24	9.35407e+17	4.5111e+06	1	1.70916e+24	7.12569e+25
10300	6.69062e+25	1.8435e+24	1.2304e+18	8.16283e+06	1	1.8435e+24	7.05932e+25
10400	6.59741e+25	1.98534e+24	1.61078e+18	1.46226e+07	1	1.98534e+24	6.99448e+25
10500	6.50415e+25	2.13492e+24	2.09908e+18	2.59383e+07	1	2.13492e+24	6.93114e+25
10600	6.41078e+25	2.29242e+24	2.72313e+18	4.55717e+07	1	2.29243e+24	6.86927e+25
10700	6.31722e+25	2.45821e+24	3.51738e+18	7.9323e+07	1	2.45822e+24	6.80886e+25
10800	6.22345e+25	2.63205e+24	4.52353e+18	1.36807e+08	1	2.63205e+24	6.74986e+25
10900	6.12942e+25	2.81423e+24	5.79301e+18	2.33844e+08	1	2.81424e+24	6.69226e+25
11000	6.03507e+25	3.00482e+24	7.388e+18	3.96211e+08	1	3.00483e+24	6.63603e+25
11100	5.94037e+25	3.20388e+24	9.38389e+18	6.65569e+08	1	3.2039e+24	6.58115e+25
11200	5.8453e+25	3.41148e+24	1.18715e+19	1.10866e+09	1	3.4115e+24	6.5276e+25
11300	5.74929e+25	3.63064e+24	1.49682e+19	1.83249e+09	1	3.63067e+24	6.47543e+25
11400	5.6533e+25	3.85579e+24	1.87905e+19	3.00304e+09	1	3.85583e+24	6.42446e+25
11500	5.55686e+25	4.08946e+24	2.34996e+19	4.88231e+09	1	4.08951e+24	6.37476e+25
11600	5.45997e+25	4.33155e+24	2.92793e+19	7.87564e+09	1	4.33161e+24	6.32629e+25
11700	5.36262e+25	4.58195e+24	3.63464e+19	1.26068e+10	1	4.58202e+24	6.27902e+25
11800	5.26482e+25	4.84049e+24	4.49561e+19	2.00279e+10	1	4.84058e+24	6.23293e+25
11900	5.16659e+25	5.10695e+24	5.54064e+19	3.15811e+10	1	5.10706e+24	6.18799e+25
12000	5.06795e+25	5.38111e+24	6.80457e+19	4.94349e+10	1	5.38125e+24	6.14419e+25
12100	4.96892e+25	5.66267e+24	8.32771e+19	7.68236e+10	1	5.66283e+24	6.10147e+25
12200	4.86954e+25	5.9513e+24	1.01568e+20	1.18539e+11	1	5.9515e+24	6.05983e+25
12300	4.76986e+25	6.24664e+24	1.23456e+20	1.81625e+11	1	6.24689e+24	6.01922e+25
12400	4.66992e+25	6.54828e+24	1.49557e+20	2.76361e+11	1	6.54858e+24	5.97962e+25
12500	4.56978e+25	6.85577e+24	1.80578e+20	4.17649e+11	1	6.85613e+24	5.94099e+25
12600	4.4695e+25	7.16862e+24	2.17316e+20	6.26916e+11	1	7.16905e+24	5.90329e+25
12700	4.36916e+25	7.48632e+24	2.60683e+20	9.34797e+11	1	7.48684e+24	5.8665e+25
12800	4.26881e+25	7.80828e+24	3.11701e+20	1.38473e+12	1	7.80891e+24	5.83056e+25
12900	4.16855e+25	8.13394e+24	3.71524e+20	2.03795e+12	1	8.13468e+24	5.79545e+25
13000	4.06846e+25	8.46269e+24	4.41444e+20	2.98019e+12	1.27231	8.46357e+24	5.76113e+25
13100	3.96822e+25	8.79622e+24	5.23016e+20	4.33174e+12	2.4652	8.79726e+24	5.72763e+25
13200	3.86869e+25	9.12943e+24	6.1764e+20	6.25553e+12	4.72276	9.13066e+24	5.69476e+25
13300	3.76959e+25	9.46374e+24	7.27176e+20	8.97816e+12	8.95049	9.46519e+24	5.66256e+25
13400	3.67103e+25	9.79848e+24	8.53589e+20	1.28079e+13	16.7835	9.80019e+24	5.63098e+25
13500	3.57309e+25	1.01329e+25	9.99022e+20	1.81619e+13	31.1427	1.01349e+25	5.59998e+25
13600	3.47588e+25	1.04664e+25	1.16584e+21	2.56023e+13	57.1927	1.04688e+25	5.56951e+25
13700	3.37919e+25	1.08001e+25	1.35681e+21	3.58884e+13	103.999	1.08028e+25	5.53961e+25
13800	3.28371e+25	1.11297e+25	1.57439e+21	5.0011e+13	187.178	1.11328e+25	5.51011e+25
13900	3.18924e+25	1.14563e+25	1.82178e+21	6.92992e+13	333.578	1.14599e+25	5.48103e+25
14000	3.09126e+25	1.18072e+25	2.10671e+21	9.57515e+13	591.164	1.18114e+25	5.45333e+25
14100	2.99874e+25	1.21279e+25	2.42476e+21	1.31246e+14	1033.68	1.21327e+25	5.42504e+25
14200	2.90704e+25	1.24465e+25	2.78401e+21	1.78984e+14	1791.33	1.24521e+25	5.39717e+25
14300	2.81712e+25	1.2757e+25	3.18754e+21	2.42741e+14	3074.7	1.27634e+25	5.36948e+25
14400	2.72864e+25	1.30615e+25	3.64024e+21	3.27513e+14	5230.06	1.30688e+25	5.34203e+25
14500	2.64167e+25	1.33594e+25	4.1468e+21	4.39654e+14	8817.99	1.33677e+25	5.3148e+25
14600	2.55627e+25	1.36503e+25	4.71223e+21	5.87262e+14	14738.6	1.36597e+25	5.28775e+25
14700	2.47252e+25	1.39337e+25	5.34184e+21	7.80612e+14	24425.9	1.39443e+25	5.26085e+25
14800	2.39047e+25	1.42091e+25	6.04128e+21	1.03268e+15	40144.5	1.42211e+25	5.23409e+25
14900	2.31016e+25	1.44762e+25	6.81655e+21	1.35979e+15	65443.6	1.44898e+25	5.20744e+25
15000	2.23165e+25	1.47346e+25	7.6739e+21	1.78233e+15	105838	1.475e+25	5.18088e+25
15100	2.15498e+25	1.49841e+25	8.62003e+21	2.32578e+15	169838	1.50014e+25	5.15439e+25
15200	2.08017e+25	1.52245e+25	9.66193e+21	3.02172e+15	270471	1.52438e+25	5.12796e+25
15300	2.00725e+25	1.54555e+25	1.0807e+22	3.90924e+15	427548	1.54771e+25	5.10158e+25
15400	1.93624e+25	1.56769e+25	1.2063e+22	5.03643e+15	670958	1.5701e+25	5.07524e+25
15500	1.86716e+25	1.58887e+25	1.3438e+22	6.4624e+15	1.04552e+06	1.59155e+25	5.04892e+25
15600	1.80001e+25	1.60907e+25	1.49406e+22	8.2594e+15	1.61799e+06	1.61205e+25	5.02262e+25
15700	1.73479e+25	1.62828e+25	1.65797e+22	1.05155e+16	2.48714e+06	1.6316e+25	4.99634e+25
15800	1.67151e+25	1.64652e+25	1.83646e+22	1.33378e+16	3.79822e+06	1.6502e+25	4.97007e+25
15900	1.61016e+25	1.66378e+25	2.03051e+22	1.68559e+16	5.76359e+06	1.66784e+25	4.94381e+25
16000	1.55072e+25	1.68006e+25	2.24115e+22	2.12263e+16	8.69172e+06	1.68455e+25	4.91757e+25
16100	1.49317e+25	1.69538e+25	2.46943e+22	2.66375e+16	1.30284e+07	1.70032e+25	4.89134e+25
16200	1.4375e+25	1.70974e+25	2.71647e+22	3.33157e+16	1.94144e+07	1.71517e+25	4.86512e+25
16300	1.38368e+25	1.72315e+25	2.98342e+22	4.15319e+16	2.87652e+07	1.72912e+25	4.83893e+25
16400	1.33168e+25	1.73563e+25	3.2715e+22	5.16096e+16	4.23831e+07	1.74218e+25	4.81276e+25
16500	1.28147e+25	1.7472e+25	3.58195e+22	6.39341e+16	6.21104e+07	1.75437e+25	4.78662e+25
16600	1.23302e+25	1.75787e+25	3.9161e+22	7.89632e+16	9.05411e+07	1.76571e+25	4.76052e+25
16700	1.1863e+25	1.76767e+25	4.27529e+22	9.72395e+16	1.31311e+08	1.77622e+25	4.73447e+25
16800	1.14126e+25	1.77661e+25	4.66095e+22	1.19405e+17	1.8949e+08	1.78593e+25	4.70846e+25
16900	1.09786e+25	1.78472e+25	5.07454e+22	1.46216e+17	2.72124e+08	1.79487e+25	4.68252e+25
17000	1.05606e+25	1.79201e+25	5.51758e+22	1.78565e+17	3.8895e+08	1.80305e+25	4.65664e+25
17100	1.01583e+25	1.79852e+25	5.99167e+22	2.17499e+17	5.53384e+08	1.8105e+25	4.63084e+25
17200	9.77115e+24	1.80426e+25	6.49843e+22	2.64245e+17	7.83819e+08	1.81725e+25	4.60512e+25
17300	9.39875e+24	1.80925e+25	7.03957e+22	3.20241e+17	1.10539e+09	1.82333e+25	4.5795e+25
17400	9.04064e+24	1.81353e+25	7.61684e+22	3.87163e+17	1.55229e+09	1.82876e+25	4.55398e+25
17500	8.6964e+24	1.81711e+25	8.23208e+22	4.66968e+17	2.17089e+09	1.83358e+25	4.52856e+25
17600	8.36558e+24	1.82002e+25	8.88715e+22	5.61929e+17	3.02382e+09	1.8378e+25	4.50326e+25
17700	8.04772e+24	1.82228e+25	9.58401e+22	6.74688e+17	4.19539e+09	1.84145e+25	4.47809e+25
17800	7.7424e+24	1.82392e+25	1.03247e+23	8.08307e+17	5.79869e+09	1.84457e+25	4.45305e+25
17900	7.44918e+24	1.82495e+25	1.11112e+23	9.66329e+17	7.98492e+09	1.84717e+25	4.42815e+25
18000	7.16762e+24	1.8254e+25	1.19457e+23	1.15285e+18	1.09555e+10	1.84929e+25	4.4034e+25
18100	6.89731e+24	1.82529e+25	1.28304e+23	1.37258e+18	1.49781e+10	1.85095e+25	4.37879e+25
18200	6.63783e+24	1.82463e+25	1.37675e+23	1.63096e+18	2.0407e+10	1.85217e+25	4.35435e+25
18300	6.38877e+24	1.82346e+25	1.47594e+23	1.93424e+18	2.77098e+10	1.85298e+25	4.33008e+25
18400	6.14974e+24	1.82179e+25	1.58085e+23	2.28958e+18	3.75019e+10	1.85341e+25	4.30598e+25
18500	5.92034e+24	1.81963e+25	1.69172e+23	2.70519e+18	5.05911e+10	1.85347e+25	4.28205e+25
18600	5.7002e+24	1.81701e+25	1.80879e+23	3.19047e+18	6.80338e+10	1.85319e+25	4.25831e+25
18700	5.48894e+24	1.81394e+25	1.93233e+23	3.75614e+18	9.12085e+10	1.85259e+25	4.23475e+25
18800	5.28622e+24	1.81044e+25	2.06259e+23	4.41446e+18	1.21909e+11	1.85169e+25	4.21138e+25
18900	5.09167e+24	1.80652e+25	2.19984e+23	5.17934e+18	1.62462e+11	1.85052e+25	4.18821e+25
19000	4.90498e+24	1.80221e+25	2.34435e+23	6.06664e+18	2.1588e+11	1.84909e+25	4.16524e+25
19100	4.7258e+24	1.7975e+25	2.4964e+23	7.09435e+18	2.86048e+11	1.84743e+25	4.14247e+25
19200	4.55384e+24	1.79242e+25	2.65627e+23	8.28287e+18	3.77971e+11	1.84554e+25	4.11991e+25
19300	4.38878e+24	1.78697e+25	2.82424e+23	9.65527e+18	4.98074e+11	1.84346e+25	4.09755e+25
19400	4.23017e+24	1.78119e+25	3.00046e+23	1.12372e+19	6.54555e+11	1.8412e+25	4.07541e+25
19500	4.07805e+24	1.77505e+25	3.18547e+23	1.30589e+19	8.57978e+11	1.83877e+25	4.05348e+25
19600	3.932e+24	1.76859e+25	3.37945e+23	1.51532e+19	1.12172e+12	1.83618e+25	4.03176e+25
19700	3.79175e+24	1.7618e+25	3.58268e+23	1.75576e+19	1.46282e+12	1.83346e+25	4.01026e+25
19800	3.65705e+24	1.7547e+25	3.79546e+23	2.03139e+19	1.90289e+12	1.83062e+25	3.98898e+25
19900	3.52766e+24	1.7473e+25	4.01809e+23	2.34694e+19	2.46928e+12	1.82767e+25	3.96792e+25
20000	3.40333e+24	1.7396e+25	4.25081e+23	2.70766e+19	3.1965e+12	1.82463e+25	3.94707e+25
20100	3.28388e+24	1.73161e+25	4.494e+23	3.1195e+19	4.12809e+12	1.8215e+25	3.92645e+25
20200	3.16909e+24	1.72334e+25	4.74791e+23	3.58906e+19	5.31872e+12	1.81831e+25	3.90605e+25
20300	3.05875e+24	1.7148e+25	5.01282e+23	4.12369e+19	6.83695e+12	1.81506e+25	3.88587e+25
20400	2.95267e+24	1.70597e+25	5.289e+23	4.73161e+19	8.76853e+12	1.81177e+25	3.8659e+25
20500	2.85065e+24	1.69689e+25	5.57675e+23	5.42199e+19	1.12206e+13	1.80844e+25	3.84617e+25
20600	2.75253e+24	1.68754e+25	5.87633e+23	6.20495e+19	1.43267e+13	1.80509e+25	3.82665e+25
20700	2.65813e+24	1.67794e+25	6.188e+23	7.09177e+19	1.82526e+13	1.80172e+25	3.80735e+25
20800	2.56729e+24	1.66808e+25	6.51201e+23	8.09493e+19	2.3204e+13	1.79834e+25	3.78828e+25
20900	2.47987e+24	1.65797e+25	6.84859e+23	9.22824e+19	2.94356e+13	1.79497e+25	3.76942e+25
21000	2.3957e+24	1.64762e+25	7.19799e+23	1.05069e+20	3.72619e+13	1.79161e+25	3.75079e+25
21100	2.31465e+24	1.63702e+25	7.56041e+23	1.19479e+20	4.70706e+13	1.78826e+25	3.73237e+25
21200	2.23659e+24	1.62618e+25	7.93606e+23	1.35696e+20	5.93385e+13	1.78494e+25	3.71416e+25
21300	2.16139e+24	1.61511e+25	8.32514e+23	1.53924e+20	7.46509e+13	1.78166e+25	3.69617e+25
21400	2.1018e+24	1.6031e+25	8.72551e+23	1.74356e+20	9.37049e+13	1.77766e+25	3.67822e+25
21500	2.03179e+24	1.59157e+25	9.14182e+23	1.97296e+20	1.17411e+14	1.77447e+25	3.66066e+25
21600	1.96429e+24	1.57981e+25	9.57199e+23	2.22986e+20	1.46822e+14	1.77132e+25	3.64331e+25
21700	1.89918e+24	1.56783e+25	1.00161e+24	2.51718e+20	1.83237e+14	1.76823e+25	3.62617e+25
21800	1.83638e+24	1.55562e+25	1.04743e+24	2.83812e+20	2.28235e+14	1.7652e+25	3.60923e+25
21900	1.77578e+24	1.5432e+25	1.09467e+24	3.19619e+20	2.83733e+14	1.76223e+25	3.5925e+25
22000	1.71729e+24	1.53055e+25	1.14331e+24	3.59516e+20	3.52044e+14	1.75932e+25	3.57597e+25
22100	1.66082e+24	1.5177e+25	1.19338e+24	4.03919e+20	4.35965e+14	1.75649e+25	3.55965e+25
22200	1.6063e+24	1.50462e+25	1.24486e+24	4.53273e+20	5.38862e+14	1.75373e+25	3.54352e+25
22300	1.55364e+24	1.49135e+25	1.29774e+24	5.08064e+20	6.64784e+14	1.75105e+25	3.52758e+25
22400	1.63331e+24	1.471e+25	1.34846e+24	5.67919e+20	8.17415e+14	1.74086e+25	3.51008e+25
22500	1.58215e+24	1.45744e+25	1.40404e+24	6.35119e+20	1.00473e+15	1.73844e+25	3.49457e+25
22600	1.53263e+24	1.4437e+25	1.461e+24	7.09448e+20	1.23266e+15	1.73611e+25	3.47924e+25
22700	1.48468e+24	1.42975e+25	1.51932e+24	7.91563e+20	1.50951e+15	1.73386e+25	3.46409e+25
22800	1.43821e+24	1.41564e+25	1.57892e+24	8.82135e+20	1.84506e+15	1.73169e+25	3.44912e+25
22900	1.39325e+24	1.40133e+25	1.63989e+24	9.81979e+20	2.25115e+15	1.7296e+25	3.43434e+25
23000	1.34969e+24	1.38684e+25	1.70215e+24	1.09188e+21	2.74161e+15	1.7276e+25	3.41973e+25
23100	1.30748e+24	1.37218e+25	1.76566e+24	1.21269e+21	3.33287e+15	1.72567e+25	3.40529e+25
23200	1.26658e+24	1.35735e+25	1.8304e+24	1.34535e+21	4.04434e+15	1.72384e+25	3.39102e+25
23300	1.22693e+24	1.34237e+25	1.89632e+24	1.49083e+21	4.89887e+15	1.72208e+25	3.37692e+25
23400	1.1885e+24	1.32723e+25	1.96339e+24	1.65018e+21	5.92334e+15	1.7204e+25	3.36298e+25
23500	1.15123e+24	1.31194e+25	2.03156e+24	1.82451e+21	7.14931e+15	1.7188e+25	3.34919e+25
23600	1.11509e+24	1.29651e+25	2.10078e+24	2.015e+21	8.61374e+15	1.71727e+25	3.33557e+25
23700	1.08005e+24	1.28095e+25	2.17101e+24	2.2229e+21	1.03599e+16	1.71582e+25	3.3221e+25
23800	1.04605e+24	1.26526e+25	2.2422e+24	2.44953e+21	1.24381e+16	1.71444e+25	3.30877e+25
23900	1.01308e+24	1.24946e+25	2.31428e+24	2.69628e+21	1.49072e+16	1.71313e+25	3.29559e+25
24000	9.81083e+23	1.23355e+25	2.3872e+24	2.96462e+21	1.78354e+16	1.71188e+25	3.28256e+25
24100	9.50043e+23	1.21754e+25	2.4609e+24	3.25609e+21	2.1302e+16	1.7107e+25	3.26966e+25
24200	9.19923e+23	1.20144e+25	2.53532e+24	3.57233e+21	2.53987e+16	1.70957e+25	3.25689e+25
24300	8.90697e+23	1.18525e+25	2.6104e+24	3.91503e+21	3.02317e+16	1.70851e+25	3.24426e+25
24400	8.62334e+23	1.169e+25	2.68605e+24	4.28598e+21	3.59232e+16	1.70749e+25	3.23176e+25
24500	8.34809e+23	1.15268e+25	2.76223e+24	4.68704e+21	4.26141e+16	1.70653e+25	3.21938e+25
24600	8.08096e+23	1.1363e+25	2.83885e+24	5.12016e+21	5.04665e+16	1.70561e+25	3.20712e+25
24700	7.82171e+23	1.11988e+25	2.91585e+24	5.58739e+21	5.96663e+16	1.70473e+25	3.19497e+25
24800	7.5701e+23	1.10343e+25	2.99316e+24	6.09084e+21	7.04266e+16	1.70389e+25	3.18294e+25
24900	7.32591e+23	1.08695e+25	3.0707e+24	6.63272e+21	8.29908e+16	1.70308e+25	3.17102e+25
25000	7.08892e+23	1.07046e+25	3.1484e+24	7.21532e+21	9.7637e+16	1.7023e+25	3.15921e+25
25100	6.85893e+23	1.05396e+25	3.22619e+24	7.84102e+21	1.14682e+17	1.70155e+25	3.1475e+25
25200	6.63574e+23	1.03747e+25	3.30399e+24	8.51229e+21	1.34487e+17	1.70082e+25	3.13589e+25
25300	6.41915e+23	1.02099e+25	3.38173e+24	9.23168e+21	1.5746e+17	1.7001e+25	3.12438e+25
25400	6.20899e+23	1.00453e+25	3.45934e+24	1.00018e+22	1.84067e+17	1.6994e+25	3.11296e+25
25500	6.00506e+23	9.88113e+24	3.53674e+24	1.08255e+22	2.14833e+17	1.69871e+25	3.10163e+25
25600	5.80721e+23	9.71736e+24	3.61387e+24	1.17054e+22	2.50352e+17	1.69802e+25	3.09039e+25
25700	5.61527e+23	9.55412e+24	3.69065e+24	1.26445e+22	2.91295e+17	1.69734e+25	3.07923e+25
25800	5.42907e+23	9.39151e+24	3.76701e+24	1.36458e+22	3.38419e+17	1.69665e+25	3.06815e+25
25900	5.24846e+23	9.2296e+24	3.84289e+24	1.47124e+22	3.92573e+17	1.69595e+25	3.05716e+25
26000	5.07329e+23	9.06849e+24	3.91822e+24	1.58474e+22	4.54714e+17	1.69525e+25	3.04624e+25
26100	4.90342e+23	8.90827e+24	3.99294e+24	1.7054e+22	5.25913e+17	1.69453e+25	3.03539e+25
26200	4.7387e+23	8.74901e+24	4.06697e+24	1.83355e+22	6.07372e+17	1.6938e+25	3.02462e+25
26300	4.57899e+23	8.5908e+24	4.14027e+24	1.96954e+22	7.00436e+17	1.69304e+25	3.01391e+25
26400	4.42417e+23	8.43371e+24	4.21277e+24	2.11371e+22	8.06605e+17	1.69227e+25	3.00327e+25
26500	4.27409e+23	8.27782e+24	4.28442e+24	2.26643e+22	9.27555e+17	1.69147e+25	2.9927e+25
26600	4.12864e+23	8.1232e+24	4.35515e+24	2.42804e+22	1.06515e+18	1.69063e+25	2.98218e+25
26700	3.9877e+23	7.96991e+24	4.42493e+24	2.59892e+22	1.22148e+18	1.68977e+25	2.97173e+25
26800	3.85113e+23	7.81803e+24	4.49369e+24	2.77946e+22	1.39884e+18	1.68888e+25	2.96134e+25
26900	3.71883e+23	7.6676e+24	4.56139e+24	2.97003e+22	1.59979e+18	1.68795e+25	2.95101e+25
27000	3.59067e+23	7.5187e+24	4.62799e+24	3.17103e+22	1.82719e+18	1.68698e+25	2.94073e+25
27100	3.46656e+23	7.37136e+24	4.69344e+24	3.38286e+22	2.08417e+18	1.68597e+25	2.9305e+25
27200	3.34637e+23	7.22566e+24	4.75771e+24	3.60593e+22	2.37422e+18	1.68493e+25	2.92033e+25
27300	3.23001e+23	7.08162e+24	4.82075e+24	3.84065e+22	2.70118e+18	1.68384e+25	2.91021e+25
27400	3.11736e+23	6.9393e+24	4.88253e+24	4.08743e+22	3.0693e+18	1.6827e+25	2.90014e+25
27500	3.00832e+23	6.79873e+24	4.94302e+24	4.34671e+22	3.48324e+18	1.68152e+25	2.89012e+25
27600	2.9028e+23	6.65995e+24	5.00219e+24	4.61892e+22	3.94816e+18	1.68029e+25	2.88015e+25
27700	2.8007e+23	6.523e+24	5.06e+24	4.90449e+22	4.46973e+18	1.67902e+25	2.87023e+25
27800	2.70193e+23	6.3879e+24	5.11644e+24	5.20387e+22	5.05417e+18	1.67769e+25	2.86035e+25
27900	2.60638e+23	6.25468e+24	5.17148e+24	5.51751e+22	5.7083e+18	1.67632e+25	2.85052e+25
28000	2.51397e+23	6.12338e+24	5.22509e+24	5.84587e+22	6.43961e+18	1.6749e+25	2.84073e+25
28100	2.4246e+23	5.99399e+24	5.27727e+24	6.1894e+22	7.25631e+18	1.67342e+25	2.83099e+25
28200	2.3382e+23	5.86655e+24	5.32799e+24	6.54856e+22	8.16738e+18	1.6719e+25	2.82129e+25
28300	2.28159e+23	5.74023e+24	5.37679e+24	6.92358e+22	9.18255e+18	1.67015e+25	2.8116e+25
28400	2.20003e+23	5.61676e+24	5.42456e+24	7.31543e+22	1.03127e+19	1.66854e+25	2.80199e+25
28500	2.12051e+23	5.49751e+24	5.46924e+24	7.722e+22	1.15656e+19	1.66677e+25	2.79237e+25
28600	2.04378e+23	5.37993e+24	5.51266e+24	8.14628e+22	1.29576e+19	1.66497e+25	2.78281e+25
28700	1.97022e+23	5.26246e+24	5.55588e+24	8.59049e+22	1.45059e+19	1.6632e+25	2.77333e+25
28800	1.89915e+23	5.14698e+24	5.5976e+24	9.05321e+22	1.62225e+19	1.66138e+25	2.76389e+25
28900	1.8305e+23	5.03349e+24	5.63779e+24	9.53492e+22	1.81238e+19	1.65952e+25	2.75449e+25
29000	1.76419e+23	4.92199e+24	5.67647e+24	1.00361e+23	2.02275e+19	1.65761e+25	2.74514e+25
29100	1.70016e+23	4.81247e+24	5.71362e+24	1.05573e+23	2.25531e+19	1.65565e+25	2.73582e+25
29200	1.63833e+23	4.70492e+24	5.74925e+24	1.1099e+23	2.51215e+19	1.65365e+25	2.72655e+25
29300	1.57864e+23	4.59933e+24	5.78336e+24	1.16616e+23	2.79555e+19	1.6516e+25	2.71732e+25
29400	1.52102e+23	4.4957e+24	5.81596e+24	1.22457e+23	3.10798e+19	1.64951e+25	2.70814e+25
29500	1.46541e+23	4.39401e+24	5.84704e+24	1.28518e+23	3.45209e+19	1.64738e+25	2.69899e+25
29600	1.41173e+23	4.29425e+24	5.87661e+24	1.34804e+23	3.83077e+19	1.6452e+25	2.68989e+25
29700	1.35994e+23	4.1964e+24	5.90469e+24	1.41319e+23	4.24713e+19	1.64299e+25	2.68083e+25
29800	1.30997e+23	4.10045e+24	5.93126e+24	1.48069e+23	4.70452e+19	1.64074e+25	2.67182e+25
29900	1.26175e+23	4.00637e+24	5.95635e+24	1.55059e+23	5.20656e+19	1.63845e+25	2.66285e+25
30000	1.21525e+23	3.91416e+24	5.97996e+24	1.62293e+23	5.75715e+19	1.63612e+25	2.65392e+25
