# Supplementary material for: Cross-Code Verification for Improved Thermophysical Properties of Argon, Krypton and Xenon Plasmas
Source: Entropy (Basel). 2026 Jul 22;28(7):830. doi: 10.3390/e28070830 (PMC13409251; doi:10.3390/e28070830)
Supplement: Supplementary file 1 [file entropy-28-00830-s001.zip › Ar_Kr_Xe_Data/Thermodynamic Properties/Argon/TH_Ar Thermodynamics 1 atm.csv]

Te [K]	ρ [kg/m³]	Cₚ [J/(kg·K)]	hₑ + hₕ [J/kg]	γ [–]	a [m/s]
300	1.62277	520.331	156099	1.66667	322.593
400	1.21707	520.331	208132	1.66667	372.498
500	0.97366	520.331	260165	1.66667	416.466
600	0.811383	520.331	312198	1.66667	456.215
700	0.695471	520.331	364231	1.66667	492.769
800	0.608537	520.331	416265	1.66667	526.792
900	0.540922	520.331	468298	1.66667	558.747
1000	0.48683	520.331	520331	1.66667	588.971
1100	0.442573	520.331	572364	1.66667	617.718
1200	0.405692	520.331	624397	1.66667	645.186
1300	0.374485	520.331	676430	1.66667	671.53
1400	0.347736	520.331	728463	1.66667	696.88
1500	0.324553	520.331	780496	1.66667	721.339
1600	0.304269	520.331	832529	1.66667	744.996
1700	0.286371	520.331	884562	1.66667	767.925
1800	0.270461	520.331	936595	1.66667	790.188
1900	0.256226	520.331	988628	1.66667	811.841
2000	0.243415	520.331	1.04066e+06	1.66667	832.931
2100	0.231824	520.331	1.09269e+06	1.66667	853.5
2200	0.221286	520.331	1.14473e+06	1.66667	873.585
2300	0.211665	520.331	1.19676e+06	1.66667	893.219
2400	0.202846	520.331	1.24879e+06	1.66667	912.43
2500	0.194732	520.331	1.30083e+06	1.66667	931.245
2600	0.187242	520.331	1.35286e+06	1.66667	949.688
2700	0.180307	520.331	1.40489e+06	1.66667	967.778
2800	0.173868	520.331	1.45693e+06	1.66667	985.537
2900	0.167872	520.331	1.50896e+06	1.66667	1002.98
3000	0.162277	520.331	1.56099e+06	1.66667	1020.13
3100	0.157042	520.331	1.61302e+06	1.66667	1036.99
3200	0.152134	520.331	1.66506e+06	1.66667	1053.58
3300	0.147524	520.331	1.71709e+06	1.66667	1069.92
3400	0.143185	520.331	1.76912e+06	1.66667	1086.01
3500	0.139094	520.331	1.82116e+06	1.66667	1101.86
3600	0.135231	520.331	1.87319e+06	1.66667	1117.49
3700	0.131576	520.331	1.92522e+06	1.66667	1132.91
3800	0.128113	520.331	1.97726e+06	1.66667	1148.12
3900	0.124828	520.332	2.02929e+06	1.66666	1163.12
4000	0.121707	520.332	2.08132e+06	1.66666	1177.94
4100	0.118739	520.334	2.13336e+06	1.66666	1192.57
4200	0.115912	520.336	2.18539e+06	1.66666	1207.03
4300	0.113216	520.339	2.23742e+06	1.66665	1221.31
4400	0.110643	520.343	2.28946e+06	1.66664	1235.43
4500	0.108184	520.351	2.34149e+06	1.66663	1249.38
4600	0.105833	520.361	2.39353e+06	1.66661	1263.18
4700	0.103581	520.377	2.44556e+06	1.66658	1276.83
4800	0.101423	520.399	2.4976e+06	1.66654	1290.32
4900	0.099353	520.431	2.54964e+06	1.66648	1303.67
5000	0.0973659	520.475	2.60169e+06	1.6664	1316.87
5100	0.0954567	520.535	2.65374e+06	1.66629	1329.93
5200	0.093621	520.616	2.7058e+06	1.66614	1342.85
5300	0.0918544	520.724	2.75786e+06	1.66594	1355.62
5400	0.0901533	520.866	2.80994e+06	1.66568	1368.24
5500	0.088514	521.052	2.86204e+06	1.66535	1380.71
5600	0.0869333	521.292	2.91416e+06	1.66491	1393.03
5700	0.0854079	521.599	2.9663e+06	1.66436	1405.18
5800	0.083935	521.987	3.01848e+06	1.66367	1417.16
5900	0.082512	522.475	3.0707e+06	1.6628	1428.95
6000	0.0811364	523.083	3.12298e+06	1.66173	1440.55
6100	0.0798057	523.833	3.17532e+06	1.66041	1451.93
6200	0.0785177	524.754	3.22775e+06	1.65881	1463.08
6300	0.0772705	525.874	3.28028e+06	1.65688	1473.98
6400	0.076062	527.23	3.33293e+06	1.65457	1484.6
6500	0.0748904	528.858	3.38574e+06	1.65183	1494.92
6600	0.0737541	530.803	3.43872e+06	1.6486	1504.91
6700	0.0726513	533.111	3.49191e+06	1.64483	1514.55
6800	0.0715804	535.838	3.54536e+06	1.64045	1523.79
6900	0.0705402	539.04	3.5991e+06	1.63541	1532.61
7000	0.0695291	542.781	3.65319e+06	1.62966	1540.97
7100	0.0685458	547.13	3.70769e+06	1.62314	1548.86
7200	0.0675891	552.167	3.76265e+06	1.61581	1556.23
7300	0.0666577	557.968	3.81816e+06	1.60764	1563.06
7400	0.0657506	564.621	3.87429e+06	1.59861	1569.34
7500	0.0648665	572.223	3.93114e+06	1.5887	1575.05
7600	0.0640046	580.964	3.9888e+06	1.57781	1580.13
7700	0.0631636	590.86	4.04741e+06	1.56608	1584.63
7800	0.0623428	601.994	4.10706e+06	1.55361	1588.59
7900	0.061541	614.606	4.1679e+06	1.54028	1591.95
8000	0.0607575	628.633	4.23007e+06	1.52643	1594.87
8100	0.0599912	644.508	4.29373e+06	1.51178	1597.2
8200	0.0592414	662.143	4.35907e+06	1.49671	1599.12
8300	0.0585072	681.72	4.42628e+06	1.48133	1600.7
8400	0.0577878	703.466	4.49555e+06	1.46564	1601.92
8500	0.0570823	727.506	4.5671e+06	1.44986	1602.91
8600	0.0563901	754.094	4.6412e+06	1.43399	1603.67
8700	0.0557103	783.377	4.71808e+06	1.41817	1604.28
8800	0.0550423	815.434	4.79803e+06	1.40275	1604.94
8900	0.0543851	850.567	4.88134e+06	1.38755	1605.55
9000	0.0537383	888.932	4.96833e+06	1.37282	1606.27
9100	0.053101	930.84	5.05934e+06	1.35858	1607.13
9200	0.0524726	976.361	5.15473e+06	1.34489	1608.18
9300	0.0518524	1025.68	5.25487e+06	1.33195	1609.54
9400	0.0512396	1079.31	5.36018e+06	1.31961	1611.15
9500	0.0506337	1137.23	5.47107e+06	1.30792	1613.05
9600	0.0500341	1199.75	5.58799e+06	1.29705	1615.37
9700	0.0494401	1267.1	5.71143e+06	1.28683	1618.01
9800	0.048851	1339.63	5.84188e+06	1.27736	1621.06
9900	0.0482664	1417.54	5.97984e+06	1.26863	1624.53
10000	0.0476855	1500.76	6.12591e+06	1.26068	1628.46
10100	0.0471079	1589.42	6.2806e+06	1.2535	1632.87
10200	0.0465329	1685.4	6.44456e+06	1.24678	1637.57
10300	0.0459601	1786.67	6.61841e+06	1.24092	1642.85
10400	0.045389	1895.03	6.80271e+06	1.23563	1648.52
10500	0.044819	2009.61	6.99829e+06	1.23104	1654.69
10600	0.0442497	2130.9	7.2057e+06	1.22709	1661.35
10700	0.0436807	2261.22	7.42559e+06	1.22348	1668.28
10800	0.0431116	2397.2	7.65912e+06	1.22068	1675.89
10900	0.042542	2542.26	7.90656e+06	1.21823	1683.81
11000	0.0419716	2693.26	8.16897e+06	1.21647	1692.29
11100	0.0414	2855.81	8.44688e+06	1.21489	1701.07
11200	0.0408271	3019.76	8.74146e+06	1.21436	1710.71
11300	0.0402525	3197.44	9.05337e+06	1.21383	1720.5
11400	0.0396762	3382.11	9.38335e+06	1.21376	1730.75
11500	0.039098	3574.66	9.73228e+06	1.21418	1741.62
11600	0.0385178	3775.82	1.0101e+07	1.2149	1752.86
11700	0.0379357	3988.01	1.04903e+07	1.21583	1764.49
11800	0.0373516	4201.79	1.09013e+07	1.2175	1776.89
11900	0.0367657	4426.92	1.13344e+07	1.21933	1789.67
12000	0.0361781	4659.11	1.17905e+07	1.22146	1802.94
12100	0.035589	4898.52	1.22702e+07	1.22387	1816.72
12200	0.0349987	5143.88	1.27745e+07	1.22629	1830.81
12300	0.0344076	5399.07	1.33038e+07	1.22933	1845.71
12400	0.0338159	5653.12	1.38589e+07	1.23239	1860.97
12500	0.0332243	5915.44	1.44401e+07	1.23596	1877
12600	0.0326331	6180.63	1.5048e+07	1.23948	1893.32
12700	0.032043	6447.41	1.56824e+07	1.24289	1910.07
12800	0.0314545	6716.61	1.63439e+07	1.24695	1927.69
12900	0.0308684	6985.11	1.70327e+07	1.25089	1945.72
13000	0.0302853	7251.39	1.77481e+07	1.25475	1964.05
13100	0.029706	7514.12	1.84906e+07	1.25868	1982.93
13200	0.0291313	7771.96	1.92594e+07	1.26267	2002.37
13300	0.0285619	8021.4	2.00537e+07	1.26641	2022.17
13400	0.0279987	8261.74	2.0873e+07	1.27007	2042.37
13500	0.0274425	8492.83	2.17161e+07	1.27432	2063.56
13600	0.0268941	8708.52	2.25817e+07	1.27789	2084.73
13700	0.0263542	8908.64	2.34678e+07	1.28138	2106.4
13800	0.0258239	9091.03	2.43738e+07	1.28468	2128.35
13900	0.0253035	9252.81	2.52966e+07	1.28769	2150.58
14000	0.0247942	9392.82	2.62353e+07	1.29051	2173.23
14100	0.0242963	9509.13	2.71872e+07	1.29308	2196.11
14200	0.0238106	9600.88	2.81496e+07	1.29535	2219.21
14300	0.0233371	9665.43	2.9118e+07	1.2973	2242.49
14400	0.0228769	9703.99	3.00923e+07	1.29909	2266.21
14500	0.0224305	9712.02	3.10702e+07	1.30032	2289.41
14600	0.0219981	9692.4	3.20478e+07	1.30138	2313.04
14700	0.0215797	9644.8	3.3022e+07	1.30214	2336.66
14800	0.0211756	9568.61	3.39902e+07	1.30261	2360.24
14900	0.020786	9465.82	3.49495e+07	1.30283	2383.81
15000	0.0204107	9338.15	3.58972e+07	1.30289	2407.47
15100	0.0200496	9184.85	3.68309e+07	1.30266	2430.86
15200	0.0197028	9010.01	3.77482e+07	1.30224	2454.08
15300	0.0193699	8815.06	3.8647e+07	1.3017	2477.2
15400	0.0190507	8602.32	3.95253e+07	1.30104	2500.15
15500	0.0187448	8374.23	4.03815e+07	1.30032	2522.91
15600	0.018452	8133.32	4.12141e+07	1.29956	2545.47
15700	0.0181717	7882.12	4.20221e+07	1.29881	2567.83
15800	0.0179036	7623.14	4.28044e+07	1.29811	2589.98
15900	0.0176472	7358.82	4.35604e+07	1.29748	2611.92
16000	0.0172997	7093.59	4.43268e+07	1.29681	2641.86
16100	0.0171676	6823.18	4.49921e+07	1.29658	2655.12
16200	0.0169434	6556.01	4.56675e+07	1.29641	2676.55
16300	0.016729	6291.59	4.63162e+07	1.29642	2697.71
16400	0.0165238	6031.84	4.69386e+07	1.29665	2718.69
16500	0.0163273	5777.87	4.75351e+07	1.29709	2739.4
16600	0.0161391	5530.89	4.81064e+07	1.29782	2760.06
16700	0.0159588	5291.9	4.86533e+07	1.29884	2780.69
16800	0.0157858	5061.58	4.91765e+07	1.30011	2801.08
16900	0.0156197	4840.99	4.9677e+07	1.30166	2821.35
17000	0.0154602	4630.22	5.01559e+07	1.30347	2841.44
17100	0.0153068	4429.72	5.0614e+07	1.30555	2861.46
17200	0.0151591	4239.59	5.10524e+07	1.3079	2881.35
17300	0.0150173	4059.13	5.1472e+07	1.31055	2901.07
17400	0.0148405	3891.23	5.18838e+07	1.31359	2925.07
17500	0.0147477	3732.04	5.22599e+07	1.31634	2940.17
17600	0.0146196	3584.47	5.26302e+07	1.31971	2959.72
17700	0.0144966	3445.4	5.29855e+07	1.32286	2978.49
17800	0.0143765	3318.29	5.3328e+07	1.32618	2997.3
17900	0.01426	3201.11	5.36582e+07	1.3295	3015.8
18000	0.0141468	3093.63	5.39771e+07	1.33279	3033.94
18100	0.0140369	2995.65	5.42855e+07	1.33597	3051.69
18200	0.0139298	2906.93	5.45846e+07	1.33899	3068.96
18300	0.0138256	2827.23	5.4875e+07	1.34178	3085.71
18400	0.0137239	2756.35	5.51579e+07	1.34428	3101.85
18500	0.0136249	2693.63	5.54336e+07	1.34649	3117.36
18600	0.0135278	2639.83	5.57038e+07	1.34818	3132.04
18700	0.0134328	2594.3	5.5969e+07	1.34944	3146.11
18800	0.0133398	2556.98	5.62299e+07	1.35043	3159.58
18900	0.0132488	2527.18	5.6487e+07	1.35037	3171.55
19000	0.0131592	2505.72	5.67419e+07	1.3499	3182.84
19100	0.0130711	2492.09	5.69949e+07	1.34884	3193.29
19200	0.0129845	2486.25	5.7247e+07	1.34716	3202.82
19300	0.0128992	2488.16	5.74987e+07	1.34488	3211.44
19400	0.0128151	2497.82	5.7751e+07	1.34202	3219.18
19500	0.0127321	2515.24	5.80046e+07	1.33861	3226.08
19600	0.0126501	2540.45	5.82603e+07	1.3347	3232.2
19700	0.012569	2573.69	5.85189e+07	1.3306	3237.9
19800	0.0124888	2614.47	5.87812e+07	1.32562	3242.38
19900	0.0124092	2663.42	5.90479e+07	1.32058	3246.61
20000	0.0123304	2720.46	5.93199e+07	1.31529	3250.38
20100	0.0122521	2785.67	5.9598e+07	1.30986	3253.88
20200	0.0121743	2858.25	5.9883e+07	1.30445	3257.18
20300	0.012097	2941.06	6.01757e+07	1.29875	3259.98
20400	0.01202	3031.46	6.0477e+07	1.29322	3262.85
20500	0.0119432	3130.52	6.07879e+07	1.28776	3265.62
20600	0.0118666	3238.32	6.11092e+07	1.28245	3268.55
20700	0.0117902	3354.93	6.14417e+07	1.27734	3271.62
20800	0.0117138	3480.46	6.17863e+07	1.27245	3274.88
20900	0.0116374	3614.95	6.2144e+07	1.26782	3278.39
21000	0.011561	3758.44	6.25156e+07	1.26348	3282.2
21100	0.0114844	3910.96	6.2902e+07	1.25944	3286.34
21200	0.0114077	4072.48	6.33042e+07	1.25571	3290.86
21300	0.0113308	4242.96	6.37231e+07	1.25234	3295.85
21400	0.0112535	4422.3	6.41595e+07	1.24928	3301.18
21500	0.011176	4610.39	6.46143e+07	1.24656	3306.95
21600	0.0110981	4807.04	6.50884e+07	1.24417	3313.16
21700	0.0110199	5012.02	6.55826e+07	1.24212	3319.84
21800	0.0109411	5225.09	6.60979e+07	1.24038	3326.98
21900	0.010862	5445.89	6.6635e+07	1.23897	3334.6
22000	0.0107823	5674.04	6.71945e+07	1.23785	3342.7
22100	0.0107022	5909.14	6.77774e+07	1.23703	3351.27
22200	0.0106215	6150.66	6.83841e+07	1.23649	3360.31
22300	0.0105404	6398.05	6.90154e+07	1.23622	3369.83
22400	0.0104587	6650.69	6.96718e+07	1.2362	3379.82
22500	0.0103765	6907.93	7.03538e+07	1.23641	3390.27
22600	0.0102938	7169.06	7.10619e+07	1.23684	3401.19
22700	0.0102106	7433.29	7.17963e+07	1.23748	3412.55
22800	0.0101269	7699.82	7.25573e+07	1.23831	3424.36
22900	0.0100428	7967.78	7.33452e+07	1.2393	3436.62
23000	0.00995827	8236.27	7.416e+07	1.24045	3449.3
23100	0.00987339	8504.36	7.50018e+07	1.24173	3462.3
23200	0.00978816	8771.1	7.58705e+07	1.24314	3475.83
23300	0.00970265	9035.51	7.67658e+07	1.24465	3489.76
23400	0.0096169	9296.59	7.76875e+07	1.24626	3504.08
23500	0.00953098	9553.19	7.86352e+07	1.24791	3518.94
23600	0.00944494	9804.6	7.96084e+07	1.24965	3534.02
23700	0.00935885	10049.7	8.06066e+07	1.25142	3549.45
23800	0.00927276	10287.4	8.1629e+07	1.25323	3565.23
23900	0.00918674	10517	8.26749e+07	1.25503	3581.33
24000	0.00910089	10737.2	8.37434e+07	1.25686	3597.79
24100	0.00901525	10947.3	8.48335e+07	1.25867	3614.54
24200	0.0089299	11146.5	8.59441e+07	1.26046	3631.58
24300	0.00884492	11334.1	8.70742e+07	1.26223	3648.78
24400	0.00876037	11509	8.82225e+07	1.26394	3666.37
24500	0.00867633	11670.7	8.93876e+07	1.2656	3684.21
24600	0.00859286	11818.6	9.05683e+07	1.26719	3702.29
24700	0.00851004	11952.1	9.17632e+07	1.26872	3720.58
24800	0.00842792	12070.7	9.29707e+07	1.27017	3739.08
24900	0.00834658	12174.1	9.41893e+07	1.27155	3757.86
25000	0.00826608	12262	9.54176e+07	1.27283	3776.71
25100	0.00818647	12334.2	9.66539e+07	1.27403	3795.72
25200	0.00810781	12390.5	9.78966e+07	1.27513	3814.86
25300	0.00803014	12430.8	9.91442e+07	1.27615	3834.13
25400	0.00795353	12455.3	1.00395e+08	1.27707	3853.5
25500	0.007878	12464.1	1.01648e+08	1.27789	3872.96
25600	0.0078036	12457.4	1.029e+08	1.27863	3892.51
25700	0.00773037	12435.5	1.04151e+08	1.27927	3912.11
25800	0.00765833	12398.7	1.054e+08	1.27983	3931.76
25900	0.00758752	12347.6	1.06643e+08	1.28031	3951.44
26000	0.00751795	12282.7	1.07881e+08	1.2807	3971.15
26100	0.00744964	12204.6	1.09112e+08	1.28102	3990.86
26200	0.00738262	12113.7	1.10334e+08	1.28127	4010.57
26300	0.00731688	12011	1.11547e+08	1.28145	4030.27
26400	0.00725244	11897.2	1.12749e+08	1.28158	4049.94
26500	0.0071893	11772.9	1.13938e+08	1.28165	4069.58
26600	0.00712746	11639.1	1.15115e+08	1.28168	4089.18
26700	0.00706691	11496.5	1.16278e+08	1.28167	4108.72
26800	0.00700766	11346	1.17426e+08	1.28162	4128.2
26900	0.00694968	11188.5	1.18559e+08	1.28154	4147.61
27000	0.00689298	11024.8	1.19675e+08	1.28145	4166.95
27100	0.00683752	10855.7	1.20775e+08	1.28134	4186.21
27200	0.0067833	10682.2	1.21858e+08	1.28122	4205.38
27300	0.00673031	10505	1.22923e+08	1.28109	4224.46
27400	0.0066785	10325	1.2397e+08	1.28097	4243.44
27500	0.00662788	10143	1.24998e+08	1.28086	4262.32
27600	0.0065784	9959.71	1.26009e+08	1.28075	4281.09
27700	0.00653005	9775.87	1.27001e+08	1.28066	4299.75
27800	0.0064828	9592.21	1.27975e+08	1.28058	4318.18
27900	0.00643662	9409.39	1.2893e+08	1.28054	4336.71
28000	0.00639148	9228.04	1.29867e+08	1.28051	4354.97
28100	0.00634736	9048.78	1.30785e+08	1.2805	4373.12
28200	0.00630423	8872.09	1.31686e+08	1.28053	4391.26
28300	0.00626205	8698.7	1.32569e+08	1.28058	4409.14
28400	0.0062208	8528.89	1.33436e+08	1.28063	4426.78
28500	0.00618045	8363.18	1.34285e+08	1.28072	4444.34
28600	0.00614097	8201.99	1.35118e+08	1.28085	4461.94
28700	0.00610233	8045.67	1.35934e+08	1.28097	4479.16
28800	0.0060645	7894.72	1.36736e+08	1.2811	4496.2
28900	0.00602744	7749.23	1.37522e+08	1.28124	4513.05
29000	0.00599114	7609.6	1.38294e+08	1.28139	4529.75
29100	0.00595555	7476.07	1.39053e+08	1.28153	4546.18
29200	0.00592066	7348.67	1.39798e+08	1.28167	4562.4
29300	0.00588645	7228.28	1.40531e+08	1.28178	4578.37
29400	0.00585287	7114.33	1.41252e+08	1.28188	4594.11
29500	0.0058199	7007.26	1.41962e+08	1.28192	4609.4
29600	0.00578751	6907.2	1.42662e+08	1.28195	4624.61
29700	0.00575569	6814.27	1.43352e+08	1.28193	4639.55
29800	0.0057244	6728.57	1.44033e+08	1.28187	4654.2
29900	0.00569362	6650.18	1.44705e+08	1.28174	4668.55
30000	0.00566334	6579.18	1.4537e+08	1.28155	4682.59
