# Supplementary material for: Cross-Code Verification for Improved Thermophysical Properties of Argon, Krypton and Xenon Plasmas
Source: Entropy (Basel). 2026 Jul 22;28(7):830. doi: 10.3390/e28070830 (PMC13409251; doi:10.3390/e28070830)
Supplement: Supplementary file 1 [file entropy-28-00830-s001.zip › Ar_Kr_Xe_Data/Thermodynamic Properties/Argon/TH_Ar Thermodynamics 2 atm.csv]

Te [K]	ρ [kg/m³]	Cₚ [J/(kg·K)]	hₑ + hₕ [J/kg]	γ [–]	a [m/s]
300	3.24553	520.331	156099	1.66667	322.593
400	2.43415	520.331	208132	1.66667	372.498
500	1.94732	520.331	260165	1.66667	416.466
600	1.62277	520.331	312198	1.66667	456.215
700	1.39094	520.331	364231	1.66667	492.769
800	1.21707	520.331	416265	1.66667	526.792
900	1.08184	520.331	468298	1.66667	558.747
1000	0.97366	520.331	520331	1.66667	588.971
1100	0.885145	520.331	572364	1.66667	617.718
1200	0.811383	520.331	624397	1.66667	645.186
1300	0.748969	520.331	676430	1.66667	671.53
1400	0.695471	520.331	728463	1.66667	696.88
1500	0.649107	520.331	780496	1.66667	721.339
1600	0.608537	520.331	832529	1.66667	744.996
1700	0.572741	520.331	884562	1.66667	767.925
1800	0.540922	520.331	936595	1.66667	790.188
1900	0.512453	520.331	988628	1.66667	811.841
2000	0.48683	520.331	1.04066e+06	1.66667	832.931
2100	0.463648	520.331	1.09269e+06	1.66667	853.5
2200	0.442573	520.331	1.14473e+06	1.66667	873.585
2300	0.42333	520.331	1.19676e+06	1.66667	893.219
2400	0.405692	520.331	1.24879e+06	1.66667	912.43
2500	0.389464	520.331	1.30083e+06	1.66667	931.245
2600	0.374485	520.331	1.35286e+06	1.66667	949.688
2700	0.360615	520.331	1.40489e+06	1.66667	967.778
2800	0.347736	520.331	1.45693e+06	1.66667	985.537
2900	0.335745	520.331	1.50896e+06	1.66667	1002.98
3000	0.324553	520.331	1.56099e+06	1.66667	1020.13
3100	0.314084	520.331	1.61302e+06	1.66667	1036.99
3200	0.304269	520.331	1.66506e+06	1.66667	1053.58
3300	0.295048	520.331	1.71709e+06	1.66667	1069.92
3400	0.286371	520.331	1.76912e+06	1.66667	1086.01
3500	0.278189	520.331	1.82116e+06	1.66667	1101.86
3600	0.270461	520.331	1.87319e+06	1.66667	1117.49
3700	0.263151	520.331	1.92522e+06	1.66667	1132.91
3800	0.256226	520.331	1.97726e+06	1.66667	1148.12
3900	0.249656	520.331	2.02929e+06	1.66667	1163.12
4000	0.243415	520.332	2.08132e+06	1.66666	1177.94
4100	0.237478	520.333	2.13336e+06	1.66666	1192.57
4200	0.231824	520.334	2.18539e+06	1.66666	1207.03
4300	0.226433	520.336	2.23742e+06	1.66666	1221.31
4400	0.221286	520.34	2.28946e+06	1.66665	1235.43
4500	0.216369	520.345	2.34149e+06	1.66664	1249.39
4600	0.211665	520.352	2.39353e+06	1.66663	1263.19
4700	0.207162	520.363	2.44556e+06	1.66661	1276.84
4800	0.202846	520.379	2.4976e+06	1.66658	1290.34
4900	0.198706	520.402	2.54964e+06	1.66653	1303.69
5000	0.194732	520.433	2.60168e+06	1.66648	1316.9
5100	0.190914	520.475	2.65372e+06	1.6664	1329.98
5200	0.187242	520.532	2.70577e+06	1.66629	1342.91
5300	0.183709	520.609	2.75783e+06	1.66615	1355.71
5400	0.180307	520.709	2.8099e+06	1.66597	1368.36
5500	0.177028	520.841	2.86197e+06	1.66573	1380.87
5600	0.173867	521.011	2.91407e+06	1.66543	1393.24
5700	0.170816	521.228	2.96618e+06	1.66503	1405.46
5800	0.167871	521.503	3.01831e+06	1.66454	1417.53
5900	0.165025	521.848	3.07048e+06	1.66393	1429.43
6000	0.162274	522.278	3.12269e+06	1.66316	1441.17
6100	0.159613	522.809	3.17494e+06	1.66223	1452.72
6200	0.157037	523.46	3.22725e+06	1.66109	1464.08
6300	0.154543	524.253	3.27964e+06	1.65971	1475.23
6400	0.152127	525.213	3.33211e+06	1.65806	1486.16
6500	0.149785	526.366	3.38469e+06	1.65609	1496.84
6600	0.147513	527.743	3.43739e+06	1.65377	1507.26
6700	0.145308	529.377	3.49025e+06	1.65104	1517.39
6800	0.143168	531.308	3.54328e+06	1.64786	1527.21
6900	0.141089	533.576	3.59652e+06	1.64419	1536.69
7000	0.139069	536.226	3.65001e+06	1.63997	1545.81
7100	0.137104	539.308	3.70379e+06	1.63516	1554.55
7200	0.135193	542.876	3.7579e+06	1.62971	1562.86
7300	0.133334	546.988	3.8124e+06	1.62359	1570.74
7400	0.131523	551.703	3.86734e+06	1.61676	1578.16
7500	0.129759	557.093	3.92278e+06	1.60919	1585.1
7600	0.128039	563.226	3.97881e+06	1.60086	1591.53
7700	0.126363	570.276	4.03549e+06	1.59164	1597.4
7800	0.124727	578.239	4.09294e+06	1.58165	1602.73
7900	0.12313	587.104	4.15122e+06	1.57104	1607.61
8000	0.121571	597.201	4.21045e+06	1.55953	1611.89
8100	0.120047	608.424	4.27074e+06	1.54741	1615.69
8200	0.118557	620.942	4.33223e+06	1.53471	1619.04
8300	0.1171	634.911	4.39503e+06	1.52137	1621.89
8400	0.115673	650.379	4.45931e+06	1.50762	1624.35
8500	0.114276	667.514	4.52522e+06	1.49344	1626.42
8600	0.112907	686.369	4.59293e+06	1.47904	1628.21
8700	0.111564	707.225	4.66263e+06	1.46434	1629.65
8800	0.110247	730.03	4.73452e+06	1.44967	1630.95
8900	0.108953	755.054	4.8088e+06	1.43494	1632.05
9000	0.107682	782.549	4.88571e+06	1.42018	1632.96
9100	0.106432	812.333	4.96549e+06	1.40589	1633.98
9200	0.105202	844.872	5.0484e+06	1.39169	1634.9
9300	0.103991	880.128	5.13469e+06	1.37797	1635.97
9400	0.102797	918.405	5.22468e+06	1.36464	1637.12
9500	0.10162	959.879	5.31866e+06	1.35182	1638.45
9600	0.100458	1004.52	5.41696e+06	1.33952	1639.97
9700	0.0993107	1052.92	5.51992e+06	1.32779	1641.73
9800	0.098176	1104.68	5.6279e+06	1.3167	1643.79
9900	0.0970534	1159.92	5.74127e+06	1.3064	1646.25
10000	0.0959417	1220.32	5.86043e+06	1.29637	1648.81
10100	0.09484	1283.66	5.98582e+06	1.28737	1651.96
10200	0.0937471	1352.74	6.1178e+06	1.27865	1655.23
10300	0.0926622	1425.16	6.25697e+06	1.2709	1659.09
10400	0.0915843	1503.2	6.40364e+06	1.26357	1663.2
10500	0.0905125	1585.36	6.55841e+06	1.25712	1667.87
10600	0.0894458	1673.82	6.72169e+06	1.25089	1672.69
10700	0.0883836	1765.8	6.89406e+06	1.24565	1678.17
10800	0.0873249	1865.01	7.0762e+06	1.24067	1683.86
10900	0.0862689	1970.24	7.26824e+06	1.23621	1689.92
11000	0.0852151	2079.45	7.47153e+06	1.23255	1696.58
11100	0.0841626	2194.4	7.68583e+06	1.22942	1703.66
11200	0.0831108	2317.85	7.91246e+06	1.22647	1710.94
11300	0.0820593	2446.22	8.15154e+06	1.22421	1718.79
11400	0.0810073	2581.19	8.40382e+06	1.22229	1726.96
11500	0.0799545	2722.91	8.66976e+06	1.22082	1735.56
11600	0.0789005	2869.9	8.95052e+06	1.21989	1744.68
11700	0.0778449	3025.08	9.24709e+06	1.21921	1754.1
11800	0.0767874	3186.07	9.55904e+06	1.21904	1764.04
11900	0.0757279	3354.01	9.8876e+06	1.21913	1774.32
12000	0.0746662	3528.25	1.02334e+07	1.21963	1785.09
12100	0.0736023	3709.28	1.05972e+07	1.22038	1796.22
12200	0.0725362	3896.45	1.09796e+07	1.22156	1807.89
12300	0.071468	4090.18	1.13813e+07	1.22294	1819.9
12400	0.0703979	4289.56	1.18029e+07	1.22462	1832.38
12500	0.0693263	4494.56	1.22443e+07	1.22665	1845.37
12600	0.0682534	4705.2	1.27074e+07	1.22881	1858.73
12700	0.0671796	4919.99	1.31909e+07	1.23116	1872.42
12800	0.0661055	5139.83	1.36967e+07	1.23402	1886.96
12900	0.065032	5363.14	1.42255e+07	1.23668	1901.57
13000	0.0639596	5589.45	1.4777e+07	1.2395	1916.63
13100	0.0628892	5819.34	1.53517e+07	1.24303	1932.58
13200	0.0618214	6049.93	1.59497e+07	1.24629	1948.6
13300	0.0607572	6280.83	1.65698e+07	1.24978	1965.32
13400	0.0596979	6511.32	1.72145e+07	1.25324	1982.32
13500	0.0586444	6740.1	1.78825e+07	1.25673	1999.75
13600	0.0575973	6966.46	1.85717e+07	1.26056	2017.86
13700	0.0565587	7186.96	1.92854e+07	1.26368	2035.72
13800	0.0555293	7404.57	2.00213e+07	1.26781	2054.91
13900	0.0545104	7613.69	2.07788e+07	1.27141	2074.19
14000	0.0535031	7814.1	2.15571e+07	1.27495	2093.77
14100	0.0525087	8004.31	2.23553e+07	1.27839	2113.73
14200	0.0515283	8182.69	2.31722e+07	1.28172	2134.04
14300	0.0505632	8347.69	2.40066e+07	1.28492	2154.68
14400	0.0496146	8497.95	2.48571e+07	1.28792	2175.51
14500	0.0486833	8631.83	2.57218e+07	1.29083	2196.87
14600	0.0477706	8748.13	2.65995e+07	1.29349	2218.37
14700	0.0468774	8845.43	2.74882e+07	1.29596	2240.1
14800	0.0460046	8922.89	2.83859e+07	1.29823	2262.06
14900	0.0451529	8979.36	2.92905e+07	1.30021	2284.14
15000	0.0443224	9015.79	3.01986e+07	1.30203	2306.43
15100	0.043515	9028.09	3.11106e+07	1.30354	2328.78
15200	0.0427304	9018.96	3.20229e+07	1.3048	2351.1
15300	0.0419692	8987.68	3.29333e+07	1.30586	2373.59
15400	0.0412314	8934.88	3.38395e+07	1.30671	2396.21
15500	0.0405172	8860.21	3.47394e+07	1.30735	2418.74
15600	0.0398254	8767.54	3.56289e+07	1.30783	2441.29
15700	0.0391587	8652.92	3.65101e+07	1.30809	2463.76
15800	0.0385154	8520.27	3.73789e+07	1.30818	2486.11
15900	0.0378954	8370.74	3.82336e+07	1.30814	2508.37
16000	0.0372983	8205.9	3.90726e+07	1.30798	2530.5
16100	0.0367236	8027.39	3.98943e+07	1.30774	2552.51
16200	0.036171	7836.99	4.06975e+07	1.30745	2574.37
16300	0.0356397	7636.49	4.14811e+07	1.30713	2596.09
16400	0.0351292	7427.69	4.2244e+07	1.30681	2617.64
16500	0.0346389	7212.4	4.29857e+07	1.30652	2639.03
16600	0.0341681	6992.37	4.37054e+07	1.30629	2660.26
16700	0.033716	6769.28	4.44028e+07	1.30614	2681.32
16800	0.0332819	6544.71	4.50777e+07	1.30609	2702.21
16900	0.0328652	6320.13	4.57299e+07	1.30617	2722.95
17000	0.0324649	6096.92	4.63596e+07	1.30639	2743.53
17100	0.0320804	5876.32	4.69669e+07	1.30677	2763.9
17200	0.0317131	5656.87	4.75526e+07	1.3074	2784.16
17300	0.031358	5444.76	4.81161e+07	1.30816	2804.3
17400	0.0310166	5237.93	4.86585e+07	1.30913	2824.32
17500	0.0306879	5037.57	4.91803e+07	1.3103	2844.2
17600	0.0303714	4844.07	4.96822e+07	1.31167	2863.95
17700	0.0300665	4657.9	5.0165e+07	1.31324	2883.58
17800	0.0297725	4479.46	5.06293e+07	1.31502	2903.08
17900	0.0294888	4309.04	5.1076e+07	1.31698	2922.44
18000	0.0292148	4146.87	5.15059e+07	1.31912	2941.65
18100	0.0289512	3991.94	5.19195e+07	1.32149	2960.7
18200	0.0286951	3846.7	5.23183e+07	1.32393	2979.6
18300	0.0284471	3709.88	5.27027e+07	1.32648	2998.31
18400	0.0282068	3581.53	5.30737e+07	1.32912	3016.81
18500	0.0279737	3461.58	5.34321e+07	1.3318	3035.06
18600	0.0277473	3349.97	5.37788e+07	1.3345	3053.04
18700	0.027436	3247.9	5.4125e+07	1.33758	3076.5
18800	0.0273134	3151.32	5.44402e+07	1.33975	3088
18900	0.0271051	3064.04	5.47567e+07	1.34222	3104.9
19000	0.0269021	2984.61	5.50646e+07	1.34452	3121.35
19100	0.026704	2912.91	5.53648e+07	1.3466	3137.3
19200	0.0265108	2848.63	5.5658e+07	1.34843	3152.71
19300	0.0263218	2792	5.59451e+07	1.34992	3167.51
19400	0.0261368	2742.71	5.62269e+07	1.35106	3181.68
19500	0.0259557	2700.68	5.65039e+07	1.35179	3195.15
19600	0.0257781	2665.79	5.67771e+07	1.35209	3207.91
19700	0.0256039	2637.98	5.70469e+07	1.35192	3219.91
19800	0.0254328	2617.17	5.73143e+07	1.35127	3231.14
19900	0.0252646	2603.3	5.75798e+07	1.35013	3241.59
20000	0.0250991	2596.34	5.78442e+07	1.3485	3251.26
20100	0.0249362	2596.25	5.81082e+07	1.34637	3260.15
20200	0.0247755	2603.02	5.83725e+07	1.34378	3268.3
20300	0.024617	2616.65	5.86377e+07	1.34074	3275.74
20400	0.0244605	2637.15	5.89045e+07	1.3373	3282.5
20500	0.0243057	2664.55	5.91738e+07	1.33349	3288.65
20600	0.0241526	2698.87	5.9446e+07	1.32936	3294.23
20700	0.0240011	2740.14	5.97221e+07	1.32495	3299.33
20800	0.0238508	2788.6	6.00025e+07	1.32055	3304.27
20900	0.0237018	2843.78	6.02882e+07	1.31556	3308.34
21000	0.0235539	2906.25	6.05797e+07	1.31068	3312.39
21100	0.0234069	2975.89	6.08778e+07	1.30575	3316.23
21200	0.0232607	3052.76	6.11832e+07	1.30081	3319.95
21300	0.0231152	3136.92	6.14967e+07	1.29592	3323.6
21400	0.0229703	3228.43	6.1819e+07	1.29112	3327.25
21500	0.0228258	3327.3	6.21509e+07	1.28645	3330.96
21600	0.0226817	3433.59	6.2493e+07	1.28194	3334.79
21700	0.0225378	3547.3	6.28462e+07	1.27763	3338.78
21800	0.022394	3668.45	6.32112e+07	1.27353	3342.97
21900	0.0222503	3797.02	6.35887e+07	1.26967	3347.41
22000	0.0221066	3932.98	6.39795e+07	1.26606	3352.13
22100	0.0219626	4076.26	6.43843e+07	1.26272	3357.16
22200	0.0218185	4226.8	6.48038e+07	1.25965	3362.51
22300	0.0216741	4384.48	6.52389e+07	1.25686	3368.22
22400	0.0215293	4549.15	6.56901e+07	1.25436	3374.28
22500	0.021384	4720.47	6.61583e+07	1.25203	3380.4
22600	0.02124	4898.4	6.66415e+07	1.25025	3387.41
22700	0.0210937	5082.89	6.71455e+07	1.24858	3394.65
22800	0.0209468	5273.5	6.76682e+07	1.24718	3402.3
22900	0.0207993	5469.89	6.82105e+07	1.24604	3410.35
23000	0.0206511	5671.68	6.87727e+07	1.24515	3418.81
23100	0.0205023	5878.56	6.93556e+07	1.24451	3427.69
23200	0.0203527	6090.03	6.99594e+07	1.24409	3436.97
23300	0.0202025	6305.62	7.05847e+07	1.2439	3446.66
23400	0.0200516	6524.85	7.12319e+07	1.24392	3456.75
23500	0.0198999	6747.17	7.19014e+07	1.24414	3467.24
23600	0.0197477	6972	7.25933e+07	1.24454	3478.13
23700	0.0195948	7198.75	7.33079e+07	1.24512	3489.42
23800	0.0194412	7426.79	7.40454e+07	1.24585	3501.09
23900	0.0192872	7655.44	7.48059e+07	1.24673	3513.14
24000	0.0191326	7884.04	7.55893e+07	1.24774	3525.56
24100	0.0189776	8111.87	7.63958e+07	1.24885	3538.18
24200	0.0188222	8338.23	7.72251e+07	1.25008	3551.33
24300	0.0186664	8562.25	7.80771e+07	1.25135	3564.75
24400	0.0185105	8783.47	7.89515e+07	1.25276	3578.59
24500	0.0183544	9001.01	7.98479e+07	1.25424	3592.77
24600	0.0181982	9214.16	8.07661e+07	1.25578	3607.27
24700	0.0180421	9422.17	8.17054e+07	1.25735	3622.09
24800	0.0178861	9624.34	8.26654e+07	1.25896	3637.22
24900	0.0177303	9819.98	8.36454e+07	1.26059	3652.64
25000	0.0175749	10008.4	8.46447e+07	1.26222	3668.23
25100	0.0174199	10189.3	8.56626e+07	1.26396	3684.6
25200	0.0172644	10361.4	8.67014e+07	1.26554	3700.9
25300	0.0171106	10524.3	8.7754e+07	1.26717	3717.47
25400	0.0169576	10677.7	8.88224e+07	1.26876	3734.21
25500	0.0168054	10820.9	8.99058e+07	1.27032	3751.18
25600	0.0166541	10953.5	9.10031e+07	1.27184	3768.36
25700	0.016504	11075.1	9.21131e+07	1.27331	3785.74
25800	0.0163549	11185.3	9.32348e+07	1.27473	3803.31
25900	0.0162072	11283.9	9.43671e+07	1.27609	3821.05
26000	0.0160608	11370.5	9.55087e+07	1.27738	3838.96
26100	0.0159158	11445	9.66583e+07	1.27862	3857.02
26200	0.0157723	11507.2	9.78149e+07	1.27978	3875.22
26300	0.0156305	11557.1	9.89771e+07	1.28088	3893.55
26400	0.0154903	11594.6	1.00144e+08	1.2819	3911.99
26500	0.0153518	11619.8	1.01313e+08	1.28285	3930.53
26600	0.0151058	11636.4	1.02603e+08	1.28343	3964.22
26700	0.0150804	11633.6	1.03658e+08	1.28453	3967.86
26800	0.0149476	11622.7	1.0483e+08	1.28526	3986.62
26900	0.0148167	11600.1	1.06e+08	1.28592	4005.44
27000	0.0146878	11566.2	1.07167e+08	1.28651	4024.31
27100	0.014561	11521.4	1.08331e+08	1.28704	4043.2
27200	0.0144362	11466.1	1.09489e+08	1.2875	4062.11
27300	0.0143135	11400.7	1.10641e+08	1.2879	4081.04
27400	0.014193	11325.7	1.11787e+08	1.28825	4099.97
27500	0.0140745	11241.6	1.12924e+08	1.28855	4118.89
27600	0.0139582	11148.9	1.14052e+08	1.28879	4137.79
27700	0.0138441	11048.3	1.15171e+08	1.289	4156.67
27800	0.0137321	10940.2	1.16279e+08	1.28916	4175.51
27900	0.0136222	10825.3	1.17376e+08	1.28929	4194.32
28000	0.0135145	10704.2	1.18461e+08	1.28938	4213.08
28100	0.0134088	10577.6	1.19534e+08	1.28945	4231.79
28200	0.0133053	10445.9	1.20593e+08	1.2895	4250.43
28300	0.0132038	10310	1.21639e+08	1.28953	4269.01
28400	0.0131044	10170.3	1.22672e+08	1.28955	4287.52
28500	0.013007	10027.5	1.2369e+08	1.28955	4305.95
28600	0.0129115	9882.14	1.24693e+08	1.28955	4324.3
28700	0.0128181	9734.87	1.25682e+08	1.28955	4342.56
28800	0.0127265	9586.25	1.26656e+08	1.28954	4360.73
28900	0.0126368	9436.81	1.27615e+08	1.28954	4378.79
29000	0.012549	9286.92	1.28559e+08	1.28975	4397.11
29100	0.0124632	9138.24	1.29486e+08	1.28959	4414.58
29200	0.012379	8989.49	1.304e+08	1.28961	4432.33
29300	0.0122964	8841.93	1.31299e+08	1.28964	4449.96
29400	0.0122156	8696.01	1.32183e+08	1.28967	4467.46
29500	0.0121364	8552.15	1.33052e+08	1.28972	4484.83
29600	0.0120587	8410.74	1.33908e+08	1.28977	4502.07
29700	0.0119826	8272.16	1.34749e+08	1.28983	4519.17
29800	0.011908	8136.75	1.35576e+08	1.2899	4536.12
29900	0.0118349	8004.83	1.3639e+08	1.28997	4552.91
30000	0.0117632	7876.71	1.37191e+08	1.29004	4569.54
