# Supplementary material for: Cross-Code Verification for Improved Thermophysical Properties of Argon, Krypton and Xenon Plasmas
Source: Entropy (Basel). 2026 Jul 22;28(7):830. doi: 10.3390/e28070830 (PMC13409251; doi:10.3390/e28070830)
Supplement: Supplementary file 1 [file entropy-28-00830-s001.zip › Ar_Kr_Xe_Data/Thermodynamic Properties/Argon/TH_Ar Thermodynamics 5 atm.csv]

Te [K]	ρ [kg/m³]	Cₚ [J/(kg·K)]	hₑ + hₕ [J/kg]	γ [–]	a [m/s]
300	8.11383	520.331	156099	1.66667	322.593
400	6.08537	520.331	208132	1.66667	372.498
500	4.8683	520.331	260165	1.66667	416.466
600	4.05692	520.331	312198	1.66667	456.215
700	3.47736	520.331	364231	1.66667	492.769
800	3.04269	520.331	416265	1.66667	526.792
900	2.70461	520.331	468298	1.66667	558.747
1000	2.43415	520.331	520331	1.66667	588.971
1100	2.21286	520.331	572364	1.66667	617.718
1200	2.02846	520.331	624397	1.66667	645.186
1300	1.87242	520.331	676430	1.66667	671.53
1400	1.73868	520.331	728463	1.66667	696.88
1500	1.62277	520.331	780496	1.66667	721.339
1600	1.52134	520.331	832529	1.66667	744.996
1700	1.43185	520.331	884562	1.66667	767.925
1800	1.35231	520.331	936595	1.66667	790.188
1900	1.28113	520.331	988628	1.66667	811.841
2000	1.21707	520.331	1.04066e+06	1.66667	832.931
2100	1.15912	520.331	1.09269e+06	1.66667	853.5
2200	1.10643	520.331	1.14473e+06	1.66667	873.585
2300	1.05833	520.331	1.19676e+06	1.66667	893.219
2400	1.01423	520.331	1.24879e+06	1.66667	912.43
2500	0.97366	520.331	1.30083e+06	1.66667	931.245
2600	0.936211	520.331	1.35286e+06	1.66667	949.688
2700	0.901537	520.331	1.40489e+06	1.66667	967.778
2800	0.869339	520.331	1.45693e+06	1.66667	985.537
2900	0.839362	520.331	1.50896e+06	1.66667	1002.98
3000	0.811383	520.331	1.56099e+06	1.66667	1020.13
3100	0.785209	520.331	1.61302e+06	1.66667	1036.99
3200	0.760672	520.331	1.66506e+06	1.66667	1053.58
3300	0.737621	520.331	1.71709e+06	1.66667	1069.92
3400	0.715926	520.331	1.76912e+06	1.66667	1086.01
3500	0.695471	520.331	1.82116e+06	1.66667	1101.86
3600	0.676153	520.331	1.87319e+06	1.66667	1117.49
3700	0.657878	520.331	1.92522e+06	1.66667	1132.91
3800	0.640566	520.331	1.97726e+06	1.66667	1148.12
3900	0.624141	520.331	2.02929e+06	1.66667	1163.12
4000	0.608537	520.331	2.08132e+06	1.66667	1177.94
4100	0.593695	520.332	2.13336e+06	1.66666	1192.57
4200	0.579559	520.333	2.18539e+06	1.66666	1207.03
4300	0.566081	520.334	2.23742e+06	1.66666	1221.31
4400	0.553216	520.336	2.28946e+06	1.66666	1235.43
4500	0.540922	520.34	2.34149e+06	1.66665	1249.39
4600	0.529163	520.344	2.39352e+06	1.66664	1263.19
4700	0.517904	520.351	2.44556e+06	1.66663	1276.84
4800	0.507114	520.361	2.49759e+06	1.66661	1290.35
4900	0.496765	520.376	2.54963e+06	1.66658	1303.71
5000	0.48683	520.395	2.60167e+06	1.66655	1316.93
5100	0.477284	520.422	2.65371e+06	1.6665	1330.02
5200	0.468105	520.458	2.70575e+06	1.66643	1342.97
5300	0.459273	520.507	2.7578e+06	1.66634	1355.78
5400	0.450768	520.57	2.80986e+06	1.66623	1368.47
5500	0.442572	520.653	2.86192e+06	1.66607	1381.02
5600	0.434668	520.761	2.91399e+06	1.66588	1393.43
5700	0.427042	520.898	2.96607e+06	1.66563	1405.71
5800	0.419678	521.072	3.01817e+06	1.66532	1417.86
5900	0.412564	521.291	3.07029e+06	1.66493	1429.86
6000	0.405687	521.563	3.12243e+06	1.66445	1441.72
6100	0.399035	521.9	3.1746e+06	1.66385	1453.43
6200	0.392598	522.312	3.22681e+06	1.66312	1464.97
6300	0.386364	522.815	3.27907e+06	1.66224	1476.35
6400	0.380324	523.422	3.33138e+06	1.66119	1487.55
6500	0.37447	524.153	3.38376e+06	1.65992	1498.56
6600	0.368793	525.026	3.43622e+06	1.65843	1509.37
6700	0.363284	526.062	3.48877e+06	1.65667	1519.96
6800	0.357936	527.286	3.54144e+06	1.65461	1530.31
6900	0.352742	528.724	3.59424e+06	1.65222	1540.42
7000	0.347695	530.405	3.6472e+06	1.64946	1550.25
7100	0.342789	532.361	3.70034e+06	1.64629	1559.8
7200	0.338018	534.625	3.75369e+06	1.64268	1569.03
7300	0.333375	537.235	3.80728e+06	1.63859	1577.93
7400	0.328855	540.229	3.86116e+06	1.63399	1586.49
7500	0.324454	543.651	3.91536e+06	1.62883	1594.67
7600	0.320166	547.549	3.96993e+06	1.6231	1602.47
7700	0.315986	552.044	4.02492e+06	1.61666	1609.8
7800	0.31191	557.057	4.08039e+06	1.60969	1616.75
7900	0.307933	562.784	4.1364e+06	1.60195	1623.21
8000	0.304052	569.12	4.19301e+06	1.59371	1629.29
8100	0.300262	576.344	4.25031e+06	1.58464	1634.81
8200	0.296559	584.348	4.30836e+06	1.57499	1639.92
8300	0.29294	593.244	4.36725e+06	1.56478	1644.6
8400	0.289401	603.118	4.42709e+06	1.55396	1648.82
8500	0.285938	614.044	4.48798e+06	1.54263	1652.63
8600	0.282549	626.185	4.55001e+06	1.53068	1655.97
8700	0.27923	639.399	4.61332e+06	1.51852	1659.05
8800	0.275978	654.136	4.67803e+06	1.50571	1661.63
8900	0.272789	670.151	4.74428e+06	1.49279	1663.99
9000	0.269662	688.048	4.81221e+06	1.47923	1665.84
9100	0.266592	706.857	4.88198e+06	1.46626	1667.89
9200	0.263578	727.709	4.95376e+06	1.45285	1669.53
9300	0.260616	750.397	5.02773e+06	1.43947	1671.04
9400	0.257704	774.864	5.10407e+06	1.4262	1672.47
9500	0.254839	801.63	5.18298e+06	1.41303	1673.81
9600	0.252019	830.225	5.26467e+06	1.40018	1675.21
9700	0.249241	861.618	5.34937e+06	1.38729	1676.45
9800	0.246504	895.07	5.43732e+06	1.37503	1677.95
9900	0.243803	930.149	5.52873e+06	1.36363	1679.86
10000	0.241138	969.345	5.62393e+06	1.35179	1681.38
10100	0.238506	1010.46	5.7231e+06	1.34095	1683.43
10200	0.235904	1054.81	5.82663e+06	1.3303	1685.5
10300	0.233332	1102.73	5.93471e+06	1.32009	1687.76
10400	0.230785	1152.91	6.04775e+06	1.31077	1690.51
10500	0.228263	1206.13	6.16603e+06	1.30195	1693.5
10600	0.225764	1263.08	6.28987e+06	1.29358	1696.76
10700	0.223286	1323.68	6.41961e+06	1.28579	1700.35
10800	0.220826	1387.82	6.55568e+06	1.27845	1704.19
10900	0.218383	1455.96	6.69842e+06	1.27169	1708.38
11000	0.215955	1527.81	6.8482e+06	1.26552	1712.96
11100	0.213541	1603.81	7.00545e+06	1.25969	1717.77
11200	0.211139	1683.88	7.17056e+06	1.25457	1723.05
11300	0.208747	1767.93	7.34375e+06	1.24981	1728.6
11400	0.206363	1857.25	7.52629e+06	1.24544	1734.44
11500	0.203988	1950.42	7.71768e+06	1.2417	1740.75
11600	0.201619	2048.35	7.91872e+06	1.23824	1747.3
11700	0.199254	2150.68	8.12957e+06	1.23536	1754.34
11800	0.196894	2257.78	8.35115e+06	1.23279	1761.61
11900	0.194536	2370	8.58418e+06	1.23062	1769.26
12000	0.192181	2487.16	8.82879e+06	1.22883	1777.27
12100	0.189826	2608.82	9.08504e+06	1.22745	1785.66
12200	0.187472	2735.95	9.35437e+06	1.22638	1794.4
12300	0.185118	2867.52	9.63613e+06	1.2257	1803.52
12400	0.182763	3004.42	9.93217e+06	1.22529	1812.97
12500	0.180408	3146.3	1.02424e+07	1.2252	1822.78
12600	0.178051	3293.02	1.05672e+07	1.2254	1832.97
12700	0.175692	3444.4	1.09071e+07	1.22595	1843.57
12800	0.173333	3600.67	1.12628e+07	1.22664	1854.44
12900	0.170972	3760.9	1.16341e+07	1.22753	1865.64
13000	0.168611	3926.14	1.20223e+07	1.22898	1877.45
13100	0.166249	4094.94	1.24266e+07	1.23045	1889.49
13200	0.163888	4267.94	1.28492e+07	1.23216	1901.91
13300	0.161528	4444.31	1.32897e+07	1.23398	1914.65
13400	0.159169	4623.8	1.37474e+07	1.23614	1927.88
13500	0.156814	4806.4	1.42244e+07	1.23844	1941.46
13600	0.154463	4991.33	1.472e+07	1.24098	1955.5
13700	0.152117	5177.63	1.52342e+07	1.24341	1969.71
13800	0.149777	5365.35	1.5768e+07	1.24603	1984.35
13900	0.147446	5554.2	1.63208e+07	1.249	1999.56
14000	0.145125	5743.44	1.68921e+07	1.25187	2014.9
14100	0.142807	5927.63	1.74664e+07	1.2556	2031.45
14200	0.140509	6114.07	1.80758e+07	1.25866	2047.67
14300	0.138227	6298.27	1.87042e+07	1.26182	2064.29
14400	0.135962	6479.25	1.93512e+07	1.26501	2081.27
14500	0.133716	6656.15	2.00164e+07	1.26821	2098.6
14600	0.131492	6827.94	2.06995e+07	1.27142	2116.28
14700	0.12929	6993.62	2.13999e+07	1.27457	2134.26
14800	0.127113	7152.39	2.21169e+07	1.27774	2152.62
14900	0.124963	7303.05	2.28496e+07	1.28083	2171.26
15000	0.122843	7444.66	2.35974e+07	1.28384	2190.19
15100	0.120754	7576.23	2.43592e+07	1.28677	2209.4
15200	0.118697	7696.81	2.5134e+07	1.28959	2228.87
15300	0.116676	7805.51	2.59205e+07	1.2923	2248.6
15400	0.11469	7901.47	2.67176e+07	1.29488	2268.54
15500	0.112743	7983.93	2.75239e+07	1.29731	2288.7
15600	0.110835	8052.2	2.8338e+07	1.2996	2309.04
15700	0.108968	8105.72	2.91585e+07	1.30166	2329.25
15800	0.107143	8144.03	2.99838e+07	1.3037	2350.19
15900	0.105361	8166.78	3.08124e+07	1.3055	2370.96
16000	0.103622	8173.8	3.16427e+07	1.30714	2391.84
16100	0.101928	8165.07	3.24731e+07	1.30865	2412.83
16200	0.10028	8140.57	3.33019e+07	1.30996	2433.84
16300	0.0986763	8100.62	3.41276e+07	1.31111	2454.9
16400	0.0971186	8045.45	3.49487e+07	1.31211	2475.97
16500	0.0956066	7975.72	3.57635e+07	1.31297	2497.04
16600	0.0941401	7891.94	3.65708e+07	1.31365	2518.06
16700	0.0927189	7794.99	3.7369e+07	1.31426	2539.08
16800	0.0913426	7685.66	3.81569e+07	1.31469	2559.72
16900	0.0900106	7564.89	3.89333e+07	1.31511	2580.62
17000	0.0887222	7433.71	3.9697e+07	1.31554	2601.78
17100	0.0874768	7293.17	4.0447e+07	1.31584	2622.53
17200	0.0862733	7144.47	4.11825e+07	1.31614	2643.24
17300	0.0851109	6988.63	4.19026e+07	1.31639	2663.8
17400	0.0839884	6826.8	4.26067e+07	1.31663	2684.25
17500	0.0829048	6660.14	4.32942e+07	1.31689	2704.58
17600	0.081859	6489.76	4.39647e+07	1.31718	2724.8
17700	0.0808496	6316.72	4.46179e+07	1.31752	2744.91
17800	0.0798756	6142.07	4.52535e+07	1.31792	2764.89
17900	0.0789355	5966.78	4.58713e+07	1.3184	2784.75
18000	0.0780282	5791.78	4.64715e+07	1.31898	2804.5
18100	0.0771524	5617.9	4.7054e+07	1.31965	2824.12
18200	0.0763068	5445.92	4.7619e+07	1.32044	2843.62
18300	0.0754902	5276.56	4.81667e+07	1.32134	2863
18400	0.0747012	5110.45	4.86973e+07	1.32236	2882.26
18500	0.0739388	4948.15	4.92114e+07	1.32351	2901.4
18600	0.0732016	4790.16	4.97091e+07	1.32479	2920.42
18700	0.0724885	4636.89	5.01911e+07	1.32619	2939.31
18800	0.0717985	4488.73	5.06578e+07	1.32772	2958.07
18900	0.0711303	4345.98	5.11097e+07	1.32935	2976.69
19000	0.0704829	4208.88	5.15474e+07	1.33109	2995.16
19100	0.0698553	4077.65	5.19714e+07	1.33293	3013.47
19200	0.0692466	3952.43	5.23824e+07	1.33484	3031.62
19300	0.0686556	3833.36	5.27809e+07	1.33681	3049.57
19400	0.0680817	3720.51	5.31677e+07	1.33883	3067.32
19500	0.0675238	3613.94	5.35432e+07	1.34086	3084.84
19600	0.0669811	3513.68	5.39082e+07	1.34288	3102.11
19700	0.0664528	3419.73	5.42633e+07	1.34487	3119.1
19800	0.0659383	3332.09	5.46091e+07	1.34679	3135.78
19900	0.0654366	3250.73	5.49463e+07	1.34862	3152.12
20000	0.0649472	3175.62	5.52755e+07	1.35032	3168.09
20100	0.0644694	3106.71	5.55973e+07	1.35187	3183.66
20200	0.0640025	3043.95	5.59124e+07	1.35321	3198.79
20300	0.0635459	2987.29	5.62213e+07	1.35434	3213.44
20400	0.0630992	2936.84	5.65247e+07	1.35543	3227.85
20500	0.0626616	2892.22	5.68232e+07	1.35602	3241.48
20600	0.0622327	2853.37	5.71175e+07	1.35608	3254.27
20700	0.061812	2820.58	5.7408e+07	1.35602	3266.74
20800	0.0613991	2793.65	5.76954e+07	1.35563	3278.61
20900	0.0609933	2772.52	5.79803e+07	1.35487	3289.86
21000	0.0605944	2757.17	5.82633e+07	1.35374	3300.49
21100	0.0602019	2747.56	5.85449e+07	1.35225	3310.49
21200	0.0598153	2743.68	5.88258e+07	1.35039	3319.89
21300	0.0594344	2745.5	5.91065e+07	1.34818	3328.68
21400	0.0590587	2753.02	5.93876e+07	1.34564	3336.89
21500	0.0586879	2766.24	5.96696e+07	1.34278	3344.56
21600	0.0583216	2785.14	5.99533e+07	1.33963	3351.7
21700	0.0579595	2809.73	6.0239e+07	1.33622	3358.37
21800	0.0576013	2840.02	6.05275e+07	1.33258	3364.61
21900	0.0572467	2876.02	6.08193e+07	1.32876	3370.46
22000	0.0568954	2917.75	6.11149e+07	1.32478	3375.98
22100	0.056547	2965.2	6.1415e+07	1.32068	3381.21
22200	0.0562015	3018.42	6.17202e+07	1.31651	3386.21
22300	0.0558584	3077.38	6.20309e+07	1.3123	3391.04
22400	0.0555175	3142.13	6.23479e+07	1.30808	3395.74
22500	0.0551785	3212.65	6.26716e+07	1.30388	3400.36
22600	0.0548413	3288.95	6.30027e+07	1.29975	3404.96
22700	0.0545057	3371.03	6.33418e+07	1.29571	3409.57
22800	0.0541713	3458.87	6.36895e+07	1.29178	3414.23
22900	0.053838	3552.46	6.40462e+07	1.28798	3419
23000	0.0535056	3651.77	6.44127e+07	1.28435	3423.9
23100	0.0531738	3756.74	6.47895e+07	1.28088	3428.96
23200	0.0528426	3867.34	6.51771e+07	1.27761	3434.21
23300	0.0525118	3983.49	6.55762e+07	1.27453	3439.68
23400	0.0521811	4105.08	6.59873e+07	1.27166	3445.39
23500	0.0518505	4232.05	6.64109e+07	1.26901	3451.35
23600	0.0515198	4364.24	6.68475e+07	1.26657	3457.59
23700	0.0511888	4501.55	6.72978e+07	1.26436	3464.12
23800	0.0508575	4643.8	6.77622e+07	1.26236	3470.95
23900	0.0505257	4790.79	6.82411e+07	1.26059	3478.08
24000	0.0501935	4942.34	6.87352e+07	1.25904	3485.53
24100	0.0498605	5098.22	6.92447e+07	1.2577	3493.3
24200	0.0495269	5258.19	6.97702e+07	1.25657	3501.4
24300	0.0491926	5421.98	7.03121e+07	1.25564	3509.82
24400	0.0488575	5589.3	7.08706e+07	1.25491	3518.58
24500	0.0485215	5759.84	7.14463e+07	1.25438	3527.66
24600	0.0481847	5933.27	7.20393e+07	1.25402	3537.08
24700	0.0478471	6109.24	7.26499e+07	1.25384	3546.82
24800	0.0475087	6287.36	7.32785e+07	1.25383	3556.9
24900	0.0471695	6467.25	7.39251e+07	1.25397	3567.3
25000	0.0468295	6648.5	7.45899e+07	1.25427	3578.02
25100	0.0464889	6830.69	7.52732e+07	1.2547	3589.06
25200	0.0461475	7013.38	7.59748e+07	1.25526	3600.42
25300	0.0458056	7196.11	7.66949e+07	1.25595	3612.09
25400	0.0454633	7378.43	7.74335e+07	1.25674	3624.07
25500	0.0451205	7559.86	7.81905e+07	1.25764	3636.34
25600	0.0447774	7739.94	7.89657e+07	1.25863	3648.91
25700	0.0444342	7918.18	7.9759e+07	1.2597	3661.78
25800	0.044091	8094.1	8.05702e+07	1.26084	3674.92
25900	0.0437479	8267.22	8.13991e+07	1.26205	3688.35
26000	0.043405	8437.08	8.22452e+07	1.26331	3702.04
26100	0.0430625	8603.19	8.31084e+07	1.26463	3716
26200	0.0427205	8765.11	8.39882e+07	1.26597	3730.22
26300	0.0423793	8922.37	8.4884e+07	1.26735	3744.68
26400	0.0420389	9074.54	8.57956e+07	1.26876	3759.39
26500	0.0416996	9221.21	8.67222e+07	1.27018	3774.32
26600	0.0413615	9361.97	8.76634e+07	1.2716	3789.49
26700	0.0410247	9496.44	8.86184e+07	1.27303	3804.87
26800	0.0406895	9624.26	8.95868e+07	1.27445	3820.46
26900	0.0403561	9745.08	9.05677e+07	1.27586	3836.25
27000	0.0400245	9858.62	9.15605e+07	1.27726	3852.22
27100	0.0396949	9964.57	9.25644e+07	1.27863	3868.38
27200	0.0393676	10062.7	9.35785e+07	1.27997	3884.72
27300	0.0390427	10152.8	9.46023e+07	1.28129	3901.21
27400	0.0387203	10234.6	9.56347e+07	1.28257	3917.86
27500	0.0384006	10308	9.6675e+07	1.28381	3934.65
27600	0.0380837	10372.7	9.77222e+07	1.28494	3951.47
27700	0.0377698	10429	9.87757e+07	1.2861	3968.53
27800	0.037459	10476.6	9.98343e+07	1.28721	3985.7
27900	0.0371514	10515.5	1.00897e+08	1.28827	4002.97
28000	0.0368471	10545.7	1.01964e+08	1.28928	4020.33
28100	0.0365463	10567.2	1.03033e+08	1.29024	4037.79
28200	0.0362491	10580.2	1.04104e+08	1.29116	4055.33
28300	0.0359554	10584.9	1.05176e+08	1.29209	4073.06
28400	0.0356655	10581.1	1.06248e+08	1.2929	4090.74
28500	0.0353794	10569.2	1.07319e+08	1.29366	4108.47
28600	0.0350972	10549.2	1.08389e+08	1.29438	4126.25
28700	0.0348189	10521.6	1.09456e+08	1.29504	4144.07
28800	0.0345445	10486.5	1.1052e+08	1.29566	4161.91
28900	0.0342742	10444.2	1.1158e+08	1.29623	4179.78
29000	0.034008	10394.9	1.12635e+08	1.29676	4197.66
29100	0.0337458	10339.1	1.13686e+08	1.29725	4215.55
29200	0.0334877	10277	1.1473e+08	1.2977	4233.44
29300	0.0332337	10209	1.15768e+08	1.29811	4251.32
29400	0.0329838	10135.4	1.16798e+08	1.29849	4269.2
29500	0.032738	10056.6	1.17821e+08	1.29883	4287.05
29600	0.0324963	9973.04	1.18836e+08	1.29915	4304.87
29700	0.0322587	9885.04	1.19842e+08	1.29944	4322.66
29800	0.0320251	9793.01	1.20839e+08	1.2997	4340.42
29900	0.0317956	9697.36	1.21826e+08	1.29994	4358.14
30000	0.03157	9598.46	1.22804e+08	1.30016	4375.8
