# Supplementary material for: Cross-Code Verification for Improved Thermophysical Properties of Argon, Krypton and Xenon Plasmas
Source: Entropy (Basel). 2026 Jul 22;28(7):830. doi: 10.3390/e28070830 (PMC13409251; doi:10.3390/e28070830)
Supplement: Supplementary file 1 [file entropy-28-00830-s001.zip › Ar_Kr_Xe_Data/Thermodynamic Properties/Argon/TH_Ar Thermodynamics 10 atm.csv]

Te [K]	ρ [kg/m³]	Cₚ [J/(kg·K)]	hₑ + hₕ [J/kg]	γ [–]	a [m/s]
300	16.2277	520.331	156099	1.66667	322.593
400	12.1707	520.331	208132	1.66667	372.498
500	9.7366	520.331	260165	1.66667	416.466
600	8.11383	520.331	312198	1.66667	456.215
700	6.95471	520.331	364231	1.66667	492.769
800	6.08537	520.331	416265	1.66667	526.792
900	5.40922	520.331	468298	1.66667	558.747
1000	4.8683	520.331	520331	1.66667	588.971
1100	4.42573	520.331	572364	1.66667	617.718
1200	4.05692	520.331	624397	1.66667	645.186
1300	3.74485	520.331	676430	1.66667	671.53
1400	3.47736	520.331	728463	1.66667	696.88
1500	3.24553	520.331	780496	1.66667	721.339
1600	3.04269	520.331	832529	1.66667	744.996
1700	2.86371	520.331	884562	1.66667	767.925
1800	2.70461	520.331	936595	1.66667	790.188
1900	2.56226	520.331	988628	1.66667	811.841
2000	2.43415	520.331	1.04066e+06	1.66667	832.931
2100	2.31824	520.331	1.09269e+06	1.66667	853.5
2200	2.21286	520.331	1.14473e+06	1.66667	873.585
2300	2.11665	520.331	1.19676e+06	1.66667	893.219
2400	2.02846	520.331	1.24879e+06	1.66667	912.43
2500	1.94732	520.331	1.30083e+06	1.66667	931.245
2600	1.87242	520.331	1.35286e+06	1.66667	949.688
2700	1.80307	520.331	1.40489e+06	1.66667	967.778
2800	1.73868	520.331	1.45693e+06	1.66667	985.537
2900	1.67872	520.331	1.50896e+06	1.66667	1002.98
3000	1.62277	520.331	1.56099e+06	1.66667	1020.13
3100	1.57042	520.331	1.61302e+06	1.66667	1036.99
3200	1.52134	520.331	1.66506e+06	1.66667	1053.58
3300	1.47524	520.331	1.71709e+06	1.66667	1069.92
3400	1.43185	520.331	1.76912e+06	1.66667	1086.01
3500	1.39094	520.331	1.82116e+06	1.66667	1101.86
3600	1.35231	520.331	1.87319e+06	1.66667	1117.49
3700	1.31576	520.331	1.92522e+06	1.66667	1132.91
3800	1.28113	520.331	1.97726e+06	1.66667	1148.12
3900	1.24828	520.331	2.02929e+06	1.66667	1163.12
4000	1.21707	520.331	2.08132e+06	1.66667	1177.94
4100	1.18739	520.332	2.13336e+06	1.66666	1192.58
4200	1.15912	520.332	2.18539e+06	1.66666	1207.03
4300	1.13216	520.333	2.23742e+06	1.66666	1221.31
4400	1.10643	520.335	2.28946e+06	1.66666	1235.43
4500	1.08184	520.337	2.34149e+06	1.66665	1249.39
4600	1.05833	520.34	2.39352e+06	1.66665	1263.2
4700	1.03581	520.345	2.44556e+06	1.66664	1276.85
4800	1.01423	520.352	2.49759e+06	1.66663	1290.36
4900	0.99353	520.362	2.54963e+06	1.66661	1303.72
5000	0.973659	520.376	2.60166e+06	1.66658	1316.95
5100	0.954568	520.395	2.6537e+06	1.66655	1330.04
5200	0.936211	520.421	2.70574e+06	1.6665	1342.99
5300	0.918546	520.455	2.75779e+06	1.66644	1355.82
5400	0.901536	520.5	2.80984e+06	1.66635	1368.52
5500	0.885144	520.559	2.86189e+06	1.66625	1381.09
5600	0.869337	520.635	2.91395e+06	1.66611	1393.53
5700	0.854085	520.732	2.96602e+06	1.66593	1405.84
5800	0.839358	520.855	3.0181e+06	1.66571	1418.03
5900	0.825131	521.01	3.07019e+06	1.66544	1430.08
6000	0.811377	521.203	3.1223e+06	1.66509	1442
6100	0.798074	521.441	3.17443e+06	1.66467	1453.78
6200	0.785199	521.733	3.22659e+06	1.66415	1465.43
6300	0.772733	522.089	3.27878e+06	1.66353	1476.92
6400	0.760655	522.52	3.33101e+06	1.66278	1488.26
6500	0.748949	523.037	3.38329e+06	1.66188	1499.44
6600	0.737596	523.655	3.43562e+06	1.66081	1510.45
6700	0.72658	524.39	3.48802e+06	1.65955	1521.27
6800	0.715888	525.258	3.54051e+06	1.65808	1531.91
6900	0.705503	526.277	3.59308e+06	1.65636	1542.33
7000	0.695414	527.469	3.64577e+06	1.65437	1552.54
7100	0.685607	528.856	3.69859e+06	1.65208	1562.52
7200	0.676069	530.462	3.75156e+06	1.64946	1572.24
7300	0.666791	532.314	3.8047e+06	1.64648	1581.71
7400	0.65776	534.439	3.85804e+06	1.64311	1590.88
7500	0.648966	536.868	3.91162e+06	1.63932	1599.76
7600	0.6404	539.636	3.96545e+06	1.63508	1608.33
7700	0.632052	542.776	4.01958e+06	1.63036	1616.56
7800	0.623913	546.403	4.07406e+06	1.62502	1624.38
7900	0.615975	550.42	4.12892e+06	1.61926	1631.88
8000	0.60823	555.014	4.18421e+06	1.61282	1638.94
8100	0.600669	560.133	4.23998e+06	1.60585	1645.62
8200	0.593286	565.826	4.2963e+06	1.59836	1651.92
8300	0.586072	572.198	4.35322e+06	1.59023	1657.78
8400	0.579022	579.219	4.41082e+06	1.58164	1663.28
8500	0.572128	587.063	4.46915e+06	1.57238	1668.31
8600	0.565384	595.687	4.52832e+06	1.56268	1672.97
8700	0.558783	605.297	4.5884e+06	1.55229	1677.15
8800	0.552321	615.681	4.64948e+06	1.54172	1681.09
8900	0.54599	627.132	4.71166e+06	1.53061	1684.62
9000	0.539786	639.738	4.77504e+06	1.51907	1687.77
9100	0.533703	653.311	4.83975e+06	1.50741	1690.71
9200	0.527736	668.429	4.9059e+06	1.49516	1693.19
9300	0.52188	684.717	4.97363e+06	1.48283	1695.49
9400	0.516129	702.088	5.04305e+06	1.47073	1697.77
9500	0.510479	721.508	5.11433e+06	1.45794	1699.53
9600	0.504925	742.191	5.18761e+06	1.44548	1701.34
9700	0.499463	764.455	5.26305e+06	1.43304	1703.02
9800	0.494089	788.568	5.34084e+06	1.42076	1704.68
9900	0.488797	814.467	5.42114e+06	1.40853	1706.23
10000	0.483584	841.903	5.50413e+06	1.39688	1707.99
10100	0.478445	872.066	5.59006e+06	1.3851	1709.57
10200	0.473378	903.973	5.67907e+06	1.37373	1711.33
10300	0.468376	938.426	5.77136e+06	1.36257	1713.08
10400	0.463438	974.482	5.86735e+06	1.3522	1715.23
10500	0.458559	1013.14	5.96674e+06	1.34218	1717.53
10600	0.453735	1054.53	6.07081e+06	1.33234	1719.82
10700	0.448963	1099.16	6.17884e+06	1.32283	1722.28
10800	0.44424	1145.06	6.29152e+06	1.31431	1725.31
10900	0.439562	1194.46	6.40905e+06	1.30597	1728.39
11000	0.434926	1246.69	6.53164e+06	1.29805	1731.7
11100	0.430328	1301.91	6.65961e+06	1.29087	1735.46
11200	0.425766	1360.22	6.79331e+06	1.28386	1739.29
11300	0.421237	1421.79	6.93327e+06	1.27736	1743.45
11400	0.416738	1486.57	7.07963e+06	1.27125	1747.86
11500	0.412266	1554.83	7.23253e+06	1.26585	1752.74
11600	0.407819	1626.28	7.39244e+06	1.26088	1757.91
11700	0.403393	1701.58	7.56009e+06	1.2561	1763.23
11800	0.398988	1780.44	7.73558e+06	1.25183	1768.92
11900	0.394599	1863.09	7.91929e+06	1.24796	1774.92
12000	0.390227	1949.43	8.11155e+06	1.2445	1781.24
12100	0.385867	2039.43	8.31263e+06	1.24151	1787.94
12200	0.381519	2133.27	8.52283e+06	1.23881	1794.89
12300	0.377181	2231.36	8.74326e+06	1.23637	1802.1
12400	0.37285	2333.24	8.97388e+06	1.2343	1809.63
12500	0.368527	2439.07	9.21472e+06	1.23276	1817.63
12600	0.36421	2549.08	9.46695e+06	1.23131	1825.78
12700	0.359897	2662.94	9.73037e+06	1.23025	1834.31
12800	0.355588	2781.04	1.00059e+07	1.22946	1843.14
12900	0.351282	2902.78	1.02936e+07	1.22887	1852.24
13000	0.346975	3024.71	1.05858e+07	1.22908	1862.05
13100	0.342673	3154.41	1.08986e+07	1.22922	1871.94
13200	0.338374	3287.64	1.12247e+07	1.22952	1882.09
13300	0.334076	3424.52	1.15647e+07	1.23005	1892.56
13400	0.329782	3564.9	1.19188e+07	1.23082	1903.36
13500	0.32549	3708.66	1.22875e+07	1.23182	1914.5
13600	0.321202	3855.53	1.26711e+07	1.23298	1925.94
13700	0.316918	4005.34	1.30698e+07	1.23436	1937.73
13800	0.31264	4157.74	1.34841e+07	1.23587	1949.81
13900	0.308369	4312.64	1.39141e+07	1.23761	1962.27
14000	0.304106	4469.47	1.43601e+07	1.23943	1974.99
14100	0.299853	4628.34	1.48223e+07	1.24158	1988.21
14200	0.295612	4788.47	1.53008e+07	1.24384	2001.72
14300	0.291386	4949.38	1.57959e+07	1.2461	2015.47
14400	0.287175	5110.77	1.63075e+07	1.24852	2029.59
14500	0.282982	5272.08	1.68357e+07	1.25102	2044.02
14600	0.278805	5432.01	1.73753e+07	1.25381	2058.96
14700	0.274656	5591.66	1.79363e+07	1.25646	2074.03
14800	0.270533	5749.62	1.85136e+07	1.25923	2089.47
14900	0.266439	5905.26	1.91071e+07	1.26208	2105.25
15000	0.262377	6057.85	1.97164e+07	1.26492	2121.3
15100	0.258349	6206.76	2.03413e+07	1.26779	2137.66
15200	0.254355	6351.87	2.09787e+07	1.27042	2153.93
15300	0.250405	6490.69	2.16333e+07	1.27357	2171.3
15400	0.246498	6624.45	2.2302e+07	1.27647	2188.55
15500	0.242638	6751.67	2.29842e+07	1.2793	2206.05
15600	0.238826	6871.62	2.36791e+07	1.28184	2223.58
15700	0.235066	6983.86	2.43857e+07	1.28484	2241.82
15800	0.231362	7087.44	2.51039e+07	1.28752	2260.05
15900	0.227714	7181.83	2.58324e+07	1.29012	2278.51
16000	0.224127	7266.45	2.65703e+07	1.29264	2297.18
16100	0.220601	7340.75	2.73165e+07	1.29507	2316.04
16200	0.21714	7404.25	2.80699e+07	1.29739	2335.08
16300	0.213745	7456.54	2.88294e+07	1.29961	2354.28
16400	0.210418	7497.28	2.95939e+07	1.30172	2373.62
16500	0.20716	7526.19	3.03622e+07	1.30371	2393.1
16600	0.203974	7543.16	3.1133e+07	1.30563	2412.73
16700	0.200859	7547.99	3.19051e+07	1.30739	2432.43
16800	0.197818	7540.73	3.26772e+07	1.30904	2452.2
16900	0.194805	7531.72	3.34311e+07	1.3106	2471.76
17000	0.191891	7505.05	3.41934e+07	1.31238	2492.71
17100	0.189065	7464.03	3.49572e+07	1.31369	2512.76
17200	0.186318	7411.16	3.5718e+07	1.31487	2532.75
17300	0.183645	7347.49	3.6473e+07	1.31596	2552.73
17400	0.181047	7273.52	3.72211e+07	1.31695	2572.71
17500	0.178522	7189.9	3.79614e+07	1.31791	2592.72
17600	0.17607	7097.16	3.86927e+07	1.31876	2612.66
17700	0.173689	6996.01	3.94144e+07	1.31955	2632.56
17800	0.17138	6887.16	4.01254e+07	1.32028	2652.42
17900	0.16914	6771.39	4.08251e+07	1.32098	2672.22
18000	0.166968	6649.48	4.15128e+07	1.32166	2691.95
18100	0.164863	6522.2	4.21879e+07	1.32232	2711.62
18200	0.162823	6390.35	4.28499e+07	1.32297	2731.21
18300	0.160847	6254.73	4.34984e+07	1.32364	2750.71
18400	0.158933	6116.12	4.41329e+07	1.32433	2770.14
18500	0.157079	5975.27	4.47532e+07	1.32504	2789.47
18600	0.155284	5832.91	4.53592e+07	1.3258	2808.71
18700	0.153544	5689.73	4.59507e+07	1.32661	2827.86
18800	0.15186	5546.41	4.65276e+07	1.32747	2846.92
18900	0.150228	5403.56	4.709e+07	1.3284	2865.87
19000	0.148647	5261.77	4.76379e+07	1.3294	2884.72
19100	0.147114	5121.56	4.81714e+07	1.33047	2903.47
19200	0.145629	4983.44	4.86907e+07	1.33162	2922.1
19300	0.144197	4846.44	4.91963e+07	1.33288	2940.47
19400	0.142819	4710.28	4.96883e+07	1.33416	2958.46
19500	0.141553	4565.09	5.01673e+07	1.33611	2976.27
19600	0.140238	4439.83	5.06316e+07	1.33762	2994.45
19700	0.138962	4318.47	5.10832e+07	1.33919	3012.5
19800	0.137722	4201.24	5.15226e+07	1.34082	3030.41
19900	0.136517	4088.37	5.19502e+07	1.34249	3048.17
20000	0.135346	3980.01	5.23665e+07	1.3442	3065.75
20100	0.134206	3876.31	5.27719e+07	1.34594	3083.16
20200	0.133097	3777.38	5.31669e+07	1.34768	3100.37
20300	0.132016	3683.33	5.35519e+07	1.34942	3117.37
20400	0.130964	3594.21	5.39276e+07	1.35112	3134.13
20500	0.129937	3510.08	5.42943e+07	1.35278	3150.63
20600	0.128936	3430.97	5.46526e+07	1.35436	3166.86
20700	0.127959	3356.92	5.5003e+07	1.35586	3182.79
20800	0.127004	3287.93	5.5346e+07	1.35724	3198.39
20900	0.126071	3223.99	5.56822e+07	1.35848	3213.63
21000	0.125159	3165.12	5.60119e+07	1.35955	3228.5
21100	0.124266	3111.29	5.63359e+07	1.36045	3242.97
21200	0.123392	3062.49	5.66545e+07	1.36113	3257.02
21300	0.122535	3018.7	5.69683e+07	1.36159	3270.61
21400	0.121695	2979.89	5.72777e+07	1.3618	3283.74
21500	0.120871	2946.06	5.75834e+07	1.36175	3296.38
21600	0.120062	2917.16	5.78857e+07	1.36142	3308.52
21700	0.119267	2893.19	5.81853e+07	1.36081	3320.14
21800	0.118486	2874.12	5.84826e+07	1.3599	3331.25
21900	0.117717	2859.92	5.8778e+07	1.35869	3341.83
22000	0.116961	2850.6	5.90722e+07	1.35724	3351.89
22100	0.116218	2845.95	5.93652e+07	1.35542	3361.41
22200	0.115484	2846.32	5.96583e+07	1.35334	3370.45
22300	0.114759	2851.52	5.99515e+07	1.351	3379.01
22400	0.114044	2861.52	6.02454e+07	1.34839	3387.11
22500	0.113339	2876.47	6.05405e+07	1.34572	3394.97
22600	0.112641	2896.1	6.08373e+07	1.34268	3402.24
22700	0.111951	2920.41	6.11362e+07	1.33927	3408.89
22800	0.111268	2949.63	6.14378e+07	1.33587	3415.42
22900	0.110593	2983.66	6.17424e+07	1.33233	3421.65
23000	0.109923	3022.47	6.20508e+07	1.32868	3427.61
23100	0.10926	3066.09	6.23632e+07	1.32496	3433.35
23200	0.108601	3114.49	6.26802e+07	1.32119	3438.91
23300	0.107948	3167.66	6.30024e+07	1.3174	3444.32
23400	0.107311	3224.97	6.33272e+07	1.3137	3449.41
23500	0.106666	3287.8	6.36609e+07	1.30993	3454.65
23600	0.106025	3355.27	6.40012e+07	1.30622	3459.87
23700	0.105387	3427.44	6.43486e+07	1.30258	3465.09
23800	0.104753	3504.29	6.47034e+07	1.29903	3470.36
23900	0.104121	3585.79	6.50662e+07	1.2956	3475.69
24000	0.103491	3671.88	6.54375e+07	1.29229	3481.13
24100	0.102863	3762.5	6.58178e+07	1.28913	3486.68
24200	0.102237	3857.74	6.62079e+07	1.2861	3492.37
24300	0.101613	3957.27	6.66074e+07	1.28325	3498.25
24400	0.100989	4061.13	6.70171e+07	1.28056	3504.31
24500	0.100367	4169.22	6.74376e+07	1.27806	3510.58
24600	0.0997456	4281.43	6.78693e+07	1.27573	3517.07
24700	0.0991246	4397.64	6.83125e+07	1.27358	3523.78
24800	0.0985039	4517.73	6.87677e+07	1.27162	3530.74
24900	0.0978834	4641.53	6.92353e+07	1.26984	3537.95
25000	0.0972628	4768.89	6.97155e+07	1.26825	3545.42
25100	0.0966422	4899.63	7.02089e+07	1.26684	3553.15
25200	0.0960213	5033.5	7.07159e+07	1.26561	3561.24
25300	0.094696	5173.66	7.12821e+07	1.265	3584
25400	0.0947784	5310.23	7.17711e+07	1.26365	3577.97
25500	0.0941563	5452.45	7.23199e+07	1.26293	3586.8
25600	0.0935336	5596.96	7.28833e+07	1.26237	3595.91
25700	0.0929104	5743.5	7.34614e+07	1.26196	3605.3
25800	0.0922865	5891.79	7.40545e+07	1.26171	3614.96
25900	0.0916622	6041.56	7.46627e+07	1.26159	3624.9
26000	0.0910373	6192.5	7.52862e+07	1.26162	3635.12
26100	0.0904119	6344.31	7.5925e+07	1.26177	3645.62
26200	0.0897862	6496.68	7.65793e+07	1.26204	3656.38
26300	0.0891601	6649.29	7.7249e+07	1.26243	3667.42
26400	0.0885338	6801.79	7.79342e+07	1.26292	3678.72
26500	0.0879074	6953.87	7.86349e+07	1.26352	3690.28
26600	0.087281	7105.18	7.9351e+07	1.26421	3702.1
26700	0.0866549	7255.38	8.00823e+07	1.26498	3714.18
26800	0.086029	7404.13	8.08289e+07	1.26583	3726.5
26900	0.0854037	7551.08	8.15905e+07	1.26676	3739.07
27000	0.084779	7695.89	8.23668e+07	1.26774	3751.88
27100	0.0841553	7838.22	8.31578e+07	1.26879	3764.93
27200	0.0835327	7977.75	8.3963e+07	1.26989	3778.2
27300	0.0829114	8114.15	8.47823e+07	1.27103	3791.7
27400	0.0822915	8247.08	8.56153e+07	1.2722	3805.42
27500	0.0816735	8376.26	8.64615e+07	1.27341	3819.35
27600	0.0810574	8501.2	8.73207e+07	1.27457	3833.37
27700	0.0804436	8621.94	8.81924e+07	1.27583	3847.71
27800	0.0798322	8738.05	8.90761e+07	1.27709	3862.24
27900	0.0792235	8849.26	8.99713e+07	1.27837	3876.95
28000	0.0786178	8955.33	9.08776e+07	1.27965	3891.85
28100	0.0780152	9056.05	9.17944e+07	1.28093	3906.92
28200	0.077416	9151.38	9.27209e+07	1.28227	3922.21
28300	0.0768204	9240.88	9.36566e+07	1.28354	3937.59
28400	0.0762287	9324.27	9.46015e+07	1.2848	3953.22
28500	0.0756411	9401.62	9.55546e+07	1.28604	3968.92
28600	0.0750579	9472.74	9.65153e+07	1.28726	3984.76
28700	0.0744792	9537.53	9.74828e+07	1.28845	4000.73
28800	0.0739052	9595.89	9.84567e+07	1.28962	4016.82
28900	0.0733362	9647.76	9.94361e+07	1.29076	4033.03
29000	0.0727722	9693.09	1.00421e+08	1.29187	4049.35
29100	0.0722136	9731.86	1.01409e+08	1.29295	4065.76
29200	0.0716604	9764.06	1.02402e+08	1.29399	4082.28
29300	0.0711129	9789.73	1.03397e+08	1.295	4098.88
29400	0.0705711	9808.89	1.04394e+08	1.29598	4115.56
29500	0.0700352	9821.62	1.05394e+08	1.29691	4132.32
29600	0.0695054	9827.99	1.06394e+08	1.29782	4149.14
29700	0.0689817	9828.11	1.07394e+08	1.29868	4166.02
29800	0.0684643	9822.1	1.08395e+08	1.29951	4182.96
29900	0.0679532	9810.1	1.09394e+08	1.3003	4199.94
30000	0.0674486	9792.26	1.10392e+08	1.30105	4216.96
