# Supplementary material for: Cross-Code Verification for Improved Thermophysical Properties of Argon, Krypton and Xenon Plasmas
Source: Entropy (Basel). 2026 Jul 22;28(7):830. doi: 10.3390/e28070830 (PMC13409251; doi:10.3390/e28070830)
Supplement: Supplementary file 1 [file entropy-28-00830-s001.zip › Ar_Kr_Xe_Data/Thermodynamic Properties/Argon/TH_Ar Thermodynamics 20 atm.csv]

Te [K]	ρ [kg/m³]	Cₚ [J/(kg·K)]	hₑ + hₕ [J/kg]	γ [–]	a [m/s]
300	32.4553	520.331	156099	1.66667	322.593
400	24.3415	520.331	208132	1.66667	372.498
500	19.4732	520.331	260165	1.66667	416.466
600	16.2277	520.331	312198	1.66667	456.215
700	13.9094	520.331	364231	1.66667	492.769
800	12.1707	520.331	416265	1.66667	526.792
900	10.8184	520.331	468298	1.66667	558.747
1000	9.7366	520.331	520331	1.66667	588.971
1100	8.85145	520.331	572364	1.66667	617.718
1200	8.11383	520.331	624397	1.66667	645.186
1300	7.48969	520.331	676430	1.66667	671.53
1400	6.95471	520.331	728463	1.66667	696.88
1500	6.49107	520.331	780496	1.66667	721.339
1600	6.08537	520.331	832529	1.66667	744.996
1700	5.72741	520.331	884562	1.66667	767.925
1800	5.40922	520.331	936595	1.66667	790.188
1900	5.12453	520.331	988628	1.66667	811.841
2000	4.8683	520.331	1.04066e+06	1.66667	832.931
2100	4.63648	520.331	1.09269e+06	1.66667	853.5
2200	4.42573	520.331	1.14473e+06	1.66667	873.585
2300	4.2333	520.331	1.19676e+06	1.66667	893.219
2400	4.05692	520.331	1.24879e+06	1.66667	912.43
2500	3.89464	520.331	1.30083e+06	1.66667	931.245
2600	3.74485	520.331	1.35286e+06	1.66667	949.688
2700	3.60615	520.331	1.40489e+06	1.66667	967.778
2800	3.47736	520.331	1.45693e+06	1.66667	985.537
2900	3.35745	520.331	1.50896e+06	1.66667	1002.98
3000	3.24553	520.331	1.56099e+06	1.66667	1020.13
3100	3.14084	520.331	1.61302e+06	1.66667	1036.99
3200	3.04269	520.331	1.66506e+06	1.66667	1053.58
3300	2.95048	520.331	1.71709e+06	1.66667	1069.92
3400	2.86371	520.331	1.76912e+06	1.66667	1086.01
3500	2.78189	520.331	1.82116e+06	1.66667	1101.86
3600	2.70461	520.331	1.87319e+06	1.66667	1117.49
3700	2.63151	520.331	1.92522e+06	1.66667	1132.91
3800	2.56226	520.331	1.97726e+06	1.66667	1148.12
3900	2.49656	520.331	2.02929e+06	1.66667	1163.12
4000	2.43415	520.331	2.08132e+06	1.66667	1177.94
4100	2.37478	520.331	2.13336e+06	1.66667	1192.58
4200	2.31824	520.332	2.18539e+06	1.66666	1207.03
4300	2.26433	520.332	2.23742e+06	1.66666	1221.32
4400	2.21286	520.333	2.28946e+06	1.66666	1235.43
4500	2.16369	520.335	2.34149e+06	1.66666	1249.39
4600	2.11665	520.338	2.39352e+06	1.66665	1263.2
4700	2.07162	520.341	2.44556e+06	1.66665	1276.85
4800	2.02846	520.346	2.49759e+06	1.66664	1290.36
4900	1.98706	520.353	2.54963e+06	1.66662	1303.73
5000	1.94732	520.363	2.60166e+06	1.66661	1316.96
5100	1.90914	520.376	2.6537e+06	1.66658	1330.05
5200	1.87242	520.394	2.70574e+06	1.66655	1343.01
5300	1.83709	520.419	2.75778e+06	1.6665	1355.85
5400	1.80307	520.451	2.80982e+06	1.66645	1368.56
5500	1.77029	520.492	2.86187e+06	1.66637	1381.14
5600	1.73868	520.546	2.91392e+06	1.66627	1393.6
5700	1.70817	520.615	2.96598e+06	1.66615	1405.93
5800	1.67872	520.702	3.01804e+06	1.66599	1418.14
5900	1.65026	520.812	3.07012e+06	1.6658	1430.23
6000	1.62276	520.948	3.12221e+06	1.66555	1442.2
6100	1.59615	521.117	3.17431e+06	1.66525	1454.04
6200	1.5704	521.324	3.22643e+06	1.66489	1465.75
6300	1.54547	521.576	3.27858e+06	1.66444	1477.32
6400	1.52132	521.881	3.33075e+06	1.66391	1488.76
6500	1.49791	522.247	3.38296e+06	1.66327	1500.06
6600	1.47521	522.686	3.4352e+06	1.66251	1511.21
6700	1.45318	523.206	3.4875e+06	1.66161	1522.21
6800	1.4318	523.822	3.53985e+06	1.66055	1533.04
6900	1.41103	524.545	3.59227e+06	1.65932	1543.71
7000	1.39086	525.391	3.64477e+06	1.6579	1554.19
7100	1.37125	526.375	3.69736e+06	1.65625	1564.48
7200	1.35219	527.515	3.75005e+06	1.65436	1574.56
7300	1.33364	528.83	3.80287e+06	1.6522	1584.43
7400	1.31559	530.339	3.85584e+06	1.64976	1594.08
7500	1.29801	532.066	3.90896e+06	1.64699	1603.48
7600	1.2809	534.033	3.96228e+06	1.64388	1612.62
7700	1.26422	536.265	4.0158e+06	1.64041	1621.49
7800	1.24796	538.789	4.06957e+06	1.63655	1630.08
7900	1.2321	541.715	4.12361e+06	1.63215	1638.31
8000	1.21664	544.905	4.17797e+06	1.62746	1646.3
8100	1.20154	548.614	4.23267e+06	1.62209	1653.85
8200	1.18681	552.714	4.28776e+06	1.6163	1661.08
8300	1.17242	557.234	4.34327e+06	1.61011	1668.01
8400	1.15836	562.325	4.39928e+06	1.60329	1674.51
8500	1.14461	567.874	4.45581e+06	1.59613	1680.73
8600	1.13117	574.088	4.51294e+06	1.58833	1686.5
8700	1.11802	580.89	4.57072e+06	1.58013	1691.95
8800	1.10516	588.463	4.62922e+06	1.57129	1696.94
8900	1.09256	596.646	4.68851e+06	1.56221	1701.69
9000	1.08023	605.708	4.74868e+06	1.55251	1705.98
9100	1.06814	615.544	4.80979e+06	1.54254	1710
9200	1.0563	626.725	4.87193e+06	1.53156	1713.34
9300	1.04468	638.361	4.93521e+06	1.52097	1716.77
9400	1.03328	650.764	4.99974e+06	1.51032	1720.04
9500	1.0221	664.539	5.06558e+06	1.49911	1722.87
9600	1.01111	679.481	5.13288e+06	1.48763	1725.42
9700	1.00032	695.589	5.20175e+06	1.4761	1727.81
9800	0.989717	712.946	5.2723e+06	1.46451	1730.04
9900	0.979289	731.691	5.34468e+06	1.45279	1732.07
10000	0.969032	751.8	5.41902e+06	1.44116	1734
10100	0.958935	773.396	5.49546e+06	1.42956	1735.85
10200	0.948993	796.513	5.57417e+06	1.41819	1737.76
10300	0.939199	821.247	5.6553e+06	1.40695	1739.61
10400	0.929544	847.718	5.73905e+06	1.39578	1741.38
10500	0.920023	875.901	5.82551e+06	1.38494	1743.24
10600	0.910627	905.889	5.91491e+06	1.37464	1745.37
10700	0.901352	937.847	6.00745e+06	1.36441	1747.42
10800	0.892191	971.823	6.10339e+06	1.35444	1749.57
10900	0.883137	1007.77	6.20279e+06	1.34514	1752.06
11000	0.874184	1046	6.30607e+06	1.33597	1754.56
11100	0.865327	1086.35	6.4132e+06	1.32717	1757.23
11200	0.856559	1129.08	6.52469e+06	1.31885	1760.15
11300	0.847875	1174.24	6.64067e+06	1.31097	1763.3
11400	0.839271	1221.86	6.76136e+06	1.30341	1766.63
11500	0.830741	1271.92	6.88695e+06	1.29636	1770.25
11600	0.822278	1324.53	7.01767e+06	1.28964	1774.07
11700	0.81388	1380.03	7.15411e+06	1.28341	1778.19
11800	0.805541	1438.08	7.29619e+06	1.27767	1782.64
11900	0.797256	1499.09	7.44453e+06	1.27206	1787.16
12000	0.789022	1563.04	7.59915e+06	1.26699	1792.05
12100	0.780834	1629.88	7.76054e+06	1.26238	1797.27
12200	0.772688	1699.33	7.92827e+06	1.25814	1802.76
12300	0.764579	1770.29	8.10071e+06	1.25444	1808.65
12400	0.756507	1846.21	8.28365e+06	1.25083	1814.63
12500	0.748466	1925.23	8.47454e+06	1.24756	1820.88
12600	0.740454	2007.44	8.67369e+06	1.24462	1827.42
12700	0.732467	2092.84	8.88145e+06	1.242	1834.23
12800	0.724504	2181.54	9.09814e+06	1.23969	1841.32
12900	0.716562	2273.47	9.32412e+06	1.23769	1848.69
13000	0.708638	2368.63	9.55971e+06	1.23597	1856.35
13100	0.700731	2467.04	9.80526e+06	1.23453	1864.28
13200	0.692839	2568.7	1.00611e+07	1.23335	1872.49
13300	0.684962	2673.55	1.03276e+07	1.23244	1880.99
13400	0.677095	2780.44	1.06028e+07	1.23188	1889.85
13500	0.669242	2891.52	1.08913e+07	1.23149	1898.94
13600	0.6614	3005.6	1.11915e+07	1.23132	1908.31
13700	0.65357	3122.58	1.15036e+07	1.23132	1917.92
13800	0.645751	3241.88	1.18266e+07	1.23169	1927.94
13900	0.637944	3364.38	1.21634e+07	1.23207	1938.1
14000	0.630149	3489.37	1.25126e+07	1.23278	1948.65
14100	0.622367	3616.7	1.28752e+07	1.23351	1959.37
14200	0.614601	3746.17	1.3251e+07	1.23436	1970.33
14300	0.606851	3877.81	1.36404e+07	1.23553	1981.69
14400	0.599118	4011.45	1.40435e+07	1.23702	1993.49
14500	0.591388	4142.23	1.44461e+07	1.23893	2005.81
14600	0.583695	4278.45	1.48762e+07	1.24063	2018.11
14700	0.576018	4413.82	1.53135e+07	1.24257	2030.81
14800	0.568378	4551.61	1.57715e+07	1.24444	2043.65
14900	0.560768	4689.77	1.62438e+07	1.24649	2056.81
15000	0.553192	4827.83	1.67304e+07	1.24859	2070.23
15100	0.545653	4965.44	1.72313e+07	1.25079	2083.93
15200	0.538155	5102.28	1.77464e+07	1.25309	2097.93
15300	0.5307	5237.54	1.82747e+07	1.2554	2112.16
15400	0.523294	5371.32	1.88172e+07	1.25782	2126.71
15500	0.515942	5502.9	1.9374e+07	1.26031	2141.55
15600	0.508647	5631.79	1.99444e+07	1.26284	2156.63
15700	0.501414	5757.62	2.05282e+07	1.26538	2171.97
15800	0.494233	5879.64	2.11196e+07	1.2681	2187.72
15900	0.487134	5997.55	2.17286e+07	1.27062	2203.52
16000	0.480108	6111	2.23496e+07	1.27324	2219.65
16100	0.47316	6219.26	2.29822e+07	1.27582	2235.98
16200	0.466295	6321.88	2.36258e+07	1.27839	2252.53
16300	0.459513	6418.62	2.42789e+07	1.28099	2269.37
16400	0.452823	6508.38	2.49427e+07	1.28347	2286.33
16500	0.446228	6591.29	2.56155e+07	1.28595	2303.53
16600	0.43973	6665.67	2.62966e+07	1.28844	2320.97
16700	0.433333	6734.43	2.69854e+07	1.29076	2338.48
16800	0.42704	6793.94	2.76809e+07	1.29308	2356.2
16900	0.420854	6845	2.83822e+07	1.29533	2374.1
17000	0.414778	6887.35	2.90886e+07	1.29752	2392.13
17100	0.408815	6921.03	2.9799e+07	1.29968	2410.35
17200	0.402915	6949.78	3.05003e+07	1.30197	2429.02
17300	0.397138	6968.76	3.12065e+07	1.30407	2447.68
17400	0.391519	6975.47	3.19237e+07	1.30595	2466.21
17500	0.386018	6973.01	3.26412e+07	1.30775	2484.83
17600	0.380638	6961.44	3.33582e+07	1.30947	2503.5
17700	0.375379	6940.86	3.40737e+07	1.31111	2522.25
17800	0.370241	6911.52	3.47869e+07	1.31272	2541.1
17900	0.365187	6885.04	3.54901e+07	1.31476	2560.61
18000	0.360156	6846.13	3.61738e+07	1.31586	2579.47
18100	0.355351	6795.29	3.68712e+07	1.31752	2598.97
18200	0.350648	6739.01	3.75606e+07	1.3189	2618.19
18300	0.346088	6672.76	3.82476e+07	1.32016	2637.28
18400	0.341663	6598.1	3.89298e+07	1.32133	2656.25
18500	0.337355	6517.11	3.96042e+07	1.32244	2675.17
18600	0.333162	6430.22	4.02701e+07	1.32345	2694
18700	0.329083	6338.09	4.09269e+07	1.32449	2712.86
18800	0.325115	6241.19	4.15741e+07	1.32551	2731.66
18900	0.321257	6140.06	4.22113e+07	1.32651	2750.44
19000	0.317505	6035.35	4.2838e+07	1.32758	2769.25
19100	0.313859	5927.42	4.34539e+07	1.32858	2787.92
19200	0.310315	5816.9	4.40587e+07	1.32959	2806.53
19300	0.30687	5704.33	4.46521e+07	1.3306	2825.07
19400	0.303523	5590.22	4.5234e+07	1.33163	2843.53
19500	0.30027	5475.08	4.58042e+07	1.3327	2861.93
19600	0.297131	5357.07	4.63636e+07	1.33379	2880.14
19700	0.294059	5240.97	4.69101e+07	1.33521	2898.73
19800	0.29113	5119.31	4.74468e+07	1.33662	2916.79
19900	0.288366	4992.66	4.79738e+07	1.33798	2934.11
20000	0.285695	4864.98	4.84879e+07	1.33895	2950.73
20100	0.282954	4753.33	4.89858e+07	1.3403	2968.62
20200	0.280287	4643.53	4.94723e+07	1.34169	2986.41
20300	0.277692	4535.88	4.99476e+07	1.34311	3004.09
20400	0.275167	4430.64	5.0412e+07	1.34457	3021.66
20500	0.272709	4328.07	5.08656e+07	1.34605	3039.1
20600	0.270315	4228.36	5.13089e+07	1.34756	3056.41
20700	0.267984	4131.73	5.17421e+07	1.34909	3073.58
20800	0.265711	4038.33	5.21654e+07	1.35062	3090.59
20900	0.263496	3948.31	5.25794e+07	1.35214	3107.42
21000	0.261336	3861.91	5.29842e+07	1.35383	3124.32
21100	0.259311	3773.31	5.33782e+07	1.35543	3140.11
21200	0.257359	3687.29	5.37627e+07	1.35722	3155.9
21300	0.25535	3612.39	5.41417e+07	1.35864	3171.95
21400	0.253388	3541.37	5.45131e+07	1.35999	3187.76
21500	0.251469	3474.27	5.48773e+07	1.36126	3203.32
21600	0.249593	3411.15	5.52348e+07	1.36242	3218.6
21700	0.247758	3352.04	5.55859e+07	1.36347	3233.58
21800	0.245962	3296.96	5.5931e+07	1.36439	3248.25
21900	0.244202	3246.07	5.62706e+07	1.36533	3262.8
22000	0.242479	3198.96	5.66051e+07	1.36575	3276.58
22100	0.240789	3156.07	5.69348e+07	1.36616	3290.19
22200	0.239131	3117.72	5.72616e+07	1.36631	3303.34
22300	0.237504	3083.05	5.75833e+07	1.36632	3316.17
22400	0.235907	3052.41	5.79016e+07	1.36611	3328.59
22500	0.234338	3025.83	5.82168e+07	1.36568	3340.59
22600	0.232795	3003.33	5.85294e+07	1.36501	3352.16
22700	0.231278	2984.87	5.88398e+07	1.36411	3363.3
22800	0.229785	2970.48	5.91484e+07	1.36297	3374.01
22900	0.228316	2960.12	5.94556e+07	1.36159	3384.29
23000	0.226868	2953.79	5.9762e+07	1.35998	3394.13
23100	0.225449	2951.23	6.0067e+07	1.35817	3403.51
23200	0.224041	2952.96	6.03727e+07	1.35611	3412.53
23300	0.222653	2958.7	6.06786e+07	1.35384	3421.16
23400	0.221282	2968.44	6.09853e+07	1.35137	3429.41
23500	0.219928	2982.18	6.1293e+07	1.34873	3437.31
23600	0.21859	2999.9	6.16023e+07	1.34592	3444.88
23700	0.217267	3021.61	6.19136e+07	1.34297	3452.14
23800	0.215957	3047.29	6.22271e+07	1.3399	3459.12
23900	0.214662	3076.91	6.25435e+07	1.33672	3465.85
24000	0.213378	3110.49	6.2863e+07	1.33346	3472.36
24100	0.212106	3148	6.31861e+07	1.33013	3478.68
24200	0.210846	3189.44	6.35131e+07	1.32677	3484.84
24300	0.209595	3234.77	6.38446e+07	1.32338	3490.88
24400	0.208354	3283.98	6.41808e+07	1.31999	3496.81
24500	0.207122	3337.06	6.45222e+07	1.31662	3502.67
24600	0.205898	3393.96	6.48691e+07	1.31328	3508.49
24700	0.204681	3454.67	6.52221e+07	1.31	3514.28
24800	0.203472	3519.11	6.55814e+07	1.30675	3520
24900	0.202313	3586.56	6.5941e+07	1.30379	3525.48
25000	0.201115	3658.48	6.6314e+07	1.30075	3531.39
25100	0.199923	3734.01	6.66946e+07	1.29781	3537.38
25200	0.198736	3813.11	6.7083e+07	1.29499	3543.47
25300	0.197553	3895.7	6.74797e+07	1.2923	3549.68
25400	0.196375	3982.12	6.78873e+07	1.28968	3555.96
25500	0.195199	4071.57	6.83016e+07	1.28726	3562.45
25600	0.194028	4164.19	6.87251e+07	1.28498	3569.11
25700	0.192858	4259.97	6.91583e+07	1.28284	3575.94
25800	0.191692	4358.8	6.96014e+07	1.28086	3582.96
25900	0.190528	4460.56	7.00547e+07	1.27902	3590.17
26000	0.189365	4565.13	7.05185e+07	1.27734	3597.58
26100	0.188204	4672.37	7.09932e+07	1.27581	3605.21
26200	0.187045	4782.15	7.14789e+07	1.27442	3613.04
26300	0.185887	4894.31	7.19759e+07	1.27319	3621.1
26400	0.18473	5008.69	7.24845e+07	1.2721	3629.38
26500	0.183574	5125.12	7.30049e+07	1.27115	3637.89
26600	0.182419	5243.43	7.35372e+07	1.27035	3646.62
26700	0.181265	5363.42	7.40818e+07	1.26968	3655.59
26800	0.180111	5484.9	7.46386e+07	1.26915	3664.78
26900	0.178958	5607.67	7.52079e+07	1.26874	3674.21
27000	0.177805	5731.52	7.57899e+07	1.26846	3683.87
27100	0.176653	5856.23	7.63845e+07	1.2683	3693.76
27200	0.175502	5981.59	7.69919e+07	1.26825	3703.88
27300	0.174352	6107.35	7.76121e+07	1.26831	3714.23
27400	0.173202	6233.3	7.82451e+07	1.26847	3724.81
27500	0.172053	6359.2	7.88911e+07	1.26873	3735.61
27600	0.170906	6484.8	7.95498e+07	1.26908	3746.63
27700	0.16976	6609.87	8.02214e+07	1.26953	3757.88
27800	0.168615	6734.16	8.09057e+07	1.27005	3769.34
27900	0.167471	6857.43	8.16027e+07	1.27065	3781.01
28000	0.16633	6979.44	8.23122e+07	1.27132	3792.9
28100	0.165191	7099.94	8.30341e+07	1.27206	3804.99
28200	0.164054	7218.7	8.37682e+07	1.27286	3817.28
28300	0.162919	7335.48	8.45144e+07	1.27371	3829.78
28400	0.161788	7450.04	8.52724e+07	1.27462	3842.47
28500	0.160659	7562.17	8.60419e+07	1.27556	3855.35
28600	0.159534	7671.64	8.68228e+07	1.27655	3868.42
28700	0.158413	7778.23	8.76148e+07	1.27758	3881.68
28800	0.157295	7881.73	8.84175e+07	1.27863	3895.11
28900	0.156183	7981.96	8.92306e+07	1.27972	3908.71
29000	0.155074	8078.71	9.00538e+07	1.28082	3922.48
29100	0.153971	8171.81	9.08866e+07	1.28194	3936.42
29200	0.152873	8261.09	9.17289e+07	1.28308	3950.51
29300	0.151781	8346.39	9.258e+07	1.28423	3964.76
29400	0.150695	8427.56	9.34397e+07	1.28538	3979.15
29500	0.149615	8504.47	9.43074e+07	1.28654	3993.69
29600	0.148541	8576.99	9.51828e+07	1.28769	4008.36
29700	0.147475	8645.02	9.60654e+07	1.28885	4023.17
29800	0.146416	8708.45	9.69547e+07	1.28999	4038.1
29900	0.145364	8767.22	9.78503e+07	1.29113	4053.16
30000	0.14432	8821.24	9.87517e+07	1.29226	4068.33
