# Supplementary material for: Cross-Code Verification for Improved Thermophysical Properties of Argon, Krypton and Xenon Plasmas
Source: Entropy (Basel). 2026 Jul 22;28(7):830. doi: 10.3390/e28070830 (PMC13409251; doi:10.3390/e28070830)
Supplement: Supplementary file 1 [file entropy-28-00830-s001.zip › Ar_Kr_Xe_Data/Thermodynamic Properties/Argon/TH_Ar Thermodynamics 50 atm.csv]

Te [K]	ρ [kg/m³]	Cₚ [J/(kg·K)]	hₑ + hₕ [J/kg]	γ [–]	a [m/s]
300	81.1383	520.331	156099	1.66667	322.593
400	60.8537	520.331	208132	1.66667	372.498
500	48.683	520.331	260165	1.66667	416.466
600	40.5692	520.331	312198	1.66667	456.215
700	34.7736	520.331	364231	1.66667	492.769
800	30.4269	520.331	416265	1.66667	526.792
900	27.0461	520.331	468298	1.66667	558.747
1000	24.3415	520.331	520331	1.66667	588.971
1100	22.1286	520.331	572364	1.66667	617.718
1200	20.2846	520.331	624397	1.66667	645.186
1300	18.7242	520.331	676430	1.66667	671.53
1400	17.3868	520.331	728463	1.66667	696.88
1500	16.2277	520.331	780496	1.66667	721.339
1600	15.2134	520.331	832529	1.66667	744.996
1700	14.3185	520.331	884562	1.66667	767.925
1800	13.5231	520.331	936595	1.66667	790.188
1900	12.8113	520.331	988628	1.66667	811.841
2000	12.1707	520.331	1.04066e+06	1.66667	832.931
2100	11.5912	520.331	1.09269e+06	1.66667	853.5
2200	11.0643	520.331	1.14473e+06	1.66667	873.585
2300	10.5833	520.331	1.19676e+06	1.66667	893.219
2400	10.1423	520.331	1.24879e+06	1.66667	912.43
2500	9.7366	520.331	1.30083e+06	1.66667	931.245
2600	9.36211	520.331	1.35286e+06	1.66667	949.688
2700	9.01537	520.331	1.40489e+06	1.66667	967.778
2800	8.69339	520.331	1.45693e+06	1.66667	985.537
2900	8.39362	520.331	1.50896e+06	1.66667	1002.98
3000	8.11383	520.331	1.56099e+06	1.66667	1020.13
3100	7.85209	520.331	1.61302e+06	1.66667	1036.99
3200	7.60672	520.331	1.66506e+06	1.66667	1053.58
3300	7.37621	520.331	1.71709e+06	1.66667	1069.92
3400	7.15926	520.331	1.76912e+06	1.66667	1086.01
3500	6.95471	520.331	1.82116e+06	1.66667	1101.86
3600	6.76153	520.331	1.87319e+06	1.66667	1117.49
3700	6.57878	520.331	1.92522e+06	1.66667	1132.91
3800	6.40566	520.331	1.97726e+06	1.66667	1148.12
3900	6.24141	520.331	2.02929e+06	1.66667	1163.12
4000	6.08537	520.331	2.08132e+06	1.66667	1177.94
4100	5.93695	520.331	2.13336e+06	1.66667	1192.58
4200	5.79559	520.331	2.18539e+06	1.66667	1207.03
4300	5.66081	520.332	2.23742e+06	1.66666	1221.32
4400	5.53216	520.332	2.28946e+06	1.66666	1235.44
4500	5.40922	520.333	2.34149e+06	1.66666	1249.39
4600	5.29163	520.335	2.39352e+06	1.66666	1263.2
4700	5.17904	520.337	2.44556e+06	1.66665	1276.85
4800	5.07114	520.34	2.49759e+06	1.66665	1290.36
4900	4.96765	520.345	2.54962e+06	1.66664	1303.73
5000	4.8683	520.351	2.60166e+06	1.66663	1316.96
5100	4.77284	520.36	2.65369e+06	1.66661	1330.06
5200	4.68106	520.371	2.70573e+06	1.66659	1343.03
5300	4.59273	520.386	2.75777e+06	1.66656	1355.87
5400	4.50768	520.407	2.80981e+06	1.66653	1368.59
5500	4.42572	520.433	2.86185e+06	1.66648	1381.18
5600	4.34669	520.467	2.91389e+06	1.66642	1393.66
5700	4.27043	520.511	2.96594e+06	1.66634	1406.01
5800	4.1968	520.566	3.018e+06	1.66624	1418.25
5900	4.12567	520.635	3.07006e+06	1.66611	1430.37
6000	4.0569	520.722	3.12212e+06	1.66596	1442.37
6100	3.99039	520.829	3.1742e+06	1.66577	1454.26
6200	3.92602	520.96	3.22629e+06	1.66554	1466.03
6300	3.8637	521.12	3.2784e+06	1.66525	1477.68
6400	3.80332	521.313	3.33052e+06	1.66491	1489.21
6500	3.7448	521.546	3.38266e+06	1.66451	1500.62
6600	3.68805	521.824	3.43483e+06	1.66402	1511.9
6700	3.63299	522.155	3.48703e+06	1.66345	1523.05
6800	3.57954	522.546	3.53926e+06	1.66277	1534.06
6900	3.52765	523.006	3.59154e+06	1.66198	1544.94
7000	3.47723	523.544	3.64387e+06	1.66107	1555.67
7100	3.42822	524.17	3.69626e+06	1.66001	1566.24
7200	3.38058	524.896	3.74871e+06	1.65878	1576.66
7300	3.33423	525.733	3.80125e+06	1.65739	1586.9
7400	3.28912	526.695	3.85388e+06	1.6558	1596.97
7500	3.24522	527.796	3.90661e+06	1.65399	1606.86
7600	3.20245	529.05	3.95946e+06	1.65196	1616.55
7700	3.16079	530.475	4.01244e+06	1.64967	1626.03
7800	3.12019	532.087	4.06558e+06	1.64711	1635.3
7900	3.0806	533.906	4.1189e+06	1.64427	1644.34
8000	3.04199	536.031	4.17241e+06	1.64098	1653.07
8100	3.00432	538.333	4.22616e+06	1.63748	1661.61
8200	2.96755	540.994	4.28015e+06	1.63348	1669.81
8300	2.93165	543.948	4.33442e+06	1.62911	1677.74
8400	2.89658	547.179	4.389e+06	1.62446	1685.43
8500	2.86232	550.785	4.44393e+06	1.61935	1692.79
8600	2.82883	554.792	4.49924e+06	1.61381	1699.84
8700	2.79608	559.238	4.55497e+06	1.60779	1706.54
8800	2.76405	564.073	4.61118e+06	1.60147	1712.98
8900	2.73271	569.448	4.66789e+06	1.59458	1719.02
9000	2.70204	575.403	4.72517e+06	1.5872	1724.7
9100	2.672	581.722	4.78307e+06	1.57967	1730.19
9200	2.64258	588.405	4.84164e+06	1.5721	1735.56
9300	2.61375	596.352	4.90097e+06	1.56313	1740.05
9400	2.58549	604.597	4.96107e+06	1.55439	1744.56
9500	2.55778	613.66	5.02209e+06	1.54509	1748.65
9600	2.53059	623.401	5.08403e+06	1.53563	1752.54
9700	2.50392	633.928	5.14701e+06	1.5259	1756.16
9800	2.47773	645.36	5.2111e+06	1.51577	1759.44
9900	2.45201	657.615	5.27638e+06	1.50557	1762.56
10000	2.42674	670.847	5.34294e+06	1.49508	1765.4
10100	2.40191	685.029	5.4109e+06	1.48455	1768.1
10200	2.37749	700.257	5.48038e+06	1.47392	1770.63
10300	2.35347	716.596	5.55143e+06	1.46315	1772.96
10400	2.32984	734.021	5.62419e+06	1.45245	1775.17
10500	2.30657	752.723	5.69883e+06	1.44161	1777.23
10600	2.28365	772.644	5.77545e+06	1.43108	1779.42
10700	2.26107	793.874	5.85416e+06	1.42039	1781.36
10800	2.23881	816.462	5.93509e+06	1.41011	1783.45
10900	2.21686	840.413	6.01835e+06	1.39995	1785.53
11000	2.19521	865.896	6.10422e+06	1.38994	1787.6
11100	2.17384	892.91	6.19272e+06	1.38005	1789.66
11200	2.15274	921.502	6.2841e+06	1.3706	1791.91
11300	2.13189	951.765	6.37852e+06	1.36135	1794.21
11400	2.11128	982.743	6.47483e+06	1.35289	1796.95
11500	2.0909	1016.44	6.57567e+06	1.34405	1799.37
11600	2.07075	1051.91	6.68006e+06	1.33573	1802.07
11700	2.0508	1089.25	6.78819e+06	1.32774	1804.93
11800	2.03105	1128.58	6.90027e+06	1.32006	1807.95
11900	2.01149	1169.86	7.01651e+06	1.31275	1811.16
12000	1.9921	1213.19	7.13711e+06	1.30579	1814.57
12100	1.97288	1258.61	7.26228e+06	1.2991	1818.14
12200	1.95382	1306.24	7.39227e+06	1.29286	1821.97
12300	1.9349	1356.03	7.52729e+06	1.28705	1826.09
12400	1.91613	1407.56	7.66675e+06	1.28148	1830.35
12500	1.89748	1461.84	7.81246e+06	1.27616	1834.78
12600	1.87895	1518.47	7.96392e+06	1.27125	1839.49
12700	1.86054	1577.26	8.12093e+06	1.26673	1844.49
12800	1.84223	1638.58	8.2845e+06	1.26257	1849.74
12900	1.82403	1702.42	8.45466e+06	1.25843	1855.02
13000	1.80591	1768.76	8.63159e+06	1.25479	1860.68
13100	1.78788	1837.52	8.81553e+06	1.25151	1866.62
13200	1.76993	1906.1	9.00155e+06	1.24879	1873.01
13300	1.75205	1978.47	9.1974e+06	1.24622	1879.54
13400	1.73425	2054.47	9.40324e+06	1.24361	1886.08
13500	1.71651	2133.04	9.61711e+06	1.24138	1892.96
13600	1.69883	2214.03	9.83928e+06	1.23945	1900.1
13700	1.68121	2297.26	1.00695e+07	1.23772	1907.46
13800	1.66364	2383.16	1.03089e+07	1.23604	1914.9
13900	1.64613	2471.51	1.05575e+07	1.23485	1922.79
14000	1.62866	2561.43	1.08136e+07	1.23378	1930.85
14100	1.61124	2654.37	1.1081e+07	1.23289	1939.13
14200	1.59386	2749.46	1.13579e+07	1.2322	1947.63
14300	1.57653	2846.81	1.16452e+07	1.23171	1956.38
14400	1.55924	2946.17	1.19428e+07	1.23135	1965.33
14500	1.54198	3044.58	1.22421e+07	1.23172	1974.96
14600	1.52478	3147.71	1.25602e+07	1.2317	1984.38
14700	1.50758	3245.96	1.28689e+07	1.23285	1994.86
14800	1.49046	3350.83	1.32028e+07	1.23347	2005.03
14900	1.47339	3458.6	1.35524e+07	1.234	2015.23
15000	1.45638	3567.72	1.39132e+07	1.23475	2025.75
15100	1.43939	3675.6	1.42768e+07	1.23586	2036.68
15200	1.42249	3786.8	1.46602e+07	1.23693	2047.71
15300	1.40564	3898.72	1.50551e+07	1.23807	2058.94
15400	1.38886	4011.17	1.54618e+07	1.23932	2070.4
15500	1.37214	4123.97	1.58802e+07	1.2407	2082.11
15600	1.3555	4236.85	1.63104e+07	1.24221	2094.08
15700	1.33894	4349.52	1.67524e+07	1.24374	2106.23
15800	1.32247	4461.74	1.72062e+07	1.24541	2118.65
15900	1.30608	4573.12	1.76718e+07	1.24717	2131.3
16000	1.28975	4682.54	1.81394e+07	1.24923	2144.41
16100	1.27356	4791.68	1.86276e+07	1.25118	2157.56
16200	1.25748	4899.33	1.91272e+07	1.25311	2170.87
16300	1.24151	5005.07	1.9638e+07	1.25514	2184.44
16400	1.22566	5108.61	2.01597e+07	1.25726	2198.27
16500	1.20994	5209.65	2.06922e+07	1.25944	2212.33
16600	1.19435	5307.74	2.12338e+07	1.26157	2226.52
16700	1.17891	5402.51	2.17868e+07	1.26378	2240.97
16800	1.16362	5493.92	2.23497e+07	1.26597	2255.57
16900	1.14849	5581.48	2.2922e+07	1.26825	2270.44
17000	1.13351	5665.03	2.35034e+07	1.27051	2285.47
17100	1.11871	5744.1	2.40933e+07	1.27277	2300.68
17200	1.10408	5818.48	2.46913e+07	1.27503	2316.08
17300	1.08963	5887.9	2.5297e+07	1.2773	2331.65
17400	1.07536	5952.12	2.59097e+07	1.27955	2347.39
17500	1.06129	6010.89	2.6529e+07	1.28179	2363.29
17600	1.04742	6064.01	2.71543e+07	1.28401	2379.34
17700	1.03306	6128.4	2.76975e+07	1.28884	2398.65
17800	1.01956	6171.41	2.83318e+07	1.29009	2414.22
17900	1.00627	6208.86	2.89705e+07	1.29229	2430.82
18000	0.993202	6240.12	2.96128e+07	1.29441	2447.49
18100	0.980347	6265.03	3.02582e+07	1.29644	2464.24
18200	0.967715	6283.64	3.09059e+07	1.29848	2481.13
18300	0.955306	6295.87	3.15553e+07	1.30048	2498.12
18400	0.943123	6301.74	3.22058e+07	1.30243	2515.21
18500	0.93117	6313.33	3.28553e+07	1.30361	2531.68
18600	0.919445	6298.03	3.35071e+07	1.30604	2549.45
18700	0.907928	6282.85	3.4155e+07	1.3082	2567.13
18800	0.896664	6266.03	3.48031e+07	1.30974	2584.26
18900	0.885631	6238.69	3.54493e+07	1.31166	2601.87
19000	0.874829	6208.12	3.60927e+07	1.3133	2619.29
19100	0.864257	6173.67	3.67326e+07	1.31485	2636.69
19200	0.853914	6130.65	3.73687e+07	1.31659	2654.33
19300	0.843798	6084.23	3.80004e+07	1.31817	2671.89
19400	0.833908	6033.07	3.86271e+07	1.31979	2689.53
19500	0.824242	5977.38	3.92484e+07	1.32132	2707.12
19600	0.814797	5917.47	3.98638e+07	1.32282	2724.71
19700	0.80557	5853.67	4.04729e+07	1.3243	2742.3
19800	0.796558	5786.29	4.10753e+07	1.32576	2759.89
19900	0.787758	5715.65	4.16707e+07	1.32721	2777.46
20000	0.779167	5642.07	4.22586e+07	1.32863	2795.01
20100	0.770781	5565.91	4.28389e+07	1.33005	2812.53
20200	0.762596	5487.47	4.34113e+07	1.33146	2830.03
20300	0.754608	5407.09	4.39755e+07	1.33287	2847.5
20400	0.746813	5325.09	4.45314e+07	1.33427	2864.92
20500	0.739206	5241.79	4.50789e+07	1.33568	2882.3
20600	0.731784	5157.51	4.56177e+07	1.33708	2899.64
20700	0.724542	5072.54	4.61478e+07	1.33849	2916.92
20800	0.717475	4987.17	4.66691e+07	1.3399	2934.14
20900	0.710579	4901.68	4.71817e+07	1.34132	2951.3
21000	0.703849	4816.34	4.76854e+07	1.34274	2968.41
21100	0.697281	4731.45	4.81805e+07	1.34417	2985.4
21200	0.690871	4647.16	4.86668e+07	1.3456	3002.33
21300	0.684613	4563.75	4.91444e+07	1.34703	3019.18
21400	0.678503	4481.44	4.96136e+07	1.34846	3035.96
21500	0.672537	4400.42	5.00743e+07	1.34982	3052.41
21600	0.66675	4319.58	5.05269e+07	1.35133	3069.08
21700	0.661058	4241.79	5.09713e+07	1.35274	3085.51
21800	0.655496	4165.92	5.1408e+07	1.35412	3101.82
21900	0.65006	4092.6	5.18383e+07	1.35542	3117.92
22000	0.644747	4020.65	5.22594e+07	1.35676	3133.96
22100	0.639552	3950.9	5.26731e+07	1.35807	3149.85
22200	0.634472	3883.48	5.30798e+07	1.35933	3165.58
22300	0.629501	3818.49	5.34797e+07	1.36055	3181.14
22400	0.624637	3756.02	5.38729e+07	1.3617	3196.52
22500	0.619875	3696.15	5.42598e+07	1.36279	3211.7
22600	0.615212	3638.96	5.46407e+07	1.36381	3226.68
22700	0.610644	3584.5	5.50158e+07	1.36473	3241.44
22800	0.606169	3532.84	5.53854e+07	1.36556	3255.97
22900	0.601782	3484.02	5.57498e+07	1.36629	3270.26
23000	0.59748	3438.08	5.61092e+07	1.3669	3284.29
23100	0.59326	3395.06	5.64641e+07	1.36737	3298.03
23200	0.589119	3355.03	5.68147e+07	1.36771	3311.6
23300	0.586848	3280.53	5.71173e+07	1.37024	3320.03
23400	0.582848	3247.71	5.74578e+07	1.37034	3332.89
23500	0.578917	3217.91	5.7795e+07	1.37026	3345.43
23600	0.575054	3191.11	5.81292e+07	1.37002	3357.67
23700	0.571255	3167.36	5.84607e+07	1.36961	3369.57
23800	0.567517	3146.64	5.87898e+07	1.36902	3381.15
23900	0.563839	3128.97	5.91169e+07	1.36826	3392.4
24000	0.560218	3114.36	5.94422e+07	1.36731	3403.32
24100	0.556651	3102.79	5.97661e+07	1.36618	3413.9
24200	0.553136	3094.29	6.0089e+07	1.36488	3424.15
24300	0.549672	3088.83	6.0411e+07	1.36341	3434.08
24400	0.546255	3086.43	6.07326e+07	1.36176	3443.69
24500	0.542885	3087.09	6.1054e+07	1.35996	3452.98
24600	0.539558	3090.78	6.13756e+07	1.358	3461.98
24700	0.536273	3097.53	6.16977e+07	1.3559	3470.69
24800	0.533028	3107.37	6.20205e+07	1.35378	3479.27
24900	0.529822	3120.17	6.23445e+07	1.35142	3487.45
25000	0.526653	3135.9	6.26699e+07	1.34883	3495.22
25100	0.523518	3154.72	6.29971e+07	1.34626	3502.92
25200	0.520417	3176.53	6.33263e+07	1.3436	3510.41
25300	0.517347	3201.25	6.36578e+07	1.34087	3517.71
25400	0.514307	3229.17	6.39924e+07	1.33807	3524.82
25500	0.511296	3259.88	6.43296e+07	1.33523	3531.8
25600	0.508313	3293.53	6.46701e+07	1.33237	3538.65
25700	0.505355	3330.08	6.50142e+07	1.32948	3545.39
25800	0.502422	3369.53	6.53622e+07	1.32659	3552.04
25900	0.499512	3411.83	6.57144e+07	1.32371	3558.62
26000	0.496625	3456.96	6.60711e+07	1.32085	3565.16
26100	0.493758	3504.88	6.64325e+07	1.31803	3571.66
26200	0.490911	3555.7	6.67995e+07	1.31522	3578.13
26300	0.488082	3609.18	6.7172e+07	1.31248	3584.61
26400	0.485271	3665.34	6.75495e+07	1.30981	3591.13
26500	0.482477	3724.08	6.79329e+07	1.30721	3597.69
26600	0.479698	3785.4	6.83225e+07	1.30469	3604.31
26700	0.476934	3849.26	6.87185e+07	1.30225	3610.99
26800	0.474183	3915.59	6.91212e+07	1.29991	3617.75
26900	0.471446	3984.87	6.9534e+07	1.29759	3624.51
27000	0.468721	4055.95	6.9951e+07	1.29545	3631.47
27100	0.466008	4129.29	7.03754e+07	1.29341	3638.54
27200	0.463305	4204.83	7.08075e+07	1.29147	3645.7
27300	0.460612	4282.47	7.12474e+07	1.28964	3652.99
27400	0.457955	4361.9	7.16933e+07	1.28797	3660.34
27500	0.455281	4444.1	7.21536e+07	1.2863	3667.89
27600	0.452615	4527.48	7.26186e+07	1.28486	3675.54
27700	0.449959	4614.44	7.31057e+07	1.28325	3683.26
27800	0.447309	4701.93	7.35945e+07	1.28191	3691.23
27900	0.444667	4790.18	7.40866e+07	1.28077	3699.47
28000	0.442031	4879.78	7.45879e+07	1.27974	3707.88
28100	0.439402	4970.63	7.50985e+07	1.27882	3716.45
28200	0.43678	5062.63	7.56185e+07	1.27801	3725.19
28300	0.434163	5155.62	7.6148e+07	1.2773	3734.11
28400	0.431553	5249.49	7.66872e+07	1.2767	3743.21
28500	0.428949	5344.09	7.72362e+07	1.2762	3752.48
28600	0.42635	5439.29	7.77949e+07	1.2758	3761.93
28700	0.423758	5534.93	7.83634e+07	1.2755	3771.55
28800	0.421171	5630.88	7.89419e+07	1.27528	3781.35
28900	0.41859	5727.01	7.95305e+07	1.27516	3791.32
29000	0.416015	5823.13	8.01288e+07	1.27512	3801.48
29100	0.413446	5919.1	8.07369e+07	1.27516	3811.8
29200	0.410883	6014.78	8.1355e+07	1.27529	3822.3
29300	0.408326	6110.01	8.19829e+07	1.27548	3832.97
29400	0.405776	6204.64	8.26205e+07	1.27576	3843.81
29500	0.403233	6298.52	8.32679e+07	1.27609	3854.82
29600	0.400697	6391.5	8.3925e+07	1.2765	3866
29700	0.398168	6483.43	8.45915e+07	1.27696	3877.33
29800	0.395647	6574.16	8.52675e+07	1.27748	3888.83
29900	0.393134	6663.55	8.59528e+07	1.27806	3900.49
30000	0.390629	6751.45	8.66472e+07	1.27869	3912.31
