# Supplementary material for: Cross-Code Verification for Improved Thermophysical Properties of Argon, Krypton and Xenon Plasmas
Source: Entropy (Basel). 2026 Jul 22;28(7):830. doi: 10.3390/e28070830 (PMC13409251; doi:10.3390/e28070830)
Supplement: Supplementary file 1 [file entropy-28-00830-s001.zip › Ar_Kr_Xe_Data/Thermodynamic Properties/Argon/TH_Ar Thermodynamics 100 atm.csv]

Te [K]	ρ [kg/m³]	Cₚ [J/(kg·K)]	hₑ + hₕ [J/kg]	γ [–]	a [m/s]
300	162.277	520.331	156099	1.66667	322.593
400	121.707	520.331	208132	1.66667	372.498
500	97.366	520.331	260165	1.66667	416.466
600	81.1383	520.331	312198	1.66667	456.215
700	69.5471	520.331	364231	1.66667	492.769
800	60.8537	520.331	416265	1.66667	526.792
900	54.0922	520.331	468298	1.66667	558.747
1000	48.683	520.331	520331	1.66667	588.971
1100	44.2573	520.331	572364	1.66667	617.718
1200	40.5692	520.331	624397	1.66667	645.186
1300	37.4485	520.331	676430	1.66667	671.53
1400	34.7736	520.331	728463	1.66667	696.88
1500	32.4553	520.331	780496	1.66667	721.339
1600	30.4269	520.331	832529	1.66667	744.996
1700	28.6371	520.331	884562	1.66667	767.925
1800	27.0461	520.331	936595	1.66667	790.188
1900	25.6226	520.331	988628	1.66667	811.841
2000	24.3415	520.331	1.04066e+06	1.66667	832.931
2100	23.1824	520.331	1.09269e+06	1.66667	853.5
2200	22.1286	520.331	1.14473e+06	1.66667	873.585
2300	21.1665	520.331	1.19676e+06	1.66667	893.219
2400	20.2846	520.331	1.24879e+06	1.66667	912.43
2500	19.4732	520.331	1.30083e+06	1.66667	931.245
2600	18.7242	520.331	1.35286e+06	1.66667	949.688
2700	18.0307	520.331	1.40489e+06	1.66667	967.778
2800	17.3868	520.331	1.45693e+06	1.66667	985.537
2900	16.7872	520.331	1.50896e+06	1.66667	1002.98
3000	16.2277	520.331	1.56099e+06	1.66667	1020.13
3100	15.7042	520.331	1.61302e+06	1.66667	1036.99
3200	15.2134	520.331	1.66506e+06	1.66667	1053.58
3300	14.7524	520.331	1.71709e+06	1.66667	1069.92
3400	14.3185	520.331	1.76912e+06	1.66667	1086.01
3500	13.9094	520.331	1.82116e+06	1.66667	1101.86
3600	13.5231	520.331	1.87319e+06	1.66667	1117.49
3700	13.1576	520.331	1.92522e+06	1.66667	1132.91
3800	12.8113	520.331	1.97726e+06	1.66667	1148.12
3900	12.4828	520.331	2.02929e+06	1.66667	1163.12
4000	12.1707	520.331	2.08132e+06	1.66667	1177.94
4100	11.8739	520.331	2.13336e+06	1.66667	1192.58
4200	11.5912	520.331	2.18539e+06	1.66667	1207.03
4300	11.3216	520.331	2.23742e+06	1.66667	1221.32
4400	11.0643	520.332	2.28946e+06	1.66666	1235.44
4500	10.8184	520.333	2.34149e+06	1.66666	1249.4
4600	10.5833	520.334	2.39352e+06	1.66666	1263.2
4700	10.3581	520.335	2.44555e+06	1.66666	1276.86
4800	10.1423	520.338	2.49759e+06	1.66665	1290.37
4900	9.9353	520.341	2.54962e+06	1.66665	1303.74
5000	9.7366	520.345	2.60166e+06	1.66664	1316.97
5100	9.54568	520.351	2.65369e+06	1.66663	1330.07
5200	9.36211	520.359	2.70573e+06	1.66661	1343.04
5300	9.18547	520.37	2.75776e+06	1.66659	1355.88
5400	9.01536	520.384	2.8098e+06	1.66657	1368.6
5500	8.85145	520.403	2.86184e+06	1.66653	1381.21
5600	8.69338	520.427	2.91388e+06	1.66649	1393.69
5700	8.54087	520.458	2.96593e+06	1.66643	1406.05
5800	8.39361	520.497	3.01797e+06	1.66636	1418.3
5900	8.25134	520.546	3.07003e+06	1.66628	1430.44
6000	8.11381	520.608	3.12208e+06	1.66617	1442.46
6100	7.98079	520.683	3.17415e+06	1.66603	1454.38
6200	7.85206	520.776	3.22622e+06	1.66587	1466.18
6300	7.72742	520.89	3.2783e+06	1.66566	1477.86
6400	7.60666	521.027	3.3304e+06	1.66542	1489.44
6500	7.48963	521.192	3.38251e+06	1.66513	1500.9
6600	7.37613	521.39	3.43464e+06	1.66479	1512.25
6700	7.26602	521.625	3.48679e+06	1.66438	1523.47
6800	7.15914	521.902	3.53897e+06	1.6639	1534.58
6900	7.05536	522.229	3.59118e+06	1.66334	1545.56
7000	6.95453	522.611	3.64342e+06	1.66268	1556.42
7100	6.85654	523.057	3.69571e+06	1.66192	1567.14
7200	6.76126	523.573	3.74804e+06	1.66105	1577.72
7300	6.66858	524.169	3.80043e+06	1.66004	1588.17
7400	6.5784	524.854	3.85288e+06	1.6589	1598.46
7500	6.49062	525.639	3.90541e+06	1.6576	1608.6
7600	6.40513	526.532	3.95803e+06	1.65612	1618.57
7700	6.32184	527.549	4.01074e+06	1.65447	1628.38
7800	6.24068	528.698	4.06357e+06	1.65261	1638
7900	6.16155	530	4.11652e+06	1.65053	1647.44
8000	6.08438	531.459	4.16961e+06	1.64822	1656.68
8100	6.0091	533.174	4.22286e+06	1.64553	1665.66
8200	5.93563	535.088	4.2763e+06	1.64255	1674.41
8300	5.86391	537.173	4.32994e+06	1.63937	1682.97
8400	5.79386	539.532	4.3838e+06	1.63581	1691.26
8500	5.72543	542.122	4.43791e+06	1.63198	1699.32
8600	5.65856	545.043	4.4923e+06	1.6277	1707.07
8700	5.5932	548.199	4.547e+06	1.62321	1714.62
8800	5.52927	551.716	4.60203e+06	1.61826	1721.85
8900	5.46674	555.417	4.65744e+06	1.61327	1728.96
9000	5.40555	559.878	4.71325e+06	1.60718	1735.4
9100	5.34566	564.496	4.76952e+06	1.60118	1741.79
9200	5.28702	569.608	4.82629e+06	1.59465	1747.81
9300	5.22957	575.393	4.88358e+06	1.58745	1753.36
9400	5.17329	581.204	4.94148e+06	1.58058	1759
9500	5.11812	587.748	5e+06	1.57304	1764.18
9600	5.06404	594.883	5.05922e+06	1.56505	1769
9700	5.01099	602.57	5.11919e+06	1.55683	1773.59
9800	4.95895	610.89	5.17998e+06	1.54828	1777.89
9900	4.90786	619.91	5.24165e+06	1.53933	1781.86
10000	4.85771	629.572	5.30426e+06	1.53023	1785.64
10100	4.80846	640.038	5.36792e+06	1.52075	1789.09
10200	4.76007	651.242	5.43269e+06	1.51116	1792.37
10300	4.71251	663.251	5.49864e+06	1.50141	1795.45
10400	4.66575	676.147	5.56584e+06	1.49141	1798.27
10500	4.61976	689.934	5.63444e+06	1.48137	1800.96
10600	4.57451	704.638	5.70448e+06	1.47128	1803.52
10700	4.52998	720.394	5.7761e+06	1.46103	1805.87
10800	4.48613	737.152	5.8494e+06	1.45086	1808.17
10900	4.44294	754.459	5.92384e+06	1.44116	1810.66
11000	4.40038	773.395	6.00073e+06	1.43101	1812.76
11100	4.35843	793.47	6.07964e+06	1.42104	1814.88
11200	4.31706	814.787	6.16067e+06	1.41103	1816.89
11300	4.27625	837.363	6.24397e+06	1.40139	1819.03
11400	4.23598	861.242	6.32968e+06	1.39185	1821.15
11500	4.19622	886.498	6.41793e+06	1.38236	1823.22
11600	4.15695	913.142	6.50887e+06	1.37322	1825.42
11700	4.11816	941.032	6.60229e+06	1.36455	1827.87
11800	4.07981	970.633	6.69903e+06	1.35578	1830.17
11900	4.04189	1001.8	6.79892e+06	1.34742	1832.68
12000	4.00438	1034.44	6.90194e+06	1.33932	1835.3
12100	3.96725	1068.81	7.00859e+06	1.33167	1838.17
12200	3.9305	1104.89	7.11896e+06	1.324	1840.97
12300	3.89411	1142.77	7.23318e+06	1.31676	1844.02
12400	3.85804	1180.87	7.34916e+06	1.31036	1847.6
12500	3.8223	1221.59	7.47032e+06	1.30414	1851.28
12600	3.78686	1264.7	7.59684e+06	1.29767	1854.75
12700	3.75171	1309.69	7.72797e+06	1.2917	1858.53
12800	3.71683	1356.53	7.86375e+06	1.28605	1862.52
12900	3.68221	1405.35	8.00454e+06	1.28067	1866.7
13000	3.64784	1456.26	8.15068e+06	1.27567	1871.12
13100	3.61369	1508.73	8.30141e+06	1.27099	1875.77
13200	3.57976	1563.69	8.45854e+06	1.26666	1880.68
13300	3.54604	1620.62	8.62143e+06	1.26237	1885.62
13400	3.51251	1679.69	8.79054e+06	1.25839	1890.78
13500	3.47916	1738.9	8.96201e+06	1.25513	1896.5
13600	3.44597	1798.03	9.1354e+06	1.25263	1902.82
13700	3.41296	1861.69	9.32033e+06	1.24961	1908.76
13800	3.3801	1928.72	9.51459e+06	1.24674	1914.85
13900	3.3474	1997.7	9.71596e+06	1.24404	1921.08
14000	3.31482	2067.12	9.92068e+06	1.24202	1927.88
14100	3.28238	2140.26	1.01366e+07	1.23991	1934.65
14200	3.25007	2215.37	1.03604e+07	1.23797	1941.6
14300	3.21788	2292.48	1.05921e+07	1.23621	1948.72
14400	3.1858	2371.53	1.0832e+07	1.23469	1956.1
14500	3.15383	2452.46	1.10804e+07	1.23335	1963.67
14600	3.12196	2533.7	1.13329e+07	1.23251	1971.7
14700	3.09022	2618.15	1.15984e+07	1.23147	1979.64
14800	3.05857	2704.25	1.18728e+07	1.23062	1987.8
14900	3.02702	2792.09	1.21557e+07	1.23017	1996.35
15000	2.99558	2881.46	1.24486e+07	1.22977	2005.03
15100	2.96424	2972.32	1.27509e+07	1.22959	2013.97
15200	2.93301	3064.48	1.3063e+07	1.2295	2023.06
15300	2.90188	3157.83	1.33848e+07	1.22948	2032.31
15400	2.87085	3252.26	1.37165e+07	1.22979	2041.92
15500	2.83972	3335.76	1.40141e+07	1.2315	2052.85
15600	2.80891	3431.77	1.43633e+07	1.23201	2062.84
15700	2.7782	3528.3	1.47215e+07	1.23263	2073.03
15800	2.74762	3625.34	1.5091e+07	1.23331	2083.38
15900	2.71711	3720.77	1.54611e+07	1.23449	2094.28
16000	2.68679	3818.46	1.58506e+07	1.2354	2105.05
16100	2.65661	3916.11	1.62503e+07	1.23651	2116.12
16200	2.62657	4013.56	1.66603e+07	1.23767	2127.35
16300	2.59669	4110.58	1.70805e+07	1.23892	2138.79
16400	2.56697	4207	1.75108e+07	1.24015	2150.34
16500	2.53737	4301.56	1.79445e+07	1.24185	2162.44
16600	2.508	4396.09	1.83947e+07	1.24337	2174.5
16700	2.47877	4488.68	1.88492e+07	1.24506	2186.87
16800	2.44978	4580.5	1.93188e+07	1.24667	2199.29
16900	2.42098	4670.28	1.9796e+07	1.2485	2212.05
17000	2.39241	4758.42	2.02846e+07	1.25022	2224.85
17100	2.36405	4842.67	2.07815e+07	1.25223	2238.05
17200	2.33594	4927.3	2.12882e+07	1.25399	2251.17
17300	2.30808	5008.38	2.18035e+07	1.25588	2264.54
17400	2.28023	5086.41	2.23043e+07	1.2583	2278.64
17500	2.25287	5161.44	2.28355e+07	1.26023	2292.35
17600	2.22577	5234.79	2.33743e+07	1.26219	2306.24
17700	2.19897	5302.07	2.39207e+07	1.2643	2320.41
17800	2.17216	5368.85	2.44507e+07	1.26635	2334.78
17900	2.14593	5429.33	2.50103e+07	1.26891	2349.66
18000	2.12	5486.64	2.55761e+07	1.271	2364.25
18100	2.09439	5539.78	2.61478e+07	1.2731	2378.99
18200	2.0691	5588.62	2.67249e+07	1.2752	2393.87
18300	2.04414	5633.03	2.7307e+07	1.2773	2408.88
18400	2.01951	5672.89	2.78935e+07	1.2794	2424.03
18500	1.99524	5708.11	2.84841e+07	1.28154	2439.35
18600	1.9713	5738.62	2.90782e+07	1.28364	2454.75
18700	1.94773	5764.35	2.96754e+07	1.28567	2470.21
18800	1.92451	5785.27	3.02751e+07	1.28774	2485.83
18900	1.90165	5801.36	3.08768e+07	1.28979	2501.54
19000	1.87916	5812.63	3.148e+07	1.29182	2517.35
19100	1.85704	5819.24	3.20843e+07	1.2939	2533.31
19200	1.83523	5821.87	3.26858e+07	1.29595	2549.39
19300	1.81385	5818.91	3.32907e+07	1.29794	2565.47
19400	1.79285	5811.43	3.3895e+07	1.29992	2581.62
19500	1.77184	5803.9	3.44818e+07	1.30222	2598.44
19600	1.75158	5788.08	3.50843e+07	1.30408	2614.67
19700	1.73169	5768.85	3.56847e+07	1.3059	2630.92
19800	1.71217	5739.39	3.62826e+07	1.3081	2647.63
19900	1.69303	5715.89	3.6878e+07	1.30964	2663.74
20000	1.67426	5682.58	3.74704e+07	1.31153	2680.26
20100	1.65586	5646.23	3.80591e+07	1.31336	2696.76
20200	1.63783	5606.37	3.8644e+07	1.31516	2713.29
20300	1.62016	5563.21	3.92245e+07	1.31695	2729.84
20400	1.60285	5517.04	3.98006e+07	1.31872	2746.41
20500	1.58589	5467.85	4.03716e+07	1.32048	2762.99
20600	1.56928	5416.04	4.09375e+07	1.32223	2779.58
20700	1.55302	5361.81	4.1498e+07	1.32396	2796.17
20800	1.5371	5305.36	4.20528e+07	1.32568	2812.76
20900	1.52152	5246.91	4.26016e+07	1.32738	2829.34
21000	1.50627	5186.65	4.31443e+07	1.329	2845.82
21100	1.49134	5124.86	4.36807e+07	1.33061	2862.3
21200	1.47673	5061.79	4.42107e+07	1.33236	2878.88
21300	1.46244	4997.6	4.47342e+07	1.33402	2895.37
21400	1.44845	4932.53	4.52509e+07	1.33577	2911.94
21500	1.43476	4866.75	4.57608e+07	1.33743	2928.38
21600	1.42136	4800.49	4.6264e+07	1.33907	2944.77
21700	1.40826	4733.91	4.67602e+07	1.3407	2961.12
21800	1.39543	4667.23	4.72495e+07	1.34233	2977.41
21900	1.38288	4600.64	4.77319e+07	1.34394	2993.65
22000	1.37059	4534.43	4.82077e+07	1.34553	3009.82
22100	1.35857	4468.53	4.86764e+07	1.34712	3025.94
22200	1.3468	4403.22	4.91382e+07	1.34869	3041.97
22300	1.33528	4338.66	4.95934e+07	1.35024	3057.93
22400	1.324	4275.19	5.00424e+07	1.35176	3073.79
22500	1.31296	4213.02	5.04851e+07	1.35354	3089.9
22600	1.30277	4142.03	5.09226e+07	1.35474	3104.32
22700	1.29218	4081.98	5.13513e+07	1.35617	3119.87
22800	1.28181	4023.3	5.17739e+07	1.35757	3135.3
22900	1.27164	3966.11	5.21904e+07	1.35893	3150.62
23000	1.26168	3910.43	5.2601e+07	1.3603	3165.87
23100	1.25204	3854.79	5.30055e+07	1.36151	3180.65
23200	1.24247	3802.65	5.34048e+07	1.36269	3195.53
23300	1.23308	3752.35	5.37988e+07	1.36381	3210.25
23400	1.22387	3704.03	5.41876e+07	1.36498	3224.97
23500	1.21483	3657.52	5.45715e+07	1.36581	3239.19
23600	1.20597	3613.11	5.49506e+07	1.36668	3253.38
23700	1.19727	3570.78	5.53253e+07	1.36745	3267.37
23800	1.18872	3530.57	5.56956e+07	1.36813	3281.16
23900	1.18033	3492.53	5.60619e+07	1.36869	3294.73
24000	1.17209	3456.7	5.64243e+07	1.36915	3308.08
24100	1.16399	3423.11	5.67831e+07	1.36948	3321.2
24200	1.15603	3391.79	5.71385e+07	1.36969	3334.08
24300	1.14821	3362.76	5.74908e+07	1.36978	3346.71
24400	1.14051	3336.06	5.78401e+07	1.36972	3359.1
24500	1.13294	3311.7	5.81868e+07	1.36954	3371.22
24600	1.12549	3289.7	5.85311e+07	1.36921	3383.09
24700	1.11815	3270.08	5.88732e+07	1.36874	3394.69
24800	1.11093	3252.85	5.92134e+07	1.36812	3406.03
24900	1.10382	3238.01	5.9552e+07	1.36737	3417.09
25000	1.09681	3225.59	5.98891e+07	1.36647	3427.89
25100	1.0899	3215.59	6.0225e+07	1.36542	3438.42
25200	1.08309	3208	6.056e+07	1.36424	3448.68
25300	1.07637	3202.84	6.08944e+07	1.36292	3458.68
25400	1.06975	3200.1	6.12283e+07	1.36146	3468.43
25500	1.06321	3199.8	6.15621e+07	1.35988	3477.92
25600	1.05675	3201.92	6.18959e+07	1.35815	3487
25700	1.05038	3206.47	6.22302e+07	1.35638	3496.21
25800	1.04408	3213.37	6.2565e+07	1.35435	3504.86
25900	1.03881	3216.1	6.2877e+07	1.35292	3511.79
26000	1.03265	3228.42	6.32145e+07	1.35074	3520.08
26100	1.02656	3243.05	6.35529e+07	1.34851	3528.2
26200	1.02054	3259.82	6.38922e+07	1.34622	3536.17
26300	1.01458	3279.24	6.42346e+07	1.34383	3543.92
26400	1.00868	3300.81	6.4578e+07	1.34142	3551.57
26500	1.00284	3324.6	6.49237e+07	1.33896	3559.09
26600	0.997058	3351.6	6.52756e+07	1.33636	3566.34
26700	0.991325	3382	6.56356e+07	1.3336	3573.3
26800	0.985648	3412.91	6.59903e+07	1.33106	3580.48
26900	0.98002	3446	6.63484e+07	1.32852	3587.58
27000	0.974439	3481.33	6.671e+07	1.32598	3594.62
27100	0.968904	3518.87	6.70754e+07	1.32347	3601.62
27200	0.963412	3558.58	6.74448e+07	1.32097	3608.58
27300	0.957961	3600.46	6.78185e+07	1.31852	3615.55
27400	0.952551	3644.41	6.81967e+07	1.31608	3622.45
27500	0.948073	3686.19	6.8546e+07	1.31413	3627.29
27600	0.942728	3734.45	6.89333e+07	1.31179	3634.24
27700	0.937417	3784.65	6.93258e+07	1.3095	3641.21
27800	0.932139	3836.79	6.97236e+07	1.30727	3648.22
27900	0.926893	3890.83	7.01269e+07	1.30511	3655.28
28000	0.921678	3946.71	7.05359e+07	1.30303	3662.4
28100	0.916491	4004.38	7.09508e+07	1.30101	3669.58
28200	0.911332	4063.78	7.13718e+07	1.29908	3676.85
28300	0.906199	4125.02	7.18004e+07	1.29722	3684.16
28400	0.901092	4187.83	7.22353e+07	1.29548	3691.44
28500	0.896009	4252.33	7.26771e+07	1.29372	3699.09
28600	0.89095	4318.02	7.31243e+07	1.29213	3706.74
28700	0.885913	4385.11	7.35783e+07	1.29064	3714.49
28800	0.880898	4453.53	7.40395e+07	1.28923	3722.36
28900	0.875904	4523.18	7.45077e+07	1.28791	3730.35
29000	0.870929	4594	7.49833e+07	1.28668	3738.47
29100	0.865974	4665.89	7.54663e+07	1.28555	3746.71
29200	0.861038	4738.77	7.59568e+07	1.2845	3755.05
29300	0.85612	4812.56	7.6455e+07	1.28355	3763.58
29400	0.851221	4887.51	7.6965e+07	1.28263	3772.12
29500	0.846338	4962.75	7.74787e+07	1.28176	3780.78
29600	0.841473	5038.78	7.80003e+07	1.28131	3790.05
29700	0.836649	5115.38	7.85339e+07	1.28039	3798.49
29800	0.831817	5192.48	7.9074e+07	1.27995	3807.88
29900	0.827001	5269.6	7.96196e+07	1.27951	3817.21
30000	0.8222	5346.92	8.01732e+07	1.27915	3826.69
