# Supplementary material for: Cross-Code Verification for Improved Thermophysical Properties of Argon, Krypton and Xenon Plasmas
Source: Entropy (Basel). 2026 Jul 22;28(7):830. doi: 10.3390/e28070830 (PMC13409251; doi:10.3390/e28070830)
Supplement: Supplementary file 1 [file entropy-28-00830-s001.zip › Ar_Kr_Xe_Data/Thermodynamic Properties/Krypton/TH_Kr Thermodynamics 1 atm.csv]

Te [K]	ρ [kg/m³]	Cₚ [J/(kg·K)]	hₑ + hₕ [J/kg]	γ [–]	a [m/s]
300	3.40404	248.051	74415.3	1.66667	222.733
400	2.55303	248.051	99220.4	1.66667	257.19
500	2.04242	248.051	124025	1.66667	287.548
600	1.70202	248.051	148831	1.66667	314.993
700	1.45887	248.051	173636	1.66667	340.231
800	1.27651	248.051	198441	1.66667	363.722
900	1.13468	248.051	223246	1.66667	385.786
1000	1.02121	248.051	248051	1.66667	406.654
1100	0.928374	248.051	272856	1.66667	426.502
1200	0.85101	248.051	297661	1.66667	445.467
1300	0.785548	248.051	322466	1.66667	463.657
1400	0.729437	248.051	347271	1.66667	481.159
1500	0.680808	248.051	372076	1.66667	498.047
1600	0.638257	248.051	396881	1.66667	514.381
1700	0.600713	248.051	421686	1.66667	530.212
1800	0.56734	248.051	446492	1.66667	545.583
1900	0.53748	248.051	471297	1.66667	560.533
2000	0.510606	248.051	496102	1.66667	575.095
2100	0.486291	248.051	520907	1.66667	589.297
2200	0.464187	248.051	545712	1.66667	603.165
2300	0.444005	248.051	570517	1.66667	616.721
2400	0.425505	248.051	595322	1.66667	629.985
2500	0.408485	248.051	620127	1.66667	642.976
2600	0.392774	248.051	644932	1.66667	655.709
2700	0.378227	248.051	669737	1.66667	668.2
2800	0.364719	248.051	694542	1.66667	680.462
2900	0.352142	248.051	719348	1.66667	692.506
3000	0.340404	248.051	744153	1.66667	704.345
3100	0.329423	248.051	768958	1.66667	715.988
3200	0.319129	248.051	793763	1.66667	727.444
3300	0.309458	248.051	818568	1.66667	738.723
3400	0.300356	248.051	843373	1.66667	749.832
3500	0.291775	248.051	868178	1.66666	760.779
3600	0.28367	248.052	892983	1.66666	771.57
3700	0.276003	248.052	917789	1.66666	782.213
3800	0.26874	248.054	942594	1.66666	792.712
3900	0.261849	248.055	967399	1.66665	803.072
4000	0.255303	248.058	992205	1.66664	813.3
4100	0.249076	248.063	1.01701e+06	1.66662	823.399
4200	0.243146	248.07	1.04182e+06	1.66659	833.373
4300	0.237491	248.081	1.06663e+06	1.66655	843.226
4400	0.232093	248.096	1.09143e+06	1.66649	852.959
4500	0.226936	248.119	1.11624e+06	1.6664	862.575
4600	0.222002	248.15	1.14106e+06	1.66628	872.075
4700	0.217279	248.193	1.16587e+06	1.66612	881.459
4800	0.212752	248.253	1.1907e+06	1.66589	890.726
4900	0.20841	248.333	1.21553e+06	1.66558	899.874
5000	0.204241	248.44	1.24036e+06	1.66518	908.9
5100	0.200236	248.581	1.26522e+06	1.66464	917.798
5200	0.196384	248.765	1.29008e+06	1.66396	926.562
5300	0.192678	249	1.31497e+06	1.66308	935.183
5400	0.189109	249.301	1.33988e+06	1.66197	943.651
5500	0.185669	249.68	1.36483e+06	1.66058	951.952
5600	0.182352	250.153	1.38982e+06	1.65886	960.071
5700	0.17915	250.74	1.41487e+06	1.65674	967.991
5800	0.176058	251.462	1.43998e+06	1.65417	975.692
5900	0.17307	252.342	1.46517e+06	1.65108	983.153
6000	0.170181	253.408	1.49045e+06	1.6474	990.349
6100	0.167386	254.69	1.51586e+06	1.64304	997.256
6200	0.164679	256.222	1.5414e+06	1.63795	1003.85
6300	0.162057	258.041	1.56712e+06	1.63204	1010.1
6400	0.159515	260.189	1.59303e+06	1.62525	1015.98
6500	0.157049	262.71	1.61917e+06	1.61752	1021.46
6600	0.154656	265.653	1.64559e+06	1.6088	1026.54
6700	0.152331	269.072	1.67233e+06	1.59908	1031.18
6800	0.150072	273.066	1.69944e+06	1.5882	1035.34
6900	0.147875	277.662	1.72699e+06	1.57628	1039.05
7000	0.145737	282.887	1.75502e+06	1.56349	1042.34
7100	0.143654	288.901	1.78362e+06	1.54961	1045.15
7200	0.141625	295.728	1.81285e+06	1.53488	1047.53
7300	0.139646	303.413	1.84281e+06	1.51952	1049.56
7400	0.137714	312.139	1.8736e+06	1.50337	1051.18
7500	0.135827	321.92	1.90531e+06	1.48677	1052.5
7600	0.133983	332.856	1.93805e+06	1.46989	1053.58
7700	0.132178	345.107	1.97195e+06	1.45273	1054.41
7800	0.130411	358.69	2.00715e+06	1.43565	1055.12
7900	0.128679	373.826	2.04379e+06	1.41846	1055.66
8000	0.12698	390.527	2.08201e+06	1.40175	1056.23
8100	0.125311	408.972	2.122e+06	1.3854	1056.82
8200	0.123671	429.246	2.16393e+06	1.3696	1057.48
8300	0.122057	451.512	2.20799e+06	1.35439	1058.26
8400	0.120468	475.879	2.25438e+06	1.33993	1059.22
8500	0.1189	502.463	2.30334e+06	1.32629	1060.42
8600	0.117353	531.435	2.35503e+06	1.31334	1061.8
8700	0.115824	562.923	2.4098e+06	1.30123	1063.45
8800	0.114311	597.099	2.46785e+06	1.29009	1065.43
8900	0.112813	634.061	2.52948e+06	1.27972	1067.67
9000	0.111328	673.97	2.59496e+06	1.27027	1070.26
9100	0.109853	717.004	2.66461e+06	1.26166	1073.18
9200	0.108388	763.258	2.73874e+06	1.2539	1076.44
9300	0.10693	812.939	2.81768e+06	1.24698	1080.06
9400	0.105478	866.889	2.90176e+06	1.2405	1083.88
9500	0.104031	922.972	2.99143e+06	1.23535	1088.31
9600	0.102587	983.662	3.08697e+06	1.23066	1092.97
9700	0.101145	1047.74	3.1888e+06	1.22681	1098.05
9800	0.0997029	1116.83	3.2973e+06	1.22343	1103.4
9900	0.0982608	1189.88	3.41281e+06	1.22065	1109.08
10000	0.0968173	1265.87	3.53604e+06	1.21878	1115.27
10100	0.0953713	1348.16	3.66723e+06	1.217	1121.6
10200	0.0939222	1434.03	3.80666e+06	1.21614	1128.43
10300	0.0924695	1524.33	3.95508e+06	1.21575	1135.66
10400	0.0910126	1619.14	4.11279e+06	1.21582	1143.21
10500	0.0895512	1718.53	4.28031e+06	1.21631	1151.11
10600	0.0880852	1822.02	4.45786e+06	1.21723	1159.39
10700	0.0866147	1929.96	4.64621e+06	1.21847	1167.99
10800	0.0851398	2042.43	4.84561e+06	1.22054	1177.19
10900	0.083661	2158.75	5.05652e+06	1.2227	1186.64
11000	0.082179	2279	5.27945e+06	1.22517	1196.46
11100	0.0806943	2402.52	5.51438e+06	1.22807	1206.75
11200	0.0792081	2529.31	5.76206e+06	1.23113	1217.32
11300	0.0777216	2658.89	6.0228e+06	1.23456	1228.45
11400	0.0762359	2790.59	6.29653e+06	1.23818	1239.88
11500	0.0747529	2923.87	6.58364e+06	1.24195	1251.71
11600	0.0732741	3058.09	6.88438e+06	1.2459	1263.93
11700	0.0718014	3192.46	7.19871e+06	1.25001	1276.59
11800	0.0703368	3326.11	7.52656e+06	1.25422	1289.67
11900	0.0688823	3457.96	7.86762e+06	1.25848	1303.15
12000	0.0674401	3586.29	8.22179e+06	1.26218	1316.65
12100	0.0660129	3711.69	8.58906e+06	1.26661	1330.91
12200	0.0646025	3832.29	8.96853e+06	1.27102	1345.57
12300	0.0632116	3946.2	9.35981e+06	1.27514	1360.54
12400	0.0618422	4052.53	9.76204e+06	1.27902	1375.7
12500	0.0604972	4149.75	1.01749e+07	1.28267	1391.16
12600	0.0591785	4237.44	1.05972e+07	1.28618	1406.94
12700	0.0578881	4313.31	1.10277e+07	1.28932	1422.86
12800	0.0566283	4377.19	1.14653e+07	1.29223	1439.07
12900	0.0554006	4427.95	1.19088e+07	1.29484	1455.46
13000	0.0542068	4464.52	1.23567e+07	1.29713	1472.05
13100	0.0530483	4486.58	1.28076e+07	1.29909	1488.74
13200	0.0519262	4493.57	1.32601e+07	1.30069	1505.51
13300	0.0508415	4485.32	1.37125e+07	1.30192	1522.32
13400	0.0497946	4462.46	1.41633e+07	1.30289	1539.21
13500	0.0487862	4424.02	1.46109e+07	1.30344	1556
13600	0.0478168	4371.63	1.50542e+07	1.30381	1572.96
13700	0.0468859	4305.63	1.54915e+07	1.30388	1589.76
13800	0.0459935	4227.41	1.59216e+07	1.30371	1606.35
13900	0.0451388	4137.27	1.63431e+07	1.30334	1622.94
14000	0.0443215	4037.17	1.67552e+07	1.30283	1639.41
14100	0.0435406	3928.23	1.71567e+07	1.30222	1655.75
14200	0.042795	3811.98	1.7547e+07	1.30156	1671.94
14300	0.0420836	3689.84	1.79252e+07	1.30088	1687.98
14400	0.0414052	3563.25	1.82909e+07	1.30024	1703.86
14500	0.0407585	3433.65	1.86437e+07	1.29968	1719.58
14600	0.0401419	3302.33	1.89834e+07	1.29924	1735.15
14700	0.0395545	3170.39	1.93099e+07	1.29895	1750.55
14800	0.0389942	3039.35	1.96231e+07	1.29886	1765.81
14900	0.0384599	2909.93	1.99231e+07	1.29898	1780.91
15000	0.0379503	2783.16	2.02103e+07	1.29935	1795.89
15100	0.0374636	2659.78	2.04848e+07	1.29997	1810.73
15200	0.0369987	2540.3	2.07471e+07	1.30088	1825.43
15300	0.0365547	2425.29	2.09977e+07	1.30208	1840.01
15400	0.0361296	2315.52	2.12368e+07	1.30355	1854.49
15500	0.0357222	2211.04	2.14652e+07	1.30529	1868.83
15600	0.0353315	2112.11	2.16833e+07	1.30729	1883.05
15700	0.0349564	2018.89	2.18917e+07	1.30953	1897.14
15800	0.0345959	1931.49	2.2091e+07	1.31198	1911.08
15900	0.0342491	1849.91	2.22818e+07	1.31461	1924.85
16000	0.0339148	1774.17	2.24646e+07	1.31736	1938.45
16100	0.0335924	1704.25	2.26401e+07	1.3202	1951.83
16200	0.0332809	1640.07	2.28088e+07	1.32306	1964.97
16300	0.0329795	1581.57	2.29713e+07	1.32586	1977.77
16400	0.0326876	1528.63	2.31282e+07	1.32855	1990.29
16500	0.0324045	1481.15	2.328e+07	1.33106	2002.44
16600	0.0321295	1439.03	2.34272e+07	1.33331	2014.18
16700	0.031862	1402.16	2.35705e+07	1.33522	2025.49
16800	0.0316016	1370.4	2.37102e+07	1.33672	2036.23
16900	0.0313476	1343.76	2.3847e+07	1.3377	2046.36
17000	0.0310994	1322.09	2.39814e+07	1.33816	2055.94
17100	0.0308568	1305.35	2.41138e+07	1.33803	2064.88
17200	0.0306192	1293.52	2.42447e+07	1.33745	2073.3
17300	0.0303862	1286.46	2.43746e+07	1.33609	2080.98
17400	0.0301585	1283.9	2.45038e+07	1.33395	2087.8
17500	0.0299336	1286.41	2.46332e+07	1.33132	2094.17
17600	0.0297123	1293.67	2.47631e+07	1.32806	2099.81
17700	0.0294942	1305.69	2.48939e+07	1.32429	2104.93
17800	0.0292788	1322.52	2.50261e+07	1.32004	2109.52
17900	0.0290664	1344.12	2.51602e+07	1.31541	2113.65
18000	0.0288559	1370.63	2.52967e+07	1.31044	2117.39
18100	0.0286478	1401.96	2.5436e+07	1.30526	2120.81
18200	0.0284409	1438.32	2.55788e+07	1.29988	2123.92
18300	0.0282354	1479.67	2.57255e+07	1.29447	2126.98
18400	0.0280311	1526.05	2.58766e+07	1.28905	2129.89
18500	0.0278278	1577.51	2.60326e+07	1.28372	2132.76
18600	0.0276252	1634.09	2.6194e+07	1.27854	2135.66
18700	0.027423	1695.81	2.63613e+07	1.27356	2138.65
18800	0.0272212	1762.7	2.65351e+07	1.26884	2141.79
18900	0.0270194	1834.75	2.67158e+07	1.26441	2145.1
19000	0.0268175	1911.97	2.6904e+07	1.2603	2148.64
19100	0.0266153	1994.28	2.71002e+07	1.25656	2152.39
19200	0.0264132	2081.63	2.73047e+07	1.25316	2156.48
19300	0.0261131	2174.74	2.75251e+07	1.25045	2165.27
19400	0.026006	2271.23	2.77417e+07	1.24748	2165.55
19500	0.0258011	2373.17	2.79749e+07	1.24521	2170.57
19600	0.0255954	2479.67	2.82185e+07	1.24331	2175.95
19700	0.0253885	2590.51	2.84731e+07	1.24177	2181.68
19800	0.0251804	2705.43	2.87391e+07	1.24059	2187.75
19900	0.0249712	2824.14	2.90167e+07	1.23974	2194.2
20000	0.0247606	2946.35	2.93064e+07	1.23922	2201
20100	0.0244161	3072.79	2.96239e+07	1.23921	2214.61
20200	0.0243357	3199.72	2.99234e+07	1.23907	2215.67
20300	0.0241214	3330.07	3.02513e+07	1.23941	2223.54
20400	0.0239058	3462.25	3.05923e+07	1.24	2231.75
20500	0.023689	3595.77	3.09467e+07	1.24081	2240.32
20600	0.0234712	3730.1	3.13145e+07	1.24184	2249.22
20700	0.0232523	3864.7	3.16958e+07	1.24304	2258.46
20800	0.0230326	3999.01	3.20905e+07	1.24442	2268.02
20900	0.0228121	4132.42	3.24988e+07	1.24593	2277.9
21000	0.022591	4264.41	3.29203e+07	1.24757	2288.1
21100	0.0223693	4394.22	3.33551e+07	1.2493	2298.59
21200	0.0221475	4521.38	3.38027e+07	1.25112	2309.39
21300	0.0219255	4645.26	3.42629e+07	1.25301	2320.46
21400	0.0217037	4765.36	3.47353e+07	1.25493	2331.81
21500	0.021482	4880.8	3.52196e+07	1.25687	2343.42
21600	0.0212609	4991.24	3.57152e+07	1.25875	2355.12
21700	0.0210405	5096.18	3.62216e+07	1.2607	2367.26
21800	0.0208211	5195.06	3.67382e+07	1.26262	2379.6
21900	0.0206028	5287.4	3.72645e+07	1.2645	2392.11
22000	0.0203858	5372.76	3.77996e+07	1.26631	2404.78
22100	0.0201704	5450.83	3.83429e+07	1.26801	2417.8
22200	0.0199566	5521.05	3.8894e+07	1.26979	2431.01
22300	0.0197449	5583.33	3.94514e+07	1.27138	2444.17
22400	0.0195355	5637.44	4.00146e+07	1.27296	2457.69
22500	0.0193283	5683.04	4.05828e+07	1.27439	2471.27
22600	0.0191237	5720.08	4.11551e+07	1.27571	2484.95
22700	0.0189218	5748.49	4.17308e+07	1.27693	2498.74
22800	0.0187227	5768.25	4.23088e+07	1.27805	2512.63
22900	0.0185266	5779.41	4.28883e+07	1.27905	2526.6
23000	0.0183335	5782.07	4.34686e+07	1.27997	2540.7
23100	0.0181437	5776.38	4.40486e+07	1.28076	2554.79
23200	0.0179572	5762.54	4.46277e+07	1.28145	2568.93
23300	0.0177741	5740.88	4.52049e+07	1.28205	2583.1
23400	0.0174709	5713.28	4.58294e+07	1.28226	2606.97
23500	0.0174183	5675.01	4.6351e+07	1.28295	2611.49
23600	0.0172457	5631.64	4.69183e+07	1.28328	2625.69
23700	0.0170768	5581.84	4.74809e+07	1.28352	2639.87
23800	0.0169114	5526.05	4.80382e+07	1.2837	2654.04
23900	0.0167497	5464.75	4.85896e+07	1.28382	2668.19
24000	0.0165916	5398.43	4.91346e+07	1.28388	2682.29
24100	0.0164371	5327.61	4.96727e+07	1.28389	2696.35
24200	0.0162861	5252.73	5.02034e+07	1.28386	2710.36
24300	0.0161388	5174.38	5.07264e+07	1.28381	2724.31
24400	0.0159949	5093.06	5.12414e+07	1.28372	2738.2
24500	0.0158544	5009.27	5.17481e+07	1.28362	2752.02
24600	0.0157174	4923.53	5.22462e+07	1.28351	2765.77
24700	0.0155837	4836.32	5.27357e+07	1.28339	2779.43
24800	0.0154532	4748.13	5.32163e+07	1.28327	2792.87
24900	0.015326	4659.46	5.36878e+07	1.28317	2806.49
25000	0.0152018	4570.65	5.41506e+07	1.28307	2819.88
25100	0.0150807	4482.18	5.46045e+07	1.283	2833.3
25200	0.0149625	4394.44	5.50496e+07	1.28292	2846.47
25300	0.0148472	4307.8	5.54859e+07	1.28286	2859.54
25400	0.0147346	4222.69	5.59134e+07	1.28283	2872.55
25500	0.0146247	4139.34	5.63326e+07	1.28279	2885.38
25600	0.0145174	4058.07	5.67435e+07	1.28275	2897.96
25700	0.0144126	3979.23	5.71463e+07	1.28274	2910.52
25800	0.0143101	3903	5.75414e+07	1.28276	2923.03
25900	0.01421	3829.64	5.79289e+07	1.28276	2935.3
26000	0.0141122	3759.36	5.83092e+07	1.28273	2947.24
26100	0.0140164	3692.32	5.86825e+07	1.28275	2959.32
26200	0.0139227	3628.91	5.90494e+07	1.28271	2971.02
26300	0.0138309	3568.98	5.94101e+07	1.28265	2982.51
26400	0.013741	3512.8	5.97649e+07	1.28257	2993.89
26500	0.0136529	3460.48	6.01143e+07	1.28245	3005.07
26600	0.0135665	3412.13	6.04587e+07	1.28228	3016.03
26700	0.0134817	3367.84	6.07984e+07	1.28207	3026.78
26800	0.0133984	3327.69	6.11338e+07	1.28179	3037.3
26900	0.0133166	3291.73	6.14654e+07	1.28145	3047.59
27000	0.0132362	3260.03	6.17936e+07	1.28103	3057.64
27100	0.0131571	3232.62	6.21189e+07	1.28054	3067.45
27200	0.0130793	3209.54	6.24416e+07	1.27996	3077.02
27300	0.0130026	3190.81	6.27622e+07	1.2793	3086.34
27400	0.012927	3176.45	6.30812e+07	1.27856	3095.42
27500	0.0128525	3166.47	6.33989e+07	1.27773	3104.26
27600	0.0127789	3160.86	6.37159e+07	1.27682	3112.86
27700	0.0127063	3159.61	6.40325e+07	1.27582	3121.24
27800	0.0126345	3162.73	6.43492e+07	1.27475	3129.4
27900	0.0125635	3170.17	6.46665e+07	1.27361	3137.36
28000	0.0124933	3181.93	6.49847e+07	1.27241	3145.11
28100	0.0124237	3197.95	6.53043e+07	1.27115	3152.69
28200	0.0123548	3218.21	6.56257e+07	1.26984	3160.03
28300	0.0122865	3242.66	6.59494e+07	1.2685	3167.29
28400	0.0122187	3271.23	6.62757e+07	1.26714	3174.45
28500	0.0121514	3303.88	6.66051e+07	1.26576	3181.47
28600	0.0120846	3340.41	6.6938e+07	1.26438	3188.4
28700	0.0120182	3381.12	6.72747e+07	1.263	3195.26
28800	0.0119522	3425.54	6.76158e+07	1.26165	3202.07
28900	0.0118865	3473.72	6.79614e+07	1.26031	3208.82
29000	0.0118211	3525.55	6.83121e+07	1.25902	3215.58
29100	0.011756	3580.93	6.86682e+07	1.25778	3222.33
29200	0.0116912	3639.74	6.903e+07	1.25659	3229.1
29300	0.0116265	3701.84	6.93979e+07	1.25546	3235.91
29400	0.0115621	3767.12	6.97721e+07	1.2544	3242.76
29500	0.0114978	3835.42	7.01531e+07	1.25342	3249.69
29600	0.0114336	3906.59	7.0541e+07	1.25251	3256.68
29700	0.0113696	3980.46	7.09362e+07	1.25169	3263.77
29800	0.0113056	4056.86	7.1339e+07	1.25097	3271.02
29900	0.0112418	4135.6	7.17495e+07	1.25032	3278.32
30000	0.011178	4216.5	7.21681e+07	1.24977	3285.73
