# Supplementary material for: Cross-Code Verification for Improved Thermophysical Properties of Argon, Krypton and Xenon Plasmas
Source: Entropy (Basel). 2026 Jul 22;28(7):830. doi: 10.3390/e28070830 (PMC13409251; doi:10.3390/e28070830)
Supplement: Supplementary file 1 [file entropy-28-00830-s001.zip › Ar_Kr_Xe_Data/Thermodynamic Properties/Krypton/TH_Kr Thermodynamics 2 atm.csv]

Te [K]	ρ [kg/m³]	Cₚ [J/(kg·K)]	hₑ + hₕ [J/kg]	γ [–]	a [m/s]
300	6.80808	248.051	74415.3	1.66667	222.733
400	5.10606	248.051	99220.4	1.66667	257.19
500	4.08485	248.051	124025	1.66667	287.548
600	3.40404	248.051	148831	1.66667	314.993
700	2.91775	248.051	173636	1.66667	340.231
800	2.55303	248.051	198441	1.66667	363.722
900	2.26936	248.051	223246	1.66667	385.786
1000	2.04242	248.051	248051	1.66667	406.654
1100	1.85675	248.051	272856	1.66667	426.502
1200	1.70202	248.051	297661	1.66667	445.467
1300	1.5711	248.051	322466	1.66667	463.657
1400	1.45887	248.051	347271	1.66667	481.159
1500	1.36162	248.051	372076	1.66667	498.047
1600	1.27651	248.051	396881	1.66667	514.381
1700	1.20143	248.051	421686	1.66667	530.212
1800	1.13468	248.051	446492	1.66667	545.583
1900	1.07496	248.051	471297	1.66667	560.533
2000	1.02121	248.051	496102	1.66667	575.095
2100	0.972583	248.051	520907	1.66667	589.297
2200	0.928374	248.051	545712	1.66667	603.165
2300	0.88801	248.051	570517	1.66667	616.721
2400	0.85101	248.051	595322	1.66667	629.985
2500	0.816969	248.051	620127	1.66667	642.976
2600	0.785548	248.051	644932	1.66667	655.709
2700	0.756453	248.051	669737	1.66667	668.2
2800	0.729437	248.051	694542	1.66667	680.462
2900	0.704284	248.051	719348	1.66667	692.506
3000	0.680808	248.051	744153	1.66667	704.345
3100	0.658846	248.051	768958	1.66667	715.988
3200	0.638257	248.051	793763	1.66667	727.444
3300	0.618916	248.051	818568	1.66667	738.723
3400	0.600713	248.051	843373	1.66667	749.832
3500	0.58355	248.051	868178	1.66667	760.779
3600	0.56734	248.051	892983	1.66666	771.571
3700	0.552006	248.052	917788	1.66666	782.213
3800	0.53748	248.053	942594	1.66666	792.712
3900	0.523698	248.054	967399	1.66665	803.074
4000	0.510606	248.056	992205	1.66665	813.302
4100	0.498152	248.06	1.01701e+06	1.66663	823.403
4200	0.486291	248.065	1.04182e+06	1.66661	833.379
4300	0.474982	248.072	1.06662e+06	1.66658	843.234
4400	0.464187	248.083	1.09143e+06	1.66654	852.972
4500	0.453872	248.099	1.11624e+06	1.66648	862.595
4600	0.444005	248.121	1.14105e+06	1.66639	872.104
4700	0.434558	248.152	1.16586e+06	1.66628	881.501
4800	0.425504	248.194	1.19068e+06	1.66612	890.787
4900	0.41682	248.251	1.2155e+06	1.6659	899.96
5000	0.408483	248.326	1.24033e+06	1.66561	909.018
5100	0.400473	248.426	1.26517e+06	1.66523	917.96
5200	0.39277	248.556	1.29002e+06	1.66475	926.781
5300	0.385358	248.723	1.31488e+06	1.66412	935.476
5400	0.37822	248.935	1.33976e+06	1.66333	944.037
5500	0.371341	249.203	1.36467e+06	1.66235	952.456
5600	0.364708	249.539	1.38961e+06	1.66112	960.722
5700	0.358306	249.954	1.41458e+06	1.65961	968.824
5800	0.352124	250.465	1.4396e+06	1.65777	976.747
5900	0.34615	251.088	1.46468e+06	1.65555	984.475
6000	0.340375	251.844	1.48983e+06	1.65289	991.991
6100	0.334787	252.752	1.51506e+06	1.64974	999.275
6200	0.329377	253.837	1.54039e+06	1.64603	1006.31
6300	0.324138	255.127	1.56583e+06	1.64171	1013.07
6400	0.319059	256.649	1.59142e+06	1.63671	1019.53
6500	0.314134	258.436	1.61718e+06	1.63097	1025.67
6600	0.309355	260.523	1.64313e+06	1.62444	1031.48
6700	0.304714	262.948	1.66931e+06	1.61709	1036.93
6800	0.300206	265.787	1.69575e+06	1.60875	1041.97
6900	0.295824	269.023	1.72249e+06	1.59961	1046.64
7000	0.291561	272.77	1.74959e+06	1.58944	1050.87
7100	0.287413	277.045	1.77709e+06	1.57836	1054.7
7200	0.283372	281.871	1.80504e+06	1.56651	1058.15
7300	0.279435	287.377	1.83351e+06	1.55371	1061.17
7400	0.275595	293.577	1.86257e+06	1.54015	1063.8
7500	0.271849	300.529	1.89228e+06	1.52599	1066.1
7600	0.268191	308.351	1.92273e+06	1.51113	1068.03
7700	0.264616	317.045	1.95401e+06	1.49592	1069.7
7800	0.26112	326.777	1.98621e+06	1.48021	1071.06
7900	0.257699	337.551	2.01944e+06	1.46432	1072.23
8000	0.254349	349.474	2.05381e+06	1.44839	1073.25
8100	0.251065	362.644	2.08943e+06	1.43242	1074.12
8200	0.247844	377.11	2.12643e+06	1.41671	1074.97
8300	0.244681	393.028	2.16496e+06	1.4011	1075.72
8400	0.241574	410.461	2.20517e+06	1.38596	1076.55
8500	0.238517	429.496	2.2472e+06	1.37134	1077.45
8600	0.235508	450.251	2.29123e+06	1.35722	1078.46
8700	0.232543	472.83	2.33744e+06	1.34377	1079.63
8800	0.229619	497.316	2.38601e+06	1.33091	1080.95
8900	0.226732	523.863	2.43714e+06	1.31887	1082.52
9000	0.22388	552.89	2.49103e+06	1.3072	1084.18
9100	0.221058	583.428	2.54795e+06	1.29687	1086.33
9200	0.218264	616.725	2.60808e+06	1.28703	1088.64
9300	0.215495	652.44	2.67167e+06	1.27807	1091.28
9400	0.212748	689.66	2.73893e+06	1.27024	1094.38
9500	0.21002	731.369	2.81025e+06	1.26225	1097.39
9600	0.207308	775.577	2.88585e+06	1.2553	1100.84
9700	0.204611	822.307	2.96592e+06	1.24906	1104.61
9800	0.201925	871.977	3.05089e+06	1.24366	1108.76
9900	0.199248	924.88	3.14105e+06	1.23874	1113.16
10000	0.196578	980.845	3.23662e+06	1.23462	1117.94
10100	0.193913	1040.19	3.33805e+06	1.23103	1123.01
10200	0.191251	1102.84	3.44557e+06	1.22793	1128.35
10300	0.18859	1169.12	3.55967e+06	1.22548	1134.06
10400	0.18593	1238.76	3.68064e+06	1.22361	1140.12
10500	0.183268	1311.91	3.8086e+06	1.22216	1146.46
10600	0.180603	1388.7	3.94426e+06	1.22125	1153.15
10700	0.177935	1469.15	4.08783e+06	1.22071	1160.13
10800	0.175263	1553.25	4.23978e+06	1.22067	1167.46
10900	0.172586	1640.85	4.40042e+06	1.22101	1175.12
11000	0.169905	1731.79	4.56997e+06	1.22157	1183.01
11100	0.167219	1826.6	4.74894e+06	1.22293	1191.46
11200	0.164529	1924.42	4.93757e+06	1.22448	1200.17
11300	0.161835	2025.51	5.1362e+06	1.22625	1209.12
11400	0.159139	2129.53	5.34537e+06	1.22832	1218.5
11500	0.156441	2236.53	5.56525e+06	1.23079	1228.24
11600	0.153743	2345.84	5.79607e+06	1.23344	1238.3
11700	0.151046	2457.21	6.03787e+06	1.2363	1248.64
11800	0.148353	2570.47	6.29097e+06	1.23953	1259.51
11900	0.145665	2685.04	6.55584e+06	1.2429	1270.66
12000	0.142986	2800.33	6.83203e+06	1.24641	1282.15
12100	0.140318	2916.32	7.12017e+06	1.25	1293.96
12200	0.137663	3030.84	7.41969e+06	1.25353	1305.97
12300	0.135026	3145.25	7.73113e+06	1.25754	1318.65
12400	0.132409	3257.63	8.05413e+06	1.2614	1331.5
12500	0.129815	3367.44	8.3884e+06	1.26528	1344.69
12600	0.127248	3473.8	8.73364e+06	1.26913	1358.18
12700	0.124712	3575.87	9.08947e+06	1.27288	1372.02
12800	0.122208	3672.95	9.45455e+06	1.27679	1386.23
12900	0.119743	3763.84	9.82976e+06	1.28039	1400.52
13000	0.117317	3847.5	1.02136e+07	1.28383	1415.15
13100	0.114937	3923.56	1.06061e+07	1.28718	1430.05
13200	0.112604	3990.91	1.10058e+07	1.2903	1445.15
13300	0.110321	4049.04	1.14119e+07	1.29314	1460.35
13400	0.10809	4096.85	1.1823e+07	1.2959	1475.96
13500	0.105914	4134.22	1.22386e+07	1.2984	1491.64
13600	0.103797	4160.03	1.26576e+07	1.30061	1507.51
13700	0.101739	4173.94	1.30787e+07	1.30248	1523.29
13800	0.0997421	4176.77	1.35008e+07	1.30413	1539.26
13900	0.0978051	4167.54	1.39218e+07	1.3055	1555.29
14000	0.0959335	4146.48	1.43421e+07	1.30658	1571.26
14100	0.0941254	4113.96	1.47597e+07	1.30745	1587.31
14200	0.0923811	4070.4	1.51736e+07	1.3081	1603.35
14300	0.0907004	4016.39	1.55825e+07	1.30857	1619.44
14400	0.089083	3952.55	1.59855e+07	1.30886	1635.42
14500	0.087528	3879.71	1.63817e+07	1.30897	1651.31
14600	0.0860345	3798.76	1.67701e+07	1.30895	1667.12
14700	0.0846012	3710.67	1.715e+07	1.30883	1682.83
14800	0.0832266	3616.43	1.75207e+07	1.30866	1698.43
14900	0.0819091	3517.1	1.78817e+07	1.30846	1713.92
15000	0.0806468	3413.7	1.82325e+07	1.30827	1729.29
15100	0.0794379	3307.25	1.85726e+07	1.30812	1744.53
15200	0.0782803	3198.74	1.89019e+07	1.30803	1759.65
15300	0.0771719	3089.11	1.92202e+07	1.30805	1774.64
15400	0.0761106	2979.25	1.95275e+07	1.30818	1789.51
15500	0.0750942	2869.94	1.98236e+07	1.30847	1804.25
15600	0.0741205	2761.93	2.01088e+07	1.30891	1818.86
15700	0.0731875	2655.87	2.03832e+07	1.30954	1833.36
15800	0.0722929	2552.33	2.06469e+07	1.31036	1847.73
15900	0.0714347	2451.81	2.09004e+07	1.31138	1861.99
16000	0.0706109	2354.71	2.11439e+07	1.3126	1876.13
16100	0.0698196	2261.4	2.13777e+07	1.31402	1890.14
16200	0.0690628	2171.21	2.16022e+07	1.31571	1904
16300	0.0683307	2086.37	2.1818e+07	1.3175	1917.76
16400	0.0676257	2005.85	2.20254e+07	1.31945	1931.39
16500	0.066946	1929.84	2.22248e+07	1.32154	1944.85
16600	0.0662903	1858.59	2.24168e+07	1.32373	1958.14
16700	0.0656567	1791.96	2.26018e+07	1.326	1971.25
16800	0.0650445	1730.01	2.27803e+07	1.32829	1984.13
16900	0.064453	1672.57	2.29526e+07	1.3306	1996.77
17000	0.0638781	1620.08	2.31195e+07	1.3328	2009.14
17100	0.0633202	1572.32	2.32812e+07	1.33536	2021.58
17200	0.0627804	1528.68	2.34382e+07	1.33683	2032.91
17300	0.0622534	1489.98	2.35912e+07	1.33849	2044.25
17400	0.0617402	1455.77	2.37404e+07	1.33985	2055.17
17500	0.0612399	1426	2.38864e+07	1.34087	2065.64
17600	0.0605191	1401.32	2.4034e+07	1.34208	2080.21
17700	0.0602746	1379.53	2.41703e+07	1.34168	2085.08
17800	0.059808	1362.76	2.43091e+07	1.34138	2094
17900	0.0593509	1350.23	2.44464e+07	1.3406	2102.37
18000	0.0589027	1341.92	2.45827e+07	1.3393	2110.18
18100	0.0584628	1337.81	2.47182e+07	1.33755	2117.41
18200	0.0578207	1338.36	2.48571e+07	1.33586	2128.61
18300	0.057608	1341.83	2.49886e+07	1.33246	2130.26
18400	0.0571888	1350.23	2.51247e+07	1.32923	2135.92
18500	0.0567759	1362.85	2.52617e+07	1.32575	2141.26
18600	0.0563678	1379.53	2.54003e+07	1.32153	2145.75
18700	0.0559671	1400.24	2.55403e+07	1.31736	2150.27
18800	0.0555696	1425.29	2.56827e+07	1.31287	2154.34
18900	0.0551741	1454.67	2.58281e+07	1.30817	2158.17
19000	0.054782	1488.29	2.59767e+07	1.30337	2161.8
19100	0.0543927	1526.16	2.61288e+07	1.29853	2165.3
19200	0.0540059	1568.3	2.6285e+07	1.29372	2168.71
19300	0.0536212	1614.73	2.64455e+07	1.28898	2172.1
19400	0.0532381	1665.44	2.66109e+07	1.28437	2175.5
19500	0.0528563	1720.44	2.67817e+07	1.27993	2178.97
19600	0.0524756	1779.71	2.69581e+07	1.27569	2182.55
19700	0.0520954	1843.24	2.71407e+07	1.2717	2186.28
19800	0.0517156	1910.98	2.73299e+07	1.26797	2190.18
19900	0.0513359	1982.89	2.75261e+07	1.26453	2194.28
20000	0.0509559	2058.89	2.77298e+07	1.26139	2198.62
20100	0.0505754	2138.9	2.79412e+07	1.25856	2203.2
20200	0.0501943	2222.81	2.81609e+07	1.25604	2208.05
20300	0.0498122	2310.5	2.83892e+07	1.25383	2213.17
20400	0.0494291	2401.8	2.86265e+07	1.25195	2218.58
20500	0.0490448	2496.56	2.88732e+07	1.25037	2224.29
20600	0.048659	2594.56	2.91295e+07	1.24909	2230.3
20700	0.0482719	2695.58	2.93958e+07	1.24811	2236.62
20800	0.0478832	2799.38	2.96724e+07	1.24741	2243.24
20900	0.0474929	2905.68	2.99596e+07	1.24697	2250.17
21000	0.047101	3014.18	3.02576e+07	1.2468	2257.41
21100	0.0467075	3124.56	3.05666e+07	1.24686	2264.95
21200	0.0463124	3236.48	3.08867e+07	1.24716	2272.8
21300	0.0459159	3349.58	3.12182e+07	1.24766	2280.95
21400	0.045518	3463.47	3.1561e+07	1.24836	2289.39
21500	0.0451187	3577.75	3.19154e+07	1.24923	2298.13
21600	0.0447184	3692.02	3.22812e+07	1.25026	2307.16
21700	0.0443171	3805.84	3.26585e+07	1.25144	2316.47
21800	0.043915	3918.79	3.30472e+07	1.25274	2326.06
21900	0.0435123	4030.43	3.34471e+07	1.25416	2335.91
22000	0.0431093	4140.31	3.38582e+07	1.25564	2345.92
22100	0.0427063	4248	3.42803e+07	1.25723	2356.29
22200	0.0423034	4352.98	3.4713e+07	1.25882	2366.86
22300	0.041901	4454.96	3.51561e+07	1.26052	2377.72
22400	0.0414994	4553.46	3.56094e+07	1.26225	2388.82
22500	0.0410988	4648.07	3.60723e+07	1.26399	2400.13
22600	0.0406997	4738.4	3.65445e+07	1.26575	2411.66
22700	0.0403022	4824.08	3.70255e+07	1.26749	2423.39
22800	0.0399067	4904.78	3.7515e+07	1.26922	2435.31
22900	0.0395135	4980.23	3.80122e+07	1.27097	2447.47
23000	0.0391229	5050.01	3.85167e+07	1.27266	2459.88
23100	0.0387353	5113.92	3.9028e+07	1.27428	2472.33
23200	0.0383509	5171.75	3.95454e+07	1.27584	2484.93
23300	0.03797	5223.3	4.00682e+07	1.27734	2497.67
23400	0.0375928	5268.4	4.05959e+07	1.27877	2510.54
23500	0.0372198	5306.95	4.11278e+07	1.28013	2523.53
23600	0.036851	5338.87	4.16632e+07	1.28141	2536.63
23700	0.0364867	5364.12	4.22015e+07	1.28261	2549.83
23800	0.0361272	5382.65	4.2742e+07	1.28373	2563.11
23900	0.0357727	5394.54	4.3284e+07	1.28476	2576.48
24000	0.0354233	5399.86	4.38268e+07	1.28571	2589.9
24100	0.0350792	5398.72	4.43698e+07	1.28658	2603.39
24200	0.0347405	5391.24	4.49124e+07	1.28737	2616.92
24300	0.0344074	5377.61	4.54539e+07	1.28807	2630.49
24400	0.03408	5358.04	4.59938e+07	1.2887	2644.09
24500	0.0337584	5332.77	4.65313e+07	1.28926	2657.7
24600	0.0334426	5302.05	4.7066e+07	1.28974	2671.32
24700	0.0331327	5266.17	4.75974e+07	1.29016	2684.95
24800	0.0328287	5225.45	4.81248e+07	1.29051	2698.57
24900	0.0325307	5180.2	4.8648e+07	1.29081	2712.17
25000	0.0322387	5130.77	4.91664e+07	1.29106	2725.76
25100	0.0319526	5077.5	4.96795e+07	1.29125	2739.31
25200	0.0316724	5020.77	5.01872e+07	1.29141	2752.83
25300	0.0313981	4960.94	5.06889e+07	1.29153	2766.31
25400	0.0311296	4898.38	5.11845e+07	1.29162	2779.74
25500	0.0308669	4833.46	5.16737e+07	1.29168	2793.12
25600	0.0306099	4766.55	5.21562e+07	1.29172	2806.44
25700	0.0303585	4698.02	5.26319e+07	1.29174	2819.7
25800	0.0301126	4628.23	5.31006e+07	1.29174	2832.88
25900	0.0298721	4557.52	5.35623e+07	1.29174	2846
26000	0.029637	4486.24	5.40168e+07	1.29173	2859.03
26100	0.029407	4414.71	5.44641e+07	1.29172	2871.98
26200	0.029182	4343.27	5.49042e+07	1.2917	2884.84
26300	0.028962	4272.2	5.53371e+07	1.29168	2897.61
26400	0.0287468	4201.8	5.57629e+07	1.29166	2910.27
26500	0.0285363	4132.34	5.61816e+07	1.29164	2922.83
26600	0.0283304	4064.08	5.65935e+07	1.29162	2935.29
26700	0.0281288	3997.26	5.69985e+07	1.2916	2947.62
26800	0.0279316	3932.11	5.73969e+07	1.29158	2959.83
26900	0.0277384	3868.85	5.77888e+07	1.29154	2971.91
27000	0.0275493	3807.66	5.81744e+07	1.2915	2983.86
27100	0.027364	3748.74	5.8554e+07	1.29145	2995.67
27200	0.0271824	3692.24	5.89278e+07	1.29138	3007.33
27300	0.0270044	3638.31	5.92961e+07	1.29129	3018.83
27400	0.0268299	3587.11	5.9659e+07	1.29122	3030.37
27500	0.0266587	3538.66	6.00169e+07	1.29107	3041.54
27600	0.0264906	3493.34	6.03701e+07	1.29086	3052.35
27700	0.0263256	3450.98	6.07189e+07	1.29064	3063.17
27800	0.0261635	3411.77	6.10636e+07	1.29038	3073.81
27900	0.0260042	3375.77	6.14046e+07	1.29007	3084.25
28000	0.0258475	3343.07	6.1742e+07	1.2897	3094.5
28100	0.0256935	3313.71	6.20763e+07	1.28928	3104.54
28200	0.0255418	3287.75	6.24079e+07	1.28879	3114.39
28300	0.0253925	3265.24	6.2737e+07	1.28824	3124.03
28400	0.0252453	3246.19	6.3064e+07	1.28763	3133.46
28500	0.0251003	3230.64	6.33893e+07	1.28695	3142.69
28600	0.0249572	3218.61	6.37132e+07	1.2862	3151.72
28700	0.024816	3210.11	6.40361e+07	1.28539	3160.55
28800	0.0246766	3205.14	6.43582e+07	1.28452	3169.18
28900	0.0245389	3203.67	6.46801e+07	1.28358	3177.62
29000	0.0244028	3205.87	6.50018e+07	1.28259	3185.88
29100	0.0242681	3211.47	6.53241e+07	1.28155	3193.96
29200	0.0241349	3220.55	6.56471e+07	1.28045	3201.89
29300	0.024003	3233.1	6.59712e+07	1.27932	3209.66
29400	0.0238723	3249.01	6.62967e+07	1.27815	3217.31
29500	0.0237428	3268.47	6.6624e+07	1.27695	3224.81
29600	0.0236143	3291.21	6.69534e+07	1.27573	3232.17
29700	0.0234869	3317.25	6.72853e+07	1.27451	3239.53
29800	0.0233604	3346.49	6.762e+07	1.27328	3246.72
29900	0.0232348	3379.04	6.79577e+07	1.27204	3253.78
30000	0.02311	3414.65	6.82989e+07	1.27082	3260.84
