# Supplementary material for: Cross-Code Verification for Improved Thermophysical Properties of Argon, Krypton and Xenon Plasmas
Source: Entropy (Basel). 2026 Jul 22;28(7):830. doi: 10.3390/e28070830 (PMC13409251; doi:10.3390/e28070830)
Supplement: Supplementary file 1 [file entropy-28-00830-s001.zip › Ar_Kr_Xe_Data/Thermodynamic Properties/Krypton/TH_Kr Thermodynamics 5 atm.csv]

Te [K]	ρ [kg/m³]	Cₚ [J/(kg·K)]	hₑ + hₕ [J/kg]	γ [–]	a [m/s]
300	17.0202	248.051	74415.3	1.66667	222.733
400	12.7651	248.051	99220.4	1.66667	257.19
500	10.2121	248.051	124025	1.66667	287.548
600	8.5101	248.051	148831	1.66667	314.993
700	7.29437	248.051	173636	1.66667	340.231
800	6.38257	248.051	198441	1.66667	363.722
900	5.6734	248.051	223246	1.66667	385.786
1000	5.10606	248.051	248051	1.66667	406.654
1100	4.64187	248.051	272856	1.66667	426.502
1200	4.25505	248.051	297661	1.66667	445.467
1300	3.92774	248.051	322466	1.66667	463.657
1400	3.64719	248.051	347271	1.66667	481.159
1500	3.40404	248.051	372076	1.66667	498.047
1600	3.19129	248.051	396881	1.66667	514.381
1700	3.00356	248.051	421686	1.66667	530.212
1800	2.8367	248.051	446492	1.66667	545.583
1900	2.6874	248.051	471297	1.66667	560.533
2000	2.55303	248.051	496102	1.66667	575.095
2100	2.43146	248.051	520907	1.66667	589.297
2200	2.32094	248.051	545712	1.66667	603.165
2300	2.22003	248.051	570517	1.66667	616.721
2400	2.12752	248.051	595322	1.66667	629.985
2500	2.04242	248.051	620127	1.66667	642.976
2600	1.96387	248.051	644932	1.66667	655.709
2700	1.89113	248.051	669737	1.66667	668.2
2800	1.82359	248.051	694542	1.66667	680.462
2900	1.76071	248.051	719348	1.66667	692.506
3000	1.70202	248.051	744153	1.66667	704.345
3100	1.64712	248.051	768958	1.66667	715.988
3200	1.59564	248.051	793763	1.66667	727.444
3300	1.54729	248.051	818568	1.66667	738.723
3400	1.50178	248.051	843373	1.66667	749.832
3500	1.45887	248.051	868178	1.66667	760.779
3600	1.41835	248.051	892983	1.66667	771.571
3700	1.38002	248.052	917788	1.66666	782.213
3800	1.3437	248.052	942594	1.66666	792.713
3900	1.30925	248.053	967399	1.66666	803.075
4000	1.27651	248.054	992204	1.66665	813.304
4100	1.24538	248.056	1.01701e+06	1.66665	823.406
4200	1.21573	248.06	1.04182e+06	1.66663	833.384
4300	1.18746	248.064	1.06662e+06	1.66661	843.242
4400	1.16047	248.071	1.09143e+06	1.66659	852.984
4500	1.13468	248.081	1.11624e+06	1.66655	862.612
4600	1.11001	248.095	1.14104e+06	1.66649	872.13
4700	1.08639	248.115	1.16586e+06	1.66642	881.539
4800	1.06376	248.141	1.19067e+06	1.66632	890.841
4900	1.04205	248.177	1.21548e+06	1.66618	900.036
5000	1.02121	248.225	1.2403e+06	1.666	909.124
5100	1.00118	248.288	1.26513e+06	1.66576	918.104
5200	0.981929	248.371	1.28996e+06	1.66545	926.976
5300	0.9634	248.476	1.3148e+06	1.66505	935.736
5400	0.945557	248.611	1.33966e+06	1.66455	944.381
5500	0.928361	248.781	1.36453e+06	1.66392	952.906
5600	0.911779	248.993	1.38942e+06	1.66314	961.304
5700	0.895778	249.257	1.41433e+06	1.66218	969.57
5800	0.880326	249.58	1.43927e+06	1.661	977.693
5900	0.865397	249.976	1.46425e+06	1.65957	985.665
6000	0.850964	250.455	1.48927e+06	1.65786	993.473
6100	0.837001	251.031	1.51434e+06	1.65582	1001.11
6200	0.823485	251.72	1.53948e+06	1.65341	1008.55
6300	0.810396	252.538	1.56469e+06	1.65059	1015.79
6400	0.797711	253.505	1.59e+06	1.6473	1022.8
6500	0.785412	254.64	1.61541e+06	1.6435	1029.58
6600	0.773481	255.966	1.64094e+06	1.63914	1036.1
6700	0.7619	257.507	1.66662e+06	1.63418	1042.36
6800	0.750652	259.289	1.69246e+06	1.62858	1048.32
6900	0.739723	261.378	1.7185e+06	1.62217	1053.94
7000	0.729098	263.74	1.74477e+06	1.61514	1059.27
7100	0.718762	266.475	1.77129e+06	1.60724	1064.22
7200	0.708702	269.584	1.7981e+06	1.59856	1068.82
7300	0.698906	273.072	1.82524e+06	1.58925	1073.11
7400	0.68936	277.052	1.85276e+06	1.57903	1077
7500	0.680055	281.517	1.88069e+06	1.56809	1080.53
7600	0.670977	286.504	1.90911e+06	1.55655	1083.76
7700	0.662117	292.107	1.93805e+06	1.54424	1086.6
7800	0.653464	298.305	1.96758e+06	1.53149	1089.18
7900	0.645008	305.243	1.99777e+06	1.51806	1091.4
8000	0.63674	312.904	2.0287e+06	1.50425	1093.37
8100	0.62865	321.364	2.06043e+06	1.49015	1095.12
8200	0.620729	330.689	2.09306e+06	1.47576	1096.64
8300	0.612968	340.931	2.12667e+06	1.46128	1098.01
8400	0.605359	352.166	2.16136e+06	1.4467	1099.22
8500	0.597894	364.439	2.19723e+06	1.43226	1100.38
8600	0.590564	377.851	2.23439e+06	1.41781	1101.41
8700	0.583363	392.439	2.27297e+06	1.40382	1102.52
8800	0.576282	408.257	2.31306e+06	1.39011	1103.63
8900	0.569313	425.436	2.35482e+06	1.37672	1104.77
9000	0.562451	444.201	2.39837e+06	1.36352	1105.9
9100	0.555687	464.046	2.44386e+06	1.35143	1107.38
9200	0.549015	485.651	2.49147e+06	1.33961	1108.9
9300	0.542429	509.16	2.54132e+06	1.32806	1110.46
9400	0.535922	533.814	2.5936e+06	1.31771	1112.45
9500	0.529487	560.528	2.64848e+06	1.30772	1114.55
9600	0.523119	589.128	2.70616e+06	1.29832	1116.84
9700	0.516812	619.676	2.76684e+06	1.28947	1119.33
9800	0.51056	652.178	2.83063e+06	1.2814	1122.13
9900	0.504358	686.827	2.89787e+06	1.27401	1125.2
10000	0.4982	723.63	2.9687e+06	1.26716	1128.49
10100	0.492081	762.746	3.04341e+06	1.2608	1132
10200	0.485998	804.094	3.12215e+06	1.25521	1135.85
10300	0.479944	847.854	3.20521e+06	1.25012	1139.94
10400	0.473916	893.984	3.29273e+06	1.24561	1144.32
10500	0.46791	942.701	3.38516e+06	1.24148	1148.9
10600	0.461921	994.063	3.48268e+06	1.23797	1153.8
10700	0.455947	1046.57	3.5846e+06	1.23536	1159.16
10800	0.449985	1104.42	3.69381e+06	1.2324	1164.42
10900	0.444031	1163.55	3.80801e+06	1.23043	1170.21
11000	0.438083	1225.38	3.9283e+06	1.22873	1176.18
11100	0.43214	1289.99	4.05514e+06	1.22747	1182.45
11200	0.426199	1357.44	4.18872e+06	1.22664	1189.02
11300	0.420258	1427.42	4.32927e+06	1.22613	1195.84
11400	0.414318	1499.96	4.47669e+06	1.2262	1203.06
11500	0.408377	1575.26	4.63183e+06	1.22636	1210.41
11600	0.402436	1653.04	4.79476e+06	1.22703	1218.15
11700	0.396494	1733.31	4.9657e+06	1.22794	1226.14
11800	0.390552	1815.91	5.14478e+06	1.22909	1234.4
11900	0.384613	1900.73	5.33264e+06	1.23049	1242.93
12000	0.378677	1987.82	5.52931e+06	1.23227	1251.81
12100	0.372746	2076.69	5.73495e+06	1.23424	1260.96
12200	0.366824	2167.16	5.94972e+06	1.23639	1270.38
12300	0.360912	2258.71	6.17327e+06	1.23845	1279.94
12400	0.355013	2351.79	6.40612e+06	1.24147	1290.2
12500	0.349134	2445.45	6.64909e+06	1.24399	1300.41
12600	0.343278	2539.99	6.90166e+06	1.24715	1311.16
12700	0.337447	2634.32	7.16345e+06	1.25029	1322.12
12800	0.331647	2728.22	7.43476e+06	1.25337	1333.29
12900	0.32588	2821.18	7.71414e+06	1.25677	1344.87
13000	0.32016	2913.17	8.00483e+06	1.26007	1356.64
13100	0.314487	3003.43	8.30482e+06	1.26345	1368.7
13200	0.308867	3091.27	8.61378e+06	1.26688	1381.05
13300	0.303307	3176.3	8.93172e+06	1.27027	1393.63
13400	0.297811	3257.89	9.25819e+06	1.27364	1406.47
13500	0.292385	3335.44	9.59281e+06	1.27694	1419.54
13600	0.287036	3408.4	9.93515e+06	1.28024	1432.88
13700	0.281769	3476.19	1.02847e+07	1.28344	1446.42
13800	0.27659	3538.27	1.06409e+07	1.28653	1460.16
13900	0.271493	3594.83	1.10012e+07	1.28962	1474.18
14000	0.266501	3644.13	1.13686e+07	1.2925	1488.34
14100	0.261611	3686.24	1.17408e+07	1.2952	1502.64
14200	0.256819	3721.19	1.21154e+07	1.29778	1517.12
14300	0.252146	3747.97	1.24949e+07	1.30015	1531.69
14400	0.247585	3766.63	1.28768e+07	1.30227	1546.18
14500	0.243141	3777	1.32602e+07	1.30435	1561.15
14600	0.238815	3779.01	1.36443e+07	1.30618	1576
14700	0.234609	3772.66	1.40282e+07	1.30787	1590.94
14800	0.230525	3758	1.44111e+07	1.30934	1605.9
14900	0.226563	3735.23	1.47922e+07	1.31065	1620.89
15000	0.222724	3704.6	1.51706e+07	1.31179	1635.9
15100	0.219007	3666.45	1.55456e+07	1.31279	1650.9
15200	0.215411	3621.17	1.59164e+07	1.31361	1665.85
15300	0.211937	3569.28	1.62824e+07	1.31436	1680.81
15400	0.208581	3511.29	1.66427e+07	1.31492	1695.5
15500	0.205342	3447.78	1.6997e+07	1.31548	1710.35
15600	0.202219	3379.37	1.73446e+07	1.31605	1725.37
15700	0.199208	3306.68	1.7685e+07	1.31656	1740.13
15800	0.196306	3230.35	1.80179e+07	1.31699	1754.79
15900	0.193511	3151.05	1.8343e+07	1.31743	1769.37
16000	0.190819	3069.41	1.86599e+07	1.31788	1783.86
16100	0.188226	2986.06	1.89684e+07	1.31837	1798.26
16200	0.18573	2901.61	1.92684e+07	1.31891	1812.58
16300	0.183327	2816.63	1.95598e+07	1.31952	1826.79
16400	0.181013	2731.66	1.98426e+07	1.32021	1840.92
16500	0.178784	2647.2	2.01168e+07	1.321	1854.94
16600	0.176637	2563.7	2.03825e+07	1.32189	1868.87
16700	0.174569	2481.58	2.06398e+07	1.32288	1882.69
16800	0.172574	2401.22	2.08888e+07	1.32399	1896.41
16900	0.170651	2322.94	2.11297e+07	1.32522	1910.02
17000	0.168795	2247.04	2.13628e+07	1.32655	1923.51
17100	0.167004	2173.75	2.15883e+07	1.32799	1936.89
17200	0.165273	2103.3	2.18065e+07	1.32953	1950.14
17300	0.1636	2035.87	2.20177e+07	1.33114	1963.26
17400	0.161982	1971.59	2.22221e+07	1.33282	1976.22
17500	0.160416	1910.58	2.24202e+07	1.33455	1989.03
17600	0.158898	1852.94	2.26122e+07	1.3363	2001.66
17700	0.157427	1798.73	2.27985e+07	1.33804	2014.09
17800	0.156	1748.01	2.29794e+07	1.33975	2026.31
17900	0.154614	1700.8	2.31554e+07	1.34138	2038.3
18000	0.153267	1657.14	2.33267e+07	1.34292	2050.01
18100	0.151977	1615.92	2.3493e+07	1.34451	2061.39
18200	0.150701	1579.4	2.3656e+07	1.34573	2072.53
18300	0.14946	1546.27	2.38154e+07	1.34677	2083.32
18400	0.148247	1516.86	2.39716e+07	1.34752	2093.76
18500	0.147062	1490.93	2.4125e+07	1.348	2103.81
18600	0.145924	1467.7	2.4275e+07	1.34842	2113.4
18700	0.144801	1448.43	2.44232e+07	1.34846	2122.75
18800	0.143692	1432.94	2.45701e+07	1.34774	2131.41
18900	0.142605	1420.96	2.47156e+07	1.34682	2139.76
19000	0.141539	1412.41	2.486e+07	1.34551	2147.67
19100	0.140493	1407.27	2.50036e+07	1.34383	2155.12
19200	0.139464	1405.54	2.51469e+07	1.34176	2162.14
19300	0.138452	1407.2	2.529e+07	1.33933	2168.73
19400	0.137455	1412.26	2.54335e+07	1.33656	2174.91
19500	0.136473	1420.69	2.55776e+07	1.33348	2180.71
19600	0.135504	1432.51	2.57227e+07	1.33012	2186.15
19700	0.134547	1447.71	2.58691e+07	1.32651	2191.28
19800	0.133601	1466.28	2.60172e+07	1.32271	2196.12
19900	0.132666	1488.22	2.61673e+07	1.31874	2200.73
20000	0.131739	1513.55	2.63198e+07	1.31467	2205.12
20100	0.130821	1542.24	2.64749e+07	1.31052	2209.36
20200	0.129911	1574.3	2.66331e+07	1.30635	2213.48
20300	0.129007	1609.71	2.67946e+07	1.3022	2217.52
20400	0.12811	1648.48	2.69599e+07	1.2981	2221.53
20500	0.127217	1690.57	2.71292e+07	1.29409	2225.53
20600	0.126329	1735.97	2.73029e+07	1.29021	2229.56
20700	0.125445	1784.65	2.74813e+07	1.28647	2233.66
20800	0.124564	1836.57	2.76648e+07	1.28291	2237.85
20900	0.123685	1891.68	2.78537e+07	1.27955	2242.16
21000	0.122809	1949.94	2.80482e+07	1.2764	2246.61
21100	0.121934	2011.27	2.82488e+07	1.27347	2251.22
21200	0.121059	2075.58	2.84557e+07	1.27079	2256.02
21300	0.120186	2142.82	2.86692e+07	1.26834	2261.01
21400	0.119313	2212.85	2.88896e+07	1.26614	2266.2
21500	0.118439	2285.58	2.91172e+07	1.26418	2271.6
21600	0.117567	2360.81	2.93521e+07	1.26249	2277.24
21700	0.116692	2438.54	2.95949e+07	1.26103	2283.12
21800	0.115816	2518.5	2.98456e+07	1.25981	2289.24
21900	0.114939	2600.55	3.01045e+07	1.25882	2295.59
22000	0.11406	2684.5	3.03717e+07	1.25806	2302.2
22100	0.11318	2770.15	3.06475e+07	1.25752	2309.05
22200	0.112299	2857.3	3.0932e+07	1.25718	2316.15
22300	0.111416	2945.71	3.12254e+07	1.25705	2323.5
22400	0.110532	3035.16	3.15277e+07	1.2571	2331.09
22500	0.109646	3125.38	3.18391e+07	1.25734	2338.93
22600	0.108759	3216.13	3.21596e+07	1.25773	2347.01
22700	0.107871	3307.14	3.24892e+07	1.25829	2355.33
22800	0.106983	3398.13	3.28281e+07	1.25898	2363.89
22900	0.106093	3488.82	3.31761e+07	1.25981	2372.68
23000	0.105204	3578.94	3.35332e+07	1.26075	2381.7
23100	0.104314	3668.19	3.38993e+07	1.2618	2390.94
23200	0.103425	3756.28	3.42744e+07	1.26294	2400.41
23300	0.102536	3842.94	3.46583e+07	1.26417	2410.09
23400	0.101649	3927.87	3.50508e+07	1.26547	2419.98
23500	0.100763	4010.79	3.54518e+07	1.26683	2430.07
23600	0.0998791	4091.44	3.58611e+07	1.26824	2440.36
23700	0.0989978	4169.54	3.62783e+07	1.26968	2450.84
23800	0.0981195	4244.84	3.67033e+07	1.27116	2461.51
23900	0.0972447	4317.09	3.71357e+07	1.27266	2472.36
24000	0.0963739	4386.06	3.75753e+07	1.27417	2483.37
24100	0.0955076	4451.53	3.80216e+07	1.27567	2494.55
24200	0.0946462	4513.29	3.84743e+07	1.27718	2505.89
24300	0.0937895	4571.23	3.89333e+07	1.27863	2517.29
24400	0.0929396	4624.99	3.93977e+07	1.28013	2529
24500	0.092096	4674.51	3.98672e+07	1.28151	2540.71
24600	0.0912594	4719.77	4.03416e+07	1.28292	2552.6
24700	0.0904301	4760.58	4.08203e+07	1.28429	2564.61
24800	0.0896086	4796.86	4.13028e+07	1.28561	2576.72
24900	0.0887954	4828.53	4.17888e+07	1.2869	2588.94
25000	0.0879907	4855.67	4.22777e+07	1.28819	2601.31
25100	0.0871949	4877.98	4.27691e+07	1.28938	2613.72
25200	0.0864085	4895.67	4.32625e+07	1.2905	2626.2
25300	0.0856317	4908.71	4.37575e+07	1.29158	2638.75
25400	0.0848649	4917.14	4.42535e+07	1.29259	2651.37
25500	0.0841082	4921.03	4.47501e+07	1.29355	2664.04
25600	0.0833621	4920.47	4.52469e+07	1.29445	2676.77
25700	0.0826266	4915.54	4.57434e+07	1.29529	2689.53
25800	0.0819019	4906.39	4.62392e+07	1.29607	2702.33
25900	0.0811883	4893.13	4.67338e+07	1.2968	2715.15
26000	0.0804858	4875.94	4.72269e+07	1.29748	2728
26100	0.0797946	4854.97	4.7718e+07	1.2981	2740.86
26200	0.0791147	4830.41	4.82069e+07	1.29868	2753.73
26300	0.0784462	4802.45	4.8693e+07	1.2992	2766.6
26400	0.0777892	4771.3	4.91762e+07	1.29968	2779.47
26500	0.0771435	4737.16	4.96561e+07	1.30012	2792.32
26600	0.0765093	4700.27	5.01323e+07	1.30052	2805.16
26700	0.0758865	4660.84	5.06048e+07	1.30088	2817.98
26800	0.075275	4619.1	5.10731e+07	1.3012	2830.76
26900	0.0746747	4575.3	5.1537e+07	1.30149	2843.52
27000	0.0740856	4529.67	5.19965e+07	1.30175	2856.22
27100	0.0735078	4482.46	5.2451e+07	1.302	2868.91
27200	0.0729405	4433.85	5.29009e+07	1.30221	2881.54
27300	0.0723841	4384.11	5.33459e+07	1.30239	2894.12
27400	0.0718382	4333.47	5.37857e+07	1.30256	2906.64
27500	0.0713027	4282.15	5.42204e+07	1.30271	2919.11
27600	0.0707775	4230.37	5.46499e+07	1.30284	2931.5
27700	0.0702623	4178.35	5.50742e+07	1.30295	2943.82
27800	0.069757	4126.29	5.54932e+07	1.30305	2956.07
27900	0.0692613	4074.4	5.59069e+07	1.30313	2968.24
28000	0.068775	4022.87	5.63154e+07	1.3032	2980.32
28100	0.0682979	3971.88	5.67188e+07	1.30326	2992.32
28200	0.0678298	3921.61	5.7117e+07	1.30329	3004.22
28300	0.0673705	3872.23	5.75101e+07	1.30331	3016.02
28400	0.0669196	3823.9	5.78984e+07	1.30332	3027.71
28500	0.0664771	3776.77	5.82818e+07	1.3033	3039.3
28600	0.0660426	3730.98	5.86605e+07	1.30327	3050.77
28700	0.0656158	3686.66	5.90347e+07	1.30321	3062.13
28800	0.0651967	3643.95	5.94045e+07	1.30312	3073.36
28900	0.0647849	3602.95	5.97701e+07	1.30301	3084.46
29000	0.0643802	3563.78	6.01316e+07	1.30287	3095.43
29100	0.0639823	3526.52	6.04892e+07	1.3027	3106.26
29200	0.0635911	3491.29	6.08432e+07	1.30249	3116.95
29300	0.0632063	3458.14	6.11937e+07	1.30224	3127.49
29400	0.0628276	3427.18	6.1541e+07	1.30196	3137.88
29500	0.0624549	3398.41	6.18853e+07	1.30164	3147.97
29600	0.0620897	3372.58	6.22251e+07	1.30131	3158.16
29700	0.0617281	3348.49	6.2564e+07	1.30089	3168.08
29800	0.0613719	3326.82	6.29007e+07	1.30042	3177.85
29900	0.0610207	3307.59	6.32353e+07	1.2999	3187.45
30000	0.0606744	3290.84	6.35681e+07	1.29934	3196.89
