# Supplementary material for: Cross-Code Verification for Improved Thermophysical Properties of Argon, Krypton and Xenon Plasmas
Source: Entropy (Basel). 2026 Jul 22;28(7):830. doi: 10.3390/e28070830 (PMC13409251; doi:10.3390/e28070830)
Supplement: Supplementary file 1 [file entropy-28-00830-s001.zip › Ar_Kr_Xe_Data/Thermodynamic Properties/Krypton/TH_Kr Thermodynamics 10 atm.csv]

Te [K]	ρ [kg/m³]	Cₚ [J/(kg·K)]	hₑ + hₕ [J/kg]	γ [–]	a [m/s]
300	34.0404	248.051	74415.3	1.66667	222.733
400	25.5303	248.051	99220.4	1.66667	257.19
500	20.4242	248.051	124025	1.66667	287.548
600	17.0202	248.051	148831	1.66667	314.993
700	14.5887	248.051	173636	1.66667	340.231
800	12.7651	248.051	198441	1.66667	363.722
900	11.3468	248.051	223246	1.66667	385.786
1000	10.2121	248.051	248051	1.66667	406.654
1100	9.28374	248.051	272856	1.66667	426.502
1200	8.5101	248.051	297661	1.66667	445.467
1300	7.85548	248.051	322466	1.66667	463.657
1400	7.29437	248.051	347271	1.66667	481.159
1500	6.80808	248.051	372076	1.66667	498.047
1600	6.38257	248.051	396881	1.66667	514.381
1700	6.00713	248.051	421686	1.66667	530.212
1800	5.6734	248.051	446492	1.66667	545.583
1900	5.3748	248.051	471297	1.66667	560.533
2000	5.10606	248.051	496102	1.66667	575.095
2100	4.86291	248.051	520907	1.66667	589.297
2200	4.64187	248.051	545712	1.66667	603.165
2300	4.44005	248.051	570517	1.66667	616.721
2400	4.25505	248.051	595322	1.66667	629.985
2500	4.08485	248.051	620127	1.66667	642.976
2600	3.92774	248.051	644932	1.66667	655.709
2700	3.78227	248.051	669737	1.66667	668.2
2800	3.64719	248.051	694542	1.66667	680.462
2900	3.52142	248.051	719348	1.66667	692.506
3000	3.40404	248.051	744153	1.66667	704.345
3100	3.29423	248.051	768958	1.66667	715.988
3200	3.19129	248.051	793763	1.66667	727.444
3300	3.09458	248.051	818568	1.66667	738.723
3400	3.00356	248.051	843373	1.66667	749.832
3500	2.91775	248.051	868178	1.66667	760.779
3600	2.8367	248.051	892983	1.66667	771.571
3700	2.76003	248.051	917788	1.66666	782.214
3800	2.6874	248.052	942593	1.66666	792.713
3900	2.61849	248.052	967399	1.66666	803.075
4000	2.55303	248.053	992204	1.66666	813.305
4100	2.49076	248.055	1.01701e+06	1.66665	823.407
4200	2.43146	248.057	1.04181e+06	1.66664	833.386
4300	2.37491	248.06	1.06662e+06	1.66663	843.246
4400	2.32094	248.065	1.09143e+06	1.66661	852.99
4500	2.26936	248.072	1.11623e+06	1.66658	862.621
4600	2.22002	248.082	1.14104e+06	1.66654	872.143
4700	2.17279	248.096	1.16585e+06	1.66649	881.558
4800	2.12752	248.115	1.19066e+06	1.66642	890.868
4900	2.0841	248.14	1.21547e+06	1.66632	900.074
5000	2.04242	248.174	1.24029e+06	1.66619	909.177
5100	2.00237	248.219	1.26511e+06	1.66602	918.177
5200	1.96386	248.277	1.28993e+06	1.66581	927.074
5300	1.9268	248.352	1.31476e+06	1.66552	935.868
5400	1.89112	248.447	1.3396e+06	1.66517	944.555
5500	1.85673	248.568	1.36446e+06	1.66472	953.133
5600	1.82357	248.718	1.38932e+06	1.66417	961.599
5700	1.79157	248.905	1.4142e+06	1.66348	969.948
5800	1.76067	249.134	1.4391e+06	1.66264	978.174
5900	1.73082	249.414	1.46403e+06	1.66162	986.27
6000	1.70195	249.754	1.48899e+06	1.6604	994.23
6100	1.67404	250.162	1.51398e+06	1.65894	1002.04
6200	1.64701	250.651	1.53903e+06	1.65721	1009.7
6300	1.62084	251.232	1.56412e+06	1.65518	1017.19
6400	1.59549	251.918	1.58928e+06	1.6528	1024.5
6500	1.5709	252.724	1.61451e+06	1.65004	1031.62
6600	1.54706	253.666	1.63983e+06	1.64687	1038.53
6700	1.52392	254.76	1.66526e+06	1.64323	1045.22
6800	1.50144	256.027	1.6908e+06	1.6391	1051.68
6900	1.47961	257.486	1.71649e+06	1.63444	1057.89
7000	1.45839	259.198	1.74233e+06	1.62908	1063.79
7100	1.43776	261.151	1.76835e+06	1.6231	1069.41
7200	1.41768	263.344	1.79459e+06	1.61659	1074.78
7300	1.39813	265.864	1.82106e+06	1.6093	1079.8
7400	1.3791	268.704	1.8478e+06	1.60134	1084.51
7500	1.36055	271.881	1.87484e+06	1.5928	1088.93
7600	1.34246	275.466	1.90222e+06	1.5835	1092.99
7700	1.32482	279.448	1.92998e+06	1.57364	1096.78
7800	1.3076	283.927	1.95816e+06	1.56301	1100.19
7900	1.29079	288.891	1.98682e+06	1.55182	1103.31
8000	1.27436	294.383	2.016e+06	1.54016	1106.15
8100	1.2583	300.466	2.04577e+06	1.52793	1108.69
8200	1.24259	307.16	2.07617e+06	1.51535	1110.99
8300	1.22722	314.536	2.10729e+06	1.50233	1113.03
8400	1.21216	322.483	2.13918e+06	1.48942	1115
8500	1.19741	331.461	2.17192e+06	1.47565	1116.54
8600	1.18295	340.896	2.2056e+06	1.46257	1118.23
8700	1.16876	351.637	2.24029e+06	1.44853	1119.44
8800	1.15484	363.122	2.27607e+06	1.43495	1120.73
8900	1.14115	375.598	2.31308e+06	1.42136	1121.91
9000	1.1277	388.898	2.35138e+06	1.40848	1123.27
9100	1.11448	403.322	2.39097e+06	1.3956	1124.54
9200	1.10146	419.339	2.43232e+06	1.38257	1125.65
9300	1.08863	435.897	2.47519e+06	1.37083	1127.19
9400	1.07599	453.982	2.51983e+06	1.35913	1128.68
9500	1.06352	473.399	2.56636e+06	1.3477	1130.21
9600	1.05122	494.234	2.61494e+06	1.33691	1131.93
9700	1.03906	516.471	2.6657e+06	1.32672	1133.84
9800	1.02704	540.203	2.71878e+06	1.31701	1135.91
9900	1.01516	565.442	2.77431e+06	1.30771	1138.1
10000	1.00339	592.415	2.83253e+06	1.29911	1140.55
10100	0.991731	620.999	2.89358e+06	1.29104	1143.2
10200	0.980176	651.281	2.95755e+06	1.28355	1146.08
10300	0.968713	682.633	3.02425e+06	1.27704	1149.38
10400	0.957333	717.351	3.09522e+06	1.27032	1152.57
10500	0.94603	753.247	3.16932e+06	1.26435	1156.09
10600	0.934795	791.12	3.2472e+06	1.25893	1159.87
10700	0.923621	830.856	3.32889e+06	1.25418	1163.96
10800	0.9125	872.701	3.41476e+06	1.24973	1168.21
10900	0.901428	916.564	3.50503e+06	1.24575	1172.7
11000	0.890396	962.65	3.59988e+06	1.24243	1177.53
11100	0.879401	1010.78	3.69946e+06	1.23932	1182.5
11200	0.868437	1061.22	3.80419e+06	1.23669	1187.74
11300	0.8575	1113.84	3.91421e+06	1.23448	1193.23
11400	0.846585	1168.48	4.02948e+06	1.23278	1199.04
11500	0.835689	1225.32	4.1504e+06	1.2313	1205.01
11600	0.82481	1284.53	4.27752e+06	1.23017	1211.23
11700	0.813945	1345.75	4.41061e+06	1.22952	1217.76
11800	0.803092	1409.09	4.55004e+06	1.22901	1224.46
11900	0.792249	1474.24	4.69534e+06	1.22904	1231.52
12000	0.781418	1541.68	4.84823e+06	1.22913	1238.71
12100	0.770599	1611.29	5.00822e+06	1.22968	1246.24
12200	0.759791	1682.67	5.17543e+06	1.23042	1253.98
12300	0.748997	1755.81	5.35004e+06	1.2314	1261.98
12400	0.738216	1830.09	5.53114e+06	1.23268	1270.26
12500	0.727453	1905.98	5.72007e+06	1.23422	1278.81
12600	0.716713	1983.52	5.91776e+06	1.23584	1287.56
12700	0.706	2062.23	6.12344e+06	1.23777	1296.62
12800	0.695315	2141.67	6.33673e+06	1.23984	1305.91
12900	0.684665	2221.84	6.5583e+06	1.24209	1315.46
13000	0.674058	2302.55	6.7884e+06	1.24449	1325.27
13100	0.663493	2383.17	7.02572e+06	1.24708	1335.37
13200	0.652986	2463.97	7.27249e+06	1.24976	1345.7
13300	0.642541	2544.29	7.52754e+06	1.25248	1356.24
13400	0.632163	2623.78	7.79063e+06	1.25536	1367.07
13500	0.621863	2702.14	8.06203e+06	1.25824	1378.11
13600	0.611647	2779	8.34143e+06	1.26121	1389.4
13700	0.601524	2853.96	8.62865e+06	1.26425	1400.94
13800	0.591502	2926.63	8.92348e+06	1.26721	1412.65
13900	0.581503	2996.54	9.21285e+06	1.271	1425.12
14000	0.5717	3063.78	9.52156e+06	1.27405	1437.33
14100	0.562023	3127.51	9.83702e+06	1.27712	1449.78
14200	0.55248	3187.35	1.01588e+07	1.28012	1462.4
14300	0.543079	3242.91	1.04866e+07	1.28306	1475.21
14400	0.533828	3293.82	1.08199e+07	1.28594	1488.21
14500	0.524734	3339.73	1.11582e+07	1.28874	1501.37
14600	0.515803	3380.31	1.15009e+07	1.29145	1514.69
14700	0.507043	3415.27	1.18476e+07	1.29406	1528.15
14800	0.498459	3444.36	1.21977e+07	1.29656	1541.75
14900	0.490057	3467.38	1.25504e+07	1.29894	1555.46
15000	0.48184	3484.16	1.29052e+07	1.3012	1569.29
15100	0.473815	3494.62	1.32615e+07	1.30337	1583.23
15200	0.465982	3498.66	1.36186e+07	1.30538	1597.23
15300	0.458346	3496.29	1.39759e+07	1.30726	1611.3
15400	0.450908	3487.56	1.43326e+07	1.30897	1625.4
15500	0.443669	3472.62	1.46882e+07	1.3106	1639.57
15600	0.43663	3451.6	1.5042e+07	1.3121	1653.75
15700	0.429792	3424.73	1.53934e+07	1.3135	1667.97
15800	0.423152	3392.27	1.57419e+07	1.31479	1682.19
15900	0.416711	3354.55	1.60868e+07	1.31603	1696.43
16000	0.410466	3311.86	1.64276e+07	1.31715	1710.64
16100	0.404414	3264.62	1.67639e+07	1.31819	1724.83
16200	0.398553	3213.21	1.70952e+07	1.31917	1738.98
16300	0.39288	3158.08	1.74211e+07	1.3201	1753.1
16400	0.38739	3099.67	1.77412e+07	1.321	1767.17
16500	0.382079	3038.4	1.80553e+07	1.32188	1781.19
16600	0.376944	2974.75	1.8363e+07	1.32274	1795.16
16700	0.371978	2909.17	1.86641e+07	1.32361	1809.06
16800	0.367178	2842.09	1.89585e+07	1.3245	1822.9
16900	0.362538	2773.93	1.9246e+07	1.3254	1836.67
17000	0.358052	2705.12	1.95265e+07	1.32635	1850.37
17100	0.353717	2636.04	1.98e+07	1.32734	1863.99
17200	0.349525	2567.06	2.00665e+07	1.32838	1877.53
17300	0.345472	2498.53	2.03259e+07	1.32947	1890.98
17400	0.341553	2430.76	2.05784e+07	1.33063	1904.35
17500	0.337762	2364.06	2.0824e+07	1.33184	1917.63
17600	0.334093	2298.68	2.10628e+07	1.33312	1930.81
17700	0.330542	2234.87	2.12951e+07	1.33446	1943.88
17800	0.327103	2172.83	2.15209e+07	1.33585	1956.85
17900	0.323771	2112.77	2.17405e+07	1.33728	1969.7
18000	0.320542	2054.86	2.19541e+07	1.33875	1982.42
18100	0.31741	1999.22	2.21618e+07	1.34025	1995.01
18200	0.314371	1945.99	2.2364e+07	1.34175	2007.45
18300	0.311421	1895.27	2.25608e+07	1.34325	2019.73
18400	0.308556	1847.14	2.27525e+07	1.34472	2031.83
18500	0.30577	1801.69	2.29395e+07	1.34615	2043.75
18600	0.30306	1758.96	2.31219e+07	1.3475	2055.46
18700	0.300423	1719.01	2.33001e+07	1.34876	2066.95
18800	0.297854	1681.88	2.34743e+07	1.3499	2078.19
18900	0.295351	1647.57	2.36449e+07	1.35089	2089.18
19000	0.292908	1616.13	2.3812e+07	1.35171	2099.89
19100	0.290524	1587.56	2.39761e+07	1.35234	2110.3
19200	0.288195	1561.86	2.41373e+07	1.35274	2120.39
19300	0.285919	1539.05	2.42961e+07	1.3529	2130.16
19400	0.283691	1519.12	2.44526e+07	1.3528	2139.58
19500	0.28151	1502.07	2.46072e+07	1.35241	2148.65
19600	0.279373	1487.89	2.47601e+07	1.35174	2157.35
19700	0.277277	1476.6	2.49118e+07	1.35076	2165.68
19800	0.27522	1468.17	2.50623e+07	1.34948	2173.64
19900	0.2732	1462.6	2.52122e+07	1.34789	2181.22
20000	0.271214	1459.88	2.53615e+07	1.34601	2188.44
20100	0.26926	1460.02	2.55107e+07	1.34383	2195.3
20200	0.267337	1463.01	2.566e+07	1.34138	2201.82
20300	0.265441	1468.83	2.58097e+07	1.33867	2208.01
20400	0.263572	1477.49	2.59602e+07	1.33574	2213.9
20500	0.261728	1488.98	2.61116e+07	1.3326	2219.51
20600	0.259906	1503.28	2.62642e+07	1.32928	2224.87
20700	0.258105	1520.41	2.64185e+07	1.32582	2230
20800	0.256324	1540.34	2.65745e+07	1.32225	2234.94
20900	0.254562	1563.06	2.67329e+07	1.31859	2239.71
21000	0.252815	1588.61	2.68935e+07	1.31489	2244.35
21100	0.251084	1616.89	2.70568e+07	1.31118	2248.89
21200	0.249366	1647.93	2.72231e+07	1.30749	2253.36
21300	0.247662	1681.74	2.73927e+07	1.30395	2257.9
21400	0.245968	1718.17	2.75658e+07	1.30027	2262.23
21500	0.244285	1757.29	2.77428e+07	1.29669	2266.49
21600	0.242611	1799.04	2.79238e+07	1.29337	2271
21700	0.241228	1840.95	2.80939e+07	1.29109	2274.12
21800	0.239565	1888.01	2.82837e+07	1.288	2278.74
21900	0.237907	1937.56	2.84784e+07	1.28507	2283.47
22000	0.236255	1989.55	2.86782e+07	1.28233	2288.33
22100	0.234608	2043.9	2.88833e+07	1.27977	2293.32
22200	0.232964	2100.53	2.90941e+07	1.27742	2298.47
22300	0.231323	2159.37	2.93106e+07	1.27526	2303.78
22400	0.229685	2220.32	2.95333e+07	1.27331	2309.27
22500	0.228049	2283.28	2.97621e+07	1.27156	2314.94
22600	0.226414	2348.13	2.99975e+07	1.27002	2320.79
22700	0.224781	2414.75	3.02395e+07	1.26868	2326.84
22800	0.223148	2483.02	3.04883e+07	1.26754	2333.09
22900	0.221516	2552.78	3.0744e+07	1.2666	2339.55
23000	0.219884	2623.91	3.10069e+07	1.26584	2346.2
23100	0.218251	2696.23	3.12771e+07	1.26527	2353.07
23200	0.216619	2769.59	3.15546e+07	1.26487	2360.14
23300	0.214987	2843.81	3.18396e+07	1.26464	2367.42
23400	0.213356	2918.72	3.21321e+07	1.26457	2374.9
23500	0.211724	2994.12	3.24322e+07	1.26466	2382.6
23600	0.210092	3069.83	3.274e+07	1.26488	2390.49
23700	0.208461	3145.6	3.30554e+07	1.26518	2398.53
23800	0.206831	3221.33	3.33785e+07	1.26567	2406.83
23900	0.205202	3296.78	3.37092e+07	1.26627	2415.33
24000	0.203574	3371.72	3.40476e+07	1.26699	2424.02
24100	0.201949	3445.97	3.43934e+07	1.2678	2432.9
24200	0.200326	3519.31	3.47468e+07	1.2687	2441.97
24300	0.198705	3591.55	3.51075e+07	1.26968	2451.23
24400	0.197089	3662.52	3.54755e+07	1.2708	2460.73
24500	0.195476	3731.93	3.58505e+07	1.27192	2470.35
24600	0.193868	3799.64	3.62325e+07	1.27309	2480.13
24700	0.192265	3865.46	3.66212e+07	1.27431	2490.08
24800	0.190669	3929.2	3.70165e+07	1.27557	2500.2
24900	0.189079	3990.69	3.74181e+07	1.27686	2510.47
25000	0.187496	4049.77	3.78258e+07	1.27817	2520.89
25100	0.185921	4106.28	3.82394e+07	1.2795	2531.46
25200	0.184355	4160.06	3.86585e+07	1.28084	2542.17
25300	0.182799	4210.99	3.90829e+07	1.28219	2553.01
25400	0.181252	4258.94	3.95123e+07	1.28353	2563.98
25500	0.179716	4303.8	3.99464e+07	1.28486	2575.08
25600	0.178192	4345.46	4.03849e+07	1.28619	2586.29
25700	0.176679	4383.85	4.08274e+07	1.2875	2597.62
25800	0.175179	4418.88	4.12736e+07	1.28878	2609.05
25900	0.173693	4450.5	4.17232e+07	1.29005	2620.57
26000	0.17222	4478.67	4.21758e+07	1.29128	2632.2
26100	0.170762	4503.35	4.26311e+07	1.29248	2643.9
26200	0.169318	4524.53	4.30886e+07	1.29365	2655.69
26300	0.167891	4542.2	4.35482e+07	1.29478	2667.56
26400	0.166478	4556.39	4.40093e+07	1.29588	2679.49
26500	0.165083	4567.1	4.44717e+07	1.29694	2691.48
26600	0.163704	4574.39	4.4935e+07	1.29795	2703.53
26700	0.162341	4578.3	4.53988e+07	1.29892	2715.63
26800	0.160997	4578.9	4.58628e+07	1.29986	2727.78
26900	0.15967	4576.26	4.63268e+07	1.30075	2739.96
27000	0.158361	4570.48	4.67903e+07	1.30159	2752.18
27100	0.15707	4561.65	4.7253e+07	1.3024	2764.43
27200	0.155797	4549.87	4.77147e+07	1.30317	2776.69
27300	0.154543	4535.28	4.8175e+07	1.30389	2788.98
27400	0.153307	4517.99	4.86338e+07	1.30457	2801.28
27500	0.15209	4498.06	4.90906e+07	1.30514	2813.49
27600	0.150891	4475.78	4.95453e+07	1.30575	2825.79
27700	0.149711	4451.23	4.99976e+07	1.30632	2838.08
27800	0.14855	4424.56	5.04472e+07	1.30685	2850.37
27900	0.147408	4395.91	5.08941e+07	1.30736	2862.65
28000	0.146284	4365.54	5.1338e+07	1.30791	2875
28100	0.145178	4333.43	5.17787e+07	1.30835	2887.24
28200	0.144091	4299.84	5.2216e+07	1.30876	2899.45
28300	0.143021	4264.93	5.26499e+07	1.30915	2911.63
28400	0.14197	4228.86	5.30802e+07	1.3095	2923.77
28500	0.140937	4191.8	5.35068e+07	1.30983	2935.88
28600	0.13992	4153.9	5.39295e+07	1.31014	2947.94
28700	0.138922	4115.33	5.43484e+07	1.31042	2959.95
28800	0.13794	4076.24	5.47633e+07	1.31068	2971.9
28900	0.136975	4036.79	5.51743e+07	1.31091	2983.81
29000	0.136027	3997.13	5.55812e+07	1.31113	2995.65
29100	0.135094	3957.41	5.59841e+07	1.31132	3007.42
29200	0.134178	3917.77	5.6383e+07	1.31149	3019.12
29300	0.133277	3878.35	5.67779e+07	1.31164	3030.76
29400	0.132392	3839.28	5.71688e+07	1.31176	3042.31
29500	0.131521	3800.7	5.75557e+07	1.31186	3053.78
29600	0.130665	3762.72	5.79388e+07	1.31194	3065.16
29700	0.129823	3725.46	5.8318e+07	1.31199	3076.46
29800	0.128995	3689.03	5.86935e+07	1.31202	3087.66
29900	0.128181	3653.55	5.90654e+07	1.31202	3098.76
30000	0.12738	3619.12	5.94337e+07	1.312	3109.76
