# Supplementary material for: Cross-Code Verification for Improved Thermophysical Properties of Argon, Krypton and Xenon Plasmas
Source: Entropy (Basel). 2026 Jul 22;28(7):830. doi: 10.3390/e28070830 (PMC13409251; doi:10.3390/e28070830)
Supplement: Supplementary file 1 [file entropy-28-00830-s001.zip › Ar_Kr_Xe_Data/Thermodynamic Properties/Krypton/TH_Kr Thermodynamics 20 atm.csv]

Te [K]	ρ [kg/m³]	Cₚ [J/(kg·K)]	hₑ + hₕ [J/kg]	γ [–]	a [m/s]
300	68.0808	248.051	74415.3	1.66667	222.733
400	51.0606	248.051	99220.4	1.66667	257.19
500	40.8485	248.051	124025	1.66667	287.548
600	34.0404	248.051	148831	1.66667	314.993
700	29.1775	248.051	173636	1.66667	340.231
800	25.5303	248.051	198441	1.66667	363.722
900	22.6936	248.051	223246	1.66667	385.786
1000	20.4242	248.051	248051	1.66667	406.654
1100	18.5675	248.051	272856	1.66667	426.502
1200	17.0202	248.051	297661	1.66667	445.467
1300	15.711	248.051	322466	1.66667	463.657
1400	14.5887	248.051	347271	1.66667	481.159
1500	13.6162	248.051	372076	1.66667	498.047
1600	12.7651	248.051	396881	1.66667	514.381
1700	12.0143	248.051	421686	1.66667	530.212
1800	11.3468	248.051	446492	1.66667	545.583
1900	10.7496	248.051	471297	1.66667	560.533
2000	10.2121	248.051	496102	1.66667	575.095
2100	9.72583	248.051	520907	1.66667	589.297
2200	9.28374	248.051	545712	1.66667	603.165
2300	8.8801	248.051	570517	1.66667	616.721
2400	8.5101	248.051	595322	1.66667	629.985
2500	8.16969	248.051	620127	1.66667	642.976
2600	7.85548	248.051	644932	1.66667	655.709
2700	7.56453	248.051	669737	1.66667	668.2
2800	7.29437	248.051	694542	1.66667	680.462
2900	7.04284	248.051	719348	1.66667	692.506
3000	6.80808	248.051	744153	1.66667	704.345
3100	6.58846	248.051	768958	1.66667	715.988
3200	6.38257	248.051	793763	1.66667	727.444
3300	6.18916	248.051	818568	1.66667	738.723
3400	6.00713	248.051	843373	1.66667	749.832
3500	5.8355	248.051	868178	1.66667	760.779
3600	5.6734	248.051	892983	1.66667	771.571
3700	5.52006	248.051	917788	1.66667	782.214
3800	5.3748	248.051	942593	1.66666	792.713
3900	5.23698	248.052	967399	1.66666	803.076
4000	5.10606	248.053	992204	1.66666	813.306
4100	4.98152	248.054	1.01701e+06	1.66666	823.408
4200	4.86291	248.055	1.04181e+06	1.66665	833.388
4300	4.74982	248.058	1.06662e+06	1.66664	843.248
4400	4.64187	248.061	1.09143e+06	1.66663	852.994
4500	4.53872	248.066	1.11623e+06	1.66661	862.628
4600	4.44005	248.073	1.14104e+06	1.66658	872.153
4700	4.34558	248.083	1.16585e+06	1.66654	881.572
4800	4.25505	248.096	1.19066e+06	1.66649	890.887
4900	4.16821	248.114	1.21547e+06	1.66642	900.101
5000	4.08484	248.138	1.24028e+06	1.66633	909.214
5100	4.00474	248.17	1.26509e+06	1.66621	918.229
5200	3.92773	248.211	1.28991e+06	1.66606	927.144
5300	3.85361	248.264	1.31474e+06	1.66586	935.961
5400	3.78225	248.332	1.33957e+06	1.66561	944.678
5500	3.71347	248.417	1.3644e+06	1.66529	953.295
5600	3.64715	248.523	1.38925e+06	1.66489	961.808
5700	3.58315	248.656	1.41411e+06	1.66441	970.217
5800	3.52136	248.818	1.43898e+06	1.66381	978.516
5900	3.46166	249.017	1.46388e+06	1.66308	986.702
6000	3.40395	249.258	1.48879e+06	1.66221	994.769
6100	3.34812	249.548	1.51373e+06	1.66117	1002.71
6200	3.29409	249.895	1.5387e+06	1.65993	1010.52
6300	3.24176	250.307	1.56371e+06	1.65847	1018.19
6400	3.19106	250.794	1.58877e+06	1.65676	1025.72
6500	3.14192	251.367	1.61388e+06	1.65477	1033.08
6600	3.09425	252.037	1.63905e+06	1.65247	1040.28
6700	3.04799	252.815	1.6643e+06	1.64983	1047.3
6800	3.00308	253.717	1.68963e+06	1.64681	1054.13
6900	2.95946	254.755	1.71506e+06	1.64339	1060.76
7000	2.91706	255.947	1.7406e+06	1.63953	1067.17
7100	2.87584	257.349	1.76627e+06	1.63506	1073.31
7200	2.83574	258.943	1.7921e+06	1.63007	1079.21
7300	2.79672	260.714	1.81809e+06	1.62468	1084.9
7400	2.75872	262.759	1.84428e+06	1.61857	1090.27
7500	2.72171	265.056	1.87068e+06	1.61189	1095.37
7600	2.68564	267.605	1.89733e+06	1.60474	1100.23
7700	2.65046	270.494	1.92425e+06	1.59686	1104.75
7800	2.61615	273.681	1.95148e+06	1.58851	1109.03
7900	2.58266	277.302	1.97904e+06	1.57931	1112.92
8000	2.54996	281.232	2.00699e+06	1.5698	1116.61
8100	2.51802	285.547	2.03535e+06	1.55989	1120.07
8200	2.48679	290.439	2.06418e+06	1.54904	1123.09
8300	2.45626	295.748	2.09352e+06	1.53799	1125.95
8400	2.42638	301.592	2.12342e+06	1.52643	1128.52
8500	2.39713	307.979	2.15394e+06	1.51459	1130.9
8600	2.36849	314.981	2.18513e+06	1.50235	1133.02
8700	2.34042	322.585	2.21706e+06	1.48999	1134.99
8800	2.3129	330.888	2.24979e+06	1.47735	1136.77
8900	2.2859	339.888	2.28341e+06	1.46465	1138.37
9000	2.2594	349.633	2.31796e+06	1.45197	1139.92
9100	2.23338	360.2	2.35354e+06	1.43931	1141.43
9200	2.2078	371.609	2.39025e+06	1.42657	1142.74
9300	2.18265	383.887	2.42814e+06	1.4143	1144.21
9400	2.15791	397.095	2.46733e+06	1.40212	1145.58
9500	2.13355	411.276	2.50791e+06	1.39025	1147.01
9600	2.10956	426.505	2.55e+06	1.37847	1148.39
9700	2.08591	442.805	2.59368e+06	1.36736	1149.97
9800	2.06258	459.827	2.63885e+06	1.35676	1151.69
9900	2.03956	478.773	2.68626e+06	1.34608	1153.32
10000	2.01683	498.573	2.73545e+06	1.33595	1155.11
10100	1.99436	508.75	2.78628e+06	1.33577	1161.18
10200	1.97215	541.947	2.8401e+06	1.31756	1159.35
10300	1.95017	565.675	2.89594e+06	1.30884	1161.61
10400	1.92841	590.754	2.95421e+06	1.30077	1164.11
10500	1.90686	617.331	3.01511e+06	1.29336	1166.89
10600	1.88549	645.421	3.07887e+06	1.28614	1169.72
10700	1.8643	675.056	3.14559e+06	1.27949	1172.79
10800	1.84327	706.165	3.2153e+06	1.27351	1176.17
10900	1.82239	738.924	3.28829e+06	1.26775	1179.61
11000	1.80164	773.276	3.36475e+06	1.26245	1183.28
11100	1.78102	809.408	3.4448e+06	1.25786	1187.29
11200	1.76051	846.959	3.52831e+06	1.25347	1191.41
11300	1.7401	886.572	3.61616e+06	1.24955	1195.77
11400	1.71978	927.915	3.7082e+06	1.24601	1200.33
11500	1.69955	971.02	3.80458e+06	1.24285	1205.1
11600	1.67939	1015.62	3.90494e+06	1.2403	1210.21
11700	1.65929	1062.12	4.01012e+06	1.23784	1215.4
11800	1.63926	1110.59	4.12055e+06	1.2358	1220.84
11900	1.61929	1160.71	4.23563e+06	1.23412	1226.51
12000	1.59936	1212.58	4.35631e+06	1.23272	1232.4
12100	1.57948	1266.1	4.48195e+06	1.2317	1238.53
12200	1.55964	1321.55	4.61373e+06	1.23099	1244.89
12300	1.53985	1378.67	4.75124e+06	1.23043	1251.4
12400	1.52009	1437.42	4.89481e+06	1.23018	1258.16
12500	1.50038	1497.61	5.04453e+06	1.22996	1265.02
12600	1.48067	1556.97	5.19444e+06	1.23102	1272.64
12700	1.46104	1620.03	5.3564e+06	1.23152	1280.08
12800	1.44144	1684.34	5.52494e+06	1.2322	1287.7
12900	1.4219	1749.81	5.70018e+06	1.23301	1295.52
13000	1.4024	1816.52	5.88225e+06	1.23439	1303.74
13100	1.38297	1884.01	6.07125e+06	1.23568	1312.05
13200	1.36359	1952.27	6.26727e+06	1.23721	1320.62
13300	1.34429	2021.12	6.47038e+06	1.23894	1329.42
13400	1.32506	2090.33	6.68063e+06	1.24077	1338.42
13500	1.30592	2159.73	6.89807e+06	1.24273	1347.64
13600	1.28687	2229.1	7.12269e+06	1.24483	1357.08
13700	1.26793	2298.2	7.35449e+06	1.24705	1366.75
13800	1.2491	2366.81	7.59343e+06	1.24937	1376.62
13900	1.2304	2434.67	7.83945e+06	1.25179	1386.72
14000	1.21184	2501.46	8.09187e+06	1.25432	1397.05
14100	1.19342	2566.95	8.35174e+06	1.2569	1407.57
14200	1.17517	2630.92	8.61833e+06	1.25956	1418.3
14300	1.15708	2693	8.89148e+06	1.2622	1429.2
14400	1.13919	2752.93	9.17097e+06	1.2649	1440.32
14500	1.12149	2810.43	9.45658e+06	1.26766	1451.65
14600	1.104	2865.17	9.74804e+06	1.2704	1463.14
14700	1.08673	2917.02	1.0045e+07	1.27316	1474.82
14800	1.06958	2966.31	1.03399e+07	1.27608	1486.8
14900	1.05278	3011.22	1.06468e+07	1.27889	1498.91
15000	1.03623	3052.74	1.09582e+07	1.28164	1511.12
15100	1.01994	3090.15	1.12733e+07	1.28421	1523.41
15200	1.00392	3123.41	1.15916e+07	1.28688	1535.92
15300	0.98819	3152.2	1.19141e+07	1.2894	1548.51
15400	0.972754	3176.6	1.22394e+07	1.2919	1561.25
15500	0.95749	3198	1.2561e+07	1.29453	1574.3
15600	0.94265	3213.01	1.28905e+07	1.29684	1587.23
15700	0.928121	3223.19	1.32212e+07	1.29908	1600.26
15800	0.913907	3228.5	1.35529e+07	1.30124	1613.36
15900	0.900013	3228.95	1.38849e+07	1.30331	1626.54
16000	0.886441	3224.59	1.42167e+07	1.30535	1639.8
16100	0.873193	3215.47	1.4548e+07	1.30727	1653.1
16200	0.860271	3201.71	1.48781e+07	1.30911	1666.44
16300	0.847675	3183.44	1.52066e+07	1.31087	1679.82
16400	0.835403	3160.84	1.55331e+07	1.31251	1693.2
16500	0.823455	3134.12	1.5857e+07	1.31413	1706.62
16600	0.811828	3103.49	1.61781e+07	1.31569	1720.05
16700	0.80052	3069.21	1.64959e+07	1.31719	1733.48
16800	0.789526	3031.54	1.681e+07	1.31864	1746.92
16900	0.778842	2990.77	1.71202e+07	1.3201	1760.37
17000	0.768463	2947.18	1.7426e+07	1.32148	1773.78
17100	0.758384	2901.07	1.77273e+07	1.32283	1787.16
17200	0.748599	2852.75	1.80237e+07	1.32416	1800.51
17300	0.739101	2802.54	1.83151e+07	1.32548	1813.83
17400	0.729884	2750.75	1.86013e+07	1.32679	1827.11
17500	0.720939	2697.69	1.88821e+07	1.3281	1840.35
17600	0.712261	2643.64	1.91574e+07	1.32941	1853.54
17700	0.703841	2588.9	1.94271e+07	1.33074	1866.68
17800	0.695672	2533.76	1.96912e+07	1.33208	1879.76
17900	0.687746	2478.47	1.99496e+07	1.33345	1892.78
18000	0.680055	2423.29	2.02024e+07	1.33483	1905.73
18100	0.672591	2368.46	2.04494e+07	1.33624	1918.61
18200	0.665346	2314.21	2.06909e+07	1.33767	1931.42
18300	0.658312	2260.73	2.09269e+07	1.33912	1944.14
18400	0.651482	2208.23	2.11573e+07	1.34058	1956.77
18500	0.644847	2156.88	2.13825e+07	1.34207	1969.31
18600	0.638401	2106.83	2.16024e+07	1.34356	1981.75
18700	0.632135	2058.24	2.18172e+07	1.34504	1994.08
18800	0.626043	2011.22	2.20271e+07	1.34652	2006.28
18900	0.620117	1965.9	2.22322e+07	1.34798	2018.36
19000	0.61435	1922.38	2.24327e+07	1.34941	2030.3
19100	0.608736	1880.74	2.26288e+07	1.3508	2042.09
19200	0.603268	1841.07	2.28208e+07	1.35212	2053.71
19300	0.597939	1803.43	2.30087e+07	1.35336	2065.16
19400	0.592743	1767.89	2.31928e+07	1.35452	2076.42
19500	0.587675	1734.49	2.33733e+07	1.35558	2087.48
19600	0.582728	1703.27	2.35505e+07	1.35653	2098.35
19700	0.578173	1670.88	2.37221e+07	1.35768	2108.5
19800	0.573452	1644.25	2.3893e+07	1.35829	2118.86
19900	0.568835	1619.89	2.40613e+07	1.35873	2128.97
20000	0.564319	1597.81	2.42272e+07	1.35896	2138.8
20100	0.559897	1578.03	2.43909e+07	1.35898	2148.35
20200	0.555567	1560.57	2.45526e+07	1.35879	2157.61
20300	0.551364	1545	2.4712e+07	1.35841	2166.5
20400	0.547201	1532.2	2.48705e+07	1.35773	2175.16
20500	0.543116	1521.72	2.50278e+07	1.35686	2183.53
20600	0.539129	1513.35	2.51836e+07	1.35565	2191.49
20700	0.535186	1507.54	2.53391e+07	1.35421	2199.22
20800	0.53131	1504.06	2.5494e+07	1.35253	2206.63
20900	0.527497	1502.91	2.56486e+07	1.35061	2213.75
21000	0.523742	1504.08	2.58032e+07	1.34846	2220.58
21100	0.520044	1507.61	2.5958e+07	1.34626	2227
21200	0.516528	1512.42	2.61107e+07	1.34376	2233.14
21300	0.513022	1519.96	2.62647e+07	1.34116	2238.95
21400	0.509589	1529.7	2.64189e+07	1.33844	2244.52
21500	0.50608	1542.55	2.65767e+07	1.33539	2250.12
21600	0.502611	1557.65	2.67359e+07	1.33223	2255.53
21700	0.49918	1575.03	2.68966e+07	1.32899	2260.78
21800	0.495786	1594.66	2.70592e+07	1.32568	2265.9
21900	0.492425	1616.55	2.72239e+07	1.32233	2270.9
22000	0.489096	1640.65	2.73909e+07	1.31897	2275.81
22100	0.485796	1666.96	2.75604e+07	1.31562	2280.65
22200	0.482522	1695.45	2.77327e+07	1.3123	2285.45
22300	0.479274	1726.1	2.79079e+07	1.30903	2290.23
22400	0.476049	1758.89	2.80864e+07	1.30583	2295.01
22500	0.472845	1793.77	2.82682e+07	1.30271	2299.81
22600	0.46966	1830.72	2.84537e+07	1.2997	2304.65
22700	0.466494	1869.68	2.86431e+07	1.29681	2309.54
22800	0.463344	1910.62	2.88365e+07	1.29405	2314.5
22900	0.460208	1953.48	2.90341e+07	1.29143	2319.55
23000	0.457087	1998.21	2.92361e+07	1.28895	2324.7
23100	0.453977	2044.74	2.94428e+07	1.28663	2329.97
23200	0.450879	2093.01	2.96543e+07	1.28447	2335.35
23300	0.447791	2142.95	2.98708e+07	1.28248	2340.86
23400	0.444712	2194.47	3.00924e+07	1.28065	2346.52
23500	0.441642	2247.5	3.03193e+07	1.27898	2352.32
23600	0.438579	2301.94	3.05516e+07	1.27749	2358.27
23700	0.435523	2357.7	3.07896e+07	1.27616	2364.38
23800	0.432472	2414.67	3.10333e+07	1.275	2370.65
23900	0.429428	2472.75	3.12828e+07	1.274	2377.08
24000	0.426389	2531.83	3.15383e+07	1.27315	2383.68
24100	0.423355	2591.78	3.17998e+07	1.27246	2390.46
24200	0.420326	2652.49	3.20674e+07	1.27193	2397.4
24300	0.417302	2713.82	3.23413e+07	1.27153	2404.51
24400	0.414282	2775.66	3.26214e+07	1.27128	2411.8
24500	0.411267	2837.85	3.29078e+07	1.27115	2419.25
24600	0.408256	2900.27	3.32005e+07	1.27116	2426.88
24700	0.405251	2962.78	3.34996e+07	1.27128	2434.68
24800	0.402251	3025.22	3.3805e+07	1.27152	2442.64
24900	0.399257	3087.46	3.41167e+07	1.27187	2450.77
25000	0.396269	3149.36	3.44348e+07	1.27232	2459.07
25100	0.393288	3210.76	3.47591e+07	1.27286	2467.53
25200	0.390314	3271.52	3.50896e+07	1.27349	2476.15
25300	0.387348	3331.5	3.54263e+07	1.2742	2484.92
25400	0.384391	3390.55	3.5769e+07	1.27498	2493.85
25500	0.381442	3448.54	3.61176e+07	1.27584	2502.94
25600	0.378504	3505.32	3.64721e+07	1.27675	2512.17
25700	0.375577	3560.77	3.68323e+07	1.27771	2521.54
25800	0.372661	3614.71	3.7198e+07	1.27865	2530.99
25900	0.369758	3667.1	3.75691e+07	1.27971	2540.64
26000	0.366868	3717.78	3.79455e+07	1.2808	2550.43
26100	0.363993	3766.64	3.83269e+07	1.28192	2560.33
26200	0.361133	3813.57	3.87132e+07	1.28307	2570.38
26300	0.358289	3858.53	3.91041e+07	1.28432	2580.61
26400	0.355462	3901.31	3.94995e+07	1.2855	2590.9
26500	0.352653	3941.88	3.98991e+07	1.2867	2601.29
26600	0.349863	3980.16	4.03027e+07	1.2879	2611.8
26700	0.347093	4016.09	4.07101e+07	1.28911	2622.4
26800	0.344343	4049.61	4.1121e+07	1.29031	2633.11
26900	0.341615	4080.66	4.15352e+07	1.29151	2643.91
27000	0.338909	4109.2	4.19524e+07	1.2927	2654.8
27100	0.336227	4135.19	4.23723e+07	1.29388	2665.78
27200	0.333568	4158.62	4.27948e+07	1.29504	2676.84
27300	0.330934	4179.47	4.32195e+07	1.29619	2687.97
27400	0.328325	4197.72	4.36461e+07	1.29732	2699.18
27500	0.325742	4213.39	4.40745e+07	1.29842	2710.45
27600	0.323185	4226.49	4.45044e+07	1.29951	2721.79
27700	0.320656	4237.03	4.49354e+07	1.30057	2733.18
27800	0.318154	4245.04	4.53673e+07	1.3016	2744.62
27900	0.315681	4250.56	4.57999e+07	1.30261	2756.12
28000	0.313236	4253.63	4.6233e+07	1.30358	2767.65
28100	0.31082	4254.31	4.66662e+07	1.30453	2779.23
28200	0.308433	4252.65	4.70994e+07	1.30545	2790.84
28300	0.306076	4248.73	4.75322e+07	1.30634	2802.48
28400	0.303749	4242.6	4.79646e+07	1.3072	2814.14
28500	0.301452	4234.36	4.83962e+07	1.30803	2825.83
28600	0.299185	4224.08	4.88268e+07	1.30883	2837.53
28700	0.296948	4211.85	4.92563e+07	1.3096	2849.24
28800	0.294742	4197.78	4.96844e+07	1.31034	2860.97
28900	0.292566	4181.94	5.0111e+07	1.31105	2872.7
29000	0.29042	4164.45	5.05359e+07	1.31173	2884.42
29100	0.288305	4145.4	5.09589e+07	1.31238	2896.15
29200	0.28622	4124.91	5.13799e+07	1.31301	2907.86
29300	0.284166	4103.08	5.17987e+07	1.3136	2919.57
29400	0.282141	4080.02	5.22152e+07	1.31417	2931.26
29500	0.280146	4055.85	5.26293e+07	1.31471	2942.92
29600	0.278181	4030.67	5.30409e+07	1.31523	2954.57
29700	0.276245	4004.6	5.34499e+07	1.31571	2966.19
29800	0.274337	3977.75	5.38561e+07	1.31618	2977.77
29900	0.272459	3950.22	5.42596e+07	1.31661	2989.33
30000	0.270609	3922.14	5.46603e+07	1.31702	3000.84
