# Supplementary material for: Cross-Code Verification for Improved Thermophysical Properties of Argon, Krypton and Xenon Plasmas
Source: Entropy (Basel). 2026 Jul 22;28(7):830. doi: 10.3390/e28070830 (PMC13409251; doi:10.3390/e28070830)
Supplement: Supplementary file 1 [file entropy-28-00830-s001.zip › Ar_Kr_Xe_Data/Thermodynamic Properties/Krypton/TH_Kr Thermodynamics 50 atm.csv]

Te [K]	ρ [kg/m³]	Cₚ [J/(kg·K)]	hₑ + hₕ [J/kg]	γ [–]	a [m/s]
300	170.202	248.051	74415.3	1.66667	222.733
400	127.651	248.051	99220.4	1.66667	257.19
500	102.121	248.051	124025	1.66667	287.548
600	85.101	248.051	148831	1.66667	314.993
700	72.9437	248.051	173636	1.66667	340.231
800	63.8257	248.051	198441	1.66667	363.722
900	56.734	248.051	223246	1.66667	385.786
1000	51.0606	248.051	248051	1.66667	406.654
1100	46.4187	248.051	272856	1.66667	426.502
1200	42.5505	248.051	297661	1.66667	445.467
1300	39.2774	248.051	322466	1.66667	463.657
1400	36.4719	248.051	347271	1.66667	481.159
1500	34.0404	248.051	372076	1.66667	498.047
1600	31.9129	248.051	396881	1.66667	514.381
1700	30.0356	248.051	421686	1.66667	530.212
1800	28.367	248.051	446492	1.66667	545.583
1900	26.874	248.051	471297	1.66667	560.533
2000	25.5303	248.051	496102	1.66667	575.095
2100	24.3146	248.051	520907	1.66667	589.297
2200	23.2094	248.051	545712	1.66667	603.165
2300	22.2003	248.051	570517	1.66667	616.721
2400	21.2752	248.051	595322	1.66667	629.985
2500	20.4242	248.051	620127	1.66667	642.976
2600	19.6387	248.051	644932	1.66667	655.709
2700	18.9113	248.051	669737	1.66667	668.2
2800	18.2359	248.051	694542	1.66667	680.462
2900	17.6071	248.051	719348	1.66667	692.506
3000	17.0202	248.051	744153	1.66667	704.345
3100	16.4712	248.051	768958	1.66667	715.988
3200	15.9564	248.051	793763	1.66667	727.444
3300	15.4729	248.051	818568	1.66667	738.723
3400	15.0178	248.051	843373	1.66667	749.832
3500	14.5887	248.051	868178	1.66667	760.779
3600	14.1835	248.051	892983	1.66667	771.571
3700	13.8002	248.051	917788	1.66667	782.214
3800	13.437	248.051	942593	1.66667	792.714
3900	13.0925	248.052	967399	1.66666	803.076
4000	12.7651	248.052	992204	1.66666	813.306
4100	12.4538	248.053	1.01701e+06	1.66666	823.409
4200	12.1573	248.054	1.04181e+06	1.66666	833.389
4300	11.8746	248.055	1.06662e+06	1.66665	843.251
4400	11.6047	248.057	1.09143e+06	1.66664	852.998
4500	11.3468	248.06	1.11623e+06	1.66663	862.633
4600	11.1001	248.065	1.14104e+06	1.66661	872.161
4700	10.864	248.071	1.16584e+06	1.66659	881.584
4800	10.6376	248.08	1.19065e+06	1.66656	890.904
4900	10.4205	248.091	1.21546e+06	1.66651	900.125
5000	10.2121	248.106	1.24027e+06	1.66645	909.248
5100	10.0119	248.126	1.26508e+06	1.66638	918.274
5200	9.81933	248.152	1.2899e+06	1.66628	927.206
5300	9.63405	248.186	1.31471e+06	1.66615	936.044
5400	9.45563	248.229	1.33953e+06	1.66599	944.788
5500	9.2837	248.283	1.36436e+06	1.66579	953.438
5600	9.11791	248.351	1.38919e+06	1.66554	961.995
5700	8.95793	248.435	1.41403e+06	1.66523	970.456
5800	8.80346	248.538	1.43888e+06	1.66485	978.82
5900	8.65422	248.664	1.46374e+06	1.66439	987.086
6000	8.50995	248.817	1.48861e+06	1.66383	995.25
6100	8.3704	249.002	1.5135e+06	1.66316	1003.31
6200	8.23535	249.223	1.53842e+06	1.66237	1011.26
6300	8.10457	249.485	1.56335e+06	1.66143	1019.1
6400	7.97786	249.796	1.58832e+06	1.66033	1026.81
6500	7.85504	250.161	1.61332e+06	1.65904	1034.41
6600	7.73593	250.588	1.63836e+06	1.65755	1041.87
6700	7.62035	251.086	1.66344e+06	1.65582	1049.19
6800	7.50815	251.662	1.68858e+06	1.65385	1056.37
6900	7.39917	252.326	1.71379e+06	1.6516	1063.39
7000	7.29328	253.088	1.73907e+06	1.64905	1070.24
7100	7.19034	253.959	1.76443e+06	1.64617	1076.93
7200	7.09022	254.993	1.78988e+06	1.64279	1083.38
7300	6.99281	256.164	1.81545e+06	1.63902	1089.64
7400	6.89799	257.455	1.84115e+06	1.63495	1095.73
7500	6.80565	258.95	1.86698e+06	1.6303	1101.55
7600	6.71569	260.626	1.89298e+06	1.62519	1107.15
7700	6.628	262.473	1.91915e+06	1.61972	1112.55
7800	6.54249	264.55	1.94551e+06	1.61369	1117.69
7900	6.45908	266.873	1.97211e+06	1.60715	1122.58
8000	6.37768	269.466	1.99895e+06	1.60001	1127.18
8100	6.2982	272.331	2.02606e+06	1.59239	1131.53
8200	6.22056	275.332	2.05346e+06	1.58485	1135.83
8300	6.1447	278.964	2.08123e+06	1.57572	1139.49
8400	6.07053	282.783	2.10935e+06	1.56671	1143.1
8500	5.99799	286.986	2.13787e+06	1.55714	1146.42
8600	5.92701	291.57	2.16684e+06	1.54724	1149.54
8700	5.85753	296.602	2.19631e+06	1.53683	1152.37
8800	5.78947	302.065	2.2263e+06	1.52618	1155.03
8900	5.7228	308.004	2.25687e+06	1.51523	1157.49
9000	5.65744	314.481	2.28808e+06	1.50389	1159.7
9100	5.59334	321.492	2.31997e+06	1.49241	1161.77
9200	5.53044	329.062	2.3526e+06	1.48075	1163.68
9300	5.4687	337.219	2.38603e+06	1.46908	1165.5
9400	5.40806	346.052	2.42034e+06	1.45718	1167.1
9500	5.34847	355.544	2.45559e+06	1.44545	1168.74
9600	5.28989	365.695	2.4918e+06	1.43382	1170.31
9700	5.23226	376.63	2.52912e+06	1.42216	1171.78
9800	5.17555	388.311	2.56758e+06	1.41076	1173.27
9900	5.11972	400.838	2.60731e+06	1.39937	1174.7
10000	5.06471	414.212	2.64837e+06	1.38843	1176.22
10100	5.01049	428.415	2.6908e+06	1.37776	1177.79
10200	4.95702	443.565	2.73475e+06	1.36721	1179.35
10300	4.90426	459.651	2.78029e+06	1.35725	1181.09
10400	4.85217	476.645	2.82744e+06	1.3475	1182.86
10500	4.80072	494.782	2.87653e+06	1.33817	1184.76
10600	4.74986	513.995	2.92756e+06	1.32913	1186.74
10700	4.69958	534.16	2.98045e+06	1.3208	1188.99
10800	4.64984	555.488	3.03551e+06	1.31262	1191.26
10900	4.60059	578.074	3.09297e+06	1.3048	1193.65
11000	4.55182	601.758	3.15267e+06	1.29768	1196.35
11100	4.5035	626.603	3.21483e+06	1.29068	1199.06
11200	4.45559	652.875	3.27984e+06	1.28422	1202
11300	4.40807	680.446	3.3476e+06	1.27812	1205.1
11400	4.36091	709.307	3.41833e+06	1.27242	1208.37
11500	4.31409	738.194	3.49001e+06	1.2677	1212.11
11600	4.26759	769.637	3.56676e+06	1.26279	1215.75
11700	4.22138	802.483	3.64685e+06	1.2583	1219.6
11800	4.17545	836.689	3.73042e+06	1.25408	1223.59
11900	4.12977	872.293	3.81762e+06	1.25026	1227.79
12000	4.08433	909.302	3.90859e+06	1.24679	1232.17
12100	4.03911	947.745	4.00349e+06	1.24368	1236.76
12200	3.99409	987.577	4.10247e+06	1.24082	1241.5
12300	3.94927	1028.8	4.20567e+06	1.2383	1246.44
12400	3.90463	1071.42	4.31324e+06	1.23619	1251.63
12500	3.86015	1115.32	4.42513e+06	1.23418	1256.91
12600	3.81584	1160.64	4.54187e+06	1.23252	1262.41
12700	3.77168	1207.27	4.66342e+06	1.23113	1268.11
12800	3.72765	1254.47	4.78827e+06	1.23028	1274.14
12900	3.68376	1303.07	4.91862e+06	1.22929	1280.16
13000	3.64002	1353.1	5.0546e+06	1.22878	1286.49
13100	3.5964	1403.47	5.19401e+06	1.22851	1293.02
13200	3.55294	1455.88	5.34104e+06	1.22841	1299.72
13300	3.50962	1509.22	5.49361e+06	1.22851	1306.6
13400	3.46644	1563.41	5.6518e+06	1.22872	1313.61
13500	3.42341	1618.37	5.81571e+06	1.22904	1320.78
13600	3.38052	1673.74	5.9845e+06	1.22981	1328.28
13700	3.33777	1729.15	6.15729e+06	1.23067	1335.93
13800	3.29523	1785.78	6.33854e+06	1.23157	1343.69
13900	3.25287	1842.71	6.52573e+06	1.23266	1351.67
14000	3.21071	1899.81	6.7189e+06	1.23384	1359.79
14100	3.16874	1956.81	6.9176e+06	1.23524	1368.15
14200	3.12701	2013.8	7.12273e+06	1.23671	1376.65
14300	3.08551	2070.48	7.33384e+06	1.2383	1385.34
14400	3.04427	2126.66	7.55088e+06	1.24	1394.22
14500	3.00306	2180.79	7.76275e+06	1.24235	1403.61
14600	2.96236	2235.53	7.99094e+06	1.24431	1412.88
14700	2.92196	2289.4	8.22484e+06	1.2463	1422.3
14800	2.88189	2342.09	8.46434e+06	1.24837	1431.88
14900	2.84216	2393.42	8.7093e+06	1.25053	1441.64
15000	2.8022	2442.48	8.93772e+06	1.2538	1452.3
15100	2.76317	2490.83	9.19234e+06	1.25604	1462.39
15200	2.72454	2537.43	9.45194e+06	1.25838	1472.68
15300	2.6863	2582.03	9.71544e+06	1.26074	1483.1
15400	2.64853	2624.36	9.98435e+06	1.26311	1493.67
15500	2.61118	2664.51	1.02566e+07	1.26552	1504.41
15600	2.57428	2702.01	1.05323e+07	1.26804	1515.35
15700	2.53792	2736.6	1.08133e+07	1.27046	1526.34
15800	2.50188	2769.17	1.10928e+07	1.27314	1537.67
15900	2.46654	2798.21	1.13804e+07	1.27556	1548.93
16000	2.43175	2824.19	1.16709e+07	1.27797	1560.31
16100	2.3975	2846.99	1.19641e+07	1.28036	1571.8
16200	2.36382	2866.54	1.22594e+07	1.28274	1583.4
16300	2.33072	2882.79	1.25567e+07	1.28509	1595.09
16400	2.2982	2895.68	1.28555e+07	1.28742	1606.88
16500	2.26628	2905.2	1.31555e+07	1.28976	1618.79
16600	2.23496	2911.34	1.34564e+07	1.29202	1630.75
16700	2.20425	2914.09	1.37578e+07	1.29421	1642.76
16800	2.17416	2913.51	1.40593e+07	1.2964	1654.86
16900	2.14468	2909.64	1.43607e+07	1.29856	1667.02
17000	2.11582	2902.55	1.46615e+07	1.30068	1679.24
17100	2.08758	2892.33	1.49615e+07	1.30281	1691.54
17200	2.05996	2879.06	1.52603e+07	1.30486	1703.85
17300	2.03295	2862.88	1.55576e+07	1.30687	1716.2
17400	2.00657	2843.92	1.58531e+07	1.30885	1728.58
17500	1.98079	2822.3	1.61465e+07	1.3108	1740.98
17600	1.95562	2798.27	1.64376e+07	1.31272	1753.41
17700	1.93068	2774.75	1.67224e+07	1.3147	1766.08
17800	1.9067	2746.24	1.70082e+07	1.31657	1778.55
17900	1.88329	2715.75	1.7291e+07	1.31837	1790.9
18000	1.86047	2683.44	1.75705e+07	1.32022	1803.46
18100	1.83821	2649.52	1.78466e+07	1.32198	1815.82
18200	1.81651	2614.16	1.81192e+07	1.32375	1828.26
18300	1.79536	2577.55	1.8388e+07	1.32554	1840.76
18400	1.77474	2539.89	1.8653e+07	1.32724	1853.04
18500	1.75464	2501.34	1.89141e+07	1.32896	1865.38
18600	1.73506	2462.09	1.91711e+07	1.33069	1877.84
18700	1.71597	2422.33	1.94241e+07	1.33238	1890.13
18800	1.69783	2378.8	1.96747e+07	1.33415	1902.14
18900	1.67971	2338.52	1.99191e+07	1.33586	1914.36
19000	1.66205	2298.23	2.01594e+07	1.33756	1926.53
19100	1.64484	2258.07	2.03955e+07	1.33924	1938.64
19200	1.62807	2218.19	2.06275e+07	1.34092	1950.69
19300	1.61171	2178.73	2.08554e+07	1.34257	1962.68
19400	1.59576	2139.81	2.10791e+07	1.34421	1974.59
19500	1.58021	2101.55	2.12989e+07	1.34582	1986.43
19600	1.56504	2064.06	2.15148e+07	1.3474	1998.17
19700	1.55025	2027.45	2.17267e+07	1.34894	2009.83
19800	1.53581	1991.81	2.1935e+07	1.35044	2021.38
19900	1.52171	1957.24	2.21396e+07	1.35189	2032.82
20000	1.50795	1923.8	2.23406e+07	1.35327	2044.14
20100	1.49451	1891.57	2.25382e+07	1.35459	2055.34
20200	1.48138	1860.63	2.27326e+07	1.35583	2066.41
20300	1.46855	1831.03	2.29238e+07	1.35698	2077.32
20400	1.45601	1802.83	2.31119e+07	1.35803	2088.09
20500	1.44374	1776.07	2.32972e+07	1.35897	2098.69
20600	1.43174	1750.79	2.34798e+07	1.3598	2109.11
20700	1.42	1727.05	2.36599e+07	1.36049	2119.36
20800	1.4085	1704.86	2.38375e+07	1.36104	2129.41
20900	1.39724	1684.26	2.40129e+07	1.36144	2139.27
21000	1.3862	1665.28	2.41862e+07	1.36168	2148.91
21100	1.37538	1647.94	2.43576e+07	1.36175	2158.34
21200	1.36478	1632.26	2.45273e+07	1.36164	2167.54
21300	1.35437	1618.26	2.46955e+07	1.36135	2176.52
21400	1.34415	1605.94	2.48622e+07	1.36088	2185.27
21500	1.33412	1595.33	2.50277e+07	1.36022	2193.78
21600	1.32427	1586.43	2.51922e+07	1.35936	2202.05
21700	1.31458	1579.24	2.53559e+07	1.35831	2210.09
21800	1.30505	1573.78	2.55188e+07	1.35708	2217.89
21900	1.29568	1570.06	2.56813e+07	1.35566	2225.46
22000	1.28646	1568.05	2.58434e+07	1.35406	2232.79
22100	1.27794	1565.89	2.6001e+07	1.35258	2239.41
22200	1.26898	1567.44	2.61629e+07	1.35063	2246.29
22300	1.26016	1570.71	2.6325e+07	1.34853	2252.97
22400	1.25145	1575.7	2.64876e+07	1.34628	2259.42
22500	1.24287	1582.35	2.66507e+07	1.3439	2265.75
22600	1.23457	1590.41	2.68134e+07	1.34147	2271.65
22700	1.22619	1600.62	2.69782e+07	1.33887	2277.61
22800	1.21792	1612.47	2.71441e+07	1.33619	2283.42
22900	1.20974	1626.16	2.7312e+07	1.3334	2289.06
23000	1.20165	1641.36	2.74806e+07	1.33059	2294.63
23100	1.19375	1658.04	2.76499e+07	1.32779	2299.97
23200	1.18583	1676.57	2.78219e+07	1.32493	2305.35
23300	1.17799	1696.72	2.7996e+07	1.32206	2310.67
23400	1.17022	1718.48	2.81722e+07	1.3192	2315.93
23500	1.16251	1741.83	2.83507e+07	1.31636	2321.15
23600	1.15488	1766.73	2.85316e+07	1.31356	2326.31
23700	1.14739	1792.92	2.8714e+07	1.31086	2331.44
23800	1.13988	1820.91	2.89004e+07	1.30817	2336.64
23900	1.13241	1850.32	2.90897e+07	1.30555	2341.86
24000	1.125	1881.17	2.9282e+07	1.30302	2347.11
24100	1.11764	1913.41	2.94776e+07	1.30058	2352.4
24200	1.11032	1947.01	2.96766e+07	1.29823	2357.75
24300	1.10305	1981.92	2.98791e+07	1.29599	2363.16
24400	1.09582	2018.09	3.00852e+07	1.29387	2368.64
24500	1.08862	2055.48	3.02951e+07	1.29185	2374.21
24600	1.08147	2094.02	3.05089e+07	1.28996	2379.86
24700	1.07434	2133.67	3.07267e+07	1.28819	2385.61
24800	1.06725	2174.36	3.09486e+07	1.28654	2391.45
24900	1.0602	2216.03	3.11747e+07	1.28502	2397.41
25000	1.05317	2258.61	3.14051e+07	1.28362	2403.47
25100	1.04617	2302.03	3.164e+07	1.28235	2409.65
25200	1.03919	2346.23	3.18793e+07	1.2812	2415.94
25300	1.03225	2391.12	3.21232e+07	1.28019	2422.37
25400	1.02532	2436.63	3.23718e+07	1.2793	2428.92
25500	1.01843	2482.67	3.2625e+07	1.27851	2435.58
25600	1.01155	2529.17	3.2883e+07	1.27785	2442.38
25700	1.0047	2576.01	3.31457e+07	1.27722	2449.21
25800	0.997877	2623.2	3.34133e+07	1.27687	2456.34
25900	0.991072	2670.55	3.36857e+07	1.27654	2463.52
26000	0.98429	2717.99	3.3963e+07	1.27627	2470.78
26100	0.977532	2765.49	3.42452e+07	1.2762	2478.27
26200	0.970796	2812.88	3.45322e+07	1.27614	2485.81
26300	0.964083	2860.12	3.4824e+07	1.27622	2493.51
26400	0.957394	2907.1	3.51207e+07	1.27635	2501.31
26500	0.950729	2953.71	3.54222e+07	1.2765	2509.17
26600	0.94576	2998.01	3.56846e+07	1.27807	2514.62
26700	0.939115	3043.78	3.59952e+07	1.27846	2522.85
26800	0.932496	3088.95	3.63105e+07	1.27892	2531.19
26900	0.925904	3133.42	3.66304e+07	1.27945	2539.66
27000	0.919341	3177.1	3.69548e+07	1.28004	2548.24
27100	0.912807	3219.93	3.72836e+07	1.28069	2556.94
27200	0.906303	3261.81	3.76167e+07	1.28139	2565.75
27300	0.89983	3302.67	3.79541e+07	1.28215	2574.68
27400	0.893389	3342.45	3.82956e+07	1.28294	2583.72
27500	0.886983	3381.05	3.86411e+07	1.28378	2592.86
27600	0.880611	3418.43	3.89905e+07	1.28466	2602.1
27700	0.874275	3454.48	3.93437e+07	1.28548	2611.37
27800	0.867976	3489.22	3.97004e+07	1.28642	2620.81
27900	0.860423	3522.83	4.01074e+07	1.28613	2632.6
28000	0.854229	3554.59	4.04711e+07	1.28726	2642.23
28100	0.848075	3584.76	4.0838e+07	1.28815	2651.72
28200	0.841964	3613.47	4.12079e+07	1.28933	2661.86
28300	0.835896	3640.53	4.15806e+07	1.29025	2671.44
28400	0.829872	3666.03	4.1956e+07	1.29135	2681.47
28500	0.823892	3689.87	4.23339e+07	1.29245	2691.67
28600	0.81796	3712.06	4.27141e+07	1.29352	2701.76
28700	0.812074	3732.57	4.30965e+07	1.29459	2711.93
28800	0.806238	3751.39	4.3481e+07	1.29566	2722.16
28900	0.80045	3768.53	4.38672e+07	1.29673	2732.46
29000	0.794713	3783.99	4.42551e+07	1.29784	2742.87
29100	0.789027	3797.7	4.46445e+07	1.29885	2753.35
29200	0.783394	3809.83	4.50352e+07	1.29997	2763.77
29300	0.777813	3820.2	4.5427e+07	1.30094	2774.21
29400	0.772286	3829.02	4.58197e+07	1.302	2784.79
29500	0.767706	3838.72	4.61668e+07	1.30422	2793.62
29600	0.762266	3844.43	4.65612e+07	1.30523	2804.32
29700	0.756882	3848.57	4.6956e+07	1.30623	2815.05
29800	0.751555	3851.17	4.73512e+07	1.30722	2825.82
29900	0.746284	3852.27	4.77466e+07	1.30819	2836.62
30000	0.74107	3851.91	4.81419e+07	1.30915	2847.45
