# Supplementary material for: Cross-Code Verification for Improved Thermophysical Properties of Argon, Krypton and Xenon Plasmas
Source: Entropy (Basel). 2026 Jul 22;28(7):830. doi: 10.3390/e28070830 (PMC13409251; doi:10.3390/e28070830)
Supplement: Supplementary file 1 [file entropy-28-00830-s001.zip › Ar_Kr_Xe_Data/Thermodynamic Properties/Krypton/TH_Kr Thermodynamics 100 atm.csv]

Te [K]	ρ [kg/m³]	Cₚ [J/(kg·K)]	hₑ + hₕ [J/kg]	γ [–]	a [m/s]
300	340.404	248.051	74415.3	1.66667	222.733
400	255.303	248.051	99220.4	1.66667	257.19
500	204.242	248.051	124025	1.66667	287.548
600	170.202	248.051	148831	1.66667	314.993
700	145.887	248.051	173636	1.66667	340.231
800	127.651	248.051	198441	1.66667	363.722
900	113.468	248.051	223246	1.66667	385.786
1000	102.121	248.051	248051	1.66667	406.654
1100	92.8374	248.051	272856	1.66667	426.502
1200	85.101	248.051	297661	1.66667	445.467
1300	78.5548	248.051	322466	1.66667	463.657
1400	72.9437	248.051	347271	1.66667	481.159
1500	68.0808	248.051	372076	1.66667	498.047
1600	63.8257	248.051	396881	1.66667	514.381
1700	60.0713	248.051	421686	1.66667	530.212
1800	56.734	248.051	446492	1.66667	545.583
1900	53.748	248.051	471297	1.66667	560.533
2000	51.0606	248.051	496102	1.66667	575.095
2100	48.6291	248.051	520907	1.66667	589.297
2200	46.4187	248.051	545712	1.66667	603.165
2300	44.4005	248.051	570517	1.66667	616.721
2400	42.5505	248.051	595322	1.66667	629.985
2500	40.8485	248.051	620127	1.66667	642.976
2600	39.2774	248.051	644932	1.66667	655.709
2700	37.8227	248.051	669737	1.66667	668.2
2800	36.4719	248.051	694542	1.66667	680.462
2900	35.2142	248.051	719348	1.66667	692.506
3000	34.0404	248.051	744153	1.66667	704.345
3100	32.9423	248.051	768958	1.66667	715.988
3200	31.9129	248.051	793763	1.66667	727.444
3300	30.9458	248.051	818568	1.66667	738.723
3400	30.0356	248.051	843373	1.66667	749.832
3500	29.1775	248.051	868178	1.66667	760.779
3600	28.367	248.051	892983	1.66667	771.571
3700	27.6003	248.051	917788	1.66667	782.214
3800	26.874	248.051	942593	1.66667	792.714
3900	26.1849	248.051	967399	1.66666	803.076
4000	25.5303	248.052	992204	1.66666	813.307
4100	24.9076	248.052	1.01701e+06	1.66666	823.41
4200	24.3146	248.053	1.04181e+06	1.66666	833.39
4300	23.7491	248.054	1.06662e+06	1.66665	843.252
4400	23.2094	248.055	1.09142e+06	1.66665	853
4500	22.6936	248.058	1.11623e+06	1.66664	862.636
4600	22.2003	248.061	1.14104e+06	1.66663	872.165
4700	21.7279	248.065	1.16584e+06	1.66661	881.59
4800	21.2752	248.071	1.19065e+06	1.66659	890.913
4900	20.841	248.079	1.21546e+06	1.66656	900.137
5000	20.4242	248.09	1.24027e+06	1.66652	909.265
5100	20.0237	248.104	1.26508e+06	1.66646	918.297
5200	19.6387	248.123	1.28989e+06	1.66639	927.237
5300	19.2681	248.147	1.3147e+06	1.6663	936.086
5400	18.9113	248.177	1.33952e+06	1.66619	944.843
5500	18.5674	248.215	1.36434e+06	1.66605	953.511
5600	18.2358	248.263	1.38916e+06	1.66587	962.089
5700	17.9159	248.323	1.41399e+06	1.66565	970.577
5800	17.607	248.396	1.43883e+06	1.66538	978.975
5900	17.3085	248.486	1.46367e+06	1.66505	987.281
6000	17.02	248.595	1.48852e+06	1.66465	995.494
6100	16.7409	248.726	1.51339e+06	1.66417	1003.61
6200	16.4708	248.883	1.53827e+06	1.66361	1011.63
6300	16.2093	249.07	1.56317e+06	1.66293	1019.56
6400	15.9559	249.291	1.58809e+06	1.66214	1027.37
6500	15.7103	249.552	1.61303e+06	1.66122	1035.08
6600	15.4722	249.856	1.638e+06	1.66015	1042.68
6700	15.2411	250.211	1.66301e+06	1.6589	1050.16
6800	15.0167	250.622	1.68806e+06	1.65748	1057.52
6900	14.7989	251.097	1.71315e+06	1.65585	1064.74
7000	14.5872	251.642	1.73829e+06	1.65399	1071.83
7100	14.3814	252.266	1.76349e+06	1.65189	1078.78
7200	14.1813	253.013	1.78877e+06	1.64939	1085.54
7300	13.9867	253.828	1.81412e+06	1.64671	1092.17
7400	13.7972	254.789	1.83957e+06	1.64356	1098.58
7500	13.6127	255.81	1.86511e+06	1.64032	1104.9
7600	13.433	257.048	1.89077e+06	1.63636	1110.91
7700	13.2579	258.52	1.91656e+06	1.63167	1116.61
7800	13.0871	259.912	1.94249e+06	1.62753	1122.43
7900	12.9206	261.544	1.96858e+06	1.62268	1127.93
8000	12.7582	263.496	1.99486e+06	1.61687	1133.04
8100	12.5996	265.567	2.02134e+06	1.61097	1138.04
8200	12.4448	267.878	2.04804e+06	1.60451	1142.77
8300	12.2935	270.288	2.07498e+06	1.59812	1147.46
8400	12.1457	273.22	2.1022e+06	1.59029	1151.56
8500	12.0012	276.284	2.12971e+06	1.58255	1155.61
8600	11.8599	279.667	2.15755e+06	1.57424	1159.38
8700	11.7216	283.351	2.18576e+06	1.5656	1162.94
8800	11.5863	287.388	2.21435e+06	1.55644	1166.24
8900	11.4538	291.768	2.24338e+06	1.54701	1169.35
9000	11.3239	296.553	2.27288e+06	1.5371	1172.2
9100	11.1967	301.734	2.30288e+06	1.52695	1174.87
9200	11.072	307.326	2.33343e+06	1.51658	1177.38
9300	10.9497	313.409	2.36458e+06	1.50581	1179.64
9400	10.8296	319.953	2.39638e+06	1.49495	1181.78
9500	10.7118	327.043	2.42889e+06	1.48379	1183.72
9600	10.5961	334.638	2.46215e+06	1.47266	1185.59
9700	10.4824	342.794	2.4962e+06	1.46147	1187.35
9800	10.3706	351.565	2.53113e+06	1.45015	1188.97
9900	10.2607	360.9	2.56695e+06	1.43904	1190.59
10000	10.1526	370.957	2.60383e+06	1.42773	1192.05
10100	10.0461	381.704	2.6418e+06	1.41675	1193.57
10200	9.94132	393.082	2.68082e+06	1.40596	1195.1
10300	9.83806	405.233	2.72109e+06	1.39518	1196.55
10400	9.73628	418.182	2.76268e+06	1.3848	1198.1
10500	9.63591	431.921	2.80564e+06	1.37462	1199.67
10600	9.53689	446.481	2.85003e+06	1.36467	1201.28
10700	9.43914	461.953	2.89606e+06	1.35488	1202.9
10800	9.34262	478.335	2.94376e+06	1.34569	1204.72
10900	9.24725	494.918	2.9922e+06	1.33724	1206.83
11000	9.15299	513.125	3.04338e+06	1.32854	1208.77
11100	9.05976	532.32	3.09651e+06	1.32028	1210.87
11200	8.96753	552.52	3.1517e+06	1.31238	1213.1
11300	8.87623	573.775	3.20905e+06	1.30477	1215.42
11400	8.78582	596.103	3.26867e+06	1.29762	1217.92
11500	8.69626	619.522	3.3307e+06	1.29076	1220.54
11600	8.60747	644.04	3.39523e+06	1.28439	1223.35
11700	8.51944	669.65	3.4623e+06	1.27828	1226.28
11800	8.43211	696.489	3.53221e+06	1.2726	1229.4
11900	8.34544	724.481	3.60499e+06	1.26725	1232.66
12000	8.25939	752.938	3.67953e+06	1.26255	1236.24
12100	8.17393	783.135	3.75807e+06	1.2579	1239.84
12200	8.08902	814.056	3.83899e+06	1.25378	1243.71
12300	8.00464	846.77	3.92427e+06	1.24981	1247.66
12400	7.92075	880.66	4.01306e+06	1.24611	1251.76
12500	7.83733	915.762	4.10547e+06	1.24284	1256.09
12600	7.75432	951.243	4.20003e+06	1.23974	1260.52
12700	7.67174	988.724	4.29995e+06	1.23707	1265.2
12800	7.58957	1027.31	4.40388e+06	1.23451	1269.97
12900	7.50776	1066.97	4.51172e+06	1.23225	1274.92
13000	7.42632	1107.86	4.62401e+06	1.23027	1280.05
13100	7.34523	1149.8	4.74068e+06	1.22849	1285.32
13200	7.26438	1190.72	4.85671e+06	1.22753	1291.07
13300	7.18393	1234.63	4.98205e+06	1.2262	1296.68
13400	7.10381	1279.47	5.11206e+06	1.22517	1302.49
13500	7.02379	1321.53	5.23662e+06	1.22524	1308.96
13600	6.94426	1367.86	5.37514e+06	1.22472	1315.16
13700	6.86504	1414.92	5.51852e+06	1.22427	1321.47
13800	6.78612	1462.55	5.66654e+06	1.22395	1327.9
13900	6.70748	1510.3	5.81783e+06	1.22415	1334.7
14000	6.62922	1559.3	5.97661e+06	1.22421	1341.49
14100	6.5513	1608.72	6.14057e+06	1.22446	1348.45
14200	6.47373	1658.47	6.30975e+06	1.22489	1355.6
14300	6.39643	1707.81	6.48155e+06	1.22559	1362.98
14400	6.3196	1757.9	6.66111e+06	1.2261	1370.32
14500	6.24308	1807.44	6.84373e+06	1.22728	1378.15
14600	6.16701	1857.2	7.03292e+06	1.22829	1385.95
14700	6.09139	1906.79	7.22785e+06	1.22939	1393.9
14800	6.01624	1956.04	7.42825e+06	1.23062	1402.02
14900	5.94157	2004.75	7.63381e+06	1.232	1410.32
15000	5.86711	2051.92	7.8375e+06	1.2337	1418.92
15100	5.79345	2099.23	8.05291e+06	1.23521	1427.49
15200	5.72034	2145.59	8.27326e+06	1.23682	1436.21
15300	5.64781	2190.86	8.49844e+06	1.2385	1445.09
15400	5.57589	2234.9	8.72835e+06	1.2403	1454.12
15500	5.50461	2277.62	8.96283e+06	1.24216	1463.31
15600	5.43393	2318.75	9.20049e+06	1.24405	1472.61
15700	5.364	2358.31	9.44365e+06	1.24604	1482.08
15800	5.29478	2396.12	9.6909e+06	1.24805	1491.66
15900	5.22631	2432.07	9.94207e+06	1.25008	1501.35
16000	5.15862	2466.12	1.01969e+07	1.2522	1511.19
16100	5.09172	2498.37	1.04552e+07	1.25429	1521.13
16200	5.02564	2527.74	1.07169e+07	1.2565	1531.24
16300	4.96041	2554.82	1.09816e+07	1.2587	1541.45
16400	4.89604	2579.66	1.1249e+07	1.26099	1551.8
16500	4.83256	2602.33	1.1519e+07	1.26323	1562.22
16600	4.76999	2622.38	1.17912e+07	1.26549	1572.75
16700	4.70834	2639.89	1.20655e+07	1.26778	1583.38
16800	4.64763	2654.83	1.23415e+07	1.27007	1594.11
16900	4.58788	2667.17	1.2619e+07	1.27237	1604.94
17000	4.5291	2676.91	1.28977e+07	1.27467	1615.84
17100	4.47129	2684.06	1.31773e+07	1.27697	1626.83
17200	4.41448	2687.71	1.34575e+07	1.27944	1638
17300	4.35867	2691.69	1.37381e+07	1.28148	1648.97
17400	4.30385	2690.08	1.4019e+07	1.28392	1660.28
17500	4.25005	2687.1	1.42996e+07	1.28617	1671.52
17600	4.19725	2681.69	1.45798e+07	1.28845	1682.85
17700	4.14547	2676.2	1.48592e+07	1.29041	1694.02
17800	4.09469	2663.97	1.5138e+07	1.29299	1705.66
17900	4.04492	2651.81	1.54155e+07	1.2953	1717.18
18000	3.99615	2637.59	1.56916e+07	1.29755	1728.7
18100	3.94838	2621.4	1.59662e+07	1.29979	1740.25
18200	3.9016	2603.35	1.62391e+07	1.30202	1751.84
18300	3.8558	2583.57	1.65099e+07	1.30423	1763.46
18400	3.81097	2562.16	1.67787e+07	1.30644	1775.09
18500	3.7671	2539.24	1.70451e+07	1.30858	1786.71
18600	3.72418	2514.96	1.73091e+07	1.31076	1798.38
18700	3.68219	2489.43	1.75704e+07	1.31293	1810.05
18800	3.64112	2462.79	1.78291e+07	1.31509	1821.73
18900	3.60096	2435.15	1.80849e+07	1.31724	1833.42
19000	3.56169	2406.67	1.83378e+07	1.31944	1845.14
19100	3.5233	2377.44	1.85877e+07	1.32156	1856.81
19200	3.48576	2347.6	1.88345e+07	1.32367	1868.48
19300	3.44907	2317.27	1.90781e+07	1.32577	1880.12
19400	3.4132	2286.57	1.93185e+07	1.32785	1891.74
19500	3.37813	2255.62	1.95558e+07	1.32991	1903.34
19600	3.34385	2224.53	1.97897e+07	1.33195	1914.91
19700	3.31034	2193.41	2.00204e+07	1.33396	1926.44
19800	3.27757	2162.37	2.02478e+07	1.33595	1937.93
19900	3.24554	2131.49	2.0472e+07	1.33791	1949.37
20000	3.21422	2100.88	2.0693e+07	1.33984	1960.76
20100	3.18359	2070.62	2.09107e+07	1.34173	1972.09
20200	3.15363	2040.81	2.11253e+07	1.34357	1983.35
20300	3.12433	2011.55	2.13369e+07	1.34536	1994.55
20400	3.09567	1982.88	2.15453e+07	1.3471	2005.66
20500	3.06763	1954.84	2.17508e+07	1.34876	2016.7
20600	3.04018	1927.66	2.19536e+07	1.35038	2027.63
20700	3.01332	1901.18	2.21533e+07	1.35193	2038.47
20800	2.98702	1875.55	2.23503e+07	1.35339	2049.21
20900	2.96127	1850.83	2.25446e+07	1.35477	2059.84
21000	2.93605	1827.1	2.27365e+07	1.35604	2070.34
21100	2.91134	1804.38	2.29259e+07	1.35721	2080.71
21200	2.88714	1782.66	2.31129e+07	1.35828	2090.95
21300	2.86341	1762.01	2.32977e+07	1.35923	2101.05
21400	2.84014	1742.48	2.34803e+07	1.36005	2111
21500	2.81733	1724.1	2.36609e+07	1.36075	2120.8
21600	2.79495	1706.89	2.38396e+07	1.36131	2130.43
21700	2.77299	1690.87	2.40166e+07	1.36172	2139.89
21800	2.75143	1676.08	2.41919e+07	1.36199	2149.18
21900	2.73027	1662.55	2.43657e+07	1.36221	2158.39
22000	2.70948	1650.23	2.45382e+07	1.36205	2167.23
22100	2.68906	1639.21	2.47094e+07	1.36184	2175.97
22200	2.66899	1629.47	2.48795e+07	1.36147	2184.51
22300	2.64925	1621.04	2.50486e+07	1.36093	2192.87
22400	2.62984	1613.91	2.52169e+07	1.36022	2201.03
22500	2.61075	1608.11	2.53845e+07	1.35936	2209
22600	2.59196	1603.63	2.55515e+07	1.35833	2216.77
22700	2.57346	1600.48	2.57181e+07	1.35714	2224.36
22800	2.55524	1598.71	2.58847e+07	1.35577	2231.74
22900	2.53729	1598.35	2.60512e+07	1.35426	2238.93
23000	2.51959	1599.21	2.62174e+07	1.35262	2245.96
23100	2.50215	1601.41	2.63837e+07	1.35085	2252.82
23200	2.48495	1604.95	2.65503e+07	1.34896	2259.52
23300	2.46797	1609.83	2.67173e+07	1.34695	2266.06
23400	2.45122	1616.03	2.68849e+07	1.34483	2272.45
23500	2.43468	1623.67	2.70537e+07	1.34258	2278.67
23600	2.41834	1632.53	2.72228e+07	1.34029	2284.78
23700	2.40219	1642.84	2.73934e+07	1.33789	2290.76
23800	2.38624	1654.35	2.7565e+07	1.33544	2296.63
23900	2.37045	1667.52	2.77391e+07	1.33285	2302.34
24000	2.35485	1681.6	2.7913e+07	1.33034	2308.04
24100	2.33941	1696.91	2.80886e+07	1.32779	2313.67
24200	2.32412	1713.54	2.82659e+07	1.32522	2319.22
24300	2.30899	1731.38	2.84448e+07	1.32267	2324.74
24400	2.294	1750.4	2.86256e+07	1.32012	2330.22
24500	2.27915	1770.61	2.88084e+07	1.3176	2335.67
24600	2.26443	1792	2.89933e+07	1.3151	2341.1
24700	2.24984	1814.54	2.91805e+07	1.31264	2346.52
24800	2.23537	1838.2	2.93701e+07	1.31023	2351.94
24900	2.22101	1862.96	2.95622e+07	1.30788	2357.38
25000	2.20677	1888.79	2.97569e+07	1.30559	2362.84
25100	2.19263	1915.66	2.99543e+07	1.30337	2368.32
25200	2.17859	1943.53	3.01546e+07	1.30122	2373.85
25300	2.16465	1972.36	3.03578e+07	1.29915	2379.41
25400	2.15081	2002.13	3.0564e+07	1.29717	2385.03
25500	2.13705	2032.79	3.07734e+07	1.29528	2390.71
25600	2.12338	2064.29	3.0986e+07	1.29348	2396.45
25700	2.10979	2096.61	3.12018e+07	1.29178	2402.27
25800	2.09627	2129.68	3.14211e+07	1.29017	2408.15
25900	2.08284	2163.47	3.16438e+07	1.28867	2414.12
26000	2.06948	2197.91	3.187e+07	1.28726	2420.17
26100	2.05619	2232.97	3.20999e+07	1.28595	2426.3
26200	2.04297	2268.59	3.23333e+07	1.28475	2432.53
26300	2.02981	2304.72	3.25705e+07	1.28364	2438.84
26400	2.01672	2341.29	3.28115e+07	1.28264	2445.26
26500	2.0037	2378.25	3.30563e+07	1.28173	2451.77
26600	1.99073	2415.55	3.33049e+07	1.28093	2458.37
26700	1.97783	2453.11	3.35573e+07	1.28021	2465.08
26800	1.96499	2490.89	3.38137e+07	1.2796	2471.89
26900	1.9522	2528.82	3.40739e+07	1.27907	2478.8
27000	1.93947	2566.83	3.43381e+07	1.27864	2485.82
27100	1.9268	2604.87	3.46063e+07	1.2783	2492.93
27200	1.91419	2642.86	3.48783e+07	1.27804	2500.15
27300	1.90164	2680.76	3.51543e+07	1.27786	2507.48
27400	1.88914	2718.49	3.54341e+07	1.27776	2514.9
27500	1.8767	2755.99	3.57179e+07	1.27774	2522.43
27600	1.86431	2793.2	3.60055e+07	1.2778	2530.06
27700	1.85199	2830.06	3.62969e+07	1.27792	2537.79
27800	1.83972	2866.51	3.65921e+07	1.27812	2545.62
27900	1.82751	2902.48	3.68911e+07	1.27838	2553.55
28000	1.81536	2937.92	3.71937e+07	1.2787	2561.58
28100	1.80327	2972.78	3.75e+07	1.27908	2569.71
28200	1.79125	3007	3.78098e+07	1.27952	2577.93
28300	1.77928	3040.52	3.81231e+07	1.28	2586.18
28400	1.76738	3073.29	3.84398e+07	1.28055	2594.65
28500	1.75555	3105.27	3.87599e+07	1.28114	2603.14
28600	1.74378	3136.4	3.90832e+07	1.28177	2611.73
28700	1.73207	3166.65	3.94096e+07	1.28245	2620.4
28800	1.72044	3195.97	3.97392e+07	1.28316	2629.16
28900	1.70887	3224.33	4.00717e+07	1.2839	2637.93
29000	1.69738	3251.68	4.0407e+07	1.2847	2646.93
29100	1.68596	3277.99	4.07451e+07	1.28551	2655.93
29200	1.67461	3303.21	4.10859e+07	1.28626	2664.92
29300	1.66334	3327.36	4.14292e+07	1.28713	2674.07
29400	1.65215	3350.4	4.17749e+07	1.28802	2683.29
29500	1.64103	3372.3	4.21229e+07	1.28893	2692.59
29600	1.62999	3393.07	4.24731e+07	1.28994	2701.99
29700	1.61904	3412.64	4.28254e+07	1.2909	2711.48
29800	1.60816	3431.02	4.31796e+07	1.29187	2720.98
29900	1.59737	3448.22	4.35356e+07	1.29284	2730.54
30000	1.58666	3464.21	4.38933e+07	1.29383	2740.17
