# Supplementary material for: Cross-Code Verification for Improved Thermophysical Properties of Argon, Krypton and Xenon Plasmas
Source: Entropy (Basel). 2026 Jul 22;28(7):830. doi: 10.3390/e28070830 (PMC13409251; doi:10.3390/e28070830)
Supplement: Supplementary file 1 [file entropy-28-00830-s001.zip › Ar_Kr_Xe_Data/Thermodynamic Properties/Xenon/TH_Xe Thermodynamics 1 atm.csv]

Te [K]	ρ [kg/m³]	Cₚ [J/(kg·K)]	hₑ + hₕ [J/kg]	γ [–]	a [m/s]
300	5.33338	158.319	47495.7	1.66667	177.943
400	4.00003	158.319	63327.6	1.66667	205.471
500	3.20003	158.319	79159.5	1.66667	229.724
600	2.66669	158.319	94991.4	1.66667	251.65
700	2.28573	158.319	110823	1.66667	271.813
800	2.00002	158.319	126655	1.66667	290.58
900	1.77779	158.319	142487	1.66667	308.207
1000	1.60001	158.319	158319	1.66667	324.878
1100	1.45456	158.319	174151	1.66667	340.735
1200	1.33334	158.319	189983	1.66667	355.886
1300	1.23078	158.319	205815	1.66667	370.418
1400	1.14287	158.319	221647	1.66667	384.401
1500	1.06668	158.319	237478	1.66667	397.893
1600	1.00001	158.319	253310	1.66667	410.942
1700	0.941185	158.319	269142	1.66667	423.59
1800	0.888897	158.319	284974	1.66667	435.87
1900	0.842113	158.319	300806	1.66667	447.814
2000	0.800007	158.319	316638	1.66667	459.447
2100	0.761911	158.319	332470	1.66667	470.793
2200	0.727279	158.319	348302	1.66667	481.872
2300	0.695658	158.319	364134	1.66667	492.702
2400	0.666672	158.319	379965	1.66667	503.299
2500	0.640006	158.319	395797	1.66667	513.678
2600	0.61539	158.319	411629	1.66667	523.851
2700	0.592598	158.319	427461	1.66667	533.83
2800	0.571434	158.319	443293	1.66667	543.625
2900	0.551729	158.319	459125	1.66667	553.248
3000	0.533338	158.319	474957	1.66667	562.706
3100	0.516134	158.319	490789	1.66666	572.007
3200	0.500004	158.32	506621	1.66666	581.159
3300	0.484853	158.32	522453	1.66666	590.169
3400	0.470592	158.322	538285	1.66665	599.043
3500	0.457147	158.324	554117	1.66664	607.786
3600	0.444448	158.327	569950	1.66662	616.404
3700	0.432436	158.332	585783	1.66658	624.901
3800	0.421056	158.341	601616	1.66653	633.279
3900	0.41026	158.354	617451	1.66645	641.543
4000	0.400003	158.373	633287	1.66634	649.693
4100	0.390247	158.4	649126	1.66617	657.732
4200	0.380955	158.44	664968	1.66594	665.658
4300	0.372095	158.495	680814	1.66561	673.469
4400	0.363637	158.571	696667	1.66516	681.163
4500	0.355555	158.675	712529	1.66455	688.735
4600	0.347824	158.813	728403	1.66374	696.178
4700	0.340422	158.995	744293	1.66268	703.481
4800	0.333327	159.233	760204	1.66132	710.634
4900	0.326521	159.539	776142	1.65957	717.623
5000	0.319986	159.929	792115	1.65737	724.431
5100	0.313706	160.421	808132	1.65464	731.039
5200	0.307665	161.034	824204	1.65127	737.425
5300	0.301851	161.793	840345	1.64718	743.565
5400	0.296249	162.723	856570	1.64227	749.434
5500	0.290848	163.854	872899	1.63643	755.005
5600	0.285637	165.219	889352	1.62958	760.253
5700	0.280604	166.855	905957	1.62162	765.152
5800	0.275739	168.802	922741	1.61249	769.678
5900	0.271034	171.13	939738	1.60202	773.782
6000	0.266479	173.866	956991	1.59028	777.477
6100	0.262066	177.047	974540	1.57735	780.768
6200	0.257787	180.744	992434	1.56324	783.653
6300	0.253634	185.046	1.01073e+06	1.54786	786.1
6400	0.2496	189.985	1.02948e+06	1.53149	788.171
6500	0.245677	195.638	1.04877e+06	1.51425	789.889
6600	0.241859	202.075	1.06866e+06	1.49637	791.307
6700	0.23814	209.404	1.08924e+06	1.47788	792.431
6800	0.234512	217.676	1.1106e+06	1.45912	793.347
6900	0.230971	226.989	1.13285e+06	1.44033	794.121
7000	0.22751	237.45	1.15608e+06	1.42158	794.776
7100	0.224124	249.158	1.18043e+06	1.40309	795.375
7200	0.220806	262.163	1.20601e+06	1.38528	796.046
7300	0.217552	276.639	1.23297e+06	1.36795	796.739
7400	0.214356	292.628	1.26147e+06	1.35145	797.57
7500	0.211214	310.289	1.29165e+06	1.33587	798.576
7600	0.208119	329.763	1.3237e+06	1.32121	799.771
7700	0.205068	351.264	1.35778e+06	1.30736	801.136
7800	0.202056	374.412	1.39413e+06	1.29502	802.902
7900	0.199078	399.76	1.4329e+06	1.28355	804.889
8000	0.196129	427.894	1.47435e+06	1.27276	807.048
8100	0.193206	457.545	1.51875e+06	1.26361	809.703
8200	0.190305	490.087	1.56626e+06	1.25515	812.569
8300	0.187421	525.282	1.61717e+06	1.24772	815.767
8400	0.184551	563.298	1.67167e+06	1.24115	819.256
8500	0.181691	603.751	1.7303e+06	1.23575	823.159
8600	0.178838	647.463	1.79311e+06	1.23091	827.287
8700	0.175989	694.488	1.86026e+06	1.22689	831.737
8800	0.173142	743.813	1.93266e+06	1.22388	836.579
8900	0.170295	797.323	2.01001e+06	1.22134	841.672
9000	0.167444	853.024	2.09294e+06	1.21984	847.233
9100	0.164589	912.537	2.18167e+06	1.21889	853.072
9200	0.161727	975.337	2.27652e+06	1.21852	859.254
9300	0.158859	1042.61	2.37791e+06	1.21841	865.605
9400	0.155984	1111.05	2.48626e+06	1.2194	872.519
9500	0.153102	1183.59	2.60166e+06	1.2207	879.702
9600	0.150213	1259.4	2.7246e+06	1.22249	887.238
9700	0.147317	1337.98	2.85525e+06	1.22472	895.099
9800	0.144418	1419.43	2.99412e+06	1.22737	903.363
9900	0.141516	1503.37	3.14137e+06	1.23041	911.969
10000	0.138614	1589.38	3.29721e+06	1.23383	920.968
10100	0.135714	1677.1	3.4617e+06	1.23745	930.244
10200	0.132821	1766.12	3.6352e+06	1.24142	939.964
10300	0.129938	1855.91	3.81784e+06	1.24562	950.038
10400	0.127068	1945.65	4.00924e+06	1.24993	960.431
10500	0.124217	2034.87	4.21003e+06	1.25435	971.194
10600	0.12139	2122.62	4.41982e+06	1.25873	982.28
10700	0.118591	2207.98	4.63842e+06	1.26294	993.609
10800	0.115826	2290.92	4.86556e+06	1.26799	1005.61
10900	0.113099	2369.42	5.10028e+06	1.27252	1017.76
11000	0.110417	2442.59	5.34316e+06	1.27678	1030.13
11100	0.107785	2510.01	5.59306e+06	1.28096	1042.86
11200	0.105208	2570.04	5.84967e+06	1.28479	1055.77
11300	0.102691	2622.27	6.112e+06	1.28841	1068.93
11400	0.100238	2665.6	6.37922e+06	1.2917	1082.29
11500	0.0978536	2699.84	6.65018e+06	1.29472	1095.89
11600	0.0955409	2723.58	6.92415e+06	1.29733	1109.59
11700	0.0933034	2736.75	7.20001e+06	1.29955	1123.41
11800	0.0911433	2738.69	7.47664e+06	1.30138	1137.3
11900	0.0890637	2729.89	7.75316e+06	1.3028	1151.23
12000	0.0870652	2710.29	8.02829e+06	1.30386	1165.16
12100	0.0851484	2680.22	8.30094e+06	1.3046	1179.11
12200	0.0833132	2640.22	8.57009e+06	1.30504	1193.04
12300	0.0815593	2591.02	8.83476e+06	1.3052	1206.9
12400	0.0798855	2533.47	9.09406e+06	1.30514	1220.69
12500	0.0782903	2468.59	9.3472e+06	1.30495	1234.4
12600	0.0767718	2397.42	9.59349e+06	1.30462	1248.02
12700	0.0753275	2321.1	9.83233e+06	1.30421	1261.48
12800	0.0739548	2240.78	1.00633e+07	1.3038	1274.81
12900	0.0726507	2157.6	1.0286e+07	1.30343	1288.01
13000	0.0714123	2072.62	1.05002e+07	1.30316	1301.07
13100	0.0702363	1986.88	1.07058e+07	1.30304	1313.99
13200	0.0691193	1901.33	1.09027e+07	1.3031	1326.78
13300	0.0680582	1816.79	1.10911e+07	1.30338	1339.43
13400	0.0670495	1734.01	1.1271e+07	1.30391	1351.94
13500	0.0660901	1653.63	1.14426e+07	1.3047	1364.32
13600	0.0651768	1576.18	1.16063e+07	1.30577	1376.58
13700	0.0643066	1502.08	1.17623e+07	1.30711	1388.7
13800	0.0634765	1431.69	1.1911e+07	1.30872	1400.68
13900	0.0626837	1365.26	1.20528e+07	1.31058	1412.52
14000	0.0619263	1302.77	1.2188e+07	1.31268	1424.2
14100	0.0612014	1244.75	1.23172e+07	1.31494	1435.72
14200	0.0605063	1190.87	1.24406e+07	1.31734	1447.04
14300	0.0598389	1141.48	1.25589e+07	1.31981	1458.14
14400	0.0591956	1096.66	1.26724e+07	1.32226	1469
14500	0.0585774	1056.09	1.27815e+07	1.32459	1479.56
14600	0.0579792	1019.96	1.28868e+07	1.3267	1489.76
14700	0.057401	988.123	1.29887e+07	1.32856	1499.63
14800	0.0568411	960.503	1.30875e+07	1.33005	1509.08
14900	0.056298	937.047	1.31837e+07	1.33108	1518.08
15000	0.0557704	917.7	1.32777e+07	1.33158	1526.58
15100	0.0552569	902.403	1.337e+07	1.33147	1534.55
15200	0.0547564	891.117	1.34609e+07	1.33072	1541.97
15300	0.0542676	883.798	1.35508e+07	1.32927	1548.81
15400	0.0537915	880.321	1.364e+07	1.32747	1555.28
15500	0.0533231	880.841	1.37292e+07	1.32442	1560.83
15600	0.0528635	885.317	1.38186e+07	1.32098	1566.04
15700	0.0524116	893.703	1.39087e+07	1.31697	1570.75
15800	0.0519668	906.009	1.39998e+07	1.31247	1575.03
15900	0.0515281	922.247	1.40923e+07	1.30759	1578.98
16000	0.0510978	942.273	1.41862e+07	1.30248	1582.54
16100	0.0506708	966.347	1.42826e+07	1.29712	1585.87
16200	0.050247	994.424	1.43816e+07	1.29165	1589.03
16300	0.0498255	1026.64	1.44837e+07	1.28615	1592.1
16400	0.0494066	1062.83	1.45893e+07	1.28075	1595.14
16500	0.0489897	1103.07	1.46987e+07	1.27554	1598.19
16600	0.0485743	1147.32	1.48123e+07	1.27057	1601.33
16700	0.0481599	1195.59	1.49306e+07	1.26592	1604.6
16800	0.0477459	1247.84	1.50539e+07	1.26161	1608.04
16900	0.047332	1304.01	1.51827e+07	1.2577	1611.68
17000	0.0469176	1364.04	1.53173e+07	1.2542	1615.56
17100	0.0465023	1427.82	1.54581e+07	1.25114	1619.69
17200	0.046086	1495.22	1.56056e+07	1.24851	1624.1
17300	0.0456681	1566.09	1.57599e+07	1.24631	1628.81
17400	0.0452486	1640.25	1.59216e+07	1.24455	1633.82
17500	0.0448271	1717.47	1.60908e+07	1.2432	1639.13
17600	0.0444035	1797.49	1.6268e+07	1.24226	1644.76
17700	0.0439778	1880.03	1.64534e+07	1.2417	1650.71
17800	0.0435498	1964.78	1.66471e+07	1.24151	1656.98
17900	0.0431196	2051.38	1.68495e+07	1.24165	1663.56
18000	0.0426872	2139.44	1.70606e+07	1.24211	1670.46
18100	0.0422527	2228.56	1.72807e+07	1.24285	1677.67
18200	0.0418162	2318.3	1.75097e+07	1.24386	1685.18
18300	0.0413781	2408.21	1.77478e+07	1.24509	1693
18400	0.0409385	2497.8	1.79949e+07	1.24653	1701.11
18500	0.0404977	2586.61	1.8251e+07	1.24813	1709.46
18600	0.0400561	2674.13	1.8516e+07	1.2499	1718.14
18700	0.039614	2759.86	1.87896e+07	1.25178	1727.08
18800	0.039172	2843.31	1.90718e+07	1.25375	1736.29
18900	0.0387303	2923.95	1.93622e+07	1.25575	1745.72
19000	0.0382894	3001.38	1.96605e+07	1.25784	1755.41
19100	0.0378499	3075.1	1.99665e+07	1.25995	1765.34
19200	0.0374123	3144.69	2.02797e+07	1.26205	1775.49
19300	0.0369769	3209.72	2.05996e+07	1.26414	1785.84
19400	0.0365444	3269.84	2.09258e+07	1.26618	1796.39
19500	0.0361152	3324.7	2.12577e+07	1.26816	1807.12
19600	0.0356898	3374.02	2.15949e+07	1.27008	1818.01
19700	0.0352687	3417.57	2.19368e+07	1.27195	1829.1
19800	0.0348523	3455.08	2.22827e+07	1.27368	1840.29
19900	0.0344411	3486.44	2.26321e+07	1.27531	1851.61
20000	0.0340354	3511.54	2.29843e+07	1.27682	1863.04
20100	0.0336357	3530.34	2.33387e+07	1.27823	1874.62
20200	0.0332422	3542.84	2.36947e+07	1.2795	1886.24
20300	0.0328554	3549.09	2.40515e+07	1.28066	1897.94
20400	0.0324754	3549.24	2.44087e+07	1.28169	1909.69
20500	0.0321025	3543.34	2.47656e+07	1.28259	1921.49
20600	0.031737	3531.65	2.51216e+07	1.28339	1933.33
20700	0.0313789	3514.43	2.54761e+07	1.28406	1945.19
20800	0.0310285	3491.94	2.58286e+07	1.28464	1957.07
20900	0.0306858	3464.49	2.61785e+07	1.28511	1968.94
21000	0.0303508	3432.43	2.65255e+07	1.28549	1980.81
21100	0.0300238	3396.12	2.6869e+07	1.28578	1992.66
21200	0.0297045	3355.95	2.72086e+07	1.286	2004.48
21300	0.0293931	3312.32	2.7544e+07	1.28616	2016.27
21400	0.0290895	3265.66	2.78748e+07	1.28625	2028.01
21500	0.0287935	3216.37	2.82008e+07	1.2863	2039.71
21600	0.0285051	3164.88	2.85217e+07	1.28631	2051.34
21700	0.0282242	3111.6	2.88374e+07	1.28628	2062.91
21800	0.0279507	3056.96	2.91476e+07	1.28623	2074.41
21900	0.0276843	3001.35	2.94522e+07	1.28615	2085.77
22000	0.02725	2946.24	2.97735e+07	1.28605	2104.3
22100	0.0271724	2888.77	3.00445e+07	1.28597	2108.34
22200	0.0269265	2832.52	3.03321e+07	1.28588	2119.49
22300	0.0266871	2776.77	3.06141e+07	1.28578	2130.53
22400	0.0264539	2721.84	3.08905e+07	1.28568	2141.46
22500	0.0262267	2668	3.11615e+07	1.28558	2152.27
22600	0.0260053	2615.56	3.14271e+07	1.28547	2162.96
22700	0.0257895	2564.75	3.16875e+07	1.28536	2173.51
22800	0.0255791	2515.82	3.19428e+07	1.28524	2183.93
22900	0.0253739	2468.97	3.21934e+07	1.28512	2194.26
23000	0.0251736	2424.4	3.24393e+07	1.28496	2204.37
23100	0.024978	2382.29	3.26809e+07	1.28478	2214.33
23200	0.0247869	2342.79	3.29184e+07	1.28456	2224.11
23300	0.0246001	2306.03	3.3152e+07	1.28429	2233.72
23400	0.0244174	2272.13	3.33821e+07	1.28398	2243.14
23500	0.0242385	2241.21	3.36089e+07	1.2836	2252.36
23600	0.0240633	2213.34	3.38327e+07	1.28316	2261.39
23700	0.0238916	2188.61	3.4054e+07	1.28265	2270.22
23800	0.0237232	2167.08	3.42728e+07	1.28205	2278.83
23900	0.0235579	2148.8	3.44897e+07	1.28138	2287.24
24000	0.0233955	2133.81	3.4705e+07	1.28062	2295.47
24100	0.0232359	2122.04	3.49188e+07	1.27977	2303.46
24200	0.0230788	2113.82	3.51317e+07	1.27883	2311.24
24300	0.0229242	2108.84	3.53439e+07	1.27779	2318.78
24400	0.0227718	2107.21	3.55558e+07	1.27669	2326.17
24500	0.0226215	2108.92	3.57677e+07	1.2755	2333.36
24600	0.0224732	2113.97	3.59799e+07	1.27425	2340.38
24700	0.0223266	2122.32	3.61928e+07	1.27294	2347.24
24800	0.0221818	2133.95	3.64067e+07	1.27159	2353.95
24900	0.0220385	2148.81	3.66219e+07	1.27019	2360.53
25000	0.0218966	2166.87	3.68388e+07	1.26877	2366.99
25100	0.0217561	2188.06	3.70577e+07	1.26734	2373.34
25200	0.0216167	2212.32	3.72789e+07	1.26592	2379.62
25300	0.0214784	2239.49	3.75026e+07	1.26451	2385.81
25400	0.0213412	2269.83	3.77292e+07	1.26313	2392
25500	0.0212049	2302.85	3.7959e+07	1.26178	2398.14
25600	0.0210693	2338.6	3.81923e+07	1.26049	2404.27
25700	0.0209345	2376.99	3.84293e+07	1.25926	2410.41
25800	0.0208003	2417.9	3.86703e+07	1.25811	2416.57
25900	0.0206667	2461.21	3.89156e+07	1.25703	2422.76
26000	0.0205337	2506.77	3.91653e+07	1.25605	2429.01
26100	0.0204011	2554.47	3.94197e+07	1.25514	2435.26
26200	0.0202689	2604.13	3.9679e+07	1.25435	2441.65
26300	0.0201371	2655.6	3.99434e+07	1.25366	2448.13
26400	0.0200056	2708.72	4.0213e+07	1.25307	2454.7
26500	0.0198744	2763.31	4.04881e+07	1.25259	2461.38
26600	0.0197435	2819.19	4.07687e+07	1.25221	2468.17
26700	0.0196128	2876.15	4.10549e+07	1.25194	2475.08
26800	0.0194824	2934.02	4.1347e+07	1.25177	2482.11
26900	0.0193522	2992.57	4.16448e+07	1.2517	2489.27
27000	0.0192222	3051.61	4.19486e+07	1.25173	2496.56
27100	0.0190925	3110.91	4.22584e+07	1.25184	2503.98
27200	0.018963	3170.27	4.25741e+07	1.25205	2511.54
27300	0.0188337	3229.46	4.28957e+07	1.25234	2519.24
27400	0.0187046	3288.27	4.32233e+07	1.2527	2527.07
27500	0.0184704	3347.6	4.35824e+07	1.25324	2542.86
27600	0.0184474	3403.84	4.3896e+07	1.25362	2543.15
27700	0.0183193	3460.17	4.42409e+07	1.25418	2551.41
27800	0.0181916	3515.25	4.45915e+07	1.25479	2559.79
27900	0.0180642	3568.88	4.49475e+07	1.25543	2568.29
28000	0.0179373	3620.85	4.53088e+07	1.25612	2576.92
28100	0.0178109	3671.04	4.56752e+07	1.25683	2585.67
28200	0.017685	3719.09	4.60465e+07	1.25758	2594.54
28300	0.0175596	3764.99	4.64225e+07	1.25834	2603.53
28400	0.0174349	3808.54	4.68031e+07	1.25911	2612.63
28500	0.0173109	3849.58	4.71879e+07	1.25989	2621.84
28600	0.0171875	3888	4.75766e+07	1.26067	2631.16
28700	0.0170649	3923.67	4.79691e+07	1.26144	2640.55
28800	0.0169432	3956.49	4.8365e+07	1.26221	2650.06
28900	0.0168223	3986.37	4.8764e+07	1.26297	2659.65
29000	0.0167023	4013.25	4.91659e+07	1.26373	2669.4
29100	0.0165832	4037.08	4.95703e+07	1.26445	2679.15
29200	0.0164652	4057.82	4.99769e+07	1.26515	2688.98
29300	0.0163481	4075.46	5.03855e+07	1.26582	2698.87
29400	0.0162322	4089.99	5.07956e+07	1.26647	2708.82
29500	0.0161174	4101.44	5.1207e+07	1.26708	2718.83
29600	0.0160038	4109.84	5.16194e+07	1.26767	2728.89
29700	0.0158913	4115.24	5.20325e+07	1.26822	2738.99
29800	0.0157801	4117.7	5.2446e+07	1.26873	2749.13
29900	0.0156701	4117.31	5.28596e+07	1.26922	2759.31
30000	0.0155614	4114.16	5.32729e+07	1.26966	2769.51
