# Supplementary material for: Cross-Code Verification for Improved Thermophysical Properties of Argon, Krypton and Xenon Plasmas
Source: Entropy (Basel). 2026 Jul 22;28(7):830. doi: 10.3390/e28070830 (PMC13409251; doi:10.3390/e28070830)
Supplement: Supplementary file 1 [file entropy-28-00830-s001.zip › Ar_Kr_Xe_Data/Thermodynamic Properties/Xenon/TH_Xe Thermodynamics 2 atm.csv]

Te [K]	ρ [kg/m³]	Cₚ [J/(kg·K)]	hₑ + hₕ [J/kg]	γ [–]	a [m/s]
300	10.6668	158.319	47495.7	1.66667	177.943
400	8.00007	158.319	63327.6	1.66667	205.471
500	6.40006	158.319	79159.5	1.66667	229.724
600	5.33338	158.319	94991.4	1.66667	251.65
700	4.57147	158.319	110823	1.66667	271.813
800	4.00003	158.319	126655	1.66667	290.58
900	3.55559	158.319	142487	1.66667	308.207
1000	3.20003	158.319	158319	1.66667	324.878
1100	2.90912	158.319	174151	1.66667	340.735
1200	2.66669	158.319	189983	1.66667	355.886
1300	2.46156	158.319	205815	1.66667	370.418
1400	2.28573	158.319	221647	1.66667	384.401
1500	2.13335	158.319	237478	1.66667	397.893
1600	2.00002	158.319	253310	1.66667	410.942
1700	1.88237	158.319	269142	1.66667	423.59
1800	1.77779	158.319	284974	1.66667	435.87
1900	1.68423	158.319	300806	1.66667	447.814
2000	1.60001	158.319	316638	1.66667	459.447
2100	1.52382	158.319	332470	1.66667	470.793
2200	1.45456	158.319	348302	1.66667	481.872
2300	1.39132	158.319	364134	1.66667	492.702
2400	1.33334	158.319	379965	1.66667	503.299
2500	1.28001	158.319	395797	1.66667	513.678
2600	1.23078	158.319	411629	1.66667	523.851
2700	1.1852	158.319	427461	1.66667	533.83
2800	1.14287	158.319	443293	1.66667	543.625
2900	1.10346	158.319	459125	1.66667	553.248
3000	1.06668	158.319	474957	1.66667	562.706
3100	1.03227	158.319	490789	1.66666	572.007
3200	1.00001	158.319	506621	1.66666	581.16
3300	0.969705	158.32	522453	1.66666	590.17
3400	0.941185	158.321	538285	1.66666	599.044
3500	0.914294	158.322	554117	1.66665	607.788
3600	0.888897	158.325	569949	1.66663	616.407
3700	0.864872	158.328	585782	1.66661	624.905
3800	0.842112	158.334	601615	1.66657	633.287
3900	0.82052	158.343	617449	1.66652	641.555
4000	0.800006	158.357	633284	1.66644	649.712
4100	0.780494	158.376	649120	1.66632	657.76
4200	0.76191	158.404	664959	1.66615	665.7
4300	0.74419	158.443	680802	1.66592	673.531
4400	0.727276	158.497	696649	1.6656	681.253
4500	0.711112	158.571	712502	1.66517	688.862
4600	0.695651	158.668	728364	1.66459	696.355
4700	0.680847	158.798	744237	1.66384	703.725
4800	0.666659	158.966	760124	1.66287	710.965
4900	0.653049	159.183	776032	1.66163	718.066
5000	0.639981	159.459	791963	1.66006	725.015
5100	0.627424	159.807	807926	1.6581	731.799
5200	0.615348	160.242	823928	1.65568	738.403
5300	0.603724	160.779	839979	1.65273	744.809
5400	0.592527	161.439	856090	1.64917	750.998
5500	0.581733	162.241	872274	1.64491	756.948
5600	0.57132	163.209	888547	1.63988	762.638
5700	0.561266	164.37	904927	1.634	768.046
5800	0.551551	165.752	921434	1.62718	773.15
5900	0.542158	167.386	938094	1.61938	777.93
6000	0.533069	169.335	954933	1.61039	782.334
6100	0.524267	171.614	971988	1.60029	786.373
6200	0.515737	174.263	989286	1.58908	790.04
6300	0.507464	177.312	1.00687e+06	1.57682	793.344
6400	0.499433	180.818	1.02478e+06	1.56356	796.287
6500	0.491632	184.864	1.04307e+06	1.54917	798.83
6600	0.484047	189.467	1.0618e+06	1.53391	801.036
6700	0.476667	194.679	1.08101e+06	1.51798	802.945
6800	0.469479	200.603	1.10079e+06	1.50128	804.53
6900	0.462472	207.27	1.12119e+06	1.48413	805.872
7000	0.455636	214.741	1.14231e+06	1.46676	807.03
7100	0.448959	223.122	1.16422e+06	1.44915	808
7200	0.442431	232.453	1.18702e+06	1.43162	808.869
7300	0.436044	242.824	1.21081e+06	1.41421	809.656
7400	0.429786	254.432	1.23569e+06	1.39705	810.398
7500	0.423648	266.995	1.2618e+06	1.38085	811.312
7600	0.417623	280.938	1.28924e+06	1.36508	812.253
7700	0.4117	296.294	1.31816e+06	1.34995	813.288
7800	0.405872	313.003	1.34868e+06	1.33576	814.526
7900	0.40013	331.399	1.381e+06	1.32214	815.858
8000	0.394467	351.165	1.41521e+06	1.3099	817.554
8100	0.388873	371.902	1.45152e+06	1.29927	819.703
8200	0.383343	396.652	1.49018e+06	1.28725	821.362
8300	0.377868	422.085	1.53119e+06	1.27749	823.71
8400	0.372442	449.474	1.57501e+06	1.26861	826.315
8500	0.367059	479.073	1.62164e+06	1.26058	829.184
8600	0.361711	511.094	1.6712e+06	1.2533	832.297
8700	0.356394	544.706	1.72441e+06	1.24704	835.756
8800	0.3511	581.572	1.78097e+06	1.24147	839.466
8900	0.345826	619.851	1.8414e+06	1.23694	843.561
9000	0.340566	661.093	1.9058e+06	1.23304	847.91
9100	0.335316	704.88	1.97451e+06	1.22977	852.529
9200	0.330072	751.344	2.04784e+06	1.22706	857.406
9300	0.324831	800.48	2.12602e+06	1.22505	862.598
9400	0.319589	852.14	2.20924e+06	1.2237	868.107
9500	0.314345	906.618	2.29786e+06	1.22286	873.899
9600	0.309097	963.579	2.39203e+06	1.2226	880.002
9700	0.303844	1023.36	2.49226e+06	1.22285	886.408
9800	0.298585	1085.72	2.59871e+06	1.22354	893.107
9900	0.293322	1150.48	2.71155e+06	1.22477	900.162
10000	0.288054	1217.55	2.83088e+06	1.22631	907.454
10100	0.282783	1287	2.9573e+06	1.22835	915.112
10200	0.277512	1358.37	3.09098e+06	1.23048	922.951
10300	0.272244	1431.6	3.23166e+06	1.23344	931.367
10400	0.266984	1506.46	3.38022e+06	1.23638	939.94
10500	0.261734	1582.5	3.53645e+06	1.2396	948.803
10600	0.256501	1659.36	3.70047e+06	1.24308	958.063
10700	0.25129	1736.59	3.87198e+06	1.24686	967.646
10800	0.246106	1813.6	4.05131e+06	1.25059	977.466
10900	0.240958	1890.3	4.23858e+06	1.2547	987.653
11000	0.235853	1965.78	4.43385e+06	1.25878	998.175
11100	0.230798	2039.46	4.63673e+06	1.2629	1008.95
11200	0.225799	2111.66	4.8466e+06	1.26652	1019.75
11300	0.220865	2178.83	5.06363e+06	1.27113	1031.38
11400	0.216006	2243.05	5.28764e+06	1.2752	1042.97
11500	0.211228	2302.75	5.5181e+06	1.27913	1054.88
11600	0.20654	2357.22	5.7544e+06	1.28287	1066.97
11700	0.201948	2405.76	5.99597e+06	1.28645	1079.28
11800	0.197459	2447.8	6.2422e+06	1.28982	1091.75
11900	0.19308	2482.62	6.49238e+06	1.29295	1104.43
12000	0.188817	2509.85	6.74576e+06	1.29586	1117.32
12100	0.184674	2529.08	7.00156e+06	1.29846	1130.29
12200	0.180651	2540.57	7.2584e+06	1.30084	1143.41
12300	0.176757	2543.54	7.51604e+06	1.30282	1156.53
12400	0.17299	2538.21	7.77327e+06	1.3047	1169.87
12500	0.169364	2523.72	8.0303e+06	1.30609	1183.07
12600	0.165872	2501.35	8.28551e+06	1.30727	1196.34
12700	0.162515	2471.18	8.5381e+06	1.30824	1209.66
12800	0.159291	2433.73	8.78729e+06	1.309	1222.91
12900	0.1562	2389.54	9.03237e+06	1.30953	1236.11
13000	0.153238	2339.29	9.2727e+06	1.30991	1249.25
13100	0.150405	2283.72	9.50769e+06	1.31017	1262.31
13200	0.147696	2223.61	9.73683e+06	1.31036	1275.29
13300	0.145107	2159.75	9.95971e+06	1.3105	1288.18
13400	0.142635	2092.97	1.0176e+07	1.31064	1300.97
13500	0.140276	2024.05	1.03854e+07	1.31081	1313.65
13600	0.138024	1953.77	1.05877e+07	1.31106	1326.23
13700	0.135874	1882.85	1.07829e+07	1.3114	1338.69
13800	0.133823	1811.97	1.0971e+07	1.31187	1351.03
13900	0.131864	1741.75	1.11518e+07	1.31249	1363.27
14000	0.129993	1672.72	1.13257e+07	1.31328	1375.38
14100	0.128205	1605.38	1.14925e+07	1.31425	1387.38
14200	0.126496	1540.15	1.16527e+07	1.31539	1399.25
14300	0.12486	1477.37	1.18064e+07	1.31672	1410.99
14400	0.123297	1416.96	1.19538e+07	1.31815	1422.49
14500	0.121807	1359.1	1.20952e+07	1.32002	1434.01
14600	0.12037	1305.06	1.22309e+07	1.32185	1445.32
14700	0.118995	1253.94	1.23613e+07	1.32383	1456.44
14800	0.117662	1206.95	1.24868e+07	1.32577	1467.4
14900	0.11638	1163.39	1.26076e+07	1.32771	1478.15
15000	0.115142	1123.37	1.27243e+07	1.32959	1488.66
15100	0.113948	1086.91	1.2837e+07	1.33137	1498.91
15200	0.112793	1054.02	1.29461e+07	1.33296	1508.86
15300	0.111675	1024.67	1.30521e+07	1.33431	1518.47
15400	0.110592	998.877	1.31553e+07	1.33534	1527.73
15500	0.109539	976.593	1.3256e+07	1.336	1536.59
15600	0.108516	957.806	1.33546e+07	1.33623	1545.02
15700	0.10752	942.486	1.34514e+07	1.33598	1553.01
15800	0.106549	930.604	1.35469e+07	1.33521	1560.53
15900	0.105601	922.145	1.36412e+07	1.3339	1567.58
16000	0.104674	917.086	1.37349e+07	1.33204	1574.15
16100	0.103766	915.411	1.38282e+07	1.32963	1580.25
16200	0.102875	917.11	1.39214e+07	1.32671	1585.89
16300	0.102001	922.175	1.4015e+07	1.3233	1591.1
16400	0.101141	930.602	1.41092e+07	1.31946	1595.92
16500	0.100294	942.393	1.42044e+07	1.31525	1600.39
16600	0.0994586	957.544	1.4301e+07	1.31076	1604.55
16700	0.0986336	976.059	1.43992e+07	1.30604	1608.46
16800	0.0978179	997.941	1.44995e+07	1.30115	1612.07
16900	0.0970118	1023.19	1.4602e+07	1.29641	1615.8
17000	0.0962133	1051.69	1.47071e+07	1.29142	1619.2
17100	0.0954186	1083.69	1.48155e+07	1.2866	1622.63
17200	0.0946283	1118.97	1.49272e+07	1.28194	1626.05
17300	0.0938445	1157.59	1.50425e+07	1.27746	1629.48
17400	0.093064	1199.42	1.51617e+07	1.27329	1633.14
17500	0.0922829	1244.62	1.52856e+07	1.26932	1636.78
17600	0.0915032	1292.97	1.54142e+07	1.26573	1640.74
17700	0.0907277	1344.32	1.55475e+07	1.26248	1644.78
17800	0.0899489	1398.81	1.56864e+07	1.25954	1649.05
17900	0.0891696	1456.16	1.58309e+07	1.25697	1653.55
18000	0.0883894	1516.28	1.59814e+07	1.25477	1658.29
18100	0.0876078	1579.01	1.6138e+07	1.25292	1663.28
18200	0.0868245	1644.18	1.63011e+07	1.25144	1668.53
18300	0.0860392	1711.59	1.64709e+07	1.2503	1674.04
18400	0.0852517	1781.02	1.66475e+07	1.24949	1679.81
18500	0.0844619	1852.24	1.68313e+07	1.24901	1685.86
18600	0.0836697	1924.97	1.70223e+07	1.24883	1692.18
18700	0.0828751	1998.94	1.72207e+07	1.24891	1698.68
18800	0.0820782	2073.85	1.74266e+07	1.24927	1705.53
18900	0.0812792	2149.38	1.764e+07	1.24988	1712.65
19000	0.0804783	2225.19	1.78611e+07	1.25066	1720
19100	0.0796758	2300.97	1.80899e+07	1.25169	1727.63
19200	0.0788722	2376.35	1.83262e+07	1.2529	1735.52
19300	0.0780678	2450.98	1.85701e+07	1.25426	1743.65
19400	0.0772631	2524.49	1.88215e+07	1.25577	1752.03
19500	0.0764588	2596.53	1.90802e+07	1.25737	1760.64
19600	0.0756554	2666.72	1.93461e+07	1.25908	1769.48
19700	0.0748534	2734.73	1.96189e+07	1.26086	1778.53
19800	0.0740536	2800.24	1.98984e+07	1.26277	1787.92
19900	0.0732567	2862.87	2.01844e+07	1.26463	1797.38
20000	0.0724634	2922.33	2.04766e+07	1.26652	1807.04
20100	0.0716743	2978.33	2.07746e+07	1.2684	1816.88
20200	0.0708902	3030.6	2.1078e+07	1.27027	1826.9
20300	0.0701118	3078.93	2.13864e+07	1.27211	1837.08
20400	0.0693397	3123.01	2.16996e+07	1.27391	1847.41
20500	0.0685748	3162.74	2.20169e+07	1.27566	1857.89
20600	0.0678175	3197.94	2.2338e+07	1.27735	1868.49
20700	0.0670687	3228.48	2.26624e+07	1.27897	1879.22
20800	0.0663274	3254.8	2.299e+07	1.28028	1889.94
20900	0.0655972	3275.24	2.33196e+07	1.28193	1900.99
21000	0.064877	3291.39	2.3651e+07	1.2833	1912.04
21100	0.0641673	3302.73	2.39838e+07	1.28458	1923.15
21200	0.0634687	3309.29	2.43175e+07	1.28576	1934.32
21300	0.0627814	3311.17	2.46516e+07	1.28685	1945.55
21400	0.0621059	3308.47	2.49856e+07	1.28785	1956.83
21500	0.0614424	3301.32	2.53192e+07	1.28875	1968.15
21600	0.0607912	3289.9	2.56518e+07	1.28957	1979.49
21700	0.0601526	3274.43	2.5983e+07	1.2903	1990.85
21800	0.0595266	3255.04	2.63124e+07	1.29094	2002.23
21900	0.0589133	3232.04	2.66397e+07	1.29148	2013.5
22000	0.0583129	3205.67	2.69645e+07	1.29197	2024.85
22100	0.0577253	3176.2	2.72864e+07	1.29238	2036.15
22200	0.0571506	3143.85	2.76052e+07	1.29265	2047.31
22300	0.0565886	3108.97	2.79207e+07	1.29288	2058.67
22400	0.0560401	3072	2.82321e+07	1.29331	2070.15
22500	0.0555033	3032.98	2.85401e+07	1.29347	2081.22
22600	0.054979	2992.31	2.8844e+07	1.29365	2092.43
22700	0.054467	2950.3	2.91437e+07	1.29378	2103.55
22800	0.053967	2907.24	2.94391e+07	1.29388	2114.6
22900	0.0534788	2863.46	2.97302e+07	1.29401	2125.64
23000	0.0530021	2819.15	3.00168e+07	1.29406	2136.55
23100	0.0525367	2774.63	3.02988e+07	1.29409	2147.38
23200	0.0520824	2730.17	3.05764e+07	1.29409	2158.12
23300	0.0516387	2686	3.08496e+07	1.29408	2168.77
23400	0.0512055	2642.36	3.11183e+07	1.29405	2179.33
23500	0.0507823	2599.49	3.13826e+07	1.294	2189.77
23600	0.0503689	2557.59	3.16426e+07	1.29393	2200.11
23700	0.049965	2516.86	3.18985e+07	1.29384	2210.34
23800	0.0495702	2477.48	3.21503e+07	1.29373	2220.44
23900	0.0491842	2439.62	3.23982e+07	1.29359	2230.41
24000	0.0488066	2403.43	3.26424e+07	1.29341	2240.24
24100	0.0484372	2369.07	3.28831e+07	1.2932	2249.93
24200	0.0480755	2336.64	3.31203e+07	1.29295	2259.48
24300	0.0477214	2306.28	3.33544e+07	1.29265	2268.87
24400	0.0473743	2278.14	3.35856e+07	1.29239	2278.17
24500	0.0470341	2252.16	3.3814e+07	1.2919	2287.17
24600	0.0467005	2228.57	3.40399e+07	1.29144	2296.07
24700	0.0463731	2207.39	3.42635e+07	1.29092	2304.8
24800	0.0460516	2188.69	3.44852e+07	1.29033	2313.35
24900	0.0457357	2172.5	3.47051e+07	1.28967	2321.73
25000	0.0454251	2158.89	3.49234e+07	1.28894	2329.93
25100	0.0451197	2147.87	3.51406e+07	1.28814	2337.96
25200	0.044819	2139.48	3.53568e+07	1.28728	2345.81
25300	0.0445228	2133.57	3.55722e+07	1.2866	2353.83
25400	0.0442311	2130.71	3.57871e+07	1.28534	2361
25500	0.0439433	2130.27	3.60019e+07	1.28431	2368.49
25600	0.0436592	2132.48	3.62168e+07	1.28319	2375.69
25700	0.0433787	2137.33	3.64321e+07	1.28203	2382.76
25800	0.0431015	2144.8	3.6648e+07	1.28082	2389.69
25900	0.0428275	2154.86	3.68648e+07	1.27958	2396.5
26000	0.0425563	2167.5	3.70827e+07	1.27831	2403.19
26100	0.0422879	2182.66	3.7302e+07	1.27703	2409.79
26200	0.0420221	2200.31	3.7523e+07	1.27574	2416.31
26300	0.0417586	2220.39	3.77459e+07	1.27446	2422.76
26400	0.0414973	2242.86	3.79709e+07	1.27319	2429.15
26500	0.0412381	2267.63	3.81983e+07	1.27196	2435.58
26600	0.0409807	2294.57	3.84283e+07	1.27074	2441.72
26700	0.0407252	2323.9	3.8661e+07	1.26956	2448.1
26800	0.0404712	2355.12	3.88969e+07	1.26845	2454.32
26900	0.0402187	2388.45	3.9136e+07	1.26737	2460.69
27000	0.0399676	2423.7	3.93785e+07	1.26639	2467.13
27100	0.0397177	2460.7	3.96248e+07	1.26543	2473.39
27200	0.039469	2499.35	3.98748e+07	1.26457	2479.79
27300	0.0392214	2539.67	4.01288e+07	1.26383	2486.41
27400	0.0389747	2581.41	4.03869e+07	1.26309	2492.77
27500	0.038729	2624.49	4.06493e+07	1.26248	2499.36
27600	0.0384842	2668.78	4.09161e+07	1.26195	2506.02
27700	0.0382402	2714.14	4.11874e+07	1.2615	2512.78
27800	0.037997	2760.43	4.14633e+07	1.26114	2519.62
27900	0.0377545	2807.52	4.17439e+07	1.26087	2526.55
28000	0.0375128	2855.25	4.20293e+07	1.26068	2533.59
28100	0.0372717	2903.47	4.23195e+07	1.26057	2540.73
28200	0.0370314	2952.02	4.26145e+07	1.26055	2547.98
28300	0.0367917	3000.75	4.29145e+07	1.2606	2555.33
28400	0.0365527	3049.51	4.32193e+07	1.26072	2562.79
28500	0.0363144	3098.13	4.35291e+07	1.26091	2570.37
28600	0.0360769	3146.45	4.38437e+07	1.26117	2578.06
28700	0.03584	3194.32	4.41631e+07	1.26149	2585.86
28800	0.035604	3241.58	4.44874e+07	1.26187	2593.77
28900	0.0353687	3288.08	4.48163e+07	1.26229	2601.8
29000	0.0351343	3333.67	4.51498e+07	1.26277	2609.93
29100	0.0349008	3378.2	4.54879e+07	1.26328	2618.17
29200	0.0346682	3421.52	4.58304e+07	1.26384	2626.52
29300	0.0344367	3463.51	4.61772e+07	1.26442	2634.98
29400	0.0342061	3504.04	4.65281e+07	1.26504	2643.53
29500	0.0339767	3542.97	4.6883e+07	1.26567	2652.19
29600	0.0337485	3580.21	4.72417e+07	1.26633	2660.94
29700	0.0335215	3615.63	4.76041e+07	1.26699	2669.79
29800	0.0332958	3649.15	4.79699e+07	1.26767	2678.72
29900	0.0330714	3680.67	4.8339e+07	1.26835	2687.74
30000	0.0328485	3710.13	4.87111e+07	1.26904	2696.84
