# Supplementary material for: Cross-Code Verification for Improved Thermophysical Properties of Argon, Krypton and Xenon Plasmas
Source: Entropy (Basel). 2026 Jul 22;28(7):830. doi: 10.3390/e28070830 (PMC13409251; doi:10.3390/e28070830)
Supplement: Supplementary file 1 [file entropy-28-00830-s001.zip › Ar_Kr_Xe_Data/Thermodynamic Properties/Xenon/TH_Xe Thermodynamics 5 atm.csv]

Te [K]	ρ [kg/m³]	Cₚ [J/(kg·K)]	hₑ + hₕ [J/kg]	γ [–]	a [m/s]
300	26.6669	158.319	47495.7	1.66667	177.943
400	20.0002	158.319	63327.6	1.66667	205.471
500	16.0001	158.319	79159.5	1.66667	229.724
600	13.3334	158.319	94991.4	1.66667	251.65
700	11.4287	158.319	110823	1.66667	271.813
800	10.0001	158.319	126655	1.66667	290.58
900	8.88897	158.319	142487	1.66667	308.207
1000	8.00007	158.319	158319	1.66667	324.878
1100	7.27279	158.319	174151	1.66667	340.735
1200	6.66672	158.319	189983	1.66667	355.886
1300	6.1539	158.319	205815	1.66667	370.418
1400	5.71434	158.319	221647	1.66667	384.401
1500	5.33338	158.319	237478	1.66667	397.893
1600	5.00004	158.319	253310	1.66667	410.942
1700	4.70592	158.319	269142	1.66667	423.59
1800	4.44448	158.319	284974	1.66667	435.87
1900	4.21056	158.319	300806	1.66667	447.814
2000	4.00003	158.319	316638	1.66667	459.447
2100	3.80956	158.319	332470	1.66667	470.793
2200	3.6364	158.319	348302	1.66667	481.872
2300	3.47829	158.319	364134	1.66667	492.702
2400	3.33336	158.319	379965	1.66667	503.299
2500	3.20003	158.319	395797	1.66667	513.678
2600	3.07695	158.319	411629	1.66667	523.851
2700	2.96299	158.319	427461	1.66667	533.83
2800	2.85717	158.319	443293	1.66667	543.625
2900	2.75864	158.319	459125	1.66667	553.248
3000	2.66669	158.319	474957	1.66667	562.706
3100	2.58067	158.319	490789	1.66667	572.007
3200	2.50002	158.319	506621	1.66666	581.16
3300	2.42426	158.32	522453	1.66666	590.17
3400	2.35296	158.32	538285	1.66666	599.045
3500	2.28573	158.321	554117	1.66665	607.789
3600	2.22224	158.323	569949	1.66664	616.409
3700	2.16218	158.325	585781	1.66663	624.909
3800	2.10528	158.329	601614	1.66661	633.293
3900	2.0513	158.334	617447	1.66657	641.565
4000	2.00002	158.343	633281	1.66652	649.728
4100	1.95123	158.355	649116	1.66645	657.785
4200	1.90478	158.373	664952	1.66634	665.738
4300	1.86048	158.398	680791	1.66619	673.587
4400	1.81819	158.432	696632	1.66599	681.333
4500	1.77779	158.478	712477	1.66572	688.975
4600	1.73913	158.54	728328	1.66535	696.513
4700	1.70213	158.622	744186	1.66487	703.942
4800	1.66666	158.729	760054	1.66426	711.26
4900	1.63264	158.866	775933	1.66346	718.46
5000	1.59998	159.041	791828	1.66246	725.537
5100	1.56859	159.262	807743	1.6612	732.481
5200	1.53841	159.538	823683	1.65965	739.284
5300	1.50936	159.88	839654	1.65775	745.933
5400	1.48138	160.298	855663	1.65544	752.416
5500	1.45442	160.808	871719	1.65267	758.72
5600	1.4284	161.424	887831	1.64937	764.827
5700	1.40329	162.162	904011	1.64548	770.723
5800	1.37904	163.041	920274	1.64094	776.389
5900	1.3556	164.082	936632	1.63569	781.808
6000	1.33292	165.328	953106	1.62954	786.935
6100	1.31097	166.758	969716	1.62269	791.812
6200	1.2897	168.461	986484	1.61477	796.344
6300	1.26909	170.429	1.00344e+06	1.60593	800.564
6400	1.2491	172.685	1.0206e+06	1.5962	804.471
6500	1.2297	175.257	1.038e+06	1.58563	808.075
6600	1.21085	178.222	1.05569e+06	1.57399	811.31
6700	1.19253	181.59	1.07369e+06	1.56149	814.222
6800	1.17471	185.398	1.09205e+06	1.54817	816.821
6900	1.15736	189.685	1.11081e+06	1.5342	819.142
7000	1.14046	194.516	1.13004e+06	1.51948	821.158
7100	1.12398	199.911	1.14978e+06	1.50434	822.949
7200	1.10791	205.95	1.1701e+06	1.48868	824.487
7300	1.09221	212.664	1.19106e+06	1.47275	825.842
7400	1.07686	220.099	1.21273e+06	1.45677	827.071
7500	1.06185	228.332	1.23519e+06	1.4407	828.166
7600	1.04716	237.397	1.25852e+06	1.42484	829.214
7700	1.03275	247.44	1.28281e+06	1.40893	830.146
7800	1.01863	63.764	1.30699e+06	299.676	12188.1
7900	1.00476	270.26	1.33467e+06	1.37904	832.288
8000	0.991133	283.307	1.36244e+06	1.36465	833.392
8100	0.977728	297.505	1.39159e+06	1.3511	834.669
8200	0.964527	312.9	1.42223e+06	1.33802	836.021
8300	0.951517	329.604	1.4545e+06	1.32576	837.561
8400	0.93868	347.62	1.48853e+06	1.31426	839.282
8500	0.926003	367.061	1.52444e+06	1.30367	841.247
8600	0.91347	388.027	1.56243e+06	1.29353	843.315
8700	0.901067	410.493	1.60262e+06	1.28447	845.702
8800	0.888783	434.536	1.64514e+06	1.27593	848.236
8900	0.876602	460.25	1.69018e+06	1.2683	851.06
9000	0.864513	487.787	1.73797e+06	1.26137	854.111
9100	0.852506	517.06	1.78866e+06	1.25511	857.39
9200	0.840568	548.08	1.84231e+06	1.24962	860.945
9300	0.828691	581.093	1.89929e+06	1.24475	864.734
9400	0.816864	615.924	1.95968e+06	1.24063	868.809
9500	0.80508	652.83	2.02377e+06	1.23692	873.072
9600	0.793331	691.748	2.09177e+06	1.23387	877.609
9700	0.781609	732.543	2.16372e+06	1.2315	882.439
9800	0.769908	775.332	2.23984e+06	1.22961	887.511
9900	0.758226	820.35	2.32066e+06	1.22807	892.782
10000	0.746557	867.205	2.40603e+06	1.2272	898.374
10100	0.734898	916.11	2.49629e+06	1.22665	904.176
10200	0.723249	967.037	2.5918e+06	1.22659	910.258
10300	0.711609	1019.83	2.69262e+06	1.22689	916.578
10400	0.699976	1074.29	2.79873e+06	1.2277	923.212
10500	0.688353	1130.33	2.91015e+06	1.22882	930.087
10600	0.676744	1188.09	3.02772e+06	1.23025	937.216
10700	0.665154	1247.37	3.1515e+06	1.23198	944.599
10800	0.653581	1307.57	3.2806e+06	1.23419	952.325
10900	0.642042	1369.15	3.41673e+06	1.23642	960.22
11000	0.630538	1431.52	3.55914e+06	1.23899	968.419
11100	0.61908	1494.47	3.70806e+06	1.24176	976.875
11200	0.607675	1557.67	3.86346e+06	1.24469	985.582
11300	0.596334	1620.83	4.02535e+06	1.24785	994.574
11400	0.585069	1683.56	4.19373e+06	1.25112	1003.81
11500	0.573885	1745.44	4.3679e+06	1.25461	1013.35
11600	0.56279	1805.98	4.54742e+06	1.25818	1023.15
11700	0.551819	1865.21	4.73457e+06	1.26176	1033.17
11800	0.540967	1922.34	4.92713e+06	1.2654	1043.43
11900	0.530257	1977.02	5.12602e+06	1.26897	1053.9
12000	0.519699	2028.79	5.33039e+06	1.27253	1064.59
12100	0.509303	2077.19	5.53994e+06	1.27608	1075.51
12200	0.499084	2121.71	5.75429e+06	1.27953	1086.61
12300	0.48902	2162.72	5.97075e+06	1.28299	1097.92
12400	0.479186	2198.25	6.19337e+06	1.28633	1109.49
12500	0.469562	2229.02	6.41944e+06	1.28941	1121.11
12600	0.460158	2254.48	6.64843e+06	1.29239	1132.91
12700	0.450983	2274.36	6.87979e+06	1.29518	1144.81
12800	0.442041	2288.75	7.11277e+06	1.2978	1156.83
12900	0.433347	2296.74	7.34713e+06	1.30023	1168.96
13000	0.4249	2299.06	7.58205e+06	1.30251	1181.17
13100	0.416703	2295.34	7.81679e+06	1.30457	1193.44
13200	0.408765	2285.7	8.05106e+06	1.30641	1205.74
13300	0.401084	2270.34	8.2841e+06	1.3081	1218.08
13400	0.393661	2249.48	8.51533e+06	1.30956	1230.28
13500	0.386495	2223.39	8.7442e+06	1.31101	1242.8
13600	0.379583	2192.43	8.9702e+06	1.31225	1255.15
13700	0.372922	2157.02	9.19285e+06	1.31341	1267.5
13800	0.366509	2117.55	9.41171e+06	1.31444	1279.8
13900	0.360339	2074.52	9.62638e+06	1.31539	1292.06
14000	0.354406	2028.42	9.83653e+06	1.31629	1304.26
14100	0.348703	1979.74	1.00419e+07	1.31716	1316.41
14200	0.343224	1928.99	1.02421e+07	1.31801	1328.49
14300	0.337961	1876.68	1.04372e+07	1.31887	1340.5
14400	0.332906	1823.27	1.06268e+07	1.31977	1352.43
14500	0.328052	1769.25	1.0811e+07	1.3207	1364.29
14600	0.32339	1715.04	1.09896e+07	1.3217	1376.05
14700	0.318912	1661.05	1.11628e+07	1.32276	1387.73
14800	0.31461	1607.65	1.13304e+07	1.32391	1399.31
14900	0.310475	1555.19	1.14927e+07	1.32513	1410.79
15000	0.306499	1503.96	1.16496e+07	1.32644	1422.16
15100	0.302674	1454.24	1.18014e+07	1.32782	1433.42
15200	0.298993	1406.25	1.19482e+07	1.32928	1444.56
15300	0.295447	1360.18	1.20902e+07	1.3308	1455.51
15400	0.292036	1316.12	1.22275e+07	1.33235	1466.41
15500	0.288739	1274.46	1.23605e+07	1.3339	1477.12
15600	0.285556	1235.17	1.24893e+07	1.33545	1487.65
15700	0.28248	1198.35	1.26143e+07	1.33696	1497.99
15800	0.279512	1163.94	1.27355e+07	1.33838	1508.11
15900	0.276632	1132.27	1.28534e+07	1.33967	1518.02
16000	0.273842	1103.25	1.29681e+07	1.34081	1527.68
16100	0.271135	1076.9	1.308e+07	1.34173	1537.06
16200	0.268506	1053.25	1.31894e+07	1.34242	1546.15
16300	0.265951	1032.31	1.32964e+07	1.34281	1554.92
16400	0.263464	1014.08	1.34014e+07	1.34289	1563.36
16500	0.261042	998.576	1.35047e+07	1.34261	1571.45
16600	0.258679	985.783	1.36065e+07	1.34196	1579.18
16700	0.256372	975.703	1.3707e+07	1.3409	1586.53
16800	0.254116	968.061	1.38067e+07	1.33948	1593.52
16900	0.251999	962.524	1.39041e+07	1.33799	1599.88
17000	0.249835	960.608	1.40027e+07	1.3357	1606.1
17100	0.247713	961.377	1.41012e+07	1.33303	1611.97
17200	0.245629	964.824	1.41999e+07	1.33001	1617.49
17300	0.24358	970.946	1.4299e+07	1.32666	1622.7
17400	0.241563	979.73	1.43989e+07	1.32303	1627.62
17500	0.239576	991.177	1.44997e+07	1.31917	1632.28
17600	0.237615	1005.3	1.46019e+07	1.31524	1636.8
17700	0.235679	1022.03	1.47056e+07	1.31107	1641.07
17800	0.233766	1041.37	1.4811e+07	1.30672	1645.12
17900	0.231872	1063.34	1.49186e+07	1.30245	1649.14
18000	0.229996	1087.92	1.50285e+07	1.29821	1653.09
18100	0.228135	1115.07	1.5141e+07	1.29405	1657
18200	0.226289	1144.75	1.52564e+07	1.29001	1660.92
18300	0.224455	1176.95	1.53748e+07	1.28612	1664.87
18400	0.222631	1211.61	1.54967e+07	1.28242	1668.89
18500	0.220816	1248.68	1.56222e+07	1.27894	1672.99
18600	0.219008	1288.1	1.57515e+07	1.2757	1677.21
18700	0.217207	1329.81	1.58849e+07	1.27271	1681.56
18800	0.215411	1373.7	1.60227e+07	1.26999	1686.06
18900	0.213618	1419.71	1.6165e+07	1.26755	1690.73
19000	0.211828	1467.71	1.63121e+07	1.26539	1695.57
19100	0.21004	1517.61	1.64641e+07	1.26352	1700.6
19200	0.208254	1569.23	1.66212e+07	1.26194	1705.79
19300	0.206486	1622.41	1.67829e+07	1.26067	1711.17
19400	0.2047	1677.14	1.69508e+07	1.25963	1716.81
19500	0.202914	1733.16	1.71243e+07	1.25885	1722.66
19600	0.201127	1790.31	1.73035e+07	1.25832	1728.72
19700	0.19934	1848.38	1.74886e+07	1.25803	1735
19800	0.197552	1907.18	1.76796e+07	1.25797	1741.49
19900	0.195763	1966.51	1.78765e+07	1.25813	1748.19
20000	0.193975	2026.15	1.80795e+07	1.25848	1755.11
20100	0.192187	2085.88	1.82885e+07	1.25902	1762.24
20200	0.190399	2145.47	1.85036e+07	1.25973	1769.57
20300	0.188613	2204.69	1.87246e+07	1.26059	1777.11
20400	0.186828	2263.29	1.89517e+07	1.26154	1784.8
20500	0.185047	2321.07	1.91846e+07	1.26267	1792.73
20600	0.183268	2377.79	1.94233e+07	1.2639	1800.86
20700	0.181494	2433.22	1.96676e+07	1.26523	1809.15
20800	0.179726	2487.13	1.99175e+07	1.26664	1817.64
20900	0.177963	2539.3	2.01728e+07	1.26812	1826.3
21000	0.176208	2589.58	2.04333e+07	1.2697	1835.17
21100	0.174462	2637.65	2.06987e+07	1.27127	1844.16
21200	0.172724	2683.42	2.09688e+07	1.27287	1853.31
21300	0.170998	2726.73	2.12435e+07	1.27449	1862.61
21400	0.169272	2767.3	2.15234e+07	1.27599	1871.94
21500	0.16757	2805.08	2.18062e+07	1.27765	1881.66
21600	0.165883	2839.93	2.20927e+07	1.27926	1891.39
21700	0.16421	2871.74	2.23826e+07	1.28084	1901.21
21800	0.162553	2900.41	2.26755e+07	1.28239	1911.14
21900	0.160913	2925.87	2.29712e+07	1.2839	1921.17
22000	0.15929	2948.06	2.32693e+07	1.28537	1931.3
22100	0.157687	2966.95	2.35694e+07	1.28679	1941.53
22200	0.156103	2982.53	2.38712e+07	1.28816	1951.83
22300	0.15454	2994.79	2.41745e+07	1.28948	1962.2
22400	0.152998	3003.77	2.44788e+07	1.29073	1972.64
22500	0.151477	3009.49	2.47839e+07	1.29193	1983.14
22600	0.149979	3012.03	2.50893e+07	1.29306	1993.7
22700	0.148504	3011.46	2.53948e+07	1.29413	2004.29
22800	0.147052	3007.86	2.57001e+07	1.29514	2014.92
22900	0.145624	3001.35	2.60049e+07	1.29608	2025.58
23000	0.14422	2992.05	2.63089e+07	1.29696	2036.26
23100	0.14284	2980.09	2.66118e+07	1.29779	2046.96
23200	0.141485	2965.61	2.69133e+07	1.29855	2057.67
23300	0.140154	2948.78	2.72132e+07	1.29926	2068.37
23400	0.138847	2929.75	2.75113e+07	1.29991	2079.08
23500	0.137565	2908.66	2.78073e+07	1.30045	2089.72
23600	0.136308	2885.77	2.81012e+07	1.30099	2100.4
23700	0.135075	2861.2	2.83926e+07	1.30141	2110.76
23800	0.133866	2835.17	2.86814e+07	1.30194	2121.6
23900	0.132686	2808.01	2.89667e+07	1.3024	2132.22
24000	0.131524	2779.56	2.92499e+07	1.30278	2142.79
24100	0.130386	2750.24	2.95303e+07	1.30318	2153.36
24200	0.129272	2720.14	2.98076e+07	1.30348	2163.82
24300	0.12818	2689.48	3.00818e+07	1.30374	2174.23
24400	0.12711	2658.44	3.0353e+07	1.30397	2184.58
24500	0.126062	2627.19	3.06209e+07	1.30416	2194.86
24600	0.125035	2595.9	3.08857e+07	1.30432	2205.07
24700	0.124029	2564.73	3.11473e+07	1.30445	2215.21
24800	0.123044	2533.84	3.14057e+07	1.30455	2225.26
24900	0.122078	2503.38	3.1661e+07	1.30461	2235.23
25000	0.121132	2473.49	3.19133e+07	1.30464	2245.11
25100	0.120205	2444.29	3.21626e+07	1.30463	2254.9
25200	0.119296	2415.93	3.24089e+07	1.30459	2264.58
25300	0.118404	2388.52	3.26524e+07	1.3045	2274.15
25400	0.11753	2362.16	3.28932e+07	1.30438	2283.62
25500	0.116672	2336.97	3.31314e+07	1.30421	2292.97
25600	0.115831	2313.03	3.33671e+07	1.304	2302.21
25700	0.115004	2290.44	3.36004e+07	1.30374	2311.31
25800	0.114194	2269.32	3.38312e+07	1.30344	2320.29
25900	0.113398	2249.77	3.40599e+07	1.30371	2329.68
26000	0.112616	2231.82	3.42868e+07	1.3027	2337.84
26100	0.111847	2215.42	3.45118e+07	1.30225	2346.42
26200	0.11109	2200.77	3.47355e+07	1.30182	2354.96
26300	0.110345	2187.65	3.49579e+07	1.30114	2363.19
26400	0.109612	2176.34	3.51791e+07	1.3005	2371.37
26500	0.10889	2166.78	3.53992e+07	1.29964	2379
26600	0.108181	2159.31	3.56179e+07	1.29908	2387.29
26700	0.10748	2153.47	3.58365e+07	1.29827	2395.06
26800	0.106788	2149.49	3.60545e+07	1.29741	2402.7
26900	0.106106	2147.38	3.62723e+07	1.29651	2410.21
27000	0.105434	2147.16	3.64899e+07	1.29556	2417.6
27100	0.104769	2148.81	3.67076e+07	1.29457	2424.88
27200	0.104113	2152.35	3.69255e+07	1.29354	2432.04
27300	0.103464	2157.75	3.71439e+07	1.29248	2439.09
27400	0.102823	2165.01	3.7363e+07	1.2914	2446.05
27500	0.102188	2174.1	3.75828e+07	1.2903	2452.92
27600	0.10156	2185	3.78037e+07	1.28918	2459.71
27700	0.100939	2197.69	3.80257e+07	1.28806	2466.43
27800	0.100323	2212.13	3.82491e+07	1.28694	2473.08
27900	0.0997128	2228.29	3.8474e+07	1.28582	2479.68
28000	0.0991078	2246.12	3.87007e+07	1.28472	2486.24
28100	0.0985078	2265.58	3.89292e+07	1.28364	2492.76
28200	0.0979126	2286.62	3.91598e+07	1.28258	2499.25
28300	0.0973217	2309.19	3.93926e+07	1.28156	2505.73
28400	0.0967351	2333.22	3.96277e+07	1.28057	2512.2
28500	0.0961524	2358.67	3.98653e+07	1.27962	2518.67
28600	0.0955735	2385.46	4.01056e+07	1.27872	2525.15
28700	0.0949982	2413.52	4.03486e+07	1.27787	2531.64
28800	0.0944263	2442.78	4.05944e+07	1.27708	2538.17
28900	0.0938575	2473.17	4.08433e+07	1.27634	2544.72
29000	0.0932918	2504.6	4.10954e+07	1.27566	2551.32
29100	0.0927291	2536.99	4.13506e+07	1.27505	2557.96
29200	0.0921691	2570.26	4.16091e+07	1.2745	2564.65
29300	0.0916118	2604.32	4.1871e+07	1.27401	2571.4
29400	0.0910571	2639.07	4.21364e+07	1.27359	2578.2
29500	0.0905048	2674.43	4.24053e+07	1.27323	2585.08
29600	0.089955	2710.29	4.26778e+07	1.27294	2592.02
29700	0.0894075	2746.57	4.2954e+07	1.27271	2599.04
29800	0.0888624	2783.16	4.32338e+07	1.27255	2606.13
29900	0.0883195	2819.96	4.35173e+07	1.27245	2613.3
30000	0.0877789	2856.87	4.38045e+07	1.27241	2620.55
