# Supplementary material for: Cross-Code Verification for Improved Thermophysical Properties of Argon, Krypton and Xenon Plasmas
Source: Entropy (Basel). 2026 Jul 22;28(7):830. doi: 10.3390/e28070830 (PMC13409251; doi:10.3390/e28070830)
Supplement: Supplementary file 1 [file entropy-28-00830-s001.zip › Ar_Kr_Xe_Data/Thermodynamic Properties/Xenon/TH_Xe Thermodynamics 10 atm.csv]

Te [K]	ρ [kg/m³]	Cₚ [J/(kg·K)]	hₑ + hₕ [J/kg]	γ [–]	a [m/s]
300	53.3338	158.319	47495.7	1.66667	177.943
400	40.0003	158.319	63327.6	1.66667	205.471
500	32.0003	158.319	79159.5	1.66667	229.724
600	26.6669	158.319	94991.4	1.66667	251.65
700	22.8573	158.319	110823	1.66667	271.813
800	20.0002	158.319	126655	1.66667	290.58
900	17.7779	158.319	142487	1.66667	308.207
1000	16.0001	158.319	158319	1.66667	324.878
1100	14.5456	158.319	174151	1.66667	340.735
1200	13.3334	158.319	189983	1.66667	355.886
1300	12.3078	158.319	205815	1.66667	370.418
1400	11.4287	158.319	221647	1.66667	384.401
1500	10.6668	158.319	237478	1.66667	397.893
1600	10.0001	158.319	253310	1.66667	410.942
1700	9.41185	158.319	269142	1.66667	423.59
1800	8.88897	158.319	284974	1.66667	435.87
1900	8.42113	158.319	300806	1.66667	447.814
2000	8.00007	158.319	316638	1.66667	459.447
2100	7.61911	158.319	332470	1.66667	470.793
2200	7.27279	158.319	348302	1.66667	481.872
2300	6.95658	158.319	364134	1.66667	492.702
2400	6.66672	158.319	379965	1.66667	503.299
2500	6.40006	158.319	395797	1.66667	513.678
2600	6.1539	158.319	411629	1.66667	523.851
2700	5.92598	158.319	427461	1.66667	533.83
2800	5.71434	158.319	443293	1.66667	543.625
2900	5.51729	158.319	459125	1.66667	553.248
3000	5.33338	158.319	474957	1.66667	562.706
3100	5.16134	158.319	490789	1.66667	572.007
3200	5.00004	158.319	506621	1.66667	581.16
3300	4.84853	158.319	522453	1.66666	590.17
3400	4.70592	158.32	538285	1.66666	599.045
3500	4.57147	158.32	554117	1.66666	607.79
3600	4.44448	158.321	569949	1.66665	616.41
3700	4.32436	158.323	585781	1.66664	624.911
3800	4.21056	158.326	601613	1.66662	633.296
3900	4.1026	158.33	617446	1.6666	641.571
4000	4.00003	158.336	633279	1.66656	649.737
4100	3.90247	158.345	649113	1.66651	657.798
4200	3.80955	158.357	664948	1.66644	665.757
4300	3.72096	158.375	680785	1.66633	673.615
4400	3.63639	158.399	696624	1.66619	681.373
4500	3.55558	158.432	712465	1.66599	689.033
4600	3.47828	158.476	728310	1.66574	696.593
4700	3.40426	158.534	744161	1.6654	704.052
4800	3.33333	158.609	760018	1.66496	711.409
4900	3.26529	158.707	775883	1.66439	718.661
5000	3.19997	158.831	791760	1.66368	725.802
5100	3.13721	158.988	807651	1.66278	732.828
5200	3.07686	159.183	823560	1.66168	739.732
5300	3.01877	159.425	839490	1.66031	746.507
5400	2.96283	159.723	855448	1.65866	753.143
5500	2.90891	160.085	871439	1.65666	759.631
5600	2.85691	160.522	887470	1.65428	765.959
5700	2.80672	161.047	903549	1.65147	772.113
5800	2.75825	161.672	919687	1.64816	778.082
5900	2.71139	162.413	935894	1.64431	783.851
6000	2.66608	163.284	952183	1.63986	789.407
6100	2.62223	164.328	968568	1.63464	794.7
6200	2.57977	165.544	985068	1.6287	799.743
6300	2.53863	166.944	1.0017e+06	1.62203	804.531
6400	2.49873	168.55	1.01848e+06	1.61464	809.062
6500	2.46002	170.417	1.03544e+06	1.6063	813.272
6600	2.42244	172.539	1.0526e+06	1.59717	817.199
6700	2.38593	174.941	1.06998e+06	1.58731	820.852
6800	2.35044	177.688	1.08763e+06	1.57649	824.168
6900	2.31592	180.781	1.10556e+06	1.56491	827.193
7000	2.28231	184.287	1.12383e+06	1.55252	829.909
7100	2.24958	188.052	1.14247e+06	1.54014	832.532
7200	2.21767	192.511	1.16153e+06	1.5261	834.609
7300	2.18654	197.353	1.18105e+06	1.51209	836.591
7400	2.15616	202.742	1.20108e+06	1.49757	838.333
7500	2.12648	208.696	1.2217e+06	1.48284	839.912
7600	2.09746	215.277	1.24294e+06	1.46783	841.311
7700	2.06907	222.513	1.26489e+06	1.45282	842.608
7800	2.04128	230.467	1.2876e+06	1.43774	843.767
7900	2.01404	239.167	1.31116e+06	1.4228	844.904
8000	1.98733	247.801	1.33564e+06	1.41036	846.68
8100	1.96112	259.029	1.36113e+06	1.39401	847.194
8200	1.93536	270.288	1.38771e+06	1.38003	848.326
8300	1.91004	282.504	1.4155e+06	1.36672	849.598
8400	1.88513	295.716	1.44456e+06	1.35378	850.896
8500	1.86059	309.956	1.47502e+06	1.34153	852.357
8600	1.8364	325.371	1.50701e+06	1.32988	853.94
8700	1.81253	341.897	1.54061e+06	1.31902	855.72
8800	1.78897	359.625	1.57594e+06	1.30864	857.611
8900	1.76567	378.627	1.61316e+06	1.29912	859.741
9000	1.74263	398.957	1.65238e+06	1.29007	861.998
9100	1.71982	420.661	1.69379e+06	1.28182	864.492
9200	1.69721	443.669	1.73737e+06	1.27432	867.222
9300	1.6748	468.22	1.78346e+06	1.26733	870.118
9400	1.65255	494.232	1.83214e+06	1.26116	873.291
9500	1.63045	521.78	1.88351e+06	1.25538	876.604
9600	1.60849	550.945	1.93788e+06	1.25028	880.166
9700	1.58664	581.696	1.99534e+06	1.24578	883.957
9800	1.5649	613.84	2.05568e+06	1.24189	887.993
9900	1.54325	647.82	2.11966e+06	1.23852	892.248
10000	1.52168	683.481	2.18731e+06	1.23559	896.708
10100	1.50018	720.594	2.25833e+06	1.23326	901.429
10200	1.47874	759.547	2.3336e+06	1.23131	906.348
10300	1.45736	800.188	2.413e+06	1.22977	911.479
10400	1.43602	842.429	2.49667e+06	1.22866	916.841
10500	1.41472	886.105	2.58452e+06	1.22803	922.461
10600	1.39346	931.066	2.6765e+06	1.22784	928.339
10700	1.37225	977.698	2.7736e+06	1.22792	934.404
10800	1.35108	1025.89	2.87586e+06	1.2283	940.683
10900	1.32995	1075.37	2.98317e+06	1.22903	947.207
11000	1.30886	1125.51	3.09452e+06	1.23018	954.01
11100	1.28783	1177.16	3.21219e+06	1.23138	960.949
11200	1.26687	1229.76	3.33515e+06	1.23313	968.234
11300	1.24597	1283.05	3.4636e+06	1.23489	975.662
11400	1.22516	1336.93	3.59768e+06	1.23699	983.365
11500	1.20444	1391.12	3.73733e+06	1.23918	991.247
11600	1.18383	1445.44	3.88263e+06	1.24157	999.367
11700	1.16334	1499.65	4.03357e+06	1.24419	1007.74
11800	1.14294	1552.9	4.18699e+06	1.24724	1016.46
11900	1.12274	1606.02	4.34888e+06	1.25014	1025.3
12000	1.10269	1658.14	4.51539e+06	1.2532	1034.37
12100	1.08285	1709.1	4.68806e+06	1.2563	1043.64
12200	1.06321	1758.52	4.86594e+06	1.25946	1053.11
12300	1.04381	1806.03	5.04886e+06	1.26262	1062.77
12400	1.02465	1851.31	5.23661e+06	1.26582	1072.64
12500	1.00575	1894.07	5.42894e+06	1.26907	1082.71
12600	0.987139	1934.04	5.62557e+06	1.27224	1092.94
12700	0.968735	1971.24	5.82257e+06	1.27575	1103.54
12800	0.950735	2004.71	6.02677e+06	1.27885	1114.12
12900	0.933071	2034.5	6.23426e+06	1.28194	1124.87
13000	0.915756	2060.35	6.44467e+06	1.28492	1135.76
13100	0.898807	2082.06	6.65759e+06	1.28781	1146.77
13200	0.882224	2099.72	6.87229e+06	1.29064	1157.92
13300	0.866037	2112.58	7.08889e+06	1.29331	1169.16
13400	0.850248	2121.05	7.30664e+06	1.29587	1180.5
13500	0.834864	2124.97	7.52508e+06	1.29832	1191.92
13600	0.819892	2124.34	7.74373e+06	1.30064	1203.41
13700	0.805336	2119.2	7.96214e+06	1.30284	1214.96
13800	0.791198	2109.68	8.17983e+06	1.30496	1226.58
13900	0.77748	2095.88	8.39637e+06	1.30692	1238.22
14000	0.764182	2078.01	8.61133e+06	1.30878	1249.88
14100	0.751301	2056.29	8.82429e+06	1.31054	1261.56
14200	0.738833	2030.97	9.03486e+06	1.31217	1273.22
14300	0.726774	2002.34	9.2427e+06	1.31376	1284.89
14400	0.715118	1970.72	9.44747e+06	1.31527	1296.55
14500	0.703856	1936.43	9.64888e+06	1.31673	1308.18
14600	0.692982	1899.81	9.84667e+06	1.31819	1319.82
14700	0.682485	1861.2	1.00406e+07	1.31958	1331.39
14800	0.672356	1820.95	1.02305e+07	1.32095	1342.92
14900	0.662583	1779.41	1.04162e+07	1.32231	1354.4
15000	0.653156	1736.92	1.05977e+07	1.32367	1365.83
15100	0.644063	1693.8	1.07747e+07	1.32504	1377.19
15200	0.635292	1650.37	1.09473e+07	1.32644	1388.49
15300	0.626831	1606.93	1.11154e+07	1.32786	1399.72
15400	0.618668	1563.74	1.1279e+07	1.3293	1410.87
15500	0.610791	1521.06	1.14383e+07	1.33077	1421.93
15600	0.603186	1479.14	1.15932e+07	1.33227	1432.9
15700	0.595843	1438.17	1.17438e+07	1.33379	1443.78
15800	0.58875	1398.36	1.18903e+07	1.33531	1454.54
15900	0.581894	1359.88	1.20327e+07	1.33684	1465.19
16000	0.575264	1322.87	1.21713e+07	1.33836	1475.71
16100	0.56885	1287.47	1.23061e+07	1.33985	1486.1
16200	0.56264	1253.79	1.24373e+07	1.34129	1496.32
16300	0.556625	1221.92	1.25652e+07	1.34265	1506.39
16400	0.550793	1191.96	1.26898e+07	1.34391	1516.27
16500	0.545135	1163.97	1.28115e+07	1.34505	1525.95
16600	0.539643	1138	1.29303e+07	1.34604	1535.43
16700	0.534306	1114.1	1.30466e+07	1.34687	1544.67
16800	0.529137	1092.13	1.31604e+07	1.34748	1553.64
16900	0.524086	1072.49	1.32721e+07	1.34784	1562.38
17000	0.519167	1055.01	1.33819e+07	1.34794	1570.84
17100	0.514371	1039.71	1.349e+07	1.34776	1579.01
17200	0.509691	1026.6	1.35966e+07	1.34726	1586.89
17300	0.50512	1015.69	1.3702e+07	1.34645	1594.45
17400	0.500652	1006.97	1.38063e+07	1.34531	1601.71
17500	0.496281	1000.47	1.39098e+07	1.34383	1608.65
17600	0.491999	996.202	1.40127e+07	1.34214	1615.35
17700	0.487803	994.086	1.41153e+07	1.3399	1621.6
17800	0.483685	994.2	1.42177e+07	1.33746	1627.63
17900	0.479641	996.518	1.43202e+07	1.33474	1633.37
18000	0.475666	1001.01	1.4423e+07	1.33166	1638.78
18100	0.471755	1007.68	1.45264e+07	1.32859	1644.04
18200	0.46817	1015.35	1.46272e+07	1.3256	1648.62
18300	0.46437	1026.48	1.47323e+07	1.32201	1653.43
18400	0.46062	1039.75	1.48386e+07	1.3183	1658.07
18500	0.456917	1055.17	1.49463e+07	1.31452	1662.57
18600	0.453257	1072.7	1.50557e+07	1.31069	1666.96
18700	0.449637	1092.35	1.51669e+07	1.30686	1671.27
18800	0.446052	1114.08	1.52803e+07	1.30306	1675.53
18900	0.4425	1137.85	1.53959e+07	1.29933	1679.76
19000	0.438979	1163.65	1.5514e+07	1.2957	1683.99
19100	0.435484	1191.42	1.56349e+07	1.29219	1688.25
19200	0.432013	1221.14	1.57587e+07	1.28884	1692.55
19300	0.428564	1252.75	1.58856e+07	1.28566	1696.91
19400	0.425134	1286.19	1.60157e+07	1.28267	1701.37
19500	0.421722	1321.4	1.61494e+07	1.27989	1705.92
19600	0.418325	1358.32	1.62867e+07	1.27733	1710.59
19700	0.414941	1396.86	1.64279e+07	1.27499	1715.38
19800	0.411569	1436.94	1.6573e+07	1.27288	1720.32
19900	0.408207	1478.47	1.67223e+07	1.271	1725.41
20000	0.404855	1521.34	1.68759e+07	1.26935	1730.65
20100	0.40151	1565.45	1.70339e+07	1.26794	1736.05
20200	0.398173	1610.68	1.71965e+07	1.26675	1741.62
20300	0.394842	1656.91	1.73637e+07	1.26578	1747.36
20400	0.391516	1704	1.75356e+07	1.26503	1753.28
20500	0.383529	1753.37	1.77328e+07	1.26503	1771.08
20600	0.384882	1800.22	1.7894e+07	1.26415	1765.63
20700	0.381573	1849.05	1.80806e+07	1.264	1772.08
20800	0.378269	1898.16	1.82722e+07	1.26403	1778.7
20900	0.374971	1947.39	1.84688e+07	1.26423	1785.49
21000	0.371679	1996.58	1.86703e+07	1.26458	1792.46
21100	0.368394	2045.57	1.88769e+07	1.26509	1799.61
21200	0.365116	2094.19	1.90884e+07	1.26573	1806.92
21300	0.361846	2142.27	1.93048e+07	1.26649	1814.4
21400	0.358586	2189.65	1.95261e+07	1.26737	1822.04
21500	0.355336	2236.17	1.97521e+07	1.26835	1829.84
21600	0.352098	2281.67	1.99829e+07	1.26942	1837.8
21700	0.348873	2325.99	2.02181e+07	1.27058	1845.91
21800	0.345662	2368.99	2.04579e+07	1.2718	1854.17
21900	0.342466	2410.52	2.07019e+07	1.27308	1862.58
22000	0.339287	2450.42	2.095e+07	1.27435	1871.07
22100	0.336126	2488.61	2.12021e+07	1.27572	1879.75
22200	0.332985	2524.94	2.1458e+07	1.27712	1888.56
22300	0.329865	2559.31	2.17174e+07	1.27855	1897.48
22400	0.326768	2591.61	2.19803e+07	1.27998	1906.52
22500	0.323696	2621.75	2.22463e+07	1.28143	1915.68
22600	0.320649	2649.69	2.25152e+07	1.28294	1924.99
22700	0.317629	2675.3	2.27869e+07	1.28437	1934.36
22800	0.314637	2698.56	2.3061e+07	1.2858	1943.83
22900	0.311675	2719.41	2.33374e+07	1.28721	1953.38
23000	0.308744	2737.84	2.36157e+07	1.2886	1963.02
23100	0.305845	2753.83	2.38958e+07	1.28996	1972.73
23200	0.302979	2767.36	2.41774e+07	1.29128	1982.52
23300	0.300148	2778.45	2.44602e+07	1.29258	1992.38
23400	0.297352	2787.12	2.4744e+07	1.29383	2002.29
23500	0.294592	2793.39	2.50285e+07	1.29505	2012.26
23600	0.291869	2797.32	2.53135e+07	1.29623	2022.28
23700	0.289183	2798.94	2.55988e+07	1.29736	2032.34
23800	0.286536	2798.32	2.58842e+07	1.29845	2042.43
23900	0.283927	2795.55	2.61693e+07	1.2995	2052.56
24000	0.281358	2790.68	2.64541e+07	1.30049	2062.71
24100	0.278828	2783.83	2.67382e+07	1.30145	2072.89
24200	0.276338	2775.07	2.70215e+07	1.30236	2083.07
24300	0.273888	2764.52	2.73038e+07	1.30322	2093.27
24400	0.271477	2752.29	2.7585e+07	1.30404	2103.47
24500	0.269107	2738.48	2.78648e+07	1.30481	2113.67
24600	0.266777	2723.22	2.81431e+07	1.30554	2123.87
24700	0.264487	2706.63	2.84198e+07	1.30623	2134.05
24800	0.262237	2688.83	2.86947e+07	1.30688	2144.22
24900	0.260025	2669.95	2.89678e+07	1.30748	2154.36
25000	0.257853	2650.11	2.92388e+07	1.30805	2164.48
25100	0.25572	2629.44	2.95078e+07	1.30857	2174.57
25200	0.253625	2608.08	2.97746e+07	1.30906	2184.62
25300	0.251567	2586.14	3.00393e+07	1.30951	2194.63
25400	0.249547	2563.75	3.03016e+07	1.30992	2204.6
25500	0.247563	2541.04	3.05616e+07	1.31029	2214.52
25600	0.245615	2518.12	3.08193e+07	1.31062	2224.39
25700	0.243702	2495.12	3.10747e+07	1.31092	2234.19
25800	0.241824	2472.13	3.13277e+07	1.31118	2243.94
25900	0.23998	2449.29	3.15784e+07	1.3114	2253.61
26000	0.238169	2426.68	3.18267e+07	1.31158	2263.22
26100	0.236391	2404.42	3.20728e+07	1.31171	2272.75
26200	0.234644	2382.61	3.23166e+07	1.31181	2282.2
26300	0.232928	2361.32	3.25582e+07	1.31187	2291.57
26400	0.231242	2340.66	3.27976e+07	1.31188	2300.85
26500	0.229585	2320.71	3.3035e+07	1.31185	2310.04
26600	0.227957	2301.54	3.32704e+07	1.31177	2319.14
26700	0.226356	2283.23	3.35039e+07	1.31165	2328.14
26800	0.224782	2265.85	3.37355e+07	1.31148	2337.03
26900	0.223234	2249.45	3.39654e+07	1.31126	2345.83
27000	0.221711	2234.11	3.41937e+07	1.31099	2354.51
27100	0.220213	2219.87	3.44205e+07	1.31067	2363.09
27200	0.218738	2206.79	3.46459e+07	1.3103	2371.56
27300	0.217286	2194.8	3.487e+07	1.30971	2379.71
27400	0.215861	2184.5	3.50921e+07	1.30944	2388.14
27500	0.214452	2175.12	3.53141e+07	1.30891	2396.27
27600	0.213063	2167.04	3.55351e+07	1.30834	2404.3
27700	0.211694	2160.29	3.57554e+07	1.30771	2412.21
27800	0.210344	2154.89	3.5975e+07	1.30704	2420.01
27900	0.209012	2150.87	3.61942e+07	1.30632	2427.7
28000	0.207697	2148.23	3.6413e+07	1.30555	2435.29
28100	0.2064	2146.98	3.66316e+07	1.30475	2442.78
28200	0.205118	2147.14	3.68502e+07	1.30391	2450.16
28300	0.203853	2148.7	3.70688e+07	1.30303	2457.45
28400	0.202602	2151.67	3.72876e+07	1.30213	2464.65
28500	0.201365	2156.04	3.75069e+07	1.30119	2471.76
28600	0.200142	2161.8	3.77266e+07	1.30024	2478.79
28700	0.198932	2168.94	3.79469e+07	1.29927	2485.74
28800	0.197735	2177.42	3.8168e+07	1.29828	2492.63
28900	0.196551	2187.36	3.83898e+07	1.2973	2499.44
29000	0.19538	2198.74	3.86123e+07	1.29633	2506.19
29100	0.194217	2211.25	3.88366e+07	1.29533	2512.91
29200	0.193064	2224.96	3.90623e+07	1.29435	2519.56
29300	0.191924	2240.11	3.92889e+07	1.29339	2526.21
29400	0.190791	2256.34	3.95176e+07	1.29242	2532.82
29500	0.189667	2273.7	3.97479e+07	1.29148	2539.41
29600	0.188552	2292.18	3.99801e+07	1.29057	2545.97
29700	0.187447	2311.95	4.02137e+07	1.28969	2552.53
29800	0.186348	2332.57	4.04498e+07	1.28883	2559.09
29900	0.185257	2354.19	4.06881e+07	1.288	2565.66
30000	0.184174	2376.77	4.09286e+07	1.28722	2572.24
