# Supplementary material for: Cross-Code Verification for Improved Thermophysical Properties of Argon, Krypton and Xenon Plasmas
Source: Entropy (Basel). 2026 Jul 22;28(7):830. doi: 10.3390/e28070830 (PMC13409251; doi:10.3390/e28070830)
Supplement: Supplementary file 1 [file entropy-28-00830-s001.zip › Ar_Kr_Xe_Data/Thermodynamic Properties/Xenon/TH_Xe Thermodynamics 20 atm.csv]

Te [K]	ρ [kg/m³]	Cₚ [J/(kg·K)]	hₑ + hₕ [J/kg]	γ [–]	a [m/s]
300	106.668	158.319	47495.7	1.66667	177.943
400	80.0007	158.319	63327.6	1.66667	205.471
500	64.0006	158.319	79159.5	1.66667	229.724
600	53.3338	158.319	94991.4	1.66667	251.65
700	45.7147	158.319	110823	1.66667	271.813
800	40.0003	158.319	126655	1.66667	290.58
900	35.5559	158.319	142487	1.66667	308.207
1000	32.0003	158.319	158319	1.66667	324.878
1100	29.0912	158.319	174151	1.66667	340.735
1200	26.6669	158.319	189983	1.66667	355.886
1300	24.6156	158.319	205815	1.66667	370.418
1400	22.8573	158.319	221647	1.66667	384.401
1500	21.3335	158.319	237478	1.66667	397.893
1600	20.0002	158.319	253310	1.66667	410.942
1700	18.8237	158.319	269142	1.66667	423.59
1800	17.7779	158.319	284974	1.66667	435.87
1900	16.8423	158.319	300806	1.66667	447.814
2000	16.0001	158.319	316638	1.66667	459.447
2100	15.2382	158.319	332470	1.66667	470.793
2200	14.5456	158.319	348302	1.66667	481.872
2300	13.9132	158.319	364134	1.66667	492.702
2400	13.3334	158.319	379965	1.66667	503.299
2500	12.8001	158.319	395797	1.66667	513.678
2600	12.3078	158.319	411629	1.66667	523.851
2700	11.852	158.319	427461	1.66667	533.83
2800	11.4287	158.319	443293	1.66667	543.625
2900	11.0346	158.319	459125	1.66667	553.248
3000	10.6668	158.319	474957	1.66667	562.706
3100	10.3227	158.319	490789	1.66667	572.007
3200	10.0001	158.319	506621	1.66667	581.16
3300	9.69705	158.319	522453	1.66666	590.171
3400	9.41185	158.32	538284	1.66666	599.045
3500	9.14294	158.32	554116	1.66666	607.791
3600	8.88897	158.321	569948	1.66666	616.411
3700	8.64872	158.322	585781	1.66665	624.913
3800	8.42113	158.324	601613	1.66664	633.299
3900	8.2052	158.327	617445	1.66662	641.574
4000	8.00007	158.331	633278	1.66659	649.743
4100	7.80494	158.337	649112	1.66656	657.807
4200	7.61911	158.346	664946	1.6665	665.77
4300	7.44192	158.358	680781	1.66643	673.634
4400	7.27278	158.376	696618	1.66633	681.402
4500	7.11116	158.399	712456	1.66619	689.073
4600	6.95656	158.43	728298	1.66601	696.649
4700	6.80854	158.471	744143	1.66577	704.13
4800	6.66668	158.525	759992	1.66545	711.515
4900	6.53061	158.594	775848	1.66505	718.802
5000	6.39998	158.682	791712	1.66455	725.99
5100	6.27446	158.793	807586	1.66391	733.074
5200	6.15377	158.932	823472	1.66312	740.052
5300	6.03761	159.104	839374	1.66215	746.916
5400	5.92575	159.315	855295	1.66096	753.663
5500	5.81795	159.573	871240	1.65953	760.283
5600	5.71397	159.884	887214	1.65782	766.771
5700	5.61363	160.257	903222	1.65578	773.115
5800	5.51672	160.703	919272	1.65338	779.307
5900	5.42307	161.231	935371	1.65058	785.335
6000	5.33252	161.852	951529	1.64733	791.189
6100	5.24489	162.6	967756	1.64347	796.827
6200	5.16006	163.453	984063	1.63916	802.288
6300	5.07788	164.466	1.00047e+06	1.63413	807.501
6400	4.99821	165.633	1.01698e+06	1.62846	812.484
6500	4.92093	166.969	1.03362e+06	1.62212	817.23
6600	4.84594	168.486	1.0504e+06	1.61517	821.746
6700	4.77311	170.22	1.06735e+06	1.60745	825.988
6800	4.70234	172.212	1.08448e+06	1.59884	829.925
6900	4.63353	174.507	1.10183e+06	1.5893	833.536
7000	4.56659	176.984	1.11942e+06	1.57953	837.005
7100	4.50143	179.768	1.13727e+06	1.56908	840.21
7200	4.43796	182.934	1.15543e+06	1.55767	843.073
7300	4.3761	186.461	1.17393e+06	1.54566	845.68
7400	4.31577	190.37	1.19281e+06	1.53318	848.069
7500	4.25689	194.716	1.2121e+06	1.5201	850.199
7600	4.1994	199.505	1.23186e+06	1.50672	852.151
7700	4.14322	204.799	1.25213e+06	1.49289	853.883
7800	4.08828	210.601	1.27295e+06	1.47895	855.487
7900	4.03452	216.988	1.29441e+06	1.46473	856.916
8000	3.98189	223.953	1.31655e+06	1.45059	858.273
8100	3.93031	231.56	1.33941e+06	1.43641	859.53
8200	3.87974	239.851	1.36311e+06	1.42226	860.703
8300	3.83011	63.7467	1.38549e+06	315.409	12897.8
8400	3.78137	258.591	1.41319e+06	1.39499	863.103
8500	3.73347	269.132	1.43974e+06	1.382	864.382
8600	3.68636	280.547	1.46744e+06	1.36915	865.632
8700	3.64	292.802	1.49635e+06	1.35708	867.059
8800	3.59432	305.951	1.52651e+06	1.34529	868.508
8900	3.5493	320.131	1.55813e+06	1.3342	870.125
9000	3.50488	335.26	1.5912e+06	1.32355	871.834
9100	3.46103	351.501	1.62594e+06	1.31347	873.683
9200	3.4177	368.77	1.66237e+06	1.3042	875.763
9300	3.37485	387.086	1.70052e+06	1.29547	877.986
9400	3.33244	406.7	1.74078e+06	1.28712	880.314
9500	3.29045	427.374	1.78295e+06	1.27959	882.9
9600	3.24884	449.388	1.82747e+06	1.27253	885.634
9700	3.20757	472.706	1.87436e+06	1.26608	888.57
9800	3.16662	497.316	1.92372e+06	1.26013	891.682
9900	3.12596	522.911	1.97526e+06	1.255	895.086
10000	3.08555	550.088	2.02982e+06	1.25018	898.617
10100	3.04539	578.728	2.0874e+06	1.24585	902.338
10200	3.00543	608.361	2.14751e+06	1.24226	906.35
10300	2.96567	639.703	2.21125e+06	1.23881	910.443
10400	2.92609	672.318	2.27823e+06	1.23574	914.717
10500	2.88667	706.403	2.34876e+06	1.23333	919.268
10600	2.84739	741.873	2.4229e+06	1.2313	924.015
10700	2.80825	778.636	2.5008e+06	1.22962	928.947
10800	2.76922	815.898	2.58119e+06	1.22847	934.139
10900	2.73032	855.029	2.6665e+06	1.22773	939.556
11000	2.69155	895.472	2.75631e+06	1.22708	945.079
11100	2.65288	937.083	2.85039e+06	1.22679	950.819
11200	2.61434	979.735	2.94887e+06	1.22679	956.756
11300	2.57588	1022.62	3.05012e+06	1.22732	962.991
11400	2.53758	1067.01	3.15755e+06	1.22771	969.267
11500	2.49941	1112.28	3.26952e+06	1.22873	975.888
11600	2.46138	1158.16	3.38638e+06	1.22988	982.67
11700	2.42352	1204.52	3.50806e+06	1.2312	989.631
11800	2.38583	1251.21	3.63461e+06	1.23272	996.787
11900	2.34833	1298.08	3.76605e+06	1.23444	1004.15
12000	2.31104	1344.93	3.9024e+06	1.23634	1011.71
12100	2.27398	1391.57	4.04365e+06	1.2384	1019.47
12200	2.23714	1437.55	4.18827e+06	1.24073	1027.47
12300	2.20049	1482.61	4.33535e+06	1.24353	1035.82
12400	2.16421	1527.34	4.48935e+06	1.24611	1044.21
12500	2.12829	1571.17	4.6493e+06	1.24864	1052.73
12600	2.09273	1613.77	4.81378e+06	1.25134	1061.46
12700	2.05756	1654.87	4.98265e+06	1.25408	1070.36
12800	2.02279	1694.25	5.15573e+06	1.2569	1079.45
12900	1.98845	1731.62	5.33286e+06	1.25975	1088.69
13000	1.95458	1766.83	5.5138e+06	1.26259	1098.08
13100	1.92121	1799.63	5.69832e+06	1.26548	1107.64
13200	1.88834	1829.83	5.88617e+06	1.2684	1117.37
13300	1.85602	1857.23	6.07706e+06	1.27129	1127.22
13400	1.82425	1881.77	6.27068e+06	1.27419	1137.22
13500	1.7927	1904.63	6.46032e+06	1.27749	1147.66
13600	1.7621	1923.02	6.65838e+06	1.28029	1157.91
13700	1.73211	1938.07	6.85823e+06	1.28305	1168.26
13800	1.70276	1949.72	7.0595e+06	1.28574	1178.73
13900	1.67406	1957.92	7.26185e+06	1.28842	1189.3
14000	1.64602	1962.64	7.46492e+06	1.29095	1199.92
14100	1.61865	1963.9	7.66833e+06	1.29346	1210.64
14200	1.59196	1961.74	7.87175e+06	1.29589	1221.41
14300	1.56595	1956.23	8.07481e+06	1.29826	1232.25
14400	1.54062	1947.47	8.27716e+06	1.30059	1243.16
14500	1.51597	1935.57	8.47849e+06	1.30283	1254.08
14600	1.49197	1921.01	8.67805e+06	1.305	1265.05
14700	1.46868	1903.33	8.87638e+06	1.30713	1276.05
14800	1.44606	1883.01	9.07277e+06	1.30913	1287.03
14900	1.42411	1860.27	9.26695e+06	1.31113	1298.03
15000	1.40281	1835.32	9.45869e+06	1.31308	1309.04
15100	1.38215	1808.4	9.64777e+06	1.31499	1320.03
15200	1.36213	1779.74	9.83398e+06	1.31691	1331.05
15300	1.34272	1749.56	1.00172e+07	1.31877	1342.01
15400	1.32392	1718.12	1.01972e+07	1.32059	1352.96
15500	1.3057	1685.64	1.03739e+07	1.3224	1363.87
15600	1.28806	1652.38	1.05472e+07	1.3242	1374.75
15700	1.27097	1618.54	1.0717e+07	1.32598	1385.58
15800	1.25442	1584.36	1.08834e+07	1.32776	1396.37
15900	1.23839	1550.04	1.10461e+07	1.32953	1407.1
16000	1.22287	1515.78	1.12054e+07	1.33129	1417.77
16100	1.20783	1481.77	1.1361e+07	1.33305	1428.36
16200	1.19332	1447.78	1.15133e+07	1.33478	1438.85
16300	1.17919	1414.79	1.1662e+07	1.33649	1449.29
16400	1.1655	1382.53	1.18073e+07	1.33817	1459.64
16500	1.15222	1351.14	1.19493e+07	1.33982	1469.89
16600	1.13934	1320.75	1.20881e+07	1.34142	1480.03
16700	1.12684	1291.46	1.22238e+07	1.34295	1490.05
16800	1.11471	1263.38	1.23565e+07	1.34441	1499.94
16900	1.10292	1236.6	1.24864e+07	1.34578	1509.69
17000	1.09146	1211.19	1.26135e+07	1.34703	1519.28
17100	1.08032	1187.21	1.2738e+07	1.34815	1528.71
17200	1.06948	1164.74	1.28602e+07	1.34913	1537.96
17300	1.05893	1143.82	1.298e+07	1.34994	1547.02
17400	1.04866	1124.48	1.30978e+07	1.35056	1555.87
17500	1.03864	1106.78	1.32136e+07	1.35097	1564.52
17600	1.02887	1090.74	1.33276e+07	1.35116	1572.93
17700	1.01934	1076.39	1.34401e+07	1.35112	1581.12
17800	1.01002	1063.74	1.35511e+07	1.35082	1589.06
17900	1.00093	1052.83	1.36609e+07	1.35025	1596.75
18000	0.992027	1043.65	1.37696e+07	1.34942	1604.15
18100	0.983318	1036.18	1.38775e+07	1.34826	1611.32
18200	0.975721	1027.56	1.398e+07	1.34761	1617.52
18300	0.967355	1023.81	1.40864e+07	1.34595	1624.17
18400	0.959146	1021.82	1.41925e+07	1.34413	1630.63
18500	0.95109	1021.55	1.42984e+07	1.34186	1636.73
18600	0.943176	1023.06	1.44044e+07	1.33944	1642.66
18700	0.935397	1026.32	1.45106e+07	1.33681	1648.36
18800	0.927743	1031.34	1.46172e+07	1.33399	1653.85
18900	0.920208	1038.1	1.47243e+07	1.33099	1659.16
19000	0.912785	1046.6	1.48322e+07	1.32785	1664.29
19100	0.905466	1056.82	1.49411e+07	1.32459	1669.27
19200	0.898244	1068.75	1.50511e+07	1.32125	1674.12
19300	0.891114	1082.38	1.51623e+07	1.31785	1678.86
19400	0.884069	1097.69	1.5275e+07	1.31442	1683.51
19500	0.877104	1114.67	1.53894e+07	1.31099	1688.09
19600	0.870213	1133.27	1.55056e+07	1.30758	1692.63
19700	0.86339	1153.49	1.56237e+07	1.30423	1697.13
19800	0.856631	1175.28	1.5744e+07	1.30096	1701.63
19900	0.849932	1198.62	1.58666e+07	1.29778	1706.15
20000	0.843287	1223.46	1.59916e+07	1.29472	1710.69
20100	0.836693	1249.77	1.61193e+07	1.29178	1715.27
20200	0.830146	1277.49	1.62497e+07	1.289	1719.91
20300	0.823641	1306.58	1.6383e+07	1.28638	1724.63
20400	0.817177	1336.98	1.65193e+07	1.28392	1729.42
20500	0.810749	1368.62	1.66589e+07	1.28164	1734.32
20600	0.804356	1401.44	1.68017e+07	1.27955	1739.31
20700	0.797994	1435.38	1.69479e+07	1.27764	1744.42
20800	0.791661	1470.34	1.70977e+07	1.27591	1749.65
20900	0.785355	1506.26	1.7251e+07	1.27438	1755
21000	0.779075	1543.04	1.74081e+07	1.27303	1760.49
21100	0.772819	1580.59	1.7569e+07	1.27187	1766.1
21200	0.766586	1618.83	1.77338e+07	1.27089	1771.86
21300	0.760374	1657.64	1.79025e+07	1.27009	1777.75
21400	0.754183	1696.92	1.80752e+07	1.26947	1783.79
21500	0.748013	1736.58	1.82519e+07	1.26901	1789.97
21600	0.741864	1776.5	1.84327e+07	1.26871	1796.29
21700	0.735734	1816.56	1.86176e+07	1.26856	1802.76
21800	0.729626	1856.66	1.88066e+07	1.26856	1809.37
21900	0.723538	1896.68	1.89997e+07	1.26869	1816.13
22000	0.717471	1936.51	1.91969e+07	1.26896	1823.02
22100	0.711427	1976.02	1.93981e+07	1.26935	1830.05
22200	0.705406	2015.1	1.96033e+07	1.26986	1837.23
22300	0.699409	2053.65	1.98125e+07	1.27047	1844.54
22400	0.693438	2091.54	2.00256e+07	1.27118	1851.98
22500	0.687494	2128.66	2.02426e+07	1.27197	1859.55
22600	0.681578	2164.92	2.04632e+07	1.27285	1867.25
22700	0.675692	2200.18	2.06876e+07	1.27374	1875.03
22800	0.669838	2234.4	2.09154e+07	1.27476	1882.98
22900	0.664017	2267.44	2.11467e+07	1.27583	1891.05
23000	0.658231	2299.24	2.13814e+07	1.27696	1899.22
23100	0.652483	2329.69	2.16191e+07	1.27813	1907.51
23200	0.646773	2358.76	2.186e+07	1.2794	1915.96
23300	0.641104	2386.32	2.21037e+07	1.28064	1924.46
23400	0.635478	2412.33	2.23501e+07	1.28191	1933.07
23500	0.629896	2436.74	2.25991e+07	1.28319	1941.77
23600	0.624361	2459.5	2.28505e+07	1.28449	1950.56
23700	0.618874	2480.57	2.31041e+07	1.2858	1959.43
23800	0.613436	2499.91	2.33597e+07	1.28711	1968.39
23900	0.60805	2517.5	2.36173e+07	1.28841	1977.43
24000	0.602718	2533.33	2.38765e+07	1.28972	1986.54
24100	0.597439	2547.38	2.41373e+07	1.29101	1995.72
24200	0.592217	2559.65	2.43993e+07	1.2923	2004.97
24300	0.587053	2570.15	2.46626e+07	1.29356	2014.27
24400	0.581947	2578.89	2.49267e+07	1.29481	2023.63
24500	0.5769	2585.9	2.51917e+07	1.29604	2033.04
24600	0.571915	2591.19	2.54573e+07	1.29724	2042.5
24700	0.566992	2594.81	2.57233e+07	1.29842	2052
24800	0.562131	2596.79	2.59896e+07	1.29958	2061.54
24900	0.557333	2597.19	2.6256e+07	1.3007	2071.11
25000	0.552599	2596.05	2.65223e+07	1.30179	2080.72
25100	0.54793	2593.43	2.67884e+07	1.30286	2090.34
25200	0.543326	2589.39	2.70542e+07	1.30389	2099.99
25300	0.538786	2584	2.73195e+07	1.30489	2109.65
25400	0.534312	2577.34	2.75841e+07	1.30585	2119.32
25500	0.529903	2569.46	2.78479e+07	1.30678	2129
25600	0.52556	2560.46	2.81109e+07	1.30768	2138.68
25700	0.521282	2550.41	2.83729e+07	1.30854	2148.36
25800	0.517068	2539.39	2.86338e+07	1.30937	2158.03
25900	0.512919	2527.48	2.88934e+07	1.31016	2167.7
26000	0.508835	2514.77	2.91519e+07	1.31091	2177.35
26100	0.504815	2501.35	2.94089e+07	1.31163	2186.98
26200	0.500857	2487.26	2.96645e+07	1.31223	2196.52
26300	0.496962	2472.66	2.99187e+07	1.31287	2206.11
26400	0.493129	2457.59	3.01713e+07	1.31348	2215.66
26500	0.489357	2442.15	3.04223e+07	1.31404	2225.18
26600	0.485645	2426.42	3.06717e+07	1.31457	2234.66
26700	0.481993	2410.48	3.09195e+07	1.31506	2244.1
26800	0.478399	2394.45	3.11656e+07	1.31561	2253.58
26900	0.474863	2378.32	3.14101e+07	1.31602	2262.93
27000	0.471384	2362.22	3.16529e+07	1.31639	2272.23
27100	0.46796	2346.21	3.1894e+07	1.31672	2281.47
27200	0.46459	2330.38	3.21335e+07	1.31701	2290.65
27300	0.461274	2314.79	3.23714e+07	1.31726	2299.78
27400	0.458011	2299.5	3.26077e+07	1.31747	2308.83
27500	0.454798	2284.59	3.28424e+07	1.31763	2317.82
27600	0.451635	2270.1	3.30756e+07	1.31774	2326.73
27700	0.448522	2256.11	3.33073e+07	1.31781	2335.57
27800	0.445456	2242.66	3.35376e+07	1.31783	2344.34
27900	0.442436	2229.81	3.37665e+07	1.31781	2353.02
28000	0.439462	2217.55	3.39941e+07	1.31763	2361.53
28100	0.436532	2206.08	3.42206e+07	1.31762	2370.15
28200	0.433645	2195.3	3.44458e+07	1.31745	2378.58
28300	0.430799	2185.29	3.467e+07	1.31723	2386.92
28400	0.427995	2176.08	3.48932e+07	1.31697	2395.18
28500	0.425229	2167.73	3.51154e+07	1.31665	2403.35
28600	0.422503	2160.24	3.53369e+07	1.31629	2411.42
28700	0.419813	2153.66	3.55576e+07	1.31589	2419.41
28800	0.417159	2147.95	3.57776e+07	1.31533	2427.21
28900	0.414557	2143.67	3.59957e+07	1.315	2435.07
29000	0.411971	2139.93	3.62148e+07	1.31446	2442.79
29100	0.409418	2137.15	3.64336e+07	1.31387	2450.43
29200	0.406897	2135.37	3.66521e+07	1.31325	2457.98
29300	0.404407	2134.59	3.68704e+07	1.31259	2465.45
29400	0.401947	2134.81	3.70887e+07	1.31189	2472.83
29500	0.399515	2136.06	3.73071e+07	1.31117	2480.14
29600	0.39711	2138.32	3.75256e+07	1.31041	2487.37
29700	0.394733	2141.6	3.77444e+07	1.30963	2494.53
29800	0.392381	2145.87	3.79636e+07	1.30884	2501.61
29900	0.39006	2151.35	3.81827e+07	1.30802	2508.64
30000	0.387757	2157.26	3.84029e+07	1.30655	2515
