# Supplementary material for: Cross-Code Verification for Improved Thermophysical Properties of Argon, Krypton and Xenon Plasmas
Source: Entropy (Basel). 2026 Jul 22;28(7):830. doi: 10.3390/e28070830 (PMC13409251; doi:10.3390/e28070830)
Supplement: Supplementary file 1 [file entropy-28-00830-s001.zip › Ar_Kr_Xe_Data/Thermodynamic Properties/Xenon/TH_Xe Thermodynamics 50 atm.csv]

Te [K]	ρ [kg/m³]	Cₚ [J/(kg·K)]	hₑ + hₕ [J/kg]	γ [–]	a [m/s]
300	266.669	158.319	47495.7	1.66667	177.943
400	200.002	158.319	63327.6	1.66667	205.471
500	160.001	158.319	79159.5	1.66667	229.724
600	133.334	158.319	94991.4	1.66667	251.65
700	114.287	158.319	110823	1.66667	271.813
800	100.001	158.319	126655	1.66667	290.58
900	88.8897	158.319	142487	1.66667	308.207
1000	80.0007	158.319	158319	1.66667	324.878
1100	72.7279	158.319	174151	1.66667	340.735
1200	66.6672	158.319	189983	1.66667	355.886
1300	61.539	158.319	205815	1.66667	370.418
1400	57.1434	158.319	221647	1.66667	384.401
1500	53.3338	158.319	237478	1.66667	397.893
1600	50.0004	158.319	253310	1.66667	410.942
1700	47.0592	158.319	269142	1.66667	423.59
1800	44.4448	158.319	284974	1.66667	435.87
1900	42.1056	158.319	300806	1.66667	447.814
2000	40.0003	158.319	316638	1.66667	459.447
2100	38.0956	158.319	332470	1.66667	470.793
2200	36.364	158.319	348302	1.66667	481.872
2300	34.7829	158.319	364134	1.66667	492.702
2400	33.3336	158.319	379965	1.66667	503.299
2500	32.0003	158.319	395797	1.66667	513.678
2600	30.7695	158.319	411629	1.66667	523.851
2700	29.6299	158.319	427461	1.66667	533.83
2800	28.5717	158.319	443293	1.66667	543.625
2900	27.5864	158.319	459125	1.66667	553.248
3000	26.6669	158.319	474957	1.66667	562.706
3100	25.8067	158.319	490789	1.66667	572.007
3200	25.0002	158.319	506621	1.66667	581.16
3300	24.2426	158.319	522453	1.66667	590.171
3400	23.5296	158.319	538284	1.66666	599.046
3500	22.8573	158.32	554116	1.66666	607.791
3600	22.2224	158.32	569948	1.66666	616.412
3700	21.6218	158.321	585780	1.66665	624.914
3800	21.0528	158.322	601613	1.66665	633.301
3900	20.513	158.324	617445	1.66664	641.578
4000	20.0002	158.327	633277	1.66662	649.748
4100	19.5124	158.33	649110	1.6666	657.815
4200	19.0478	158.336	664944	1.66656	665.782
4300	18.6048	158.344	680777	1.66652	673.652
4400	18.182	158.355	696612	1.66645	681.427
4500	17.7779	158.37	712449	1.66636	689.109
4600	17.3914	158.389	728287	1.66625	696.699
4700	17.0214	158.415	744127	1.6661	704.199
4800	16.6667	158.449	759970	1.6659	711.609
4900	16.3266	158.493	775817	1.66564	718.929
5000	16	158.549	791669	1.66532	726.157
5100	15.6862	158.62	807528	1.66491	733.294
5200	15.3845	158.709	823394	1.66441	740.336
5300	15.0942	158.818	839271	1.66378	747.282
5400	14.8146	158.953	855160	1.66302	754.127
5500	14.5451	159.117	871064	1.6621	760.869
5600	14.2853	159.316	886986	1.66099	767.501
5700	14.0345	159.555	902931	1.65967	774.018
5800	13.7923	159.84	918903	1.65811	780.414
5900	13.5583	160.178	934906	1.65628	786.681
6000	13.3321	160.577	950947	1.65415	792.813
6100	13.1132	161.044	967033	1.65168	798.8
6200	12.9013	161.611	983171	1.64871	804.603
6300	12.6961	162.246	999372	1.64544	810.27
6400	12.4972	163.005	1.01564e+06	1.64158	815.725
6500	12.3043	163.882	1.032e+06	1.63719	820.983
6600	12.1172	164.897	1.04845e+06	1.63218	826.019
6700	11.9355	166.008	1.065e+06	1.62689	830.919
6800	11.7591	167.31	1.08168e+06	1.62078	835.54
6900	11.5876	168.778	1.0985e+06	1.61407	839.936
7000	11.4209	170.42	1.11548e+06	1.60683	844.127
7100	11.2587	172.288	1.13263e+06	1.59881	848.037
7200	11.1008	174.375	1.14999e+06	1.59017	851.706
7300	10.947	176.696	1.16757e+06	1.58099	855.157
7400	10.7971	179.297	1.1854e+06	1.57107	858.328
7500	10.651	182.175	1.20351e+06	1.56065	861.285
7600	10.5085	185.376	1.22194e+06	1.54957	863.975
7700	10.3694	188.895	1.2407e+06	1.5381	866.475
7800	10.2335	192.798	1.25985e+06	1.52601	868.714
7900	10.1007	197.057	1.27941e+06	1.5137	870.806
8000	9.97089	201.75	1.29943e+06	1.50091	872.672
8100	9.84387	206.88	1.31996e+06	1.48794	874.4
8200	9.71954	212.474	1.34103e+06	1.47474	875.97
8300	9.59774	218.57	1.36271e+06	1.46148	877.44
8400	9.47838	225.195	1.38503e+06	1.44813	878.793
8500	9.3613	232.39	1.40809e+06	1.43486	880.089
8600	9.24642	240.195	1.43193e+06	1.42159	881.304
8700	9.13361	248.539	1.45652e+06	1.40879	882.581
8800	9.02276	257.617	1.4821e+06	1.39588	883.75
8900	8.91377	267.333	1.50858e+06	1.38364	885.057
9000	8.80654	277.818	1.53617e+06	1.37139	886.289
9100	8.70097	289.082	1.5649e+06	1.35972	887.642
9200	8.59696	300.996	1.59468e+06	1.34873	889.161
9300	8.49443	313.82	1.62586e+06	1.33783	890.65
9400	8.39329	327.55	1.65846e+06	1.32744	892.257
9500	8.29345	342.014	1.69235e+06	1.31782	894.077
9600	8.19483	357.503	1.72795e+06	1.30849	895.952
9700	8.09736	373.994	1.76525e+06	1.29982	898.017
9800	8.00096	391.448	1.80433e+06	1.29139	900.137
9900	7.90555	409.556	1.8448e+06	1.28412	902.634
10000	7.81107	428.927	1.88755e+06	1.27682	905.104
10100	7.71747	449.46	1.93252e+06	1.27	907.726
10200	7.62467	471.057	1.9797e+06	1.26376	910.548
10300	7.53261	493.334	2.02859e+06	1.25829	913.642
10400	7.44126	517.075	2.08046e+06	1.2531	916.843
10500	7.35055	541.912	2.13485e+06	1.24813	920.129
10600	7.26044	567.906	2.19195e+06	1.24375	923.641
10700	7.1709	595.008	2.25186e+06	1.23974	927.309
10800	7.08187	623.211	2.31468e+06	1.23615	931.16
10900	6.99329	651.72	2.37893e+06	1.23338	935.337
11000	6.90518	681.577	2.44702e+06	1.23082	939.639
11100	6.81751	712.947	2.51904e+06	1.22836	944.013
11200	6.73025	745.331	2.59442e+06	1.22627	948.565
11300	6.64338	778.716	2.67328e+06	1.22453	953.304
11400	6.55689	813.022	2.75571e+06	1.22303	958.183
11500	6.47068	847.135	2.83932e+06	1.22235	963.441
11600	6.38491	883.103	2.92897e+06	1.2215	968.693
11700	6.2995	919.834	3.02245e+06	1.22088	974.102
11800	6.21445	957.151	3.11966e+06	1.22062	979.719
11900	6.12978	995.13	3.22104e+06	1.22059	985.498
12000	6.0455	1033.57	3.32647e+06	1.22076	991.44
12100	5.96163	1072.4	3.436e+06	1.22112	997.533
12200	5.87818	1111.47	3.54966e+06	1.22173	1003.81
12300	5.79396	1144.54	3.64431e+06	1.2251	1011.39
12400	5.71128	1183.88	3.76473e+06	1.22613	1018.04
12500	5.6291	1223.13	3.88928e+06	1.22735	1024.86
12600	5.54745	1262.19	4.01794e+06	1.22872	1031.84
12700	5.46636	1300.92	4.15068e+06	1.23024	1038.98
12800	5.38586	1339.06	4.28747e+06	1.23194	1046.31
12900	5.30601	1376.58	4.42823e+06	1.23371	1053.77
13000	5.22683	1413.28	4.5729e+06	1.23566	1061.4
13100	5.14838	1449.06	4.72137e+06	1.23768	1069.18
13200	5.07069	1483.6	4.87356e+06	1.23982	1077.11
13300	4.99381	1516.91	5.02932e+06	1.24204	1085.2
13400	4.91779	1548.79	5.18851e+06	1.24433	1093.43
13500	4.84266	1579.07	5.35099e+06	1.24673	1101.81
13600	4.76848	1607.64	5.51657e+06	1.24913	1110.3
13700	4.69527	1634.36	5.68507e+06	1.25162	1118.94
13800	4.62308	1659.11	5.85629e+06	1.25418	1127.73
13900	4.55196	1681.79	6.03002e+06	1.25674	1136.61
14000	4.48192	1702.27	6.20603e+06	1.2593	1145.61
14100	4.41302	1720.5	6.3841e+06	1.26195	1154.75
14200	4.34528	1736.4	6.56399e+06	1.26457	1163.98
14300	4.27874	1749.92	6.74544e+06	1.26721	1173.31
14400	4.2134	1761.01	6.9282e+06	1.26985	1182.74
14500	4.14931	1769.67	7.11203e+06	1.27249	1192.26
14600	4.08647	1775.88	7.29666e+06	1.27512	1201.87
14700	4.02491	1779.65	7.48184e+06	1.27774	1211.54
14800	3.96464	1781.02	7.66731e+06	1.28034	1221.3
14900	3.90566	1780.03	7.85282e+06	1.28297	1231.14
15000	3.84799	1776.73	8.03813e+06	1.28554	1241.02
15100	3.79162	1771.2	8.22301e+06	1.28805	1250.93
15200	3.73655	1763.53	8.40721e+06	1.29057	1260.91
15300	3.68279	1753.81	8.59052e+06	1.29307	1270.93
15400	3.63032	1742.15	8.77273e+06	1.29555	1280.98
15500	3.57914	1728.68	8.95365e+06	1.29805	1291.1
15600	3.52923	1713.51	9.13308e+06	1.30048	1301.21
15700	3.48058	1696.78	9.31086e+06	1.30289	1311.34
15800	3.43318	1678.64	9.48684e+06	1.30527	1321.49
15900	3.387	1659.21	9.66085e+06	1.30762	1331.64
16000	3.34203	1638.65	9.83279e+06	1.30996	1341.79
16100	3.29824	1617.1	1.00025e+07	1.31226	1351.94
16200	3.25561	1594.7	1.017e+07	1.3145	1362.06
16300	3.21412	1571.61	1.03351e+07	1.31675	1372.18
16400	3.17373	1547.96	1.04977e+07	1.31897	1382.28
16500	3.13443	1523.88	1.06579e+07	1.32117	1392.36
16600	3.09617	1499.53	1.08155e+07	1.32333	1402.41
16700	3.05895	1475.03	1.09706e+07	1.32552	1412.45
16800	3.02272	1450.48	1.11231e+07	1.32761	1422.41
16900	2.98746	1426.03	1.12731e+07	1.32966	1432.33
17000	2.95314	1401.77	1.14205e+07	1.33165	1442.18
17100	2.91972	1377.82	1.15654e+07	1.33359	1451.97
17200	2.88719	1354.28	1.17079e+07	1.33547	1461.69
17300	2.85551	1331.23	1.18478e+07	1.33727	1471.33
17400	2.82465	1308.77	1.19854e+07	1.339	1480.88
17500	2.79459	1286.97	1.21207e+07	1.34063	1490.33
17600	2.76529	1265.91	1.22538e+07	1.34216	1499.69
17700	2.73672	1245.65	1.23847e+07	1.34358	1508.92
17800	2.70887	1226.26	1.25135e+07	1.34488	1518.04
17900	2.6817	1207.8	1.26403e+07	1.34605	1527.02
18000	2.65519	1190.31	1.27653e+07	1.34714	1535.91
18100	2.62931	1173.82	1.28885e+07	1.34793	1544.58
18200	2.60404	1158.4	1.301e+07	1.34863	1553.12
18300	2.57935	1144.08	1.31299e+07	1.34915	1561.5
18400	2.55523	1130.88	1.32484e+07	1.34947	1569.71
18500	2.53163	1118.83	1.33656e+07	1.3496	1577.74
18600	2.50856	1107.97	1.34816e+07	1.34953	1585.59
18700	2.48597	1098.3	1.35965e+07	1.34925	1593.25
18800	2.46385	1089.86	1.37105e+07	1.34875	1600.72
18900	2.44219	1082.64	1.38237e+07	1.34803	1608
19000	2.42096	1076.68	1.39361e+07	1.3471	1615.08
19100	2.40014	1071.97	1.4048e+07	1.34596	1621.96
19200	2.37972	1068.52	1.41595e+07	1.3446	1628.65
19300	2.35967	1066.35	1.42706e+07	1.34303	1635.15
19400	2.33998	1065.45	1.43817e+07	1.34127	1641.46
19500	2.32063	1065.83	1.44926e+07	1.33933	1647.59
19600	2.30161	1067.48	1.46037e+07	1.33721	1653.55
19700	2.2829	1070.41	1.4715e+07	1.33493	1659.35
19800	2.26448	1074.61	1.48267e+07	1.33251	1664.99
19900	2.24635	1080.08	1.49389e+07	1.32996	1670.49
20000	2.22849	1086.8	1.50517e+07	1.3273	1675.86
20100	2.21088	1094.78	1.51653e+07	1.32455	1681.1
20200	2.19351	1103.99	1.52798e+07	1.32173	1686.25
20300	2.17638	1114.43	1.53953e+07	1.31886	1691.3
20400	2.15946	1126.09	1.5512e+07	1.31595	1696.27
20500	2.14275	1138.93	1.56299e+07	1.31303	1701.18
20600	2.12624	1152.95	1.57492e+07	1.31012	1706.03
20700	2.10991	1168.13	1.587e+07	1.30722	1710.85
20800	2.09376	1184.43	1.59925e+07	1.30436	1715.65
20900	2.07777	1201.84	1.61167e+07	1.30156	1720.44
21000	2.06195	1220.32	1.62428e+07	1.29882	1725.22
21100	2.04627	1239.84	1.63709e+07	1.29616	1730.02
21200	2.03074	1260.37	1.6501e+07	1.2936	1734.85
21300	2.01534	1281.87	1.66333e+07	1.29114	1739.7
21400	2.00007	1304.31	1.67679e+07	1.28878	1744.6
21500	1.98492	1327.63	1.69049e+07	1.28655	1749.56
21600	1.96988	1351.8	1.70443e+07	1.28444	1754.57
21700	1.95496	1376.76	1.71863e+07	1.28246	1759.65
21800	1.94014	1402.47	1.73309e+07	1.28062	1764.8
21900	1.92542	1428.87	1.74782e+07	1.27891	1770.03
22000	1.91079	1455.9	1.76283e+07	1.27734	1775.35
22100	1.89625	1483.51	1.77812e+07	1.27591	1780.75
22200	1.8818	1511.64	1.7937e+07	1.27462	1786.25
22300	1.86744	1540.23	1.80957e+07	1.27347	1791.84
22400	1.85316	1569.2	1.82574e+07	1.27246	1797.53
22500	1.83895	1598.49	1.84221e+07	1.27158	1803.32
22600	1.82483	1628.03	1.85899e+07	1.27084	1809.22
22700	1.81078	1657.76	1.87607e+07	1.27023	1815.21
22800	1.7968	1687.6	1.89346e+07	1.26974	1821.32
22900	1.7829	1717.48	1.91116e+07	1.26938	1827.52
23000	1.76907	1747.34	1.92916e+07	1.26913	1833.84
23100	1.75531	1777.08	1.94748e+07	1.269	1840.25
23200	1.74162	1806.66	1.9661e+07	1.26898	1846.78
23300	1.72801	1835.99	1.98502e+07	1.26907	1853.41
23400	1.71447	1865	2.00425e+07	1.26925	1860.14
23500	1.70101	1893.63	2.02377e+07	1.26953	1866.97
23600	1.68762	1921.81	2.04359e+07	1.2699	1873.91
23700	1.67431	1949.47	2.06369e+07	1.27035	1880.94
23800	1.66107	1976.55	2.08407e+07	1.27088	1888.08
23900	1.64792	2002.98	2.10473e+07	1.27149	1895.31
24000	1.63484	2028.71	2.12566e+07	1.27216	1902.63
24100	1.62185	2053.69	2.14685e+07	1.2729	1910.05
24200	1.60895	2077.85	2.16829e+07	1.2737	1917.56
24300	1.59613	2101.16	2.18998e+07	1.27456	1925.16
24400	1.5834	2123.56	2.21189e+07	1.27546	1932.85
24500	1.57076	2145.02	2.23404e+07	1.27641	1940.61
24600	1.55822	2165.5	2.2564e+07	1.2774	1948.46
24700	1.54577	2184.95	2.27896e+07	1.27843	1956.39
24800	1.53342	2203.37	2.30172e+07	1.27949	1964.4
24900	1.52117	2220.71	2.32466e+07	1.28058	1972.47
25000	1.50902	2236.94	2.34777e+07	1.28162	1980.56
25100	1.49698	2252.09	2.37104e+07	1.28275	1988.78
25200	1.48504	2266.11	2.39446e+07	1.2839	1997.05
25300	1.47321	2279.01	2.41801e+07	1.28507	2005.39
25400	1.46149	2290.79	2.44169e+07	1.28632	2013.85
25500	1.44989	2301.43	2.46548e+07	1.28751	2022.31
25600	1.4384	2310.93	2.48938e+07	1.2887	2030.82
25700	1.42702	2319.32	2.51336e+07	1.2899	2039.38
25800	1.41576	2326.61	2.53743e+07	1.2911	2047.99
25900	1.40462	2332.8	2.56156e+07	1.29229	2056.64
26000	1.3936	2337.93	2.58574e+07	1.29348	2065.33
26100	1.3827	2342	2.60997e+07	1.29466	2074.06
26200	1.37192	2345.06	2.63423e+07	1.29584	2082.82
26300	1.36126	2347.12	2.65852e+07	1.29701	2091.62
26400	1.35073	2348.22	2.68282e+07	1.29816	2100.44
26500	1.34032	2348.4	2.70713e+07	1.2993	2109.29
26600	1.33003	2347.68	2.73142e+07	1.30042	2118.16
26700	1.31987	2346.12	2.75571e+07	1.30153	2127.05
26800	1.30983	2343.74	2.77997e+07	1.30262	2135.95
26900	1.29991	2340.59	2.80419e+07	1.30368	2144.87
27000	1.29013	2336.72	2.82838e+07	1.30473	2153.79
27100	1.28046	2332.17	2.85252e+07	1.30576	2162.73
27200	1.27092	2326.99	2.87661e+07	1.30676	2171.66
27300	1.2615	2321.22	2.90064e+07	1.30773	2180.6
27400	1.2522	2314.91	2.92461e+07	1.30868	2189.53
27500	1.24303	2308.12	2.9485e+07	1.3096	2198.45
27600	1.23397	2300.88	2.97232e+07	1.31049	2207.37
27700	1.22504	2293.25	2.99605e+07	1.31136	2216.28
27800	1.21622	2285.27	3.01971e+07	1.31219	2225.16
27900	1.20753	2277	3.04328e+07	1.31299	2234.04
28000	1.19895	2268.48	3.06675e+07	1.31376	2242.89
28100	1.19048	2259.76	3.09014e+07	1.3145	2251.71
28200	1.18213	2250.88	3.11343e+07	1.3152	2260.51
28300	1.17389	2241.9	3.13663e+07	1.31586	2269.28
28400	1.16576	2232.86	3.15973e+07	1.31649	2278.02
28500	1.15774	2223.8	3.18273e+07	1.31708	2286.72
28600	1.14984	2214.77	3.20564e+07	1.31763	2295.38
28700	1.14203	2205.8	3.22845e+07	1.31814	2304.01
28800	1.13433	2196.94	3.25117e+07	1.31861	2312.59
28900	1.12674	2188.23	3.27379e+07	1.31905	2321.12
29000	1.11924	2179.7	3.29632e+07	1.31944	2329.61
29100	1.11185	2171.4	3.31876e+07	1.31978	2338.05
29200	1.10455	2163.36	3.34112e+07	1.32009	2346.44
29300	1.09735	2155.61	3.36339e+07	1.32034	2354.76
29400	1.09024	2148.18	3.38558e+07	1.32057	2363.05
29500	1.08323	2141.11	3.40769e+07	1.32073	2371.25
29600	1.0763	2134.43	3.42973e+07	1.32087	2379.44
29700	1.06946	2128.13	3.45169e+07	1.32096	2387.54
29800	1.0628	2121.45	3.47355e+07	1.32103	2395.5
29900	1.05613	2116.08	3.49538e+07	1.32103	2403.48
30000	1.04955	2111.19	3.51716e+07	1.32098	2411.4
