# Supplementary material for: Cross-Code Verification for Improved Thermophysical Properties of Argon, Krypton and Xenon Plasmas
Source: Entropy (Basel). 2026 Jul 22;28(7):830. doi: 10.3390/e28070830 (PMC13409251; doi:10.3390/e28070830)
Supplement: Supplementary file 1 [file entropy-28-00830-s001.zip › Ar_Kr_Xe_Data/Thermodynamic Properties/Xenon/TH_Xe Thermodynamics 100 atm.csv]

Te [K]	ρ [kg/m³]	Cₚ [J/(kg·K)]	hₑ + hₕ [J/kg]	γ [–]	a [m/s]
300	533.338	158.319	47495.7	1.66667	177.943
400	400.003	158.319	63327.6	1.66667	205.471
500	320.003	158.319	79159.5	1.66667	229.724
600	266.669	158.319	94991.4	1.66667	251.65
700	228.573	158.319	110823	1.66667	271.813
800	200.002	158.319	126655	1.66667	290.58
900	177.779	158.319	142487	1.66667	308.207
1000	160.001	158.319	158319	1.66667	324.878
1100	145.456	158.319	174151	1.66667	340.735
1200	133.334	158.319	189983	1.66667	355.886
1300	123.078	158.319	205815	1.66667	370.418
1400	114.287	158.319	221647	1.66667	384.401
1500	106.668	158.319	237478	1.66667	397.893
1600	100.001	158.319	253310	1.66667	410.942
1700	94.1185	158.319	269142	1.66667	423.59
1800	88.8897	158.319	284974	1.66667	435.87
1900	84.2113	158.319	300806	1.66667	447.814
2000	80.0007	158.319	316638	1.66667	459.447
2100	76.1911	158.319	332470	1.66667	470.793
2200	72.7279	158.319	348302	1.66667	481.872
2300	69.5658	158.319	364134	1.66667	492.702
2400	66.6672	158.319	379965	1.66667	503.299
2500	64.0006	158.319	395797	1.66667	513.678
2600	61.539	158.319	411629	1.66667	523.851
2700	59.2598	158.319	427461	1.66667	533.83
2800	57.1434	158.319	443293	1.66667	543.625
2900	55.1729	158.319	459125	1.66667	553.248
3000	53.3338	158.319	474957	1.66667	562.706
3100	51.6134	158.319	490789	1.66667	572.007
3200	50.0004	158.319	506621	1.66667	581.16
3300	48.4853	158.319	522453	1.66667	590.171
3400	47.0592	158.319	538284	1.66667	599.046
3500	45.7147	158.319	554116	1.66666	607.791
3600	44.4448	158.32	569948	1.66666	616.412
3700	43.2436	158.32	585780	1.66666	624.914
3800	42.1056	158.321	601612	1.66665	633.302
3900	41.026	158.322	617445	1.66665	641.579
4000	40.0003	158.324	633277	1.66663	649.75
4100	39.0247	158.327	649109	1.66662	657.819
4200	38.0956	158.331	664942	1.66659	665.788
4300	37.2096	158.337	680776	1.66656	673.661
4400	36.3639	158.344	696610	1.66651	681.44
4500	35.5558	158.355	712445	1.66645	689.127
4600	34.7829	158.369	728281	1.66637	696.725
4700	34.0428	158.387	744119	1.66626	704.234
4800	33.3335	158.411	759959	1.66612	711.657
4900	32.6532	158.443	775801	1.66594	718.993
5000	32.0001	158.483	791648	1.66571	726.242
5100	31.3726	158.533	807498	1.66542	733.405
5200	30.7692	158.596	823355	1.66506	740.481
5300	30.1885	158.674	839219	1.66461	747.467
5400	29.6294	158.77	855091	1.66407	754.363
5500	29.0905	158.887	870975	1.66341	761.166
5600	28.5709	159.029	886871	1.66261	767.872
5700	28.0694	159.2	902784	1.66166	774.478
5800	27.5852	159.404	918716	1.66054	780.98
5900	27.1173	159.646	934671	1.65921	787.372
6000	26.6649	159.932	950653	1.65766	793.648
6100	26.2273	160.268	966667	1.65586	799.804
6200	25.8038	160.654	982719	1.65382	805.839
6300	25.3935	161.136	998815	1.65127	811.692
6400	24.996	161.691	1.01496e+06	1.64837	817.396
6500	24.6106	162.325	1.03117e+06	1.64509	822.946
6600	24.2367	163.012	1.04745e+06	1.64166	828.396
6700	23.8738	163.894	1.06381e+06	1.63718	833.519
6800	23.5214	164.823	1.08026e+06	1.63263	838.561
6900	23.179	165.91	1.09681e+06	1.62741	843.365
7000	22.8462	167.103	1.11348e+06	1.62181	848.01
7100	22.5225	168.474	1.13027e+06	1.6155	852.402
7200	22.2075	170.003	1.14722e+06	1.60872	856.602
7300	21.9008	171.728	1.16433e+06	1.60123	860.544
7400	21.6021	173.638	1.18163e+06	1.59327	864.292
7500	21.311	175.784	1.19914e+06	1.58456	867.764
7600	21.0271	178.146	1.21688e+06	1.57543	871.049
7700	20.7503	180.781	1.23488e+06	1.56559	874.059
7800	20.48	183.681	1.25316e+06	1.55531	876.874
7900	20.2161	186.879	1.27175e+06	1.54445	879.444
8000	19.9582	190.388	1.2907e+06	1.53323	881.832
8100	19.7062	194.255	1.31002e+06	1.52144	883.976
8200	19.4596	198.478	1.32977e+06	1.5094	885.966
8300	19.2184	203.068	1.34995e+06	1.49706	887.786
8400	18.9822	208.094	1.37066e+06	1.48448	889.45
8500	18.7508	213.541	1.39188e+06	1.47171	890.975
8600	18.524	219.475	1.41373e+06	1.45884	892.389
8700	18.3016	225.901	1.4362e+06	1.44587	893.689
8800	18.0833	232.78	1.45932e+06	1.43319	894.999
8900	17.869	240.278	1.48326e+06	1.42041	896.201
9000	17.6585	248.296	1.50793e+06	1.40785	897.395
9100	17.4516	256.969	1.53354e+06	1.39546	898.57
9200	17.2481	266.297	1.56011e+06	1.38312	899.689
9300	17.0478	276.312	1.5877e+06	1.37134	900.921
9400	16.8506	286.812	1.61614e+06	1.36	902.238
9500	16.6563	298.167	1.64588e+06	1.34895	903.588
9600	16.4648	310.352	1.67693e+06	1.33818	904.976
9700	16.2759	323.09	1.70903e+06	1.3282	906.579
9800	16.0894	336.84	1.74275e+06	1.31846	908.217
9900	15.9052	351.437	1.778e+06	1.30894	909.891
10000	15.7233	366.911	1.81484e+06	1.30003	911.738
10100	15.5434	383.286	1.85337e+06	1.29151	913.684
10200	15.3654	400.075	1.89296e+06	1.28418	916.025
10300	15.1892	418.027	1.93473e+06	1.27671	918.294
10400	15.0148	437.142	1.97877e+06	1.26969	920.704
10500	14.842	457.241	2.0249e+06	1.26309	923.255
10600	14.6707	478.293	2.07321e+06	1.25695	925.962
10700	14.5007	499.682	2.12267e+06	1.25175	929.01
10800	14.3321	522.699	2.17555e+06	1.2465	932.045
10900	14.1648	546.653	2.23084e+06	1.24165	935.227
11000	13.9987	571.659	2.28882e+06	1.23717	938.561
11100	13.8336	597.665	2.34952e+06	1.23312	942.072
11200	13.6696	624.613	2.41304e+06	1.2294	945.718
11300	13.5062	647.149	2.46868e+06	1.22866	950.558
11400	13.344	675.661	2.53711e+06	1.2257	954.557
11500	13.1828	705.104	2.60859e+06	1.22305	958.708
11600	13.0224	735.375	2.68322e+06	1.22073	963.021
11700	12.8629	766.478	2.7611e+06	1.21872	967.5
11800	12.7042	798.345	2.84232e+06	1.21696	972.109
11900	12.5462	830.91	2.92694e+06	1.21554	976.906
12000	12.3891	864.128	3.01505e+06	1.21431	981.825
12100	12.2327	897.91	3.1067e+06	1.21334	986.902
12200	12.0772	932.167	3.20197e+06	1.21264	992.145
12300	11.9224	966.822	3.3009e+06	1.21219	997.544
12400	11.7685	1001.79	3.40352e+06	1.21192	1003.08
12500	11.6154	1036.94	3.50987e+06	1.21186	1008.77
12600	11.4632	1072.19	3.61996e+06	1.21201	1014.61
12700	11.3119	1107.41	3.7338e+06	1.21233	1020.59
12800	11.1616	1142.55	3.85138e+06	1.21283	1026.72
12900	11.0122	1177.29	3.97268e+06	1.21353	1033
13000	10.8636	1211.3	4.09505e+06	1.21464	1039.54
13100	10.7164	1245.2	4.22356e+06	1.21562	1046.11
13200	10.5703	1278.49	4.35564e+06	1.21677	1052.81
13300	10.4255	1310.99	4.49123e+06	1.21808	1059.67
13400	10.2819	1342.51	4.63024e+06	1.21947	1066.62
13500	10.1396	1373.26	4.77258e+06	1.221	1073.75
13600	9.99873	1402.37	4.91811e+06	1.22271	1081.03
13700	9.85905	1430.78	5.06521e+06	1.2245	1088.43
13800	9.72111	1457.59	5.21672e+06	1.22638	1095.94
13900	9.58474	1483.21	5.37102e+06	1.22828	1103.54
14000	9.44602	1508.15	5.50755e+06	1.23168	1112.08
14100	9.31268	1530.91	5.66643e+06	1.23376	1119.95
14200	9.18068	1552.03	5.82581e+06	1.23615	1128.06
14300	9.05083	1571.31	5.98913e+06	1.23839	1136.16
14400	8.92282	1588.74	6.15441e+06	1.24075	1144.41
14500	8.79671	1604.08	6.32144e+06	1.24318	1152.75
14600	8.67251	1617.97	6.49004e+06	1.24555	1161.15
14700	8.55029	1629.69	6.65999e+06	1.24807	1169.69
14800	8.43007	1639.45	6.83109e+06	1.2506	1178.3
14900	8.3119	1647.28	7.00315e+06	1.25316	1187.01
15000	8.19578	1653.17	7.17594e+06	1.2558	1195.81
15100	8.08175	1657.18	7.34928e+06	1.2584	1204.66
15200	7.96983	1659.29	7.52295e+06	1.26105	1213.6
15300	7.86003	1659.58	7.69676e+06	1.26372	1222.61
15400	7.75235	1658.08	7.87053e+06	1.26642	1231.69
15500	7.64682	1654.86	8.04406e+06	1.26917	1240.84
15600	7.54342	1649.99	8.21717e+06	1.27189	1250.04
15700	7.44215	1643.56	8.3897e+06	1.27458	1259.26
15800	7.34301	1635.62	8.56148e+06	1.27732	1268.56
15900	7.24599	1626.29	8.73236e+06	1.28005	1277.89
16000	7.15106	1615.64	8.9022e+06	1.28279	1287.26
16100	7.05822	1603.77	9.07086e+06	1.28557	1296.69
16200	6.96744	1590.8	9.2382e+06	1.28831	1306.14
16300	6.87026	1588.19	9.39268e+06	1.29157	1316.62
16400	6.78331	1573.54	9.55771e+06	1.29425	1326.13
16500	6.69836	1558.04	9.72115e+06	1.29688	1335.64
16600	6.61536	1541.8	9.88293e+06	1.29948	1345.15
16700	6.53429	1524.91	1.0043e+07	1.30209	1354.67
16800	6.45512	1507.49	1.02012e+07	1.30472	1364.22
16900	6.3778	1489.61	1.03576e+07	1.30726	1373.74
17000	6.30229	1471.39	1.05121e+07	1.30979	1383.25
17100	6.22857	1452.9	1.06647e+07	1.31226	1392.73
17200	6.16673	1421.45	1.08203e+07	1.3146	1400.97
17300	6.0966	1402.72	1.09682e+07	1.31703	1410.38
17400	6.02811	1384	1.11141e+07	1.31941	1419.76
17500	5.96123	1365.39	1.1258e+07	1.32174	1429.1
17600	5.89592	1346.95	1.14e+07	1.32399	1438.39
17700	5.83213	1328.77	1.154e+07	1.32617	1447.62
17800	5.76982	1310.91	1.16782e+07	1.32827	1456.8
17900	5.70895	1293.43	1.18144e+07	1.33027	1465.91
18000	5.64948	1276.39	1.19489e+07	1.33218	1474.94
18100	5.59136	1259.84	1.20816e+07	1.33398	1483.89
18200	5.53456	1243.83	1.22125e+07	1.33567	1492.76
18300	5.47904	1228.42	1.23419e+07	1.33723	1501.52
18400	5.42475	1213.65	1.24696e+07	1.33866	1510.19
18500	5.37165	1199.56	1.25958e+07	1.33995	1518.74
18600	5.31971	1186.17	1.27206e+07	1.34109	1527.18
18700	5.26889	1173.54	1.2844e+07	1.34208	1535.5
18800	5.21915	1161.69	1.29661e+07	1.3429	1543.69
18900	5.17045	1150.64	1.3087e+07	1.34354	1551.74
19000	5.12276	1140.42	1.32068e+07	1.34402	1559.65
19100	5.07604	1131.06	1.33255e+07	1.34431	1567.42
19200	5.03026	1122.58	1.34434e+07	1.34441	1575.04
19300	4.98539	1114.99	1.35603e+07	1.34433	1582.51
19400	4.94139	1108.3	1.36766e+07	1.34405	1589.82
19500	4.89823	1102.54	1.37922e+07	1.34358	1596.97
19600	4.85588	1097.69	1.39072e+07	1.3429	1603.96
19700	4.8143	1094.08	1.40225e+07	1.34199	1610.76
19800	4.77347	1091.16	1.41367e+07	1.34096	1617.44
19900	4.73338	1089.2	1.42507e+07	1.33974	1623.96
20000	4.69397	1088.21	1.43646e+07	1.33836	1630.33
20100	4.65524	1088.18	1.44784e+07	1.33681	1636.56
20200	4.61714	1089.14	1.45924e+07	1.33509	1642.63
20300	4.57966	1091.08	1.47065e+07	1.33323	1648.57
20400	4.54278	1093.96	1.48207e+07	1.33125	1654.39
20500	4.50646	1097.8	1.49354e+07	1.32914	1660.07
20600	4.47069	1102.62	1.50505e+07	1.32701	1665.7
20700	4.43544	1108.37	1.51662e+07	1.32461	1671.12
20800	4.4007	1115.08	1.52825e+07	1.32222	1676.48
20900	4.36644	1122.73	1.53996e+07	1.31976	1681.76
21000	4.33264	1131.31	1.55175e+07	1.31725	1686.96
21100	4.29928	1140.8	1.56364e+07	1.31469	1692.09
21200	4.26635	1151.2	1.57564e+07	1.31212	1697.16
21300	4.23382	1162.49	1.58775e+07	1.30953	1702.17
21400	4.20168	1174.65	1.59998e+07	1.30695	1707.15
21500	4.16992	1187.66	1.61235e+07	1.30429	1712.05
21600	4.13852	1201.51	1.62485e+07	1.30177	1716.98
21700	4.10867	1215.59	1.63721e+07	1.29946	1721.67
21800	4.07793	1231.09	1.65002e+07	1.297	1726.58
21900	4.04749	1247.32	1.663e+07	1.2946	1731.49
22000	4.01736	1264.29	1.67615e+07	1.29227	1736.42
22100	3.98752	1281.95	1.68948e+07	1.28995	1741.33
22200	3.95796	1300.3	1.703e+07	1.28777	1746.3
22300	3.92866	1319.31	1.71672e+07	1.28578	1751.38
22400	3.89962	1338.9	1.73064e+07	1.28372	1756.39
22500	3.87083	1359.07	1.74476e+07	1.28184	1761.49
22600	3.84228	1379.78	1.7591e+07	1.28007	1766.66
22700	3.81395	1400.99	1.77367e+07	1.27839	1771.86
22800	3.79481	1419.57	1.78546e+07	1.27798	1774.81
22900	3.77004	1440.73	1.79933e+07	1.27694	1779.31
23000	3.74217	1463.34	1.81452e+07	1.27559	1784.72
23100	3.7145	1486.26	1.82996e+07	1.27437	1790.21
23200	3.68703	1509.45	1.84564e+07	1.27325	1795.78
23300	3.65975	1532.87	1.86156e+07	1.27224	1801.4
23400	3.63266	1556.51	1.87777e+07	1.27133	1807.12
23500	3.60574	1580.24	1.89418e+07	1.27054	1812.92
23600	3.579	1604.05	1.91084e+07	1.26986	1818.8
23700	3.55244	1627.89	1.92775e+07	1.26928	1824.77
23800	3.52605	1651.72	1.9449e+07	1.26881	1830.81
23900	3.49983	1675.47	1.9623e+07	1.26836	1836.88
24000	3.47378	1699.11	1.97995e+07	1.26809	1843.09
24100	3.44789	1722.6	1.99784e+07	1.2679	1849.38
24200	3.42218	1745.87	2.01598e+07	1.26781	1855.76
24300	3.39662	1768.89	2.03435e+07	1.26789	1862.27
24400	3.37124	1791.6	2.05297e+07	1.26797	1868.82
24500	3.34602	1813.96	2.07181e+07	1.26813	1875.44
24600	3.32096	1835.93	2.09089e+07	1.26837	1882.14
24700	3.29607	1857.47	2.11019e+07	1.26869	1888.93
24800	3.27136	1878.53	2.12971e+07	1.26908	1895.79
24900	3.2468	1899.08	2.14944e+07	1.26953	1902.73
25000	3.22242	1919.09	2.16939e+07	1.27005	1909.75
25100	3.19822	1938.51	2.18954e+07	1.27062	1916.84
25200	3.17418	1957.32	2.20988e+07	1.27126	1924
25300	3.15032	1975.49	2.23042e+07	1.27195	1931.24
25400	3.12664	1992.98	2.25114e+07	1.27268	1938.54
25500	3.10314	2009.79	2.27203e+07	1.27347	1945.92
25600	3.07982	2025.88	2.2931e+07	1.2743	1953.36
25700	3.05668	2041.24	2.31432e+07	1.27516	1960.86
25800	3.03373	2055.85	2.3357e+07	1.27607	1968.43
25900	3.01097	2069.7	2.35723e+07	1.27701	1976.06
26000	2.98839	2082.77	2.37889e+07	1.27798	1983.74
26100	2.96601	2095.07	2.40068e+07	1.27897	1991.49
26200	2.94382	2106.57	2.42259e+07	1.28	1999.29
26300	2.92182	2117.29	2.44462e+07	1.28104	2007.14
26400	2.90003	2127.22	2.46675e+07	1.28211	2015.04
26500	2.87843	2136.37	2.48898e+07	1.28319	2022.98
26600	2.85703	2144.73	2.51129e+07	1.28429	2030.98
26700	2.83583	2152.31	2.53368e+07	1.2854	2039.02
26800	2.81484	2159.12	2.55615e+07	1.28644	2047.03
26900	2.79405	2165.18	2.57868e+07	1.28757	2055.15
27000	2.77347	2170.51	2.60126e+07	1.2887	2063.29
27100	2.75309	2175.11	2.6239e+07	1.28984	2071.48
27200	2.73292	2179.03	2.64657e+07	1.29106	2079.77
27300	2.71296	2182.23	2.66928e+07	1.2922	2088.02
27400	2.69321	2184.78	2.69201e+07	1.29334	2096.3
27500	2.67366	2186.67	2.71476e+07	1.29447	2104.59
27600	2.65433	2187.95	2.73753e+07	1.2956	2112.92
27700	2.6352	2188.63	2.7603e+07	1.29672	2121.26
27800	2.61629	2188.74	2.78307e+07	1.29783	2129.62
27900	2.59758	2188.31	2.80584e+07	1.29893	2138
28000	2.57908	2187.37	2.8286e+07	1.30001	2146.39
28100	2.56079	2185.93	2.85134e+07	1.30108	2154.77
28200	2.5427	2184.05	2.87406e+07	1.30214	2163.19
28300	2.52483	2181.73	2.89675e+07	1.30318	2171.6
28400	2.50715	2179.02	2.91942e+07	1.3042	2180.01
28500	2.48969	2175.95	2.94205e+07	1.3052	2188.43
28600	2.47242	2172.54	2.96464e+07	1.30618	2196.84
28700	2.45536	2168.82	2.98719e+07	1.30711	2205.17
28800	2.43849	2164.84	3.0097e+07	1.30804	2213.53
28900	2.42183	2160.62	3.03216e+07	1.30894	2221.8
29000	2.40562	2156.64	3.05424e+07	1.31	2230.32
29100	2.38948	2151.14	3.07667e+07	1.31076	2238.35
29200	2.37351	2145.63	3.09903e+07	1.31164	2246.9
29300	2.35762	2140.73	3.12128e+07	1.31243	2255.23
29400	2.34192	2135.75	3.14347e+07	1.31319	2263.54
29500	2.32641	2130.71	3.16561e+07	1.31392	2271.83
29600	2.31108	2125.64	3.18769e+07	1.31462	2280.09
29700	2.29594	2120.57	3.20971e+07	1.31528	2288.32
29800	2.28097	2115.52	3.23168e+07	1.31591	2296.53
29900	2.26619	2110.51	3.2536e+07	1.3165	2304.7
30000	2.25158	2105.59	3.27545e+07	1.31706	2312.85
