# Supplementary material for: Cross-Code Verification for Improved Thermophysical Properties of Argon, Krypton and Xenon Plasmas
Source: Entropy (Basel). 2026 Jul 22;28(7):830. doi: 10.3390/e28070830 (PMC13409251; doi:10.3390/e28070830)
Supplement: Supplementary file 1 [file entropy-28-00830-s001.zip › Ar_Kr_Xe_Data/Transport Properties/Argon/Phenomenological/TP_Ar Transport 1 atm.csv]

Th [K]	λₑ [W/(m·K)]	λₕ [W/(m·K)]	λᵣ [W/(m·K)]	λint [W/(m·K)]	μ [Pa·s]	σ [S/m]	HeatExchange[J]
300	1.02821e-22	0.0179976	1.2141e-21	3.07546e-17	2.31015e-05	1.11038e-17	1.46212e-16
400	1.36334e-22	0.0226154	1.21434e-21	1.15152e-17	2.9065e-05	1.54305e-17	7.27318e-17
500	1.6255e-22	0.0267566	1.21468e-21	2.72557e-17	3.44223e-05	2.16908e-17	4.42494e-17
600	1.93799e-22	0.0305521	1.21216e-21	-2.08356e-17	3.9335e-05	2.88144e-17	3.04361e-17
700	2.29269e-22	0.0340771	1.21885e-21	1.74981e-17	4.38948e-05	3.47506e-17	2.28815e-17
800	2.71476e-22	0.0374003	1.22415e-21	-3.21182e-17	4.819e-05	3.93065e-17	1.84422e-17
900	3.08599e-22	0.0405619	1.22569e-21	-6.27988e-17	5.22723e-05	4.13113e-17	1.60171e-17
1000	3.5048e-22	0.0436033	1.22887e-21	-4.50342e-17	5.61972e-05	4.40397e-17	1.4431e-17
1100	3.86889e-22	0.0465507	1.23163e-21	-4.00957e-17	5.99994e-05	4.5281e-17	1.38351e-17
1200	4.20814e-22	0.0494066	1.23132e-21	-1.70416e-17	6.36818e-05	4.72709e-17	1.35798e-17
1300	4.55028e-22	0.0521823	1.23023e-21	9.01e-17	6.72598e-05	5.0047e-17	1.34653e-17
1400	4.86585e-22	0.0548854	1.23101e-21	2.37148e-16	7.07447e-05	5.24518e-17	1.36455e-17
1500	5.15421e-22	0.0575309	1.23504e-21	2.58684e-16	7.41561e-05	5.40099e-17	1.41626e-17
1600	6.83496e-22	0.0601245	1.38807e-21	1.0402e-17	7.7502e-05	6.99833e-17	1.86263e-17
1700	1.62714e-21	0.0626627	6.06738e-20	2.38592e-16	8.07774e-05	1.65801e-16	4.37147e-17
1800	2.19997e-17	0.0651505	3.0835e-21	1.09417e-15	8.39883e-05	2.23471e-12	5.83974e-13
1900	4.01526e-20	0.0675877	1.31349e-16	1.40498e-16	8.71343e-05	4.03016e-15	1.06091e-15
2000	3.74453e-14	0.0699761	3.23472e-20	-3.2262e-15	9.02176e-05	3.67664e-09	9.91269e-10
2100	2.67169e-18	0.0723215	1.1393e-14	3.85953e-17	9.32458e-05	2.56105e-13	7.09823e-14
2200	1.75318e-13	0.0746316	2.96641e-17	3.88547e-17	9.62283e-05	1.60374e-08	4.71541e-09
2300	5.48147e-15	0.0769014	3.66747e-14	7.89008e-16	9.91585e-05	4.7985e-10	1.48883e-10
2400	2.64814e-13	0.079134	2.17352e-14	1.16752e-14	0.00010204	2.24548e-08	7.223e-09
2500	9.04739e-13	0.0813328	1.39238e-13	4.81894e-14	0.000104878	7.46328e-08	2.47349e-08
2600	3.84251e-12	0.0834996	5.66722e-13	-7.22972e-13	0.000107675	3.0862e-07	1.05185e-07
2700	1.46442e-11	0.0856346	2.08485e-12	2.58444e-16	0.00011043	1.14276e-06	4.01206e-07
2800	5.07631e-11	0.0877373	6.9885e-12	2.02566e-16	0.000113143	3.83007e-06	1.39349e-06
2900	1.61563e-10	0.0898202	2.15515e-11	8.51963e-16	0.000115832	1.17411e-05	4.4499e-06
3000	4.7635e-10	0.0918879	6.16564e-11	1.89566e-15	0.000118501	3.32497e-05	1.31735e-05
3100	1.31098e-09	0.0939381	1.64832e-10	7.96825e-15	0.000121147	8.77124e-05	3.64131e-05
3200	3.3891e-09	0.0959687	4.1441e-10	2.00033e-14	0.000123768	0.000217363	9.45394e-05
3300	8.27347e-09	0.0979783	9.85298e-10	4.82186e-14	0.000126361	0.000509736	0.000231747
3400	1.91807e-08	0.0999674	2.22637e-09	1.12353e-13	0.000128927	0.0011347	0.000539222
3500	4.23991e-08	0.101938	4.8019e-09	2.06162e-13	0.000131467	0.0023964	0.00119737
3600	8.97625e-08	0.103889	9.92437e-09	5.37109e-13	0.000133983	0.00485329	0.00254503
3700	1.82684e-07	0.105816	1.97228e-08	1.23496e-12	0.000136465	0.00950456	0.00519245
3800	3.5805e-07	0.107714	3.78056e-08	2.34934e-12	0.000138908	0.018002	0.0102071
3900	6.77687e-07	0.109586	7.00925e-08	4.45687e-12	0.000141318	0.0330363	0.0193897
4000	1.24253e-06	0.11144	1.26009e-07	8.24583e-12	0.000143703	0.0588715	0.0356806
4100	2.21279e-06	0.113279	2.20155e-07	1.50978e-11	0.00014607	0.102051	0.0637423
4200	3.83567e-06	0.115108	3.74573e-07	2.72701e-11	0.000148424	0.172312	0.110782
4300	6.48334e-06	0.11693	6.21773e-07	4.76142e-11	0.000150769	0.283744	0.187668
4400	1.07019e-05	0.118745	1.00866e-06	8.14144e-11	0.000153106	0.456027	0.31053
4500	1.72719e-05	0.120553	1.60156e-06	1.37462e-10	0.000155435	0.715821	0.503041
4600	2.72861e-05	0.122355	2.4925e-06	2.26941e-10	0.000157756	1.09918	0.798761
4700	4.22442e-05	0.124151	3.80694e-06	3.6767e-10	0.00016007	1.65371	1.24453
4800	6.4164e-05	0.125944	5.71317e-06	5.91237e-10	0.000162381	2.44064	1.90481
4900	9.57309e-05	0.127736	8.4335e-06	9.26276e-10	0.000164691	3.5361	2.86696
5000	0.00014046	0.129524	1.22574e-05	1.44247e-09	0.000166995	5.03188	4.24764
5100	0.000202808	0.131304	1.75569e-05	2.21977e-09	0.00016929	7.03508	6.20149
5200	0.000288392	0.133074	2.4804e-05	3.38057e-09	0.000171572	9.67044	8.93013
5300	0.000403825	0.134832	3.45906e-05	5.0869e-09	0.000173837	13.0781	12.7071
5400	0.000556812	0.136575	4.76512e-05	7.57814e-09	0.000176082	17.4044	17.8926
5500	0.000756687	0.138302	6.48872e-05	1.11797e-08	0.000178304	22.7929	24.9327
5600	0.00101456	0.140012	8.73943e-05	1.63442e-08	0.000180505	29.4016	34.3834
5700	0.00134294	0.141707	0.000116493	2.36827e-08	0.000182685	37.3691	46.9423
5800	0.00175507	0.143388	0.000153759	3.40289e-08	0.000184847	46.8054	63.5047
5900	0.00226513	0.145056	0.000201059	4.84956e-08	0.000186991	57.8251	85.2061
6000	0.00288966	0.146712	0.000260588	6.85702e-08	0.000189119	70.6087	113.449
6100	0.00364409	0.148356	0.000334905	9.62228e-08	0.000191232	85.1845	150.036
6200	0.00454767	0.149989	0.000426977	1.34047e-07	0.00019333	101.705	197.167
6300	0.00562196	0.151612	0.000540217	1.85408e-07	0.000195414	120.355	257.57
6400	0.00687471	0.153225	0.000678531	2.54679e-07	0.000197485	141.128	335.001
6500	0.00828037	0.15483	0.000846359	3.47485e-07	0.000199548	164.125	434.945
6600	0.00983887	0.156429	0.00104872	4.71009e-07	0.000201602	189.49	563.665
6700	0.0115946	0.158024	0.00129127	6.2866e-07	0.000203652	218.062	727.512
6800	0.0135505	0.159616	0.00158032	8.39968e-07	0.000205698	249.489	936.04
6900	0.0157315	0.161206	0.00192291	1.11505e-06	0.000207742	283.872	1200.44
7000	0.018159	0.162794	0.00232684	1.47135e-06	0.000209785	321.352	1534.8
7100	0.0208464	0.164382	0.00280071	1.9298e-06	0.000211829	362.054	1957.05
7200	0.0238075	0.165969	0.00335399	2.51612e-06	0.000213872	406.078	2489.55
7300	0.0270569	0.167556	0.00399701	3.26153e-06	0.000215914	453.497	3160.18
7400	0.0306092	0.16914	0.00474107	4.2591e-06	0.000217954	504.344	4003.57
7500	0.0344787	0.170721	0.0055984	5.3892e-06	0.000219991	558.614	5062.53
7600	0.0387196	0.172299	0.00658225	6.9523e-06	0.000222025	616.811	6383.46
7700	0.0433919	0.173873	0.00770884	8.71141e-06	0.000224052	679.487	8022.92
7800	0.0484436	0.17544	0.00899175	1.13746e-05	0.000226072	745.668	10061.2
7900	0.0538882	0.177001	0.0104474	1.4018e-05	0.000228084	815.284	12588.2
8000	0.0597058	0.178554	0.0120934	1.70989e-05	0.000230086	888.24	15706.8
8100	0.0657738	0.180098	0.0139472	2.12204e-05	0.000232077	963.183	19557.5
8200	0.0721031	0.181632	0.016031	2.7588e-05	0.000234054	1039.64	24310
8300	0.0787516	0.183152	0.0183646	3.21937e-05	0.000236014	1117.68	30142.4
8400	0.0857821	0.184658	0.0209698	4.07855e-05	0.000237956	1197.46	37266
8500	0.0932582	0.186145	0.0238693	4.97814e-05	0.000239874	1279.16	45924.5
8600	0.101445	0.187612	0.0270887	6.4937e-05	0.000241768	1365.72	56262.9
8700	0.11019	0.189054	0.030652	7.90081e-05	0.00024363	1454.6	68698
8800	0.119502	0.190467	0.0345869	9.15073e-05	0.000245457	1545.58	83614.5
8900	0.129374	0.191847	0.0389192	0.000105706	0.000247242	1638.38	101444
9000	0.1398	0.193188	0.0436786	0.000138968	0.000248981	1732.76	122696
9100	0.150758	0.194485	0.0488934	0.000157329	0.000250667	1828.42	147940
9200	0.162223	0.19573	0.0545928	0.000189216	0.000252292	1925.1	177829
9300	0.174166	0.196916	0.0608084	0.000209408	0.000253848	2022.57	213108
9400	0.186554	0.198034	0.0675701	0.000245842	0.000255327	2120.57	254606
9500	0.199455	0.199078	0.0749097	0.000287434	0.00025672	2220.12	303051
9600	0.21302	0.200039	0.0828593	0.000334639	0.000258022	2323.15	358999
9700	0.226977	0.200904	0.0914496	0.000388024	0.000259217	2426.42	424010
9800	0.241311	0.20166	0.100713	0.00049217	0.000260292	2529.81	499314
9900	0.256028	0.202294	0.11068	0.000604649	0.000261235	2633.24	586238
10000	0.271147	0.202792	0.121381	0.000655771	0.000262032	2736.7	686249
10100	0.286686	0.203138	0.132846	0.000592692	0.000262668	2840.17	800921
10200	0.302613	0.203318	0.145104	0.000942042	0.000263128	2942.43	932100
10300	0.31888	0.203313	0.158181	0.000981292	0.000263395	3041.96	1.08186e+06
10400	0.335721	0.203118	0.172103	0.00120954	0.000263463	3141.36	1.25115e+06
10500	0.353313	0.202724	0.186892	0.00125808	0.000263323	3242.86	1.44086e+06
10600	0.37129	0.202102	0.202569	0.00122007	0.000262948	3343.49	1.65462e+06
10700	0.389634	0.201238	0.219153	0.00178494	0.000262321	3443.71	1.89459e+06
10800	0.408329	0.200118	0.236651	0.00177549	0.000261428	3543.94	2.16303e+06
10900	0.427355	0.198729	0.25508	0.00225575	0.000260256	3644.51	2.46224e+06
11000	0.446693	0.197061	0.274443	0.0009397	0.000258791	3745.66	2.79458e+06
11100	0.466315	0.195105	0.294735	0.00317881	0.000257024	3847.31	3.16248e+06
11200	0.486192	0.192856	0.315952	0.00216702	0.000254944	3949.32	3.56841e+06
11300	0.506295	0.190311	0.338083	0.00196452	0.000252545	4051.54	4.01481e+06
11400	0.526616	0.187471	0.361102	0.00321376	0.000249822	4153.84	4.50408e+06
11500	0.547157	0.184339	0.384992	0.0019685	0.000246772	4256.1	5.03852e+06
11600	0.567928	0.180923	0.409697	0.00379884	0.000243398	4358.23	5.62029e+06
11700	0.588932	0.177233	0.435189	0.004975	0.000239703	4460.12	6.25137e+06
11800	0.610164	0.173286	0.461403	0.0060601	0.000235692	4561.7	6.93354e+06
11900	0.631623	0.169098	0.488261	0.00478052	0.000231377	4662.9	7.66828e+06
12000	0.653319	0.16469	0.515784	-0.00480377	0.000226771	4763.65	8.4568e+06
12100	0.675257	0.160086	0.543635	0.00541985	0.000221889	4863.92	9.29989e+06
12200	0.697442	0.155312	0.571954	0.00289073	0.00021675	4963.65	1.01978e+07
12300	0.720173	0.150412	0.600513	0.00675239	0.000211393	5064.89	1.11455e+07
12400	0.74417	0.145454	0.629237	0.00958989	0.00020588	5172.5	1.21283e+07
12500	0.768408	0.140408	0.65791	0.00683241	0.000200179	5279.36	1.31614e+07
12600	0.792852	0.1353	0.68644	0.00719516	0.000194317	5385.43	1.4243e+07
12700	0.81747	0.130159	0.714655	0.00750355	0.00018832	5490.69	1.53709e+07
12800	0.842232	0.12501	0.742361	0.0078075	0.000182218	5595.12	1.6542e+07
12900	0.867109	0.119881	0.769353	0.00814951	0.000176039	5698.67	1.77528e+07
13000	0.892082	0.114794	0.795516	0.00364215	0.00016981	5801.33	1.89994e+07
13100	0.917123	0.109773	0.820472	0.00873333	0.000163561	5903.05	2.02767e+07
13200	0.942213	0.104838	0.844155	0.00904117	0.000157319	6003.79	2.15796e+07
13300	0.967332	0.100006	0.866333	0.00930296	0.00015111	6103.5	2.29026e+07
13400	0.992464	0.0952934	0.88676	0.00958188	0.000144959	6202.04	2.42395e+07
13500	1.01761	0.0907144	0.905249	0.00984447	0.000138888	6299	2.55844e+07
13600	1.04277	0.0862799	0.921603	0.0100897	0.00013292	6394.2	2.69308e+07
13700	1.06795	0.0819979	0.935699	0.0102387	0.000127071	6487.75	2.82721e+07
13800	1.09314	0.0778784	0.947256	0.0104441	0.000121363	6579.73	2.96001e+07
13900	1.11831	0.0739236	0.956263	0.0105372	0.000115807	6670.25	3.09087e+07
14000	1.14346	0.0701408	0.962442	0.0107009	0.000110419	6759.33	3.21892e+07
14100	1.16856	0.0665302	0.965777	0.0108443	0.00010521	6847.06	3.34355e+07
14200	1.19361	0.0630925	0.966207	0.0109664	0.000100187	6933.46	3.46409e+07
14300	1.21861	0.0598211	0.963975	0.010826	9.53493e-05	7018.65	3.58022e+07
14400	1.24352	0.0567215	0.958756	0.0107418	9.07122e-05	7102.56	3.69103e+07
14500	1.26834	0.0537929	0.950486	0.0107868	8.62822e-05	7185.17	3.79588e+07
14600	1.29307	0.0510286	0.939398	0.0108255	8.20561e-05	7266.51	3.89452e+07
14700	1.31771	0.0484238	0.925627	0.0108412	7.80335e-05	7346.56	3.9866e+07
14800	1.34225	0.0459739	0.909304	0.0108441	7.42136e-05	7425.29	4.07181e+07
14900	1.36668	0.0436734	0.890615	0.01083	7.05938e-05	7502.7	4.14997e+07
15000	1.39099	0.0415167	0.86976	0.0107993	6.71706e-05	7578.76	4.22091e+07
15100	1.41519	0.0394978	0.846963	0.0107498	6.39394e-05	7653.47	4.28459e+07
15200	1.43926	0.0376108	0.822454	0.0106902	6.08957e-05	7726.82	4.34098e+07
15300	1.46319	0.0358495	0.796485	0.0106174	5.80334e-05	7798.81	4.39015e+07
15400	1.48699	0.0342076	0.76931	0.0105323	5.53463e-05	7869.44	4.43223e+07
15500	1.51065	0.0326791	0.741181	0.010436	5.28277e-05	7938.72	4.46739e+07
15600	1.53416	0.0312577	0.712349	0.0103296	5.04706e-05	8006.65	4.49584e+07
15700	1.55753	0.0299375	0.683051	0.0102139	4.82679e-05	8073.26	4.51786e+07
15800	1.58074	0.0287127	0.653517	0.0100901	4.62124e-05	8138.55	4.53372e+07
15900	1.60382	0.0275776	0.623956	0.00995893	4.42967e-05	8202.57	4.54374e+07
16000	1.62551	0.0264365	0.593113	0.00977945	4.2369e-05	8259.22	4.50831e+07
16100	1.64953	0.0255548	0.565515	0.00967848	4.08557e-05	8326.83	4.54761e+07
16200	1.67219	0.0246568	0.536961	0.00953087	3.93162e-05	8387.14	4.54214e+07
16300	1.69472	0.0238278	0.509039	0.00937919	3.78881e-05	8446.28	4.53223e+07
16400	1.71714	0.0230635	0.48185	0.00922873	3.65651e-05	8504.28	4.51821e+07
16500	1.73944	0.0223592	0.455505	0.00907158	3.53402e-05	8561.18	4.50044e+07
16600	1.76164	0.0217109	0.430071	0.00891259	3.42074e-05	8617	4.47926e+07
16700	1.78372	0.0211147	0.405604	0.00875235	3.31608e-05	8671.78	4.45498e+07
16800	1.80571	0.020567	0.382147	0.00859124	3.21948e-05	8725.54	4.42792e+07
16900	1.82904	0.0200775	0.359717	0.00843405	3.13217e-05	8784.9	4.39485e+07
17000	1.85336	0.0196386	0.338345	0.00827338	3.05306e-05	8848.11	4.35717e+07
17100	1.8777	0.0192387	0.318025	0.00811335	2.98053e-05	8910.71	4.31756e+07
17200	1.90204	0.018875	0.298753	0.00795419	2.91412e-05	8972.7	4.2763e+07
17300	1.92637	0.0185502	0.280326	0.0079001	2.85432e-05	9034.02	4.23331e+07
17400	1.95022	0.0182323	0.262565	0.00775411	2.79586e-05	9092.5	4.17022e+07
17500	1.97511	0.0179821	0.246808	0.00761414	2.74865e-05	9154.99	4.14461e+07
17600	1.99951	0.0177382	0.231524	0.00745905	2.7027e-05	9214.59	4.09908e+07
17700	2.02388	0.0175286	0.216861	0.00747698	2.66263e-05	9273.44	4.05239e+07
17800	2.0483	0.0173319	0.203392	0.0073228	2.62482e-05	9331.83	4.00588e+07
17900	2.07274	0.017156	0.19077	0.0071713	2.59062e-05	9389.59	3.95911e+07
18000	2.09719	0.0169995	0.178958	0.00702263	2.55978e-05	9446.73	3.91223e+07
18100	2.12166	0.0168606	0.167917	0.00687692	2.53202e-05	9503.22	3.86535e+07
18200	2.14614	0.0167379	0.157611	0.00673427	2.50712e-05	9559.06	3.8186e+07
18300	2.17063	0.0166302	0.148001	0.00659478	2.48484e-05	9614.22	3.77208e+07
18400	2.19513	0.016536	0.139051	0.00645853	2.46497e-05	9668.69	3.72589e+07
18500	2.21962	0.016458	0.130634	0.00638276	2.44797e-05	9722.37	3.67991e+07
18600	2.24413	0.0163875	0.122904	0.00625171	2.43232e-05	9775.35	3.63464e+07
18700	2.26865	0.016327	0.115734	0.00612407	2.41851e-05	9827.54	3.58994e+07
18800	2.29316	0.0162757	0.109093	0.0059999	2.40637e-05	9878.91	3.54587e+07
18900	2.31765	0.0162358	0.102881	0.00592378	2.39631e-05	9929.37	3.50234e+07
19000	2.34214	0.0161998	0.0972146	0.00580545	2.38703e-05	9979	3.45972e+07
19100	2.36661	0.0161702	0.0919952	0.00569068	2.37897e-05	10027.7	3.4179e+07
19200	2.39107	0.016146	0.0871991	0.0055795	2.37197e-05	10075.4	3.37692e+07
19300	2.41549	0.0161264	0.0828041	0.00547191	2.36591e-05	10122.1	3.33684e+07
19400	2.43988	0.0161106	0.0787896	0.00536791	2.36066e-05	10167.7	3.29768e+07
19500	2.46423	0.0160979	0.0751368	0.00526751	2.3561e-05	10212.3	3.25949e+07
19600	2.48853	0.0160874	0.0718283	0.00517069	2.35209e-05	10255.6	3.2223e+07
19700	2.51278	0.0160785	0.0688481	0.00507744	2.34854e-05	10297.7	3.18614e+07
19800	2.53696	0.0160704	0.0661816	0.00498775	2.34533e-05	10338.5	3.15103e+07
19900	2.56108	0.0160625	0.0638156	0.00490159	2.34234e-05	10378	3.11702e+07
20000	2.58511	0.016054	0.061738	0.00481893	2.33947e-05	10416	3.08412e+07
20100	2.60906	0.0160442	0.0599381	0.00473976	2.33662e-05	10452.6	3.05236e+07
20200	2.63292	0.0160326	0.058406	0.00463977	2.33369e-05	10487.7	3.02176e+07
20300	2.65666	0.0160192	0.0571236	0.00459908	2.3307e-05	10521.1	2.99232e+07
20400	2.68029	0.0160027	0.0560935	0.00453704	2.32743e-05	10552.8	2.96408e+07
20500	2.7038	0.0159816	0.0553172	0.00447091	2.32367e-05	10582.8	2.9371e+07
20600	2.72718	0.0159563	0.0547791	0.00440804	2.31946e-05	10611	2.91135e+07
20700	2.75041	0.0159261	0.0544737	0.00434836	2.3147e-05	10637.3	2.88687e+07
20800	2.77349	0.0158904	0.054396	0.0042918	2.30931e-05	10661.7	2.86366e+07
20900	2.7964	0.0158489	0.0545417	0.00423827	2.30322e-05	10684.1	2.84174e+07
21000	2.81914	0.015801	0.0549068	0.0041877	2.29636e-05	10704.5	2.82111e+07
21100	2.84193	0.0157475	0.0554876	0.0041401	2.28883e-05	10723.5	2.80158e+07
21200	2.8663	0.0156959	0.0562806	0.00409598	2.28167e-05	10746.1	2.78183e+07
21300	2.89048	0.0156362	0.0572828	0.00405457	2.2735e-05	10766.3	2.76347e+07
21400	2.91445	0.0155682	0.0584907	0.00401575	2.26424e-05	10784.3	2.74652e+07
21500	2.9382	0.0154916	0.0599013	0.0039794	2.25386e-05	10799.9	2.73096e+07
21600	2.96173	0.0154061	0.061511	0.00394539	2.24231e-05	10813.1	2.71681e+07
21700	2.98502	0.0153118	0.0633142	0.00391648	2.22962e-05	10824	2.70404e+07
21800	3.00807	0.015208	0.0653116	0.00388669	2.21562e-05	10832.4	2.69266e+07
21900	3.03088	0.0150949	0.0674963	0.00385884	2.20038e-05	10838.6	2.68267e+07
22000	3.05344	0.0149727	0.0698637	0.0038328	2.18389e-05	10842.3	2.67404e+07
22100	3.07575	0.0148413	0.0724083	0.00380842	2.16615e-05	10843.8	2.66675e+07
22200	3.0978	0.0147009	0.0751243	0.00378554	2.14715e-05	10843	2.66079e+07
22300	3.1196	0.0145516	0.0780048	0.00376403	2.12691e-05	10840.1	2.65613e+07
22400	3.14114	0.0143938	0.0810425	0.00374372	2.10547e-05	10835	2.65274e+07
22500	3.16244	0.0142277	0.0842291	0.00372447	2.08286e-05	10827.9	2.6506e+07
22600	3.18349	0.0140537	0.0875554	0.00370613	2.05912e-05	10818.8	2.64965e+07
22700	3.2043	0.0138723	0.0910115	0.00368854	2.0343e-05	10807.9	2.64987e+07
22800	3.22489	0.013684	0.0945864	0.00367158	2.00845e-05	10795.3	2.65121e+07
22900	3.24525	0.0134891	0.0982683	0.0036551	1.98165e-05	10781.1	2.65361e+07
23000	3.2654	0.0132884	0.102044	0.00363897	1.95396e-05	10765.5	2.65704e+07
23100	3.28535	0.0130824	0.105901	0.00362306	1.92544e-05	10748.5	2.66143e+07
23200	3.30512	0.0128716	0.109824	0.00360724	1.89619e-05	10730.3	2.66673e+07
23300	3.32472	0.0126568	0.113798	0.00359141	1.86628e-05	10711	2.67287e+07
23400	3.34417	0.0124384	0.117807	0.00357546	1.83579e-05	10690.9	2.67979e+07
23500	3.36347	0.0122172	0.121834	0.0035593	1.80481e-05	10670	2.68742e+07
23600	3.38266	0.0119938	0.125862	0.00354282	1.77342e-05	10648.5	2.69569e+07
23700	3.40174	0.0117688	0.129874	0.00352597	1.7417e-05	10626.4	2.70454e+07
23800	3.42074	0.0115427	0.133851	0.00350865	1.70974e-05	10604.1	2.71388e+07
23900	3.43967	0.0113159	0.137773	0.00348932	1.67758e-05	10581.6	2.72366e+07
24000	3.45855	0.0110896	0.141626	0.00347095	1.64538e-05	10558.9	2.73379e+07
24100	3.4774	0.0108639	0.145391	0.00345196	1.61318e-05	10536.4	2.74419e+07
24200	3.49623	0.0106393	0.149048	0.00343231	1.58104e-05	10514	2.75479e+07
24300	3.51507	0.0104164	0.152581	0.00341197	1.54905e-05	10491.8	2.76553e+07
24400	3.53393	0.0101956	0.155973	0.00339093	1.51725e-05	10470.1	2.77632e+07
24500	3.55282	0.00997726	0.159206	0.00336916	1.48572e-05	10448.8	2.78709e+07
24600	3.57177	0.00976178	0.162266	0.00334667	1.45451e-05	10428.1	2.79779e+07
24700	3.59078	0.0095495	0.165137	0.00332344	1.42368e-05	10408	2.80833e+07
24800	3.60988	0.00934073	0.167807	0.0032995	1.39327e-05	10388.7	2.81865e+07
24900	3.62907	0.00913574	0.170263	0.00327484	1.36332e-05	10370.1	2.8287e+07
25000	3.64837	0.00893477	0.172493	0.00324949	1.33388e-05	10352.4	2.83841e+07
25100	3.66778	0.00873802	0.174489	0.00322348	1.30498e-05	10335.6	2.84773e+07
25200	3.68733	0.00854569	0.176241	0.00319681	1.27665e-05	10319.7	2.85661e+07
25300	3.7076	0.00836012	0.177797	0.00317014	1.24923e-05	10306.7	2.86435e+07
25400	3.72943	0.00818424	0.179223	0.00314432	1.22315e-05	10299.2	2.87004e+07
25500	3.75145	0.0080129	0.180394	0.00311797	1.19767e-05	10292.9	2.87511e+07
25600	3.77367	0.00784619	0.181306	0.00309115	1.17282e-05	10287.6	2.87954e+07
25700	3.7961	0.00768415	0.181959	0.00306387	1.1486e-05	10283.5	2.88328e+07
25800	3.81875	0.00752684	0.182352	0.00303619	1.12504e-05	10280.4	2.88632e+07
25900	3.84162	0.00737426	0.182488	0.00300814	1.10213e-05	10278.6	2.88863e+07
26000	3.86472	0.00722643	0.182371	0.00297976	1.07987e-05	10277.8	2.89021e+07
26100	3.88804	0.00708334	0.182004	0.0029511	1.05828e-05	10278.1	2.89102e+07
26200	3.91159	0.00694495	0.181395	0.0029222	1.03736e-05	10279.6	2.89107e+07
26300	3.93538	0.00681124	0.18055	0.0028931	1.01709e-05	10282.2	2.89036e+07
26400	3.9594	0.00668214	0.179478	0.00286385	9.97486e-06	10285.8	2.88887e+07
26500	3.98365	0.00655762	0.178189	0.00283448	9.78532e-06	10290.5	2.88661e+07
26600	4.00814	0.00643759	0.176692	0.00280505	9.60223e-06	10296.3	2.88359e+07
26700	4.03286	0.00632198	0.174998	0.00277558	9.42552e-06	10303	2.87982e+07
26800	4.05782	0.00621071	0.17312	0.00274613	9.25509e-06	10310.8	2.8753e+07
26900	4.083	0.0061037	0.171069	0.00271673	9.09086e-06	10319.5	2.87006e+07
27000	4.10841	0.00600085	0.168857	0.00268742	8.9327e-06	10329.2	2.8641e+07
27100	4.13405	0.00590206	0.166499	0.00265824	8.78049e-06	10339.8	2.85745e+07
27200	4.15991	0.00580724	0.164005	0.00262922	8.63412e-06	10351.3	2.85013e+07
27300	4.18599	0.00571628	0.161391	0.0026004	8.49344e-06	10363.6	2.84215e+07
27400	4.21228	0.00562908	0.158668	0.0025718	8.35833e-06	10376.7	2.83355e+07
27500	4.23879	0.00554553	0.155849	0.00254347	8.22863e-06	10390.6	2.82435e+07
27600	4.2655	0.00546552	0.152947	0.00251543	8.10421e-06	10405.3	2.81457e+07
27700	4.29241	0.00538895	0.149975	0.00248771	7.98492e-06	10420.7	2.80425e+07
27800	4.31952	0.0053157	0.146944	0.00246033	7.87061e-06	10436.8	2.7934e+07
27900	4.34683	0.00524566	0.143865	0.00243332	7.76113e-06	10453.5	2.78205e+07
28000	4.37432	0.00517873	0.140751	0.00240669	7.65633e-06	10470.9	2.77024e+07
28100	4.402	0.0051148	0.137611	0.00238048	7.55606e-06	10488.8	2.758e+07
28200	4.42985	0.00505387	0.134465	0.00235508	7.46037e-06	10507.3	2.74534e+07
28300	4.45787	0.00499561	0.131304	0.00232973	7.3687e-06	10526.3	2.73231e+07
28400	4.48606	0.00494006	0.128146	0.00230484	7.28114e-06	10545.8	2.71892e+07
28500	4.51441	0.00488709	0.125	0.00228042	7.19752e-06	10565.8	2.70521e+07
28600	4.54291	0.0048366	0.121873	0.00225649	7.11769e-06	10586.1	2.6912e+07
28700	4.57156	0.00478848	0.118773	0.00223305	7.0415e-06	10606.9	2.67693e+07
28800	4.60035	0.00474292	0.115732	0.00221108	6.96931e-06	10628	2.6624e+07
28900	4.62928	0.00469925	0.112704	0.00218861	6.89997e-06	10649.4	2.64767e+07
29000	4.65833	0.00465766	0.109721	0.00216667	6.83384e-06	10671.2	2.63274e+07
29100	4.68751	0.00461807	0.106788	0.00214524	6.7708e-06	10693.2	2.61764e+07
29200	4.71681	0.00458037	0.103911	0.00212432	6.7107e-06	10715.4	2.6024e+07
29300	4.74622	0.00454479	0.101122	0.00210501	6.65398e-06	10737.8	2.58704e+07
29400	4.77573	0.00451061	0.098365	0.0020851	6.59937e-06	10760.4	2.57158e+07
29500	4.80534	0.00447806	0.0956731	0.00206572	6.54732e-06	10783.2	2.55605e+07
29600	4.83504	0.00444706	0.0930496	0.00204685	6.4977e-06	10806	2.54046e+07
29700	4.86482	0.00441752	0.090497	0.0020285	6.4504e-06	10828.9	2.52484e+07
29800	4.89469	0.00438937	0.0880173	0.00201065	6.40528e-06	10851.9	2.5092e+07
29900	4.92462	0.00436252	0.0856122	0.00199331	6.36224e-06	10875	2.49356e+07
30000	4.95462	0.0043369	0.0832831	0.00197647	6.32116e-06	10898	2.47795e+07
