# Supplementary material for: Cross-Code Verification for Improved Thermophysical Properties of Argon, Krypton and Xenon Plasmas
Source: Entropy (Basel). 2026 Jul 22;28(7):830. doi: 10.3390/e28070830 (PMC13409251; doi:10.3390/e28070830)
Supplement: Supplementary file 1 [file entropy-28-00830-s001.zip › Ar_Kr_Xe_Data/Transport Properties/Argon/Phenomenological/TP_Ar Transport 2 atm.csv]

Th [K]	λₑ [W/(m·K)]	λₕ [W/(m·K)]	λᵣ [W/(m·K)]	λint [W/(m·K)]	μ [Pa·s]	σ [S/m]	HeatExchange[J]
300	5.0374e-23	0.0179976	6.07048e-22	3.07546e-17	2.31015e-05	5.43998e-18	2.8653e-16
400	6.75047e-23	0.0226154	6.07169e-22	1.15152e-17	2.9065e-05	7.64032e-18	1.44051e-16
500	8.0853e-23	0.0267566	6.07341e-22	2.72557e-17	3.44223e-05	1.07891e-17	8.8039e-17
600	9.66184e-23	0.0305521	6.0608e-22	-2.08356e-17	3.9335e-05	1.43654e-17	6.06955e-17
700	1.14445e-22	0.0340771	6.09425e-22	1.74981e-17	4.38948e-05	1.73465e-17	4.56873e-17
800	1.35609e-22	0.0374003	6.12076e-22	-3.21182e-17	4.819e-05	1.96345e-17	3.68492e-17
900	1.54215e-22	0.0405619	6.12847e-22	-6.27988e-17	5.22723e-05	2.06443e-17	3.20166e-17
1000	1.75185e-22	0.0436033	6.14435e-22	-4.50342e-17	5.61972e-05	2.20129e-17	2.88528e-17
1100	1.93409e-22	0.0465507	6.15817e-22	-4.00957e-17	5.99994e-05	2.26363e-17	2.76651e-17
1200	2.10385e-22	0.0494066	6.15659e-22	-1.70416e-17	6.36818e-05	2.3633e-17	2.71567e-17
1300	2.275e-22	0.0521823	6.15115e-22	9.01e-17	6.72598e-05	2.5022e-17	2.6929e-17
1400	2.43284e-22	0.0548854	6.15504e-22	2.37148e-16	7.07447e-05	2.6225e-17	2.72901e-17
1500	2.57706e-22	0.0575309	6.17522e-22	2.58684e-16	7.41561e-05	2.70044e-17	2.83247e-17
1600	3.84952e-22	0.0601245	7.56185e-22	1.0402e-17	7.7502e-05	3.94154e-17	4.19621e-17
1700	2.45701e-19	0.0626627	8.1474e-22	2.38592e-16	8.07774e-05	2.50361e-14	2.64039e-14
1800	5.82203e-21	0.0651505	3.26495e-18	2.03042e-16	8.39883e-05	5.91397e-16	6.18174e-16
1900	9.14841e-16	0.0675877	5.53865e-21	-1.40493e-16	8.71343e-05	9.18235e-11	9.66872e-11
2000	1.02144e-19	0.0699761	6.37196e-16	4.97416e-16	9.02176e-05	1.00292e-14	1.0816e-14
2100	1.59568e-13	0.0723215	2.98392e-19	2.93506e-15	9.32458e-05	1.5296e-08	1.69578e-08
2200	1.06335e-16	0.0746316	2.34887e-14	1.17271e-16	9.62283e-05	9.72711e-12	1.14401e-11
2300	1.79132e-13	0.0769014	5.61873e-16	-8.14566e-16	9.91585e-05	1.56813e-08	1.94617e-08
2400	8.91824e-14	0.079134	3.22678e-14	4.09882e-15	0.00010204	7.56218e-09	9.73006e-09
2500	6.44109e-13	0.0813328	9.77896e-14	-2.17462e-15	0.000104878	5.31332e-08	7.04378e-08
2600	2.71706e-12	0.0834996	4.00734e-13	2.23763e-15	0.000107675	2.18227e-07	2.97508e-07
2700	1.0355e-11	0.0856346	1.47421e-12	-2.12212e-16	0.00011043	8.08054e-07	1.13478e-06
2800	3.58949e-11	0.0877373	4.94162e-12	-3.37878e-16	0.000113143	2.70827e-06	3.9414e-06
2900	1.14242e-10	0.0898202	1.52392e-11	3.22361e-16	0.000115832	8.30222e-06	1.25862e-05
3000	3.36831e-10	0.0918879	4.35977e-11	2.05638e-15	0.000118501	2.35111e-05	3.72604e-05
3100	9.27004e-10	0.0939381	1.16554e-10	5.07805e-15	0.000121147	6.20221e-05	0.000102992
3200	2.39646e-09	0.0959687	2.93032e-10	1.42967e-14	0.000123768	0.000153699	0.000267398
3300	5.85024e-09	0.0979783	6.96712e-10	3.42144e-14	0.000126361	0.000360439	0.00065548
3400	1.35629e-08	0.0999674	1.57428e-09	7.942e-14	0.000128927	0.000802358	0.00152515
3500	2.99809e-08	0.101938	3.39547e-09	1.32698e-13	0.000131467	0.00169454	0.00338669
3600	6.34725e-08	0.103889	7.01762e-09	3.80275e-13	0.000133983	0.0034319	0.00719843
3700	1.29179e-07	0.105816	1.39462e-08	9.13395e-13	0.000136465	0.00672111	0.0146865
3800	2.53188e-07	0.107714	2.67328e-08	1.7141e-12	0.000138908	0.0127305	0.0288699
3900	4.79226e-07	0.109586	4.95635e-08	3.24436e-12	0.000141318	0.0233641	0.0548419
4000	8.78687e-07	0.11144	8.91034e-08	6.00389e-12	0.000143703	0.0416405	0.100918
4100	1.56493e-06	0.113279	1.55676e-07	1.10728e-11	0.00014607	0.0721959	0.180283
4200	2.71291e-06	0.115108	2.6487e-07	2.02393e-11	0.000148424	0.121936	0.313315
4300	4.58615e-06	0.11693	4.39675e-07	3.5642e-11	0.000150769	0.200868	0.530741
4400	7.57166e-06	0.118745	7.13261e-07	6.15061e-11	0.000153106	0.323016	0.878146
4500	1.22231e-05	0.120553	1.13253e-06	1.05083e-10	0.000155435	0.507434	1.42241
4600	1.93167e-05	0.122355	1.76257e-06	1.75362e-10	0.000157756	0.780008	2.25828
4700	2.99204e-05	0.124151	2.69212e-06	2.87086e-10	0.00016007	1.17521	3.5179
4800	4.54748e-05	0.125944	4.0402e-06	4.67611e-10	0.000162381	1.73774	5.38287
4900	6.79051e-05	0.127736	5.96404e-06	7.39837e-10	0.000164691	2.52396	8.09894
5000	9.97449e-05	0.129524	8.66843e-06	1.16579e-09	0.000166995	3.60311	11.9935
5100	0.000144246	0.131304	1.24165e-05	1.81536e-09	0.00016929	5.05952	17.4984
5200	0.000205526	0.133074	1.75422e-05	2.79785e-09	0.000171572	6.99227	25.1755
5300	0.000288483	0.134832	2.44644e-05	4.25851e-09	0.000173837	9.51509	35.7848
5400	0.000398902	0.136575	3.37026e-05	6.41545e-09	0.000176082	12.75	50.3226
5500	0.000544093	0.138302	4.58948e-05	9.56746e-09	0.000178304	16.8392	70.0038
5600	0.000732574	0.140012	6.18165e-05	1.41339e-08	0.000180505	21.9153	96.3475
5700	0.000974296	0.141707	8.2402e-05	2.06853e-08	0.000182685	28.1116	131.233
5800	0.0012807	0.143388	0.000108767	3.00061e-08	0.000184847	35.581	177.011
5900	0.00166404	0.145056	0.000142234	4.31493e-08	0.000186991	44.4448	236.653
6000	0.00213761	0.146712	0.000184356	6.15311e-08	0.000189119	54.8062	313.862
6100	0.00271844	0.148356	0.000236947	8.70377e-08	0.000191232	66.8494	413.046
6200	0.00342242	0.149989	0.000302107	1.22163e-07	0.00019333	80.5963	539.824
6300	0.00426752	0.151612	0.000382257	1.70159e-07	0.000195414	96.1105	701.061
6400	0.00526596	0.153225	0.000480162	2.35264e-07	0.000197485	113.453	905.794
6500	0.00641409	0.15483	0.000598972	3.207e-07	0.000199548	133.079	1166.36
6600	0.00771155	0.156429	0.000742248	4.32993e-07	0.000201603	154.869	1497.71
6700	0.0091725	0.158024	0.000913995	5.89935e-07	0.000203652	178.906	1917
6800	0.010816	0.159616	0.0011187	7.91821e-07	0.000205699	205.292	2444.88
6900	0.0126656	0.161206	0.00136135	1.05593e-06	0.000207743	234.142	3106.26
7000	0.0147401	0.162795	0.0016475	1.399e-06	0.000209787	265.583	3932.42
7100	0.017051	0.164383	0.00198325	1.8418e-06	0.00021183	299.746	4962.77
7200	0.0196092	0.165971	0.00237534	2.40972e-06	0.000213874	336.76	6246.08
7300	0.0224294	0.167558	0.00283111	3.19951e-06	0.000215918	376.805	7841.6
7400	0.0255801	0.169144	0.0033586	4.05216e-06	0.00021796	420.873	9806.22
7500	0.0290279	0.170727	0.00396652	5.34612e-06	0.000219999	468.258	12237.4
7600	0.0327837	0.172308	0.00466433	6.65764e-06	0.000222036	519.024	15241.9
7700	0.0368972	0.173884	0.00546221	8.46079e-06	0.000224068	573.709	18932.9
7800	0.041388	0.175457	0.00637309	1.1082e-05	0.000226094	632.459	23467.9
7900	0.0462382	0.177024	0.00740691	1.36723e-05	0.000228113	694.899	29028
8000	0.0513679	0.178585	0.0085762	1.71289e-05	0.000230126	760.44	35861
8100	0.0566644	0.180139	0.00989435	2.13514e-05	0.00023213	828.125	44280
8200	0.0622389	0.181686	0.0113756	2.64835e-05	0.000234124	898.746	54543
8300	0.0681618	0.183225	0.013034	3.4592e-05	0.000236108	972.493	66970.9
8400	0.0744426	0.184753	0.0148876	4.01798e-05	0.000238078	1048.84	82038.7
8500	0.0811446	0.186269	0.0169519	5.06191e-05	0.000240032	1127.91	100217
8600	0.0883323	0.187772	0.0192439	5.98307e-05	0.000241969	1209.87	122052
8700	0.0960439	0.189258	0.0217834	7.58107e-05	0.000243885	1294.74	148216
8800	0.104288	0.190726	0.0245882	8.75003e-05	0.000245778	1382.25	179466
8900	0.113073	0.192173	0.0276796	0.00010515	0.000247644	1472.23	216712
9000	0.122397	0.193597	0.0310771	0.000138758	0.00024948	1564.38	260964
9100	0.132459	0.194995	0.0348032	0.000157267	0.000251285	1661.06	312789
9200	0.143108	0.196363	0.0388796	0.000189598	0.000253053	1760.23	373758
9300	0.154287	0.197697	0.0433283	0.000222204	0.000254779	1861.1	445427
9400	0.165978	0.198993	0.0481736	0.000266128	0.000256459	1963.46	529459
9500	0.178158	0.200245	0.0534385	0.000328347	0.000258087	2067.02	627685
9600	0.190805	0.201448	0.0591474	0.00036766	0.000259657	2171.55	742185
9700	0.203893	0.202595	0.0653254	0.000490391	0.000261161	2276.83	875283
9800	0.217469	0.203679	0.0719962	0.000538129	0.000262594	2383.34	1.02913e+06
9900	0.231841	0.204699	0.0791855	0.000468668	0.000263952	2494.35	1.20438e+06
10000	0.246719	0.20564	0.0869171	0.000785434	0.000265223	2606.11	1.40575e+06
10100	0.262127	0.206494	0.0952164	0.000689256	0.000266396	2718.59	1.63647e+06
10200	0.278029	0.207251	0.104107	0.00106901	0.00026746	2830.25	1.90039e+06
10300	0.294372	0.207898	0.113613	0.00101276	0.000268405	2939.1	2.20194e+06
10400	0.311174	0.208423	0.123757	0.00127999	0.000269218	3045.6	2.54535e+06
10500	0.328441	0.208816	0.134562	0.000541245	0.000269887	3150.48	2.93499e+06
10600	0.346168	0.209061	0.146047	0.00166175	0.000270398	3254.4	3.37553e+06
10700	0.364342	0.209145	0.158235	0.00146546	0.00027074	3357.95	3.87193e+06
10800	0.382949	0.209056	0.17114	0.00187871	0.000270897	3461.66	4.42932e+06
10900	0.401972	0.208778	0.184783	0.00240134	0.000270856	3565.98	5.05312e+06
11000	0.421393	0.208299	0.19917	0.00234501	0.000270605	3671.21	5.74899e+06
11100	0.44118	0.207606	0.214322	0.0022202	0.000270129	3777.31	6.52291e+06
11200	0.461296	0.206685	0.230238	0.00289433	0.000269415	3884.1	7.38116e+06
11300	0.482506	0.205565	0.246944	-0.00146265	0.000268489	3998.32	8.31319e+06
11400	0.50446	0.204222	0.264398	0.00349178	0.000267327	4116.57	9.32967e+06
11500	0.526777	0.202631	0.282641	0.00393276	0.000265901	4235.32	1.04441e+07
11600	0.549468	0.200785	0.301647	0.0039758	0.000264203	4354.43	1.16625e+07
11700	0.572535	0.19868	0.321397	0.0045692	0.000262225	4473.76	1.29907e+07
11800	0.595971	0.196312	0.341908	0.012472	0.000259961	4593.17	1.44345e+07
11900	0.619774	0.193682	0.363094	0.00533543	0.000257408	4712.54	1.59993e+07
12000	0.643954	0.190793	0.385011	0.00660031	0.000254563	4831.78	1.76901e+07
12100	0.668521	0.18765	0.407511	0.00617868	0.000251427	4950.79	1.95118e+07
12200	0.693482	0.184261	0.430664	0.0127493	0.000248003	5069.49	2.14684e+07
12300	0.718842	0.180637	0.45432	0.00710043	0.000244295	5187.79	2.35633e+07
12400	0.744596	0.176792	0.478487	0.00758995	0.000240313	5305.64	2.57994e+07
12500	0.770715	0.172741	0.503095	0.00796875	0.000236064	5422.96	2.81791e+07
12600	0.797152	0.168503	0.528028	0.00846983	0.000231563	5539.73	3.07024e+07
12700	0.823877	0.164097	0.553257	0.00879393	0.000226823	5655.97	3.33702e+07
12800	0.850851	0.159546	0.578656	0.00787167	0.000221861	5771.66	3.61805e+07
12900	0.878043	0.154873	0.60408	0.0110344	0.000216699	5886.78	3.913e+07
13000	0.905429	0.150102	0.629496	0.016956	0.000211355	6001.32	4.22157e+07
13100	0.932981	0.145256	0.654644	0.0105751	0.000205852	6115.28	4.54316e+07
13200	0.960676	0.140359	0.679531	0.0110538	0.000200213	6228.61	4.87715e+07
13300	0.988499	0.135433	0.704053	0.0113116	0.000194458	6341.33	5.22294e+07
13400	1.01642	0.130506	0.727916	0.0117645	0.000188618	6453.15	5.57923e+07
13500	1.04446	0.125596	0.75104	0.0122047	0.000182715	6563.47	5.94536e+07
13600	1.07263	0.120721	0.773403	0.0123498	0.000176768	6672.06	6.32059e+07
13700	1.10093	0.115908	0.794596	0.0127502	0.000170811	6778.99	6.70284e+07
13800	1.12935	0.11117	0.814581	0.0131331	0.000164861	6884.5	7.09089e+07
13900	1.15789	0.106523	0.833197	0.0134973	0.000158943	6988.71	7.48314e+07
14000	1.18652	0.101982	0.850291	0.0138408	0.000153076	7091.78	7.87786e+07
14100	1.21523	0.0975571	0.865713	0.0141634	0.00014728	7193.8	8.27324e+07
14200	1.244	0.0932601	0.879321	0.0144634	0.000141574	7294.87	8.66745e+07
14300	1.27283	0.0890991	0.890984	0.0147399	0.000135973	7395.04	9.05861e+07
14400	1.30169	0.0850811	0.900586	0.0149918	0.000130494	7494.36	9.44485e+07
14500	1.3306	0.0812106	0.908053	0.0151852	0.000125148	7592.88	9.82443e+07
14600	1.35952	0.0774928	0.913245	0.0153861	0.000119949	7690.57	1.01954e+08
14700	1.38848	0.0739294	0.916125	0.0155615	0.000114905	7787.37	1.0556e+08
14800	1.41746	0.0705216	0.916651	0.0157111	0.000110025	7883.24	1.09048e+08
14900	1.44644	0.0672694	0.914805	0.0158352	0.000105315	7978.15	1.12402e+08
15000	1.47544	0.0641679	0.910763	0.0157887	0.000100774	8072.09	1.15614e+08
15100	1.50441	0.0612233	0.904223	0.0158621	9.64178e-05	8164.93	1.1866e+08
15200	1.53335	0.0584291	0.895404	0.0159106	9.22423e-05	8256.68	1.21536e+08
15300	1.56225	0.0557821	0.884382	0.0159357	8.82485e-05	8347.3	1.24231e+08
15400	1.59109	0.0532787	0.871261	0.0159377	8.44363e-05	8436.77	1.26738e+08
15500	1.61987	0.050914	0.85619	0.0158965	8.08033e-05	8525.05	1.29053e+08
15600	1.6486	0.0486759	0.839648	0.0155886	7.73356e-05	8612.24	1.31186e+08
15700	1.67721	0.0465767	0.821037	0.0155293	7.40567e-05	8698.07	1.33103e+08
15800	1.70572	0.0446028	0.800913	0.0154515	7.09496e-05	8782.66	1.34819e+08
15900	1.73413	0.042749	0.779451	0.0153566	6.80099e-05	8865.99	1.36336e+08
16000	1.76242	0.0410102	0.756837	0.0152457	6.52329e-05	8948.07	1.37656e+08
16100	1.79061	0.0393811	0.733258	0.0151201	6.26136e-05	9028.91	1.38782e+08
16200	1.8187	0.0378566	0.708901	0.0149809	6.01464e-05	9108.52	1.39719e+08
16300	1.84669	0.0364314	0.683949	0.0148293	5.78257e-05	9186.91	1.40473e+08
16400	1.8746	0.0351006	0.658581	0.0146665	5.56456e-05	9264.11	1.41051e+08
16500	1.90242	0.0338591	0.632967	0.0144935	5.36002e-05	9340.14	1.4146e+08
16600	1.93015	0.0327022	0.607266	0.0143115	5.16834e-05	9415.02	1.41708e+08
16700	1.9578	0.031625	0.581626	0.0141217	4.98893e-05	9488.77	1.41804e+08
16800	1.98536	0.0306231	0.556184	0.0139249	4.82118e-05	9561.42	1.41757e+08
16900	2.01282	0.0296921	0.531061	0.0137222	4.6645e-05	9632.99	1.41576e+08
17000	2.04019	0.0288278	0.506365	0.0135145	4.51832e-05	9703.51	1.41269e+08
17100	2.06747	0.0280262	0.482191	0.0133027	4.38208e-05	9773	1.40847e+08
17200	2.0946	0.027295	0.458198	0.013316	4.25714e-05	9841.27	1.40295e+08
17300	2.12171	0.0266073	0.435302	0.0130947	4.13915e-05	9908.76	1.39667e+08
17400	2.14873	0.0259723	0.413098	0.0128896	4.02966e-05	9975.27	1.38948e+08
17500	2.17567	0.0253847	0.391696	0.0126647	3.92785e-05	10040.8	1.3815e+08
17600	2.20254	0.0248424	0.371096	0.0124392	3.83342e-05	10105.5	1.37279e+08
17700	2.22934	0.0243422	0.351317	0.0122137	3.74592e-05	10169.2	1.36342e+08
17800	2.25607	0.0238816	0.332376	0.0119887	3.66491e-05	10232	1.35347e+08
17900	2.28273	0.0234577	0.314277	0.0117648	3.58999e-05	10294	1.34301e+08
18000	2.30932	0.0230682	0.29702	0.0115423	3.52077e-05	10355	1.3321e+08
18100	2.33582	0.0227173	0.28041	0.0114274	3.458e-05	10415	1.32068e+08
18200	2.36229	0.0223896	0.264816	0.0112068	3.3991e-05	10474.4	1.30906e+08
18300	2.38871	0.0220896	0.25003	0.0109887	3.34485e-05	10532.8	1.29715e+08
18400	2.41508	0.0218154	0.236032	0.0107734	3.29494e-05	10590.4	1.28503e+08
18500	2.44139	0.021565	0.2228	0.0105613	3.24908e-05	10647.1	1.27272e+08
18600	2.46764	0.0213368	0.210311	0.0103525	3.20698e-05	10703	1.26028e+08
18700	2.49262	0.0211	0.198078	0.0101196	3.16385e-05	10753	1.24076e+08
18800	2.51999	0.0209403	0.187456	0.00994595	3.13302e-05	10812	1.23514e+08
18900	2.54608	0.0207691	0.177038	0.00974852	3.10067e-05	10865.2	1.22252e+08
19000	2.57211	0.020614	0.167256	0.00955519	3.07112e-05	10917.4	1.20991e+08
19100	2.59809	0.0204737	0.158083	0.00936609	3.04415e-05	10968.7	1.19733e+08
19200	2.62399	0.0203486	0.14946	0.00920158	3.01982e-05	11019.1	1.18479e+08
19300	2.64985	0.0202344	0.141427	0.00902077	2.99741e-05	11068.6	1.17236e+08
19400	2.67564	0.0201314	0.133925	0.00884452	2.97701e-05	11117	1.16004e+08
19500	2.70136	0.0200387	0.126929	0.00867288	2.95845e-05	11164.5	1.14784e+08
19600	2.72701	0.0199553	0.120416	0.00850594	2.94156e-05	11211	1.1358e+08
19700	2.75258	0.0198801	0.114362	0.00834373	2.92619e-05	11256.5	1.12392e+08
19800	2.77809	0.0198123	0.108747	0.00818631	2.91219e-05	11300.9	1.11222e+08
19900	2.80352	0.0197509	0.10355	0.00803371	2.89942e-05	11344.1	1.10072e+08
20000	2.82887	0.0196952	0.0987512	0.00788595	2.88774e-05	11386.3	1.08943e+08
20100	2.85414	0.0196442	0.0943333	0.00774305	2.87702e-05	11427.3	1.07837e+08
20200	2.87931	0.0195973	0.0902789	0.00760501	2.86713e-05	11467.1	1.06754e+08
20300	2.9044	0.0195535	0.0865723	0.00747184	2.85796e-05	11505.6	1.05696e+08
20400	2.93094	0.0195234	0.0832043	0.00734413	2.8509e-05	11548.6	1.04609e+08
20500	2.95978	0.0195119	0.0801658	0.00722225	2.84663e-05	11598.9	1.03467e+08
20600	2.98858	0.0195015	0.0774367	0.00710532	2.84275e-05	11648	1.02356e+08
20700	3.01732	0.0194915	0.0750057	0.00699332	2.83914e-05	11695.7	1.01277e+08
20800	3.04599	0.0194811	0.0728624	0.00688622	2.8357e-05	11741.9	1.0023e+08
20900	3.07459	0.0194698	0.0709972	0.00678398	2.83233e-05	11786.6	9.92169e+07
21000	3.10311	0.0194568	0.0694016	0.00668655	2.82891e-05	11829.8	9.82375e+07
21100	3.13153	0.0194414	0.0680678	0.00659389	2.82535e-05	11871.3	9.72927e+07
21200	3.15984	0.0194232	0.0669887	0.00650594	2.82156e-05	11911.2	9.6383e+07
21300	3.18805	0.0194014	0.0661579	0.00642263	2.81744e-05	11949.3	9.55088e+07
21400	3.21612	0.0193754	0.0655697	0.00634387	2.8129e-05	11985.5	9.46708e+07
21500	3.24407	0.0193447	0.0652189	0.0062696	2.80785e-05	12019.9	9.38692e+07
21600	3.27187	0.0193087	0.0651008	0.00619971	2.80222e-05	12052.4	9.31044e+07
21700	3.29951	0.019267	0.0652111	0.0061341	2.79591e-05	12082.8	9.23768e+07
21800	3.32699	0.019219	0.0655459	0.00607267	2.78886e-05	12111.3	9.16866e+07
21900	3.35429	0.0191642	0.0661015	0.0060153	2.78099e-05	12137.6	9.10341e+07
22000	3.38141	0.0191023	0.0668746	0.00596185	2.77224e-05	12161.9	9.04195e+07
22100	3.40834	0.0190329	0.0678618	0.00591219	2.76255e-05	12184	8.98427e+07
22200	3.43507	0.0189555	0.06906	0.00586618	2.75185e-05	12203.9	8.93039e+07
22300	3.46159	0.01887	0.0704659	0.00582366	2.7401e-05	12221.6	8.88031e+07
22400	3.48789	0.0187761	0.0720762	0.00578448	2.72726e-05	12237.2	8.83403e+07
22500	3.51397	0.0186735	0.0738874	0.00574846	2.71328e-05	12250.5	8.79151e+07
22600	3.53972	0.0185756	0.0758478	0.00579658	2.70046e-05	12261.3	8.75151e+07
22700	3.56534	0.0184554	0.0780562	0.00576402	2.68414e-05	12270.2	8.7165e+07
22800	3.59073	0.0183263	0.0804535	0.00573415	2.66661e-05	12276.9	8.68518e+07
22900	3.61588	0.0181882	0.0830351	0.0057068	2.64788e-05	12281.5	8.6575e+07
23000	3.64079	0.0180414	0.0857956	0.00568176	2.62794e-05	12284.1	8.6334e+07
23100	3.66547	0.0178858	0.0887293	0.00565884	2.6068e-05	12284.6	8.61283e+07
23200	3.6899	0.0177217	0.0918298	0.00563783	2.58448e-05	12283	8.59571e+07
23300	3.71411	0.0175493	0.09509	0.00561853	2.56099e-05	12279.6	8.58197e+07
23400	3.73809	0.0173688	0.0985022	0.00560075	2.53636e-05	12274.4	8.5715e+07
23500	3.76184	0.0171806	0.102058	0.00558428	2.51064e-05	12267.4	8.56422e+07
23600	3.78538	0.016985	0.105748	0.00556893	2.48385e-05	12258.8	8.56002e+07
23700	3.8087	0.0167824	0.109562	0.00555449	2.45606e-05	12248.6	8.55878e+07
23800	3.83183	0.0165734	0.11349	0.0055408	2.42731e-05	12236.9	8.56037e+07
23900	3.85477	0.0163583	0.11752	0.00552765	2.39766e-05	12224	8.56467e+07
24000	3.87754	0.0161376	0.12164	0.00551488	2.36717e-05	12209.8	8.57155e+07
24100	3.90014	0.0159119	0.125837	0.00550231	2.3359e-05	12194.5	8.58083e+07
24200	3.92258	0.0156816	0.130097	0.00548979	2.30394e-05	12178.2	8.59237e+07
24300	3.94489	0.0154474	0.134406	0.00547716	2.27134e-05	12161.1	8.60601e+07
24400	3.96708	0.0152098	0.138748	0.00546427	2.23819e-05	12143.3	8.62158e+07
24500	3.98916	0.0149694	0.14311	0.005451	2.20455e-05	12124.9	8.63891e+07
24600	4.01115	0.0147267	0.147473	0.00543722	2.1705e-05	12106	8.65783e+07
24700	4.03306	0.0144822	0.151824	0.00542283	2.13612e-05	12086.7	8.67816e+07
24800	4.05492	0.0142365	0.156144	0.0054077	2.10148e-05	12067.2	8.6997e+07
24900	4.07673	0.0139901	0.160417	0.00539177	2.06664e-05	12047.6	8.72229e+07
25000	4.09851	0.0137436	0.164626	0.00537494	2.03169e-05	12027.9	8.74573e+07
25100	4.12029	0.0134973	0.168756	0.00535713	1.9967e-05	12008.4	8.76984e+07
25200	4.14215	0.0132425	0.172657	0.00529906	1.96004e-05	11989.2	8.79512e+07
25300	4.16395	0.0129985	0.176568	0.00528018	1.92517e-05	11970.2	8.82001e+07
25400	4.18579	0.012756	0.18035	0.00526016	1.89044e-05	11951.5	8.84502e+07
25500	4.20768	0.0125156	0.183987	0.00523896	1.85592e-05	11933.2	8.86999e+07
25600	4.22963	0.0122776	0.187465	0.00521657	1.82164e-05	11915.5	8.89473e+07
25700	4.25166	0.0120424	0.19077	0.00519298	1.78768e-05	11898.4	8.91909e+07
25800	4.27379	0.0118101	0.193889	0.00516818	1.75407e-05	11882	8.9429e+07
25900	4.29601	0.0115813	0.196808	0.00514218	1.72086e-05	11866.3	8.96601e+07
26000	4.3197	0.0113573	0.199518	0.0051156	1.68829e-05	11853.6	8.98696e+07
26100	4.34372	0.0111372	0.202008	0.0050879	1.65621e-05	11842	9.00681e+07
26200	4.36786	0.0109209	0.204268	0.00505901	1.62461e-05	11831.1	9.02563e+07
26300	4.39215	0.0107086	0.206292	0.00502895	1.59352e-05	11821.1	9.04331e+07
26400	4.41658	0.0105006	0.208072	0.00499775	1.56297e-05	11811.9	9.05973e+07
26500	4.44117	0.0102969	0.209604	0.00496545	1.53299e-05	11803.6	9.07477e+07
26600	4.4614	0.0100539	0.210694	0.00490581	1.49717e-05	11780.7	8.99059e+07
26700	4.49086	0.009903	0.211907	0.00489777	1.47482e-05	11789.7	9.10037e+07
26800	4.51596	0.00971299	0.212675	0.00486247	1.44666e-05	11784.1	9.11076e+07
26900	4.54125	0.00952769	0.213187	0.00482628	1.41914e-05	11779.5	9.11945e+07
27000	4.56672	0.00934715	0.213444	0.00478924	1.39226e-05	11775.9	9.12638e+07
27100	4.59239	0.00917205	0.213449	0.00475149	1.36612e-05	11773.2	9.1315e+07
27200	4.61825	0.00900242	0.213206	0.00471311	1.34072e-05	11771.5	9.13477e+07
27300	4.64431	0.00883763	0.212719	0.00467407	1.316e-05	11770.7	9.13617e+07
27400	4.67057	0.00867769	0.211995	0.00463444	1.29194e-05	11770.8	9.13566e+07
27500	4.69703	0.00852254	0.211041	0.00459426	1.26857e-05	11771.9	9.13324e+07
27600	4.72369	0.00837217	0.209864	0.00455362	1.24586e-05	11774	9.1289e+07
27700	4.75056	0.00822651	0.208473	0.00451256	1.22383e-05	11776.9	9.12265e+07
27800	4.77762	0.00808552	0.206878	0.00447114	1.20246e-05	11780.7	9.11449e+07
27900	4.80489	0.00794913	0.205089	0.00442943	1.18174e-05	11785.4	9.10444e+07
28000	4.83236	0.00781726	0.203116	0.00438749	1.16168e-05	11790.9	9.09253e+07
28100	4.86003	0.00768985	0.200969	0.00434536	1.14226e-05	11797.3	9.07878e+07
28200	4.88789	0.00756681	0.198662	0.00430311	1.12347e-05	11804.4	9.06322e+07
28300	4.91595	0.00744805	0.196205	0.00426079	1.1053e-05	11812.4	9.04591e+07
28400	4.9442	0.00733347	0.193609	0.00421846	1.08774e-05	11821.1	9.02687e+07
28500	4.97264	0.007223	0.190888	0.00417615	1.07078e-05	11830.6	9.00617e+07
28600	5.00127	0.00711652	0.188052	0.00413393	1.05441e-05	11840.7	8.98385e+07
28700	5.03008	0.00701395	0.185113	0.00409183	1.03862e-05	11851.6	8.95997e+07
28800	5.05907	0.00691517	0.182084	0.00404991	1.02338e-05	11863	8.93458e+07
28900	5.08823	0.00682009	0.178975	0.00400821	1.00869e-05	11875.2	8.90774e+07
29000	5.11757	0.00672861	0.175798	0.00396674	9.94539e-06	11887.9	8.87953e+07
29100	5.14705	0.00664486	0.172872	0.00393942	9.81667e-06	11901.1	8.84981e+07
29200	5.17672	0.00656018	0.16959	0.00389819	9.68523e-06	11914.9	8.81903e+07
29300	5.20654	0.00647879	0.166271	0.00385734	9.55872e-06	11929.3	8.78705e+07
29400	5.23652	0.00640058	0.162926	0.00381689	9.43698e-06	11944.1	8.75395e+07
29500	5.26664	0.00632545	0.159563	0.00377687	9.31989e-06	11959.4	8.7198e+07
29600	5.29691	0.00625329	0.156191	0.00373732	9.20728e-06	11975.1	8.68465e+07
29700	5.32732	0.00618402	0.15282	0.00369825	9.09903e-06	11991.2	8.64858e+07
29800	5.35786	0.00611751	0.149457	0.00365969	8.99499e-06	12007.7	8.61164e+07
29900	5.38853	0.00605368	0.146109	0.00362165	8.89502e-06	12024.6	8.57391e+07
30000	5.41933	0.00599243	0.142784	0.00358417	8.79897e-06	12041.7	8.53545e+07
