# Supplementary material for: Cross-Code Verification for Improved Thermophysical Properties of Argon, Krypton and Xenon Plasmas
Source: Entropy (Basel). 2026 Jul 22;28(7):830. doi: 10.3390/e28070830 (PMC13409251; doi:10.3390/e28070830)
Supplement: Supplementary file 1 [file entropy-28-00830-s001.zip › Ar_Kr_Xe_Data/Transport Properties/Argon/Phenomenological/TP_Ar Transport 5 atm.csv]

Th [K]	λₑ [W/(m·K)]	λₕ [W/(m·K)]	λᵣ [W/(m·K)]	λint [W/(m·K)]	μ [Pa·s]	σ [S/m]	HeatExchange[J]
300	2.08567e-23	0.0179976	2.4282e-22	-6.15091e-17	2.31015e-05	2.25234e-18	7.41462e-16
400	2.74503e-23	0.0226154	2.42868e-22	3.8384e-17	2.9065e-05	3.10689e-18	3.66107e-16
500	3.26263e-23	0.0267566	2.42937e-22	-9.08523e-18	3.44223e-05	4.35366e-18	2.22037e-16
600	3.8837e-23	0.0305521	2.42432e-22	-1.04178e-17	3.9335e-05	5.77434e-18	1.52483e-16
700	4.59056e-23	0.0340771	2.4377e-22	5.83271e-18	4.38948e-05	6.95798e-18	1.14537e-16
800	5.43305e-23	0.0374003	2.4483e-22	3.85419e-17	4.819e-05	7.8664e-18	9.22707e-17
900	6.17429e-23	0.0405619	2.45139e-22	-3.48882e-17	5.22723e-05	8.26536e-18	8.01154e-17
1000	7.01112e-23	0.0436033	2.45774e-22	1.0508e-16	5.61972e-05	8.80985e-18	7.21703e-17
1100	7.73874e-23	0.0465507	2.46327e-22	-8.01914e-18	5.99994e-05	9.05732e-18	6.91839e-17
1200	8.41689e-23	0.0494066	2.46264e-22	8.52081e-17	6.36818e-05	9.45486e-18	6.79038e-17
1300	9.10094e-23	0.0521823	2.46046e-22	-3.604e-17	6.72598e-05	1.00098e-17	6.73292e-17
1400	9.73193e-23	0.0548854	2.46202e-22	7.58873e-17	7.07447e-05	1.04906e-17	6.82291e-17
1500	1.03086e-22	0.0575309	2.47009e-22	1.19393e-16	7.41561e-05	1.08021e-17	7.08142e-17
1600	1.78223e-22	0.0601245	3.6849e-22	-1.45627e-16	7.7502e-05	1.82483e-17	1.21421e-16
1700	1.47919e-19	0.0626627	3.78132e-22	3.25353e-17	8.07774e-05	1.50725e-14	9.93498e-14
1800	3.27283e-21	0.0651505	2.28484e-18	1.12801e-16	8.39883e-05	3.32451e-16	2.1719e-15
1900	6.60096e-16	0.0675877	2.9745e-21	4.80017e-16	8.71343e-05	6.62546e-11	4.36024e-10
2000	5.62478e-20	0.0699761	3.60637e-16	-2.06081e-16	9.02176e-05	5.5228e-15	3.72254e-14
2100	2.32012e-13	0.0723215	8.21664e-20	-3.88832e-16	9.32458e-05	2.22403e-08	1.54104e-07
2200	2.92644e-17	0.0746316	2.92076e-14	-1.54384e-16	9.62283e-05	2.677e-12	1.96776e-11
2300	1.29902e-13	0.0769014	3.09924e-16	1.86963e-16	9.91585e-05	1.13717e-08	8.82071e-08
2400	5.13634e-14	0.079134	2.24103e-14	-4.25545e-16	0.00010204	4.35534e-09	3.50244e-08
2500	4.47622e-13	0.0813328	5.62864e-14	-8.46626e-16	0.000104878	3.69248e-08	3.05941e-07
2600	1.71687e-12	0.0834996	2.53676e-13	2.23229e-15	0.000107675	1.37894e-07	1.17494e-06
2700	6.54909e-12	0.0856346	9.32374e-13	3.63625e-16	0.00011043	5.11058e-07	4.48562e-06
2800	2.2702e-11	0.0877373	3.12535e-12	1.40072e-16	0.000113143	1.71286e-06	1.55797e-05
2900	7.22532e-11	0.0898202	9.63813e-12	2.61042e-16	0.000115832	5.25078e-06	4.97515e-05
3000	2.13031e-10	0.0918879	2.75736e-11	1.69625e-15	0.000118501	1.48698e-05	0.000147285
3100	5.86289e-10	0.0939381	7.37153e-11	3.56575e-15	0.000121147	3.92263e-05	0.000407112
3200	1.51566e-09	0.0959687	1.8533e-10	8.94805e-15	0.000123768	9.72083e-05	0.00105698
3300	3.70003e-09	0.0979783	4.40641e-10	2.17273e-14	0.000126361	0.000227963	0.00259102
3400	8.57795e-09	0.0999674	9.95668e-10	5.01977e-14	0.000128927	0.000507461	0.00602872
3500	1.89618e-08	0.101938	2.1475e-09	6.75114e-14	0.000131467	0.00107174	0.0133871
3600	4.01441e-08	0.103889	4.43837e-09	2.4111e-13	0.000133983	0.00217059	0.0284544
3700	8.17022e-08	0.105816	8.82046e-09	6.28059e-13	0.000136465	0.00425103	0.0580537
3800	1.60137e-07	0.107714	1.69076e-08	1.15043e-12	0.000138908	0.00805225	0.114119
3900	3.03108e-07	0.109586	3.13473e-08	2.16846e-12	0.000141318	0.0147791	0.216782
4000	5.55787e-07	0.11144	5.63554e-08	4.01453e-12	0.000143703	0.0263429	0.39891
4100	9.89906e-07	0.113279	9.84617e-08	7.50135e-12	0.00014607	0.0456807	0.712616
4200	1.7162e-06	0.115108	1.67526e-07	1.40006e-11	0.000148424	0.0771707	1.23843
4300	2.90155e-06	0.11693	2.7809e-07	2.50183e-11	0.000150769	0.12717	2.09778
4400	4.79119e-06	0.118745	4.51137e-07	4.38403e-11	0.000153106	0.204602	3.47073
4500	7.73625e-06	0.120553	7.16337e-07	7.63515e-11	0.000155435	0.321631	5.6214
4600	1.22298e-05	0.122355	1.11486e-06	1.29592e-10	0.000157756	0.494863	8.92382
4700	1.89512e-05	0.124151	1.70286e-06	2.15577e-10	0.00016007	0.746534	13.8991
4800	2.88197e-05	0.125944	2.55563e-06	3.57905e-10	0.000162381	1.10573	21.2629
4900	4.30678e-05	0.127736	3.77267e-06	5.74385e-10	0.000164691	1.6096	31.9821
5000	6.33311e-05	0.129524	5.48356e-06	9.20252e-10	0.000166995	2.30512	47.3405
5100	9.17116e-05	0.131304	7.85484e-06	1.45645e-09	0.00016929	3.2495	69.0304
5200	0.000130893	0.133074	1.10979e-05	2.28067e-09	0.000171572	4.51192	99.2454
5300	0.000184109	0.134832	1.54778e-05	3.52325e-09	0.000173837	6.17467	140.942
5400	0.000255259	0.136575	2.13236e-05	5.3834e-09	0.000176082	8.33169	197.971
5500	0.00034923	0.138302	2.90393e-05	8.13618e-09	0.000178304	11.0874	275.028
5600	0.000471999	0.140012	3.91159e-05	1.21715e-08	0.000180505	14.5603	377.879
5700	0.000630663	0.141707	5.21455e-05	1.80239e-08	0.000182685	18.8739	513.596
5800	0.000833359	0.143388	6.8835e-05	2.64334e-08	0.000184847	24.1539	691.015
5900	0.00108959	0.145056	9.00221e-05	3.84004e-08	0.000186991	30.5455	921.002
6000	0.00140971	0.146712	0.000116692	5.52772e-08	0.000189119	38.1592	1217.01
6100	0.00180603	0.148356	0.000149994	7.88747e-08	0.000191231	47.1063	1595.2
6200	0.00229325	0.149989	0.000191262	1.11599e-07	0.000193329	57.5221	2074.78
6300	0.0028888	0.151612	0.000242029	1.5491e-07	0.000195414	69.5629	2678.49
6400	0.00360491	0.153225	0.000304054	2.15967e-07	0.000197485	83.236	3437.02
6500	0.00443615	0.15483	0.000379335	2.98592e-07	0.000199548	98.6007	4396.03
6600	0.00539037	0.156429	0.000470135	4.05169e-07	0.000201603	115.743	5603.81
6700	0.00648256	0.158024	0.000578999	5.55164e-07	0.000203652	134.74	7115.48
6800	0.00773086	0.159616	0.000708779	7.4878e-07	0.000205699	155.649	8996
6900	0.00915685	0.161206	0.000862654	1.00283e-06	0.000207743	178.533	11321.7
7000	0.0107842	0.162795	0.00104415	1.33388e-06	0.000209787	203.612	14182.7
7100	0.0126384	0.164384	0.00125716	1.76239e-06	0.000211831	231.257	17684.4
7200	0.0147221	0.165972	0.00150598	2.3141e-06	0.000213875	261.262	21972.6
7300	0.0170514	0.16756	0.00179529	3.01851e-06	0.000215919	293.813	27211.3
7400	0.0196581	0.169146	0.00213023	3.81803e-06	0.000217962	329.364	33581.8
7500	0.0225366	0.17073	0.00251636	5.04233e-06	0.000220003	367.698	41337.7
7600	0.0256964	0.172312	0.00295973	6.65534e-06	0.000222042	408.932	50768.5
7700	0.0291474	0.173891	0.00346686	8.34312e-06	0.000224076	453.195	62217.6
7800	0.0329443	0.175465	0.00404477	1.0415e-05	0.000226105	501.258	76016.4
7900	0.0371027	0.177036	0.00470291	1.33539e-05	0.00022813	553.249	92677.9
8000	0.0415121	0.178602	0.00544759	1.6761e-05	0.000230148	608.434	112871
8100	0.046057	0.180162	0.00628738	2.09297e-05	0.00023216	666.245	137466
8200	0.0507708	0.181717	0.00723147	2.60042e-05	0.000234165	726.66	167292
8300	0.0557057	0.183266	0.00828858	3.40724e-05	0.000236161	789.716	203247
8400	0.0609319	0.184807	0.0094712	3.95804e-05	0.000238148	855.698	246476
8500	0.0665152	0.18634	0.010789	4.84992e-05	0.000240123	924.806	298140
8600	0.0726481	0.187863	0.0122526	6.1684e-05	0.000242086	998.788	358958
8700	0.0792538	0.189376	0.0138759	7.17938e-05	0.000244036	1076.34	431074
8800	0.0863437	0.190877	0.0156703	8.67929e-05	0.00024597	1157.33	516370
8900	0.0939285	0.192366	0.0176484	0.00011466	0.000247888	1241.61	617030
9000	0.102021	0.19384	0.0198253	0.000117861	0.000249787	1329.1	735676
9100	0.11062	0.1953	0.0222139	0.000158753	0.000251667	1419.56	875154
9200	0.119847	0.196743	0.02483	0.000187229	0.000253526	1514.19	1.03769e+06
9300	0.129713	0.198168	0.0276877	0.000237792	0.000255362	1612.94	1.22637e+06
9400	0.140106	0.199574	0.0308039	0.000208855	0.000257173	1714.36	1.44633e+06
9500	0.151013	0.200958	0.0341936	0.000334859	0.000258956	1818.2	1.70208e+06
9600	0.162427	0.202318	0.0378743	0.000293324	0.00026071	1924.23	1.99887e+06
9700	0.174332	0.203651	0.041862	0.000495825	0.00026243	2032.19	2.3424e+06
9800	0.186722	0.204954	0.0461747	0.000544841	0.000264114	2141.86	2.73917e+06
9900	0.199613	0.206223	0.0508292	0.000393831	0.000265757	2253.14	3.19614e+06
10000	0.213037	0.207456	0.0558434	0.000740996	0.000267356	2365.96	3.72107e+06
10100	0.227022	0.208647	0.0612358	0.0007141	0.000268905	2480.23	4.32258e+06
10200	0.241528	0.209791	0.0670234	0.000548571	0.000270399	2594.13	5.01141e+06
10300	0.256487	0.210882	0.0732248	0.00125724	0.000271832	2705.16	5.80059e+06
10400	0.272573	0.211925	0.0798571	0.0013212	0.000273208	2820.62	6.68107e+06
10500	0.289341	0.212905	0.0869385	0.00135496	0.000274512	2936	7.67608e+06
10600	0.306707	0.213816	0.0944884	-9.97806e-05	0.000275738	3050.96	8.80044e+06
10700	0.324677	0.214649	0.102519	0.00127713	0.000276875	3166.17	1.00666e+07
10800	0.343254	0.215397	0.111051	0.00124131	0.000277917	3282.27	1.1488e+07
10900	0.362436	0.216051	0.120098	0.00219557	0.000278854	3399.85	1.30787e+07
11000	0.382215	0.216601	0.129681	0.00232226	0.000279677	3519.33	1.48532e+07
11100	0.402562	0.217039	0.139803	0.000599565	0.000280376	3640.67	1.68281e+07
11200	0.42344	0.217354	0.150486	0.0051891	0.000280941	3763.67	1.90208e+07
11300	0.44481	0.217536	0.161739	0.00320875	0.000281362	3888.12	2.14492e+07
11400	0.466653	0.217574	0.173571	0.00373963	0.000281628	4013.79	2.41327e+07
11500	0.488969	0.217457	0.18601	0.00225229	0.000281727	4140.52	2.70909e+07
11600	0.511767	0.217176	0.199016	0.00450768	0.00028165	4268.11	3.03441e+07
11700	0.535053	0.216718	0.212643	0.00484533	0.000281385	4396.39	3.39135e+07
11800	0.55882	0.216075	0.226874	0.00520503	0.000280921	4525.18	3.78201e+07
11900	0.583069	0.215236	0.241714	0.0107657	0.000280249	4654.3	4.20853e+07
12000	0.607819	0.214193	0.25714	0.00626371	0.000279358	4783.65	4.67309e+07
12100	0.633088	0.212938	0.273178	0.00669793	0.000278241	4913.09	5.17789e+07
12200	0.65889	0.211464	0.289798	0.00726667	0.000276888	5042.5	5.72496e+07
12300	0.685245	0.209765	0.307006	0.00770083	0.000275293	5171.8	6.3165e+07
12400	0.71215	0.207839	0.324762	0.00830713	0.000273451	5300.87	6.95431e+07
12500	0.739574	0.205683	0.343057	0.00893724	0.000271356	5429.64	7.64036e+07
12600	0.767472	0.203296	0.361867	0.00958975	0.000269006	5558.1	8.37635e+07
12700	0.7958	0.200681	0.381184	0.016881	0.0002664	5686.3	9.16385e+07
12800	0.824517	0.197842	0.400912	0.0109331	0.000263537	5814.25	1.00041e+08
12900	0.853592	0.194783	0.421086	0.0115444	0.00026042	5941.98	1.08984e+08
13000	0.882986	0.191514	0.441619	0.0122444	0.000257054	6069.49	1.18473e+08
13100	0.912675	0.188043	0.462503	0.0127755	0.000253443	6196.81	1.28518e+08
13200	0.942619	0.184385	0.483623	0.0134991	0.000249597	6323.89	1.39115e+08
13300	0.972793	0.180552	0.504946	0.0142281	0.000245526	6450.73	1.50265e+08
13400	1.00319	0.176558	0.52644	0.0148114	0.000241239	6577.03	1.61971e+08
13500	1.0338	0.172423	0.547969	0.0155397	0.000236751	6701.66	1.74228e+08
13600	1.06467	0.168163	0.569492	0.0162421	0.000232077	6824.16	1.87034e+08
13700	1.09581	0.163796	0.590934	0.0168937	0.000227231	6944.83	2.00372e+08
13800	1.12722	0.159342	0.612175	0.017603	0.000222233	7063.96	2.14213e+08
13900	1.15889	0.15482	0.633148	0.0182757	0.000217098	7181.86	2.28533e+08
14000	1.19081	0.150248	0.65379	0.0188196	0.000211845	7298.79	2.43302e+08
14100	1.22305	0.145612	0.674865	0.0170513	0.000206453	7415.41	2.58607e+08
14200	1.25551	0.141003	0.69452	0.0176061	0.000201026	7531.55	2.74133e+08
14300	1.28909	0.13644	0.7135	0.0181419	0.000195581	7652.27	2.89756e+08
14400	1.32285	0.131898	0.731695	0.0186581	0.000190095	7772.44	3.05637e+08
14500	1.35676	0.127393	0.748998	0.0191521	0.000184587	7892.14	3.21723e+08
14600	1.39085	0.122939	0.7653	0.0196229	0.000179074	8011.36	3.3796e+08
14700	1.42509	0.118551	0.780497	0.0200687	0.000173576	8130	3.54291e+08
14800	1.4595	0.114239	0.794484	0.0204878	0.000168108	8248	3.7066e+08
14900	1.49405	0.110016	0.807164	0.0208795	0.000162688	8365.28	3.87006e+08
15000	1.52872	0.10589	0.818444	0.0212425	0.000157331	8481.76	4.0327e+08
15100	1.56349	0.10187	0.828239	0.0215761	0.000152051	8597.37	4.19389e+08
15200	1.59835	0.097964	0.836472	0.0218796	0.000146859	8712.04	4.35304e+08
15300	1.63326	0.0941765	0.843076	0.0221526	0.00014177	8825.67	4.50954e+08
15400	1.6682	0.0905124	0.847996	0.0223947	0.000136792	8938.19	4.66281e+08
15500	1.70314	0.0869754	0.851189	0.0226059	0.000131935	9049.53	4.8123e+08
15600	1.73805	0.083568	0.852624	0.0227861	0.000127206	9159.6	4.95746e+08
15700	1.77292	0.0802915	0.852285	0.0229356	0.000122613	9268.34	5.09779e+08
15800	1.80771	0.0771469	0.850169	0.0230546	0.000118162	9375.7	5.23283e+08
15900	1.84241	0.0741338	0.846291	0.0231438	0.000113855	9481.62	5.36214e+08
16000	1.877	0.0712516	0.840678	0.0232038	0.000109698	9586.06	5.48536e+08
16100	1.91147	0.0684989	0.833371	0.0232352	0.000105691	9689	5.60214e+08
16200	1.94583	0.0658736	0.824427	0.0232391	0.000101837	9790.42	5.7122e+08
16300	1.98008	0.0633734	0.813916	0.0232162	9.81361e-05	9890.32	5.81531e+08
16400	2.01424	0.0609955	0.801917	0.0231678	9.45877e-05	9988.68	5.91128e+08
16500	2.0483	0.0587368	0.788523	0.0230949	9.11911e-05	10085.5	5.99998e+08
16600	2.08226	0.0565938	0.773837	0.0229988	8.79445e-05	10180.8	6.08132e+08
16700	2.11608	0.054563	0.757967	0.0228806	8.48459e-05	10274.6	6.15529e+08
16800	2.14976	0.0526406	0.741029	0.0227416	8.18924e-05	10367	6.22188e+08
16900	2.18329	0.0508227	0.723143	0.0225833	7.90811e-05	10457.8	6.28115e+08
17000	2.21666	0.0491053	0.704433	0.0224068	7.64082e-05	10547.1	6.33322e+08
17100	2.24986	0.0474844	0.685021	0.0222135	7.38702e-05	10635.1	6.3782e+08
17200	2.28289	0.0459561	0.665032	0.0220048	7.14629e-05	10721.6	6.41628e+08
17300	2.31637	0.0445243	0.644587	0.021782	6.91923e-05	10809.2	6.44601e+08
17400	2.35086	0.0431918	0.623804	0.0215466	6.70629e-05	10900.2	6.46611e+08
17500	2.38532	0.0419403	0.602796	0.0212996	6.50517e-05	10990.4	6.47976e+08
17600	2.41973	0.040766	0.581671	0.0210423	6.31543e-05	11079.6	6.48725e+08
17700	2.45411	0.0396649	0.56053	0.0207759	6.13661e-05	11168	6.48887e+08
17800	2.48846	0.0386336	0.539467	0.0205015	5.96824e-05	11255.4	6.48495e+08
17900	2.52276	0.0376684	0.518569	0.0202202	5.80987e-05	11341.9	6.47579e+08
18000	2.55703	0.0367659	0.497914	0.0199331	5.66105e-05	11427.6	6.46174e+08
18100	2.59128	0.0359227	0.477572	0.0196412	5.52134e-05	11512.4	6.4431e+08
18200	2.62549	0.0351357	0.457606	0.0193455	5.3903e-05	11596.4	6.42021e+08
18300	2.65969	0.0344019	0.43807	0.0190468	5.26751e-05	11679.5	6.39337e+08
18400	2.69386	0.0337181	0.419011	0.0187459	5.15256e-05	11761.7	6.3629e+08
18500	2.728	0.0330818	0.400469	0.0184438	5.04504e-05	11843.2	6.32911e+08
18600	2.76213	0.0324901	0.382474	0.0181411	4.94458e-05	11923.7	6.29231e+08
18700	2.79623	0.0319404	0.365054	0.0178385	4.85078e-05	12003.3	6.25279e+08
18800	2.83031	0.0314303	0.348228	0.0175368	4.7633e-05	12082.1	6.21082e+08
18900	2.86437	0.0309575	0.33201	0.0172364	4.68179e-05	12159.9	6.16664e+08
19000	2.8984	0.0305198	0.31641	0.0169379	4.60591e-05	12236.9	6.12051e+08
19100	2.93241	0.0301149	0.301432	0.016642	4.53535e-05	12313	6.07266e+08
19200	2.96639	0.029741	0.287077	0.016349	4.4698e-05	12388.3	6.02331e+08
19300	3.00034	0.029396	0.273342	0.0160593	4.40897e-05	12462.7	5.97266e+08
19400	3.03425	0.0290782	0.260223	0.0157735	4.35258e-05	12536.3	5.92091e+08
19500	3.06814	0.0287858	0.24771	0.0154919	4.30036e-05	12609	5.86825e+08
19600	3.10199	0.0285171	0.235793	0.0152147	4.25205e-05	12680.9	5.81486e+08
19700	3.13582	0.0282708	0.224463	0.0149424	4.20744e-05	12751.9	5.76086e+08
19800	3.16962	0.0280454	0.213704	0.0146752	4.16628e-05	12822.1	5.7064e+08
19900	3.20341	0.0278392	0.203502	0.0144134	4.12835e-05	12891.5	5.65167e+08
20000	3.23718	0.0276511	0.193841	0.0141571	4.09343e-05	12960	5.59678e+08
20100	3.27093	0.0274795	0.184705	0.0139067	4.06131e-05	13027.6	5.54186e+08
20200	3.30465	0.0273233	0.176077	0.0136623	4.03181e-05	13094.2	5.48703e+08
20300	3.33836	0.0271814	0.16794	0.013424	4.00473e-05	13159.9	5.4324e+08
20400	3.37203	0.0270525	0.160279	0.0131921	3.97989e-05	13224.7	5.37807e+08
20500	3.40567	0.0269355	0.153076	0.0129666	3.95713e-05	13288.4	5.32413e+08
20600	3.43928	0.0268295	0.146315	0.0127477	3.93628e-05	13351.1	5.27067e+08
20700	3.47284	0.0267334	0.13998	0.0125355	3.91718e-05	13412.7	5.21778e+08
20800	3.50635	0.0266462	0.134056	0.01233	3.89968e-05	13473.1	5.16552e+08
20900	3.53982	0.026567	0.128528	0.0121314	3.88364e-05	13532.4	5.11397e+08
21000	3.57322	0.0264949	0.123381	0.0119397	3.8689e-05	13590.6	5.06319e+08
21100	3.60656	0.0264289	0.118602	0.011755	3.85534e-05	13647.4	5.01324e+08
21200	3.63984	0.0263683	0.114178	0.0115773	3.84281e-05	13703	4.96418e+08
21300	3.67303	0.0263122	0.110096	0.0114066	3.8312e-05	13757.3	4.91606e+08
21400	3.70615	0.0262597	0.106344	0.0112429	3.82037e-05	13810.2	4.86892e+08
21500	3.73917	0.0262101	0.102911	0.0110863	3.81021e-05	13861.7	4.82282e+08
21600	3.7721	0.0261627	0.0997866	0.0109367	3.8006e-05	13911.7	4.7778e+08
21700	3.80493	0.0261166	0.0969611	0.0107941	3.79142e-05	13960.1	4.73389e+08
21800	3.83764	0.0260711	0.0944253	0.0106585	3.78257e-05	14007.1	4.69113e+08
21900	3.87024	0.0260256	0.0921705	0.0105298	3.77392e-05	14052.3	4.64956e+08
22000	3.9027	0.0259793	0.0901887	0.010408	3.76539e-05	14096	4.6092e+08
22100	3.93503	0.0259316	0.0884726	0.0102931	3.75686e-05	14137.8	4.57009e+08
22200	3.96721	0.0258817	0.0870152	0.0101849	3.74823e-05	14177.9	4.53226e+08
22300	3.99924	0.0258292	0.0858102	0.0100834	3.73941e-05	14216.2	4.49573e+08
22400	4.0311	0.0257733	0.0848517	0.00998846	3.73032e-05	14252.6	4.46051e+08
22500	4.06279	0.0257134	0.0841342	0.00989996	3.72084e-05	14287	4.42665e+08
22600	4.0943	0.0256491	0.0836526	0.0098178	3.71091e-05	14319.5	4.39415e+08
22700	4.12562	0.0255796	0.0834022	0.00974183	3.70043e-05	14350	4.36303e+08
22800	4.15673	0.0255047	0.0833785	0.00967191	3.68932e-05	14378.3	4.33331e+08
22900	4.18764	0.0254236	0.0835773	0.00960788	3.67752e-05	14404.6	4.305e+08
23000	4.21832	0.0253361	0.0839947	0.00954956	3.66495e-05	14428.7	4.27811e+08
23100	4.24884	0.0252437	0.0846475	0.00949701	3.6518e-05	14451.2	4.25243e+08
23200	4.27918	0.0251451	0.0855228	0.00944994	3.6379e-05	14471.8	4.22807e+08
23300	4.30928	0.0250392	0.0866092	0.00940806	3.62309e-05	14490.3	4.20512e+08
23400	4.33914	0.0249257	0.0879032	0.00937116	3.60731e-05	14506.7	4.18358e+08
23500	4.36876	0.0248043	0.0894014	0.00933903	3.59052e-05	14520.9	4.16346e+08
23600	4.39814	0.0246747	0.0911002	0.00931142	3.5727e-05	14533	4.14475e+08
23700	4.42726	0.0245369	0.0929961	0.0092881	3.55379e-05	14542.9	4.12745e+08
23800	4.45613	0.0243906	0.0950851	0.00926881	3.53377e-05	14550.7	4.11154e+08
23900	4.48474	0.0242359	0.0973632	0.00925331	3.51263e-05	14556.5	4.09703e+08
24000	4.5131	0.0240726	0.099826	0.00924132	3.49035e-05	14560.1	4.08389e+08
24100	4.54119	0.0239007	0.102469	0.00923258	3.46692e-05	14561.7	4.07211e+08
24200	4.56903	0.0237204	0.105287	0.00922681	3.44233e-05	14561.3	4.06167e+08
24300	4.5966	0.0235317	0.108274	0.00922373	3.4166e-05	14559	4.05256e+08
24400	4.62392	0.0233347	0.111425	0.00922307	3.38972e-05	14554.8	4.04475e+08
24500	4.65099	0.0231297	0.114733	0.00922453	3.36173e-05	14548.7	4.03821e+08
24600	4.67782	0.0229168	0.118192	0.00922785	3.33263e-05	14540.9	4.03292e+08
24700	4.7044	0.0226963	0.121794	0.00923274	3.30247e-05	14531.4	4.02883e+08
24800	4.73075	0.0224685	0.125531	0.00923892	3.27127e-05	14520.3	4.02592e+08
24900	4.75687	0.0222338	0.129395	0.00924613	3.23906e-05	14507.7	4.02416e+08
25000	4.78277	0.0219925	0.133376	0.00925408	3.2059e-05	14493.7	4.02349e+08
25100	4.80847	0.021745	0.137465	0.00926253	3.17183e-05	14478.3	4.02388e+08
25200	4.83397	0.0214918	0.141652	0.00927122	3.13691e-05	14461.7	4.02528e+08
25300	4.85928	0.0212332	0.145925	0.00927989	3.10118e-05	14444	4.02764e+08
25400	4.88442	0.0209697	0.150275	0.00928833	3.0647e-05	14425.2	4.03092e+08
25500	4.90939	0.0207018	0.154689	0.00929629	3.02755e-05	14405.5	4.03506e+08
25600	4.93421	0.0204301	0.159154	0.00930357	2.98977e-05	14385	4.04001e+08
25700	4.95889	0.0201549	0.163659	0.00930996	2.95144e-05	14363.8	4.04572e+08
25800	4.98344	0.0198767	0.168189	0.00931528	2.91261e-05	14342	4.05211e+08
25900	5.00788	0.0195962	0.172733	0.00931934	2.87336e-05	14319.7	4.05915e+08
26000	5.03223	0.0193137	0.177275	0.00932198	2.83375e-05	14296.9	4.06676e+08
26100	5.05649	0.0190297	0.181802	0.00932305	2.79385e-05	14273.9	4.07489e+08
26200	5.08068	0.0187448	0.186299	0.00932242	2.75373e-05	14250.7	4.08347e+08
26300	5.10482	0.0184594	0.190754	0.00931996	2.71344e-05	14227.4	4.09244e+08
26400	5.13092	0.0181811	0.195226	0.00931855	2.67409e-05	14209	4.10022e+08
26500	5.15921	0.0179105	0.199713	0.00931839	2.63577e-05	14196	4.1066e+08
26600	5.1875	0.01764	0.204122	0.00931617	2.59738e-05	14183.1	4.11321e+08
26700	5.21581	0.01737	0.208438	0.00931179	2.55897e-05	14170.3	4.11998e+08
26800	5.24416	0.0171009	0.212647	0.00930521	2.5206e-05	14157.7	4.12684e+08
26900	5.27255	0.0168331	0.216735	0.00929635	2.48233e-05	14145.4	4.13373e+08
27000	5.30101	0.0165669	0.22069	0.00928518	2.44421e-05	14133.6	4.1406e+08
27100	5.32955	0.0163027	0.224499	0.00927168	2.40629e-05	14122.1	4.14739e+08
27200	5.35818	0.0160407	0.22815	0.00925581	2.36861e-05	14111.2	4.15404e+08
27300	5.38691	0.0157813	0.23163	0.00923758	2.33123e-05	14100.8	4.1605e+08
27400	5.41576	0.0155248	0.23493	0.00921698	2.29418e-05	14091.1	4.16671e+08
27500	5.44473	0.0152714	0.238039	0.00919403	2.2575e-05	14082	4.17263e+08
27600	5.47384	0.0150213	0.240948	0.00916873	2.22122e-05	14073.6	4.17821e+08
27700	5.5031	0.0147748	0.243648	0.00914113	2.18539e-05	14066	4.1834e+08
27800	5.53251	0.0145319	0.246132	0.00911126	2.15002e-05	14059.2	4.18817e+08
27900	5.56208	0.014293	0.248394	0.00907916	2.11515e-05	14053.3	4.19247e+08
28000	5.59183	0.0140582	0.250427	0.00904488	2.0808e-05	14048.1	4.19627e+08
28100	5.62176	0.0138275	0.252228	0.00900847	2.047e-05	14043.9	4.19953e+08
28200	5.65188	0.0136011	0.253792	0.00897	2.01376e-05	14040.5	4.20223e+08
28300	5.68219	0.013379	0.255117	0.00892952	1.9811e-05	14038	4.20434e+08
28400	5.7127	0.0131615	0.256202	0.00888711	1.94904e-05	14036.5	4.20584e+08
28500	5.74341	0.0129485	0.257045	0.00884284	1.91758e-05	14035.9	4.2067e+08
28600	5.77433	0.01274	0.257647	0.00879679	1.88675e-05	14036.2	4.2069e+08
28700	5.80546	0.0125362	0.258009	0.00874903	1.85654e-05	14037.4	4.20644e+08
28800	5.83681	0.0123371	0.258134	0.00869964	1.82697e-05	14039.6	4.2053e+08
28900	5.86837	0.0121425	0.258024	0.0086487	1.79804e-05	14042.7	4.20346e+08
29000	5.90015	0.0119527	0.257685	0.0085963	1.76975e-05	14046.7	4.20093e+08
29100	5.93215	0.0117675	0.257119	0.00854252	1.74211e-05	14051.7	4.1977e+08
29200	5.96438	0.0115869	0.256334	0.00848745	1.71512e-05	14057.5	4.19377e+08
29300	5.99682	0.011411	0.255335	0.00843117	1.68877e-05	14064.3	4.18914e+08
29400	6.02948	0.0112396	0.254128	0.00837375	1.66306e-05	14071.9	4.18381e+08
29500	6.06237	0.0110727	0.252723	0.0083153	1.63799e-05	14080.4	4.17779e+08
29600	6.09547	0.0109103	0.251125	0.00825589	1.61356e-05	14089.7	4.17108e+08
29700	6.1288	0.010753	0.249345	0.00819571	1.58984e-05	14099.8	4.1637e+08
29800	6.16234	0.0106022	0.247391	0.00813511	1.567e-05	14110.8	4.15564e+08
29900	6.1961	0.0104557	0.245273	0.00807382	1.54479e-05	14122.6	4.14694e+08
30000	6.23008	0.0103136	0.242998	0.00801193	1.5232e-05	14135.1	4.1376e+08
