# Supplementary material for: Cross-Code Verification for Improved Thermophysical Properties of Argon, Krypton and Xenon Plasmas
Source: Entropy (Basel). 2026 Jul 22;28(7):830. doi: 10.3390/e28070830 (PMC13409251; doi:10.3390/e28070830)
Supplement: Supplementary file 1 [file entropy-28-00830-s001.zip › Ar_Kr_Xe_Data/Transport Properties/Argon/Phenomenological/TP_Ar Transport 10 atm.csv]

Th [K]	λₑ [W/(m·K)]	λₕ [W/(m·K)]	λᵣ [W/(m·K)]	λint [W/(m·K)]	μ [Pa·s]	σ [S/m]	HeatExchange[J]
300	1.00748e-23	0.0179976	1.2141e-22	-6.15091e-17	2.31015e-05	1.088e-18	1.43265e-15
400	1.35009e-23	0.0226154	1.21434e-22	3.8384e-17	2.9065e-05	1.52806e-18	7.20253e-16
500	1.61706e-23	0.0267566	1.21468e-22	-9.08523e-18	3.44223e-05	2.15781e-18	4.40195e-16
600	1.93237e-23	0.0305521	1.21216e-22	-1.04178e-17	3.9335e-05	2.87308e-18	3.03478e-16
700	2.28889e-23	0.0340771	1.21885e-22	5.83271e-18	4.38948e-05	3.46931e-18	2.28437e-16
800	2.71218e-23	0.0374003	1.22415e-22	3.85419e-17	4.819e-05	3.92691e-18	1.84246e-16
900	3.08429e-23	0.0405619	1.22569e-22	-3.48882e-17	5.22723e-05	4.12886e-18	1.60083e-16
1000	3.50369e-23	0.0436033	1.22887e-22	1.0508e-16	5.61972e-05	4.40258e-18	1.44264e-16
1100	3.86818e-23	0.0465507	1.23163e-22	-8.01914e-18	5.99994e-05	4.52727e-18	1.38325e-16
1200	4.2077e-23	0.0494066	1.23132e-22	8.52081e-17	6.36818e-05	4.72659e-18	1.35784e-16
1300	4.55e-23	0.0521823	1.23023e-22	-3.604e-17	6.72598e-05	5.0044e-18	1.34645e-16
1400	4.86568e-23	0.0548854	1.23101e-22	7.58873e-17	7.07447e-05	5.245e-18	1.3645e-16
1500	5.15411e-23	0.0575309	1.23504e-22	1.19393e-16	7.41561e-05	5.40089e-18	1.41624e-16
1600	9.6393e-23	0.0601245	2.36419e-22	-1.45627e-16	7.7502e-05	9.8697e-18	2.62685e-16
1700	1.09974e-19	0.0626627	2.1171e-22	3.25353e-17	8.07774e-05	1.1206e-14	2.95457e-13
1800	2.04717e-21	0.0651505	1.78743e-18	3.38403e-17	8.39883e-05	2.07949e-16	5.43412e-15
1900	5.3133e-16	0.0675877	1.81755e-21	1.17077e-17	8.71343e-05	5.33302e-11	1.40387e-09
2000	3.48211e-20	0.0699761	2.27893e-16	-1.45458e-16	9.02176e-05	3.41898e-15	9.21801e-14
2100	1.8747e-13	0.0723215	5.08149e-20	-2.65911e-15	9.32458e-05	1.79706e-08	4.98075e-07
2200	1.8107e-17	0.0746316	2.2382e-14	2.85762e-16	9.62283e-05	1.65636e-12	4.87012e-11
2300	2.09121e-13	0.0769014	9.62596e-17	-1.04159e-15	9.91585e-05	1.83065e-08	5.67996e-07
2400	1.80949e-14	0.079134	3.17973e-14	-5.39638e-17	0.00010204	1.53435e-09	4.93552e-08
2500	3.01035e-13	0.0813328	4.18473e-14	2.12287e-15	0.000104878	2.48327e-08	8.23006e-07
2600	1.21404e-12	0.0834996	1.79371e-13	5.01053e-17	0.000107675	9.75082e-08	3.32332e-06
2700	4.63091e-12	0.0856346	6.59288e-13	-5.92492e-15	0.00011043	3.61373e-07	1.26872e-05
2800	1.60527e-11	0.0877373	2.20996e-12	4.70502e-16	0.000113143	1.21118e-06	4.40662e-05
2900	5.10908e-11	0.0898202	6.81519e-12	9.62969e-17	0.000115832	3.71287e-06	0.000140718
3000	1.50636e-10	0.0918879	1.94975e-11	1.07242e-15	0.000118501	1.05145e-05	0.000416584
3100	4.1457e-10	0.0939381	5.21247e-11	2.86746e-15	0.000121147	2.77372e-05	0.00115149
3200	1.07173e-09	0.0959687	1.31048e-10	6.39598e-15	0.000123768	6.87368e-05	0.00298961
3300	2.61632e-09	0.0979783	3.11581e-10	1.54338e-14	0.000126361	0.000161195	0.00732853
3400	6.06555e-09	0.0999674	7.04046e-10	3.54697e-14	0.000128927	0.000358831	0.0170518
3500	1.34081e-08	0.101938	1.51852e-09	3.46571e-14	0.000131467	0.000757843	0.0378647
3600	2.83865e-08	0.103889	3.13842e-09	1.70971e-13	0.000133983	0.00153487	0.0804818
3700	5.77731e-08	0.105816	6.23707e-09	4.84249e-13	0.000136465	0.00300603	0.164202
3800	1.13237e-07	0.107714	1.19556e-08	8.66335e-13	0.000138908	0.00569411	0.322779
3900	2.14338e-07	0.109586	2.21663e-08	1.6262e-12	0.000141318	0.0104514	0.613156
4000	3.93025e-07	0.11144	3.98503e-08	3.01189e-12	0.000143703	0.01863	1.1283
4100	7.00032e-07	0.113279	6.96251e-08	5.70129e-12	0.00014607	0.0323084	2.01559
4200	1.2137e-06	0.115108	1.18463e-07	1.08562e-11	0.000148424	0.0545868	3.50281
4300	2.0521e-06	0.11693	1.96649e-07	1.96639e-11	0.000150769	0.0899694	5.93333
4400	3.38882e-06	0.118745	3.19022e-07	3.49365e-11	0.000153106	0.144785	9.81639
4500	5.47252e-06	0.120553	5.06566e-07	6.18701e-11	0.000155435	0.227679	15.8987
4600	8.65257e-06	0.122355	7.88403e-07	1.06523e-10	0.000157756	0.350471	25.2376
4700	1.34109e-05	0.124151	1.20424e-06	1.79533e-10	0.00016007	0.529045	39.3058
4800	2.04004e-05	0.125944	1.80735e-06	3.02607e-10	0.000162381	0.784275	60.1241
4900	3.04996e-05	0.127736	2.66812e-06	4.90988e-10	0.000164691	1.14312	90.4201
5000	4.4873e-05	0.129524	3.87822e-06	7.96483e-10	0.000166995	1.63953	133.816
5100	6.50244e-05	0.131304	5.55548e-06	1.27553e-09	0.00016929	2.31557	195.078
5200	9.28844e-05	0.133074	7.84948e-06	2.01995e-09	0.000171572	3.22306	280.37
5300	0.000130784	0.134832	1.09479e-05	3.15258e-09	0.000173837	4.42362	397.997
5400	0.000181554	0.136575	1.50835e-05	4.86307e-09	0.000176082	5.98932	558.754
5500	0.000248805	0.138302	2.05423e-05	7.41453e-09	0.000178304	8.00548	775.705
5600	0.00033692	0.140012	2.7672e-05	1.1182e-08	0.000180505	10.565	1064.92
5700	0.000451242	0.141707	3.68919e-05	1.66817e-08	0.000182685	13.7747	1445.92
5800	0.000597964	0.143388	4.87027e-05	2.46316e-08	0.000184847	17.7469	1942.95
5900	0.000784187	0.145056	6.36979e-05	3.60048e-08	0.000186991	22.596	2585.98
6000	0.00101816	0.146712	8.25755e-05	5.21219e-08	0.000189119	28.4408	3411.35
6100	0.00131043	0.148356	0.00010615	7.44594e-08	0.000191231	35.4449	4461.33
6200	0.00167225	0.149989	0.000135368	1.05729e-07	0.000193329	43.6926	5787.82
6300	0.00211693	0.151612	0.000171316	1.48801e-07	0.000195413	53.2787	7452.17
6400	0.00265617	0.153225	0.000215242	2.07634e-07	0.000197485	64.2815	9533.46
6500	0.00328819	0.15483	0.000268563	2.87377e-07	0.000199548	76.7657	12151.9
6600	0.0040213	0.156429	0.000332887	3.94504e-07	0.000201602	90.8164	15431.6
6700	0.00486958	0.158024	0.000410022	5.37477e-07	0.000203652	106.507	19511.4
6800	0.00585347	0.159616	0.000501994	7.26775e-07	0.000205699	124.021	24544.9
6900	0.00699553	0.161206	0.000611062	9.83497e-07	0.000207743	143.455	30709.7
7000	0.0083124	0.162795	0.000739734	1.30072e-06	0.000209787	164.762	38231.5
7100	0.00982534	0.164384	0.000890784	1.72189e-06	0.000211831	188.172	47367.2
7200	0.0115497	0.165972	0.00106726	2.21978e-06	0.000213876	213.737	58435.4
7300	0.0134973	0.16756	0.00127251	2.99604e-06	0.00021592	241.448	71823.9
7400	0.0156812	0.169146	0.00151019	3.83931e-06	0.000217963	271.392	87988.9
7500	0.018127	0.170731	0.00178427	4.81425e-06	0.000220004	303.94	107427
7600	0.0208551	0.172313	0.00209907	6.35101e-06	0.000222043	339.322	130734
7700	0.0238646	0.173892	0.00245924	8.09767e-06	0.000224078	377.367	158690
7800	0.0271681	0.175468	0.00286981	1.02659e-05	0.000226109	418.224	192150
7900	0.0307877	0.177039	0.00333779	1.29424e-05	0.000228134	462.191	232261
8000	0.0346373	0.178606	0.00386747	1.65572e-05	0.000230155	509.011	280443
8100	0.0385962	0.180169	0.0044638	2.07021e-05	0.000232169	558.256	338589
8200	0.04275	0.181726	0.00513596	2.57429e-05	0.000234177	610.736	408420
8300	0.0471456	0.183278	0.00588957	3.29483e-05	0.000236177	666.468	491614
8400	0.0518047	0.184823	0.00673203	3.92455e-05	0.000238169	725.138	590547
8500	0.0567824	0.186361	0.00767036	4.81258e-05	0.000240152	786.882	707559
8600	0.0621484	0.187891	0.00871464	6.12999e-05	0.000242124	852.036	845651
8700	0.0679304	0.189413	0.00987258	7.66622e-05	0.000244084	920.645	1.00806e+06
8800	0.0742372	0.190925	0.0111526	9.0722e-05	0.000246032	993.828	1.19725e+06
8900	0.0810591	0.192427	0.0125658	0.000108467	0.000247966	1071.28	1.41796e+06
9000	0.0883531	0.193918	0.0141206	0.000132075	0.000249887	1152.31	1.67566e+06
9100	0.0961308	0.195398	0.0158288	0.000164089	0.000251793	1236.92	1.9764e+06
9200	0.104391	0.196866	0.0176999	0.000176868	0.000253683	1324.94	2.32653e+06
9300	0.113138	0.198321	0.0197463	0.000263863	0.000255556	1416.28	2.7338e+06
9400	0.122365	0.199763	0.0219783	0.000246647	0.000257412	1510.75	3.20646e+06
9500	0.132073	0.20119	0.024409	0.000231735	0.000259249	1608.21	3.75433e+06
9600	0.142252	0.202602	0.0270497	0.000395493	0.000261066	1708.42	4.3879e+06
9700	0.152897	0.203997	0.0299139	0.000401099	0.000262862	1811.21	5.11952e+06
9800	0.164208	0.205374	0.0330137	0.000248429	0.000264636	1918.58	5.95367e+06
9900	0.176325	0.206734	0.036363	0.000589674	0.000266387	2031.68	6.89734e+06
10000	0.189014	0.208074	0.0399745	0.000561707	0.000268113	2147.58	7.97521e+06
10100	0.202309	0.20939	0.0438624	0.000490088	0.00026981	2266.22	9.20372e+06
10200	0.216164	0.210681	0.048041	0.00183779	0.000271477	2385.68	1.06053e+07
10300	0.230492	0.211944	0.0525229	0.0011567	0.000273108	2503.14	1.22071e+07
10400	0.245341	0.213175	0.0573233	0.00119216	0.000274702	2618.89	1.40321e+07
10500	0.26075	0.21437	0.0624565	0.00128354	0.000276253	2733.64	1.61036e+07
10600	0.276751	0.215527	0.0679348	0.000489954	0.000277757	2848.14	1.84468e+07
10700	0.293369	0.216639	0.0737739	0.00198164	0.000279209	2963.14	2.10886e+07
10800	0.310621	0.217703	0.0799875	0.00293321	0.000280604	3079.33	2.40569e+07
10900	0.32852	0.218714	0.0865893	-0.000474206	0.000281937	3197.39	2.73816e+07
11000	0.347073	0.219665	0.0935926	0.00563033	0.000283202	3317.85	3.10948e+07
11100	0.366258	0.22055	0.101018	0.00427662	0.000284391	3440.68	3.52318e+07
11200	0.386039	0.221364	0.108852	0.00299021	0.000285499	3565.68	3.98315e+07
11300	0.406381	0.222098	0.117135	0.00448806	0.000286517	3692.64	4.49353e+07
11400	0.427266	0.222745	0.125866	0.00374646	0.000287437	3821.33	5.05861e+07
11500	0.448691	0.223298	0.135059	0.00409674	0.000288252	3951.56	5.68301e+07
11600	0.470665	0.223748	0.144724	0.00445159	0.000288953	4083.13	6.37153e+07
11700	0.493196	0.224087	0.154865	0.00491899	0.000289531	4215.82	7.12905e+07
11800	0.516278	0.224304	0.165492	0.00542031	0.000289976	4349.43	7.96082e+07
11900	0.539917	0.224392	0.17661	0.00595704	0.00029028	4483.77	8.8722e+07
12000	0.564135	0.224341	0.188227	0.00651748	0.000290432	4618.67	9.86873e+07
12100	0.588955	0.224142	0.200344	0.00706978	0.000290424	4753.98	1.0956e+08
12200	0.614402	0.223786	0.212967	0.00759082	0.000290245	4889.54	1.21398e+08
12300	0.640495	0.223264	0.226086	0.0082562	0.000289888	5025.23	1.34257e+08
12400	0.667245	0.222568	0.239711	0.00289515	0.000289344	5160.9	1.48196e+08
12500	0.694625	0.221691	0.253818	0.00959805	0.000288603	5296.48	1.63273e+08
12600	0.723535	0.220663	0.268423	0.00574135	0.000287697	5439.01	1.79258e+08
12700	0.753243	0.219454	0.283492	0.0110971	0.000286593	5583.16	1.96381e+08
12800	0.783519	0.218051	0.299029	0.0119195	0.000285278	5727.5	2.14741e+08
12900	0.814324	0.21645	0.315015	0.0127535	0.000283746	5872.08	2.34383e+08
13000	0.845666	0.214642	0.33161	0.0119463	0.000281985	6017.13	2.55402e+08
13100	0.877421	0.212637	0.348462	0.0127287	0.000280006	6162.2	2.77738e+08
13200	0.909592	0.21043	0.365699	0.0135302	0.000277801	6307.5	3.01468e+08
13300	0.94214	0.208023	0.383294	0.0143495	0.000275369	6453	3.26619e+08
13400	0.975041	0.205419	0.401214	0.0151844	0.00027271	6598.24	3.53224e+08
13500	1.00831	0.202621	0.419423	0.0160324	0.000269827	6741.62	3.81337e+08
13600	1.04197	0.199637	0.437881	0.0168909	0.000266723	6882.39	4.10992e+08
13700	1.07605	0.196474	0.456544	0.0177572	0.000263404	7020.92	4.42189e+08
13800	1.11055	0.193142	0.475364	0.0186284	0.000259874	7157.64	4.74915e+08
13900	1.14546	0.18965	0.494289	0.0195017	0.000256143	7292.91	5.09148e+08
14000	1.18074	0.186011	0.513264	0.0203742	0.00025222	7427.1	5.44856e+08
14100	1.2164	0.182237	0.53223	0.0212428	0.000248113	7560.52	5.81996e+08
14200	1.2524	0.178343	0.551121	0.0221046	0.000243837	7693.43	6.20513e+08
14300	1.28909	0.174361	0.569873	0.0229566	0.000239419	7828.2	6.60138e+08
14400	1.32648	0.170306	0.588415	0.0237959	0.000234875	7964.96	7.00769e+08
14500	1.3642	0.166175	0.606674	0.0246176	0.0002302	8101.73	7.42525e+08
14600	1.40229	0.161973	0.624835	0.0247134	0.000225397	8238.73	7.85438e+08
14700	1.44067	0.157737	0.642327	0.0254726	0.000220505	8375.43	8.29187e+08
14800	1.47939	0.153471	0.659305	0.0262095	0.00021553	8511.94	8.73774e+08
14900	1.51843	0.149191	0.675688	0.0269206	0.000210486	8648.17	9.19088e+08
15000	1.55777	0.144912	0.691397	0.0276044	0.000205389	8784.01	9.65005e+08
15100	1.59738	0.140647	0.706349	0.0282585	0.000200257	8919.39	1.0114e+09
15200	1.63728	0.136403	0.720644	0.0285571	0.000195096	9054.33	1.05823e+09
15300	1.67737	0.132205	0.733862	0.0291404	0.000189937	9188.46	1.10517e+09
15400	1.71764	0.128059	0.746092	0.0296883	0.000184789	9321.79	1.15218e+09
15500	1.75806	0.123976	0.757263	0.0302008	0.000179665	9454.22	1.1991e+09
15600	1.79859	0.119964	0.767307	0.0306757	0.000174578	9585.62	1.24579e+09
15700	1.8392	0.116031	0.776203	0.0310557	0.00016954	9715.92	1.29212e+09
15800	1.87984	0.112188	0.783812	0.0314554	0.000164567	9844.98	1.33789e+09
15900	1.9205	0.108439	0.790126	0.0318166	0.000159667	9972.72	1.38299e+09
16000	1.96112	0.10479	0.795101	0.0321389	0.000154851	10099.1	1.42726e+09
16100	2.00171	0.101245	0.798705	0.0324224	0.000150127	10224	1.47057e+09
16200	2.04228	0.0978086	0.800913	0.0326671	0.000145504	10347.5	1.51278e+09
16300	2.08284	0.0944834	0.801708	0.0328731	0.000140989	10469.4	1.55377e+09
16400	2.1234	0.0912713	0.801085	0.0330409	0.000136587	10589.8	1.59342e+09
16500	2.16396	0.0881737	0.799048	0.0331711	0.000132305	10708.6	1.63162e+09
16600	2.20451	0.0851913	0.795611	0.0332643	0.000128147	10825.9	1.66826e+09
16700	2.245	0.0823239	0.790797	0.0333214	0.000124115	10941.6	1.70326e+09
16800	2.28542	0.0795713	0.784639	0.0333434	0.000120214	11055.8	1.73653e+09
16900	2.32618	0.0768504	0.779559	0.031464	0.000116326	11170	1.7696e+09
17000	2.36657	0.0742889	0.771869	0.0307057	0.000112638	11281.8	1.79995e+09
17100	2.40669	0.0718607	0.762314	0.0304543	0.000109115	11391.5	1.82796e+09
17200	2.44662	0.069549	0.751391	0.0303535	0.000105737	11499.5	1.85388e+09
17300	2.48639	0.0673431	0.739409	0.0302267	0.000102491	11606	1.87785e+09
17400	2.526	0.0652406	0.726443	0.0300751	9.93765e-05	11710.9	1.89986e+09
17500	2.56543	0.0632385	0.712576	0.0299001	9.63916e-05	11814.3	1.91991e+09
17600	2.60469	0.0613339	0.697894	0.029703	9.35341e-05	11916.2	1.93802e+09
17700	2.64376	0.0595237	0.682485	0.0294853	9.08018e-05	12016.5	1.95419e+09
17800	2.68264	0.0578047	0.666438	0.0292486	8.8192e-05	12115.4	1.96847e+09
17900	2.72133	0.0561736	0.649842	0.028994	8.57017e-05	12212.7	1.98089e+09
18000	2.75983	0.0546272	0.632788	0.0287231	8.33279e-05	12308.5	1.9915e+09
18100	2.79814	0.0531623	0.615363	0.0284371	8.10673e-05	12402.8	2.00035e+09
18200	2.83627	0.0517755	0.597653	0.0281376	7.89163e-05	12495.6	2.00749e+09
18300	2.8742	0.0504636	0.57974	0.0278258	7.68715e-05	12587	2.01298e+09
18400	2.91195	0.0492235	0.561703	0.0275029	7.49292e-05	12677	2.0169e+09
18500	2.94952	0.0480518	0.543616	0.0271703	7.30858e-05	12765.5	2.01931e+09
18600	2.98754	0.0469539	0.525552	0.0268294	7.13483e-05	12855	2.01985e+09
18700	3.02627	0.0459293	0.507574	0.0264813	6.97162e-05	12946.5	2.01847e+09
18800	3.06489	0.0449642	0.489744	0.026127	6.81722e-05	13036.6	2.01578e+09
18900	3.1034	0.044056	0.472116	0.0257676	6.67128e-05	13125.5	2.01187e+09
19000	3.14179	0.0432019	0.454739	0.0254041	6.53343e-05	13213.1	2.0068e+09
19100	3.18006	0.0423991	0.43766	0.0250376	6.40332e-05	13299.6	2.00066e+09
19200	3.2182	0.0416451	0.420917	0.0246689	6.28061e-05	13384.9	1.99351e+09
19300	3.25612	0.0409488	0.404291	0.0244396	6.16675e-05	13468.8	1.98517e+09
19400	3.29378	0.0403138	0.387702	0.0244111	6.06237e-05	13551.2	1.97561e+09
19500	3.33044	0.0398294	0.369285	0.0256388	5.98172e-05	13629.7	1.96292e+09
19600	3.36804	0.0392473	0.354264	0.0252299	5.88543e-05	13710.5	1.95247e+09
19700	3.40552	0.0387023	0.339709	0.0248226	5.79492e-05	13790.3	1.94137e+09
19800	3.44288	0.0381926	0.325631	0.0244177	5.7099e-05	13869	1.92966e+09
19900	3.48015	0.037716	0.312038	0.0240159	5.63008e-05	13946.7	1.91742e+09
20000	3.51733	0.0372708	0.298938	0.0236179	5.5552e-05	14023.4	1.90471e+09
20100	3.55443	0.0368551	0.286333	0.0232242	5.48499e-05	14099.1	1.89157e+09
20200	3.59144	0.0364673	0.274224	0.0228353	5.41921e-05	14173.8	1.87806e+09
20300	3.62836	0.0361057	0.262609	0.0224518	5.3576e-05	14247.5	1.86423e+09
20400	3.6652	0.0357688	0.251485	0.0220741	5.29994e-05	14320.2	1.85012e+09
20500	3.70195	0.0354551	0.240846	0.0217027	5.246e-05	14391.7	1.83579e+09
20600	3.73861	0.035163	0.230686	0.0213379	5.19557e-05	14462.2	1.82128e+09
20700	3.77519	0.0348913	0.220998	0.0209802	5.14844e-05	14531.7	1.80662e+09
20800	3.81166	0.0346386	0.211772	0.0206299	5.10441e-05	14600	1.79185e+09
20900	3.84805	0.0344037	0.202999	0.0202872	5.06328e-05	14667.3	1.77701e+09
21000	3.88434	0.0341853	0.19467	0.0199524	5.02488e-05	14733.4	1.76213e+09
21100	3.92053	0.0339823	0.186772	0.0196259	4.98903e-05	14798.3	1.74724e+09
21200	3.95662	0.0337936	0.179296	0.0193078	4.95556e-05	14862.1	1.73237e+09
21300	3.99261	0.033618	0.172231	0.0189983	4.9243e-05	14924.8	1.71755e+09
21400	4.0285	0.0334546	0.165565	0.0186976	4.89509e-05	14986.2	1.70281e+09
21500	4.06811	0.0333333	0.159288	0.0184081	4.87193e-05	15058.7	1.68666e+09
21600	4.10822	0.0332263	0.153387	0.0181282	4.85109e-05	15131.8	1.67047e+09
21700	4.14831	0.0331286	0.147853	0.0178577	4.83188e-05	15203.7	1.65445e+09
21800	4.18837	0.0330391	0.142675	0.0175968	4.81414e-05	15274.5	1.63862e+09
21900	4.22839	0.032957	0.137842	0.0173456	4.79774e-05	15344	1.62301e+09
22000	4.26838	0.0328815	0.133344	0.0171042	4.78255e-05	15412.3	1.60764e+09
22100	4.30828	0.0328157	0.129136	0.0168991	4.76912e-05	15479.1	1.59244e+09
22200	4.34817	0.0327506	0.125282	0.0166766	4.75595e-05	15544.7	1.57757e+09
22300	4.38799	0.0326895	0.121736	0.016464	4.74362e-05	15608.9	1.56299e+09
22400	4.42775	0.0326315	0.118489	0.0162614	4.73198e-05	15671.6	1.54869e+09
22500	4.46743	0.032576	0.115533	0.0160686	4.72094e-05	15732.9	1.53469e+09
22600	4.50703	0.032522	0.11286	0.0158858	4.71037e-05	15792.6	1.52102e+09
22700	4.54653	0.032469	0.110463	0.0157127	4.70016e-05	15850.6	1.50766e+09
22800	4.58592	0.0324161	0.108336	0.0155495	4.6902e-05	15907.1	1.49465e+09
22900	4.6252	0.0323626	0.106471	0.015396	4.68038e-05	15961.8	1.48198e+09
23000	4.66435	0.0323079	0.104863	0.0152521	4.6706e-05	16014.7	1.46966e+09
23100	4.70336	0.0322513	0.103506	0.0151178	4.66076e-05	16065.8	1.45771e+09
23200	4.74222	0.032192	0.102396	0.0149929	4.65076e-05	16115	1.44613e+09
23300	4.78093	0.0321295	0.101525	0.0148773	4.6405e-05	16162.3	1.43492e+09
23400	4.81922	0.0320862	0.100783	0.0148824	4.63368e-05	16206.9	1.42379e+09
23500	4.85757	0.0320152	0.100388	0.0147819	4.6226e-05	16250.2	1.41336e+09
23600	4.89573	0.0319392	0.10022	0.0146902	4.611e-05	16291.4	1.40333e+09
23700	4.93372	0.0318581	0.100281	0.0146073	4.59886e-05	16330.7	1.39367e+09
23800	4.97164	0.0317747	0.100596	0.0145333	4.5865e-05	16368.8	1.3843e+09
23900	5.00935	0.0316851	0.101132	0.0144676	4.57343e-05	16404.8	1.37533e+09
24000	5.04686	0.0315889	0.101885	0.0144099	4.55959e-05	16438.7	1.36675e+09
24100	5.08415	0.0314858	0.102851	0.01436	4.54491e-05	16470.5	1.35857e+09
24200	5.12122	0.0313752	0.104027	0.014326	4.52932e-05	16500.2	1.35079e+09
24300	5.15806	0.0312569	0.105411	0.0142912	4.51278e-05	16527.6	1.34341e+09
24400	5.19465	0.0311306	0.106998	0.0142634	4.49523e-05	16552.9	1.33643e+09
24500	5.23101	0.030996	0.108785	0.0142422	4.47663e-05	16576	1.32984e+09
24600	5.26711	0.0308528	0.11077	0.0142273	4.45694e-05	16596.9	1.32365e+09
24700	5.30297	0.030701	0.112947	0.0142184	4.43611e-05	16615.6	1.31786e+09
24800	5.33857	0.0305402	0.115315	0.0142151	4.41413e-05	16632.1	1.31247e+09
24900	5.37392	0.0303704	0.117868	0.014217	4.39097e-05	16646.4	1.30746e+09
25000	5.40901	0.0301916	0.120602	0.0142238	4.3666e-05	16658.7	1.30284e+09
25100	5.44385	0.0300037	0.123513	0.014235	4.34102e-05	16668.8	1.2986e+09
25200	5.47842	0.0298068	0.126595	0.0142538	4.31423e-05	16676.8	1.29474e+09
25300	5.50652	0.0295101	0.129948	0.0142132	4.27337e-05	16661.3	1.27577e+09
25400	5.54678	0.029386	0.133254	0.0142981	4.25699e-05	16686.8	1.28813e+09
25500	5.58057	0.0291624	0.136819	0.0143237	4.22655e-05	16688.8	1.28537e+09
25600	5.61411	0.0289302	0.140533	0.0143519	4.19494e-05	16688.9	1.28296e+09
25700	5.64739	0.0286897	0.144389	0.0143823	4.16215e-05	16687.2	1.28089e+09
25800	5.68042	0.0284411	0.14838	0.0144144	4.12823e-05	16683.8	1.27916e+09
25900	5.71321	0.0281847	0.152497	0.0144479	4.09321e-05	16678.6	1.27775e+09
26000	5.74576	0.0279208	0.156732	0.0144824	4.05711e-05	16671.8	1.27666e+09
26100	5.77807	0.0276498	0.161078	0.0145176	4.01999e-05	16663.5	1.27587e+09
26200	5.81016	0.027372	0.165524	0.014553	3.98189e-05	16653.7	1.27538e+09
26300	5.84204	0.0270879	0.170062	0.0145884	3.94285e-05	16642.6	1.27517e+09
26400	5.8737	0.0267979	0.174681	0.0146234	3.90294e-05	16630.2	1.27522e+09
26500	5.90517	0.0265025	0.17937	0.0146577	3.8622e-05	16616.6	1.27554e+09
26600	5.93646	0.026202	0.18412	0.0146909	3.82069e-05	16601.9	1.2761e+09
26700	5.96756	0.0258969	0.188918	0.0147227	3.77847e-05	16586.2	1.27688e+09
26800	5.99851	0.0255878	0.193754	0.014753	3.73562e-05	16569.6	1.27789e+09
26900	6.0293	0.0252751	0.198614	0.0147813	3.69217e-05	16552.2	1.27909e+09
27000	6.05995	0.0249593	0.203488	0.0148075	3.64821e-05	16534.1	1.28048e+09
27100	6.09048	0.0246409	0.208363	0.0148313	3.6038e-05	16515.4	1.28204e+09
27200	6.1209	0.0243204	0.213226	0.0148526	3.559e-05	16496.2	1.28376e+09
27300	6.15121	0.0239982	0.218064	0.014871	3.51387e-05	16476.6	1.28561e+09
27400	6.18144	0.0236747	0.222865	0.0148865	3.46848e-05	16456.6	1.28759e+09
27500	6.2116	0.0233506	0.227616	0.0148988	3.4229e-05	16436.4	1.28969e+09
27600	6.2417	0.0230261	0.232303	0.0149079	3.37717e-05	16416.1	1.29187e+09
27700	6.27175	0.0227018	0.236916	0.0149136	3.33137e-05	16395.7	1.29414e+09
27800	6.30177	0.0223781	0.24144	0.0149158	3.28556e-05	16375.2	1.29647e+09
27900	6.33178	0.0220553	0.245864	0.0149144	3.23978e-05	16354.9	1.29884e+09
28000	6.36178	0.0217338	0.250175	0.0149093	3.1941e-05	16334.8	1.30125e+09
28100	6.39178	0.0214141	0.254362	0.0149005	3.14857e-05	16314.8	1.30368e+09
28200	6.42181	0.0210963	0.258417	0.0148833	3.10323e-05	16295.2	1.30611e+09
28300	6.45234	0.0207877	0.262434	0.0148631	3.05904e-05	16278.5	1.30825e+09
28400	6.483	0.0204827	0.266302	0.0148465	3.01527e-05	16262.5	1.31032e+09
28500	6.51373	0.0201806	0.270007	0.0148263	2.97183e-05	16247.1	1.31234e+09
28600	6.54455	0.0198818	0.273538	0.0148023	2.92878e-05	16232.4	1.3143e+09
28700	6.57547	0.0195865	0.276887	0.0147748	2.88614e-05	16218.2	1.31618e+09
28800	6.6065	0.0192948	0.280044	0.0147436	2.84394e-05	16204.8	1.31798e+09
28900	6.63765	0.019007	0.283003	0.0147088	2.80223e-05	16192	1.31969e+09
29000	6.66892	0.0187233	0.285757	0.0146706	2.76103e-05	16180.1	1.32128e+09
29100	6.70033	0.0184438	0.288298	0.0146289	2.72036e-05	16168.9	1.32276e+09
29200	6.73188	0.0181687	0.290623	0.0145837	2.68025e-05	16158.5	1.32412e+09
29300	6.76357	0.0178981	0.292726	0.0145353	2.64072e-05	16148.9	1.32534e+09
29400	6.79542	0.0176321	0.294603	0.0144836	2.6018e-05	16140.2	1.32642e+09
29500	6.82742	0.0173708	0.296252	0.0144287	2.56349e-05	16132.3	1.32736e+09
29600	6.85959	0.0171143	0.29767	0.0143708	2.52581e-05	16125.2	1.32813e+09
29700	6.89193	0.0168627	0.298857	0.0143099	2.48878e-05	16119.1	1.32875e+09
29800	6.92444	0.016616	0.29981	0.0142461	2.45241e-05	16113.8	1.3292e+09
29900	6.95712	0.0163742	0.300532	0.0141796	2.41671e-05	16109.4	1.32948e+09
30000	6.98998	0.0161374	0.301022	0.0141103	2.38168e-05	16105.9	1.32959e+09
