# Supplementary material for: Cross-Code Verification for Improved Thermophysical Properties of Argon, Krypton and Xenon Plasmas
Source: Entropy (Basel). 2026 Jul 22;28(7):830. doi: 10.3390/e28070830 (PMC13409251; doi:10.3390/e28070830)
Supplement: Supplementary file 1 [file entropy-28-00830-s001.zip › Ar_Kr_Xe_Data/Transport Properties/Argon/Phenomenological/TP_Ar Transport 20 atm.csv]

Th [K]	λₑ [W/(m·K)]	λₕ [W/(m·K)]	λᵣ [W/(m·K)]	λint [W/(m·K)]	μ [Pa·s]	σ [S/m]	HeatExchange[J]
300	5.0374e-24	0.0179976	6.07048e-23	-6.15091e-17	2.31015e-05	5.43998e-19	2.8653e-15
400	6.75047e-24	0.0226154	6.07169e-23	3.8384e-17	2.9065e-05	7.64032e-19	1.44051e-15
500	8.0853e-24	0.0267566	6.07341e-23	-9.08523e-18	3.44223e-05	1.07891e-18	8.8039e-16
600	9.66184e-24	0.0305521	6.0608e-23	-1.04178e-17	3.9335e-05	1.43654e-18	6.06955e-16
700	1.14445e-23	0.0340771	6.09425e-23	5.83271e-18	4.38948e-05	1.73465e-18	4.56873e-16
800	1.35609e-23	0.0374003	6.12076e-23	3.85419e-17	4.819e-05	1.96345e-18	3.68492e-16
900	1.54215e-23	0.0405619	6.12847e-23	-3.48882e-17	5.22723e-05	2.06443e-18	3.20166e-16
1000	1.75185e-23	0.0436033	6.14435e-23	1.0508e-16	5.61972e-05	2.20129e-18	2.88528e-16
1100	1.93409e-23	0.0465507	6.15817e-23	-8.01914e-18	5.99994e-05	2.26363e-18	2.76651e-16
1200	2.10385e-23	0.0494066	6.15659e-23	8.52081e-17	6.36818e-05	2.3633e-18	2.71567e-16
1300	2.275e-23	0.0521823	6.15115e-23	-3.604e-17	6.72598e-05	2.5022e-18	2.6929e-16
1400	2.43284e-23	0.0548854	6.15504e-23	7.58873e-17	7.07447e-05	2.6225e-18	2.72901e-16
1500	2.57706e-23	0.0575309	6.17522e-23	1.19393e-16	7.41561e-05	2.70044e-18	2.83247e-16
1600	5.06268e-23	0.0601245	1.69565e-22	-1.45627e-16	7.7502e-05	5.18369e-18	5.51862e-16
1700	8.91223e-20	0.0626627	1.16181e-22	3.25353e-17	8.07774e-05	9.08128e-15	9.57743e-13
1800	1.21182e-21	0.0651505	1.44916e-18	1.35361e-16	8.39883e-05	1.23095e-16	1.28669e-14
1900	4.50729e-16	0.0675877	1.06017e-21	1.17077e-17	8.71343e-05	4.52401e-11	4.76364e-09
2000	2.04803e-20	0.0699761	1.36911e-16	-5.33585e-16	9.02176e-05	2.0109e-15	2.16866e-13
2100	1.59414e-13	0.0723215	2.98681e-20	-9.73335e-15	9.32458e-05	1.52812e-08	1.69414e-06
2200	1.06463e-17	0.0746316	1.73267e-14	7.90737e-16	9.62283e-05	9.73881e-13	1.14538e-10
2300	1.77778e-13	0.0769014	5.66152e-17	1.86955e-16	9.91585e-05	1.55628e-08	1.93146e-06
2400	1.07528e-14	0.079134	2.67502e-14	4.21275e-17	0.00010204	9.11777e-10	1.17316e-07
2500	2.19949e-13	0.0813328	2.86373e-14	-1.85172e-15	0.000104878	1.81438e-08	2.4053e-06
2600	8.58442e-13	0.0834996	1.26837e-13	4.8197e-17	0.000107675	6.89477e-08	9.39963e-06
2700	3.27571e-12	0.0856346	4.66022e-13	3.45843e-16	0.00011043	2.5562e-07	3.58977e-05
2800	1.1351e-11	0.0877373	1.56268e-12	4.90531e-16	0.000113143	8.56431e-07	0.000124638
2900	3.61266e-11	0.0898202	4.81907e-12	6.00289e-17	0.000115832	2.62539e-06	0.000398012
3000	1.06515e-10	0.0918879	1.37868e-11	7.5993e-16	0.000118501	7.43489e-06	0.00117828
3100	2.93145e-10	0.0939381	3.68577e-11	2.17653e-15	0.000121147	1.96132e-05	0.0032569
3200	7.57832e-10	0.0959687	9.26654e-11	4.87641e-15	0.000123768	4.86044e-05	0.00845591
3300	1.85003e-09	0.0979783	2.20321e-10	1.09836e-14	0.000126361	0.000113982	0.0207283
3400	4.28901e-09	0.0999674	4.97838e-10	2.50553e-14	0.000128927	0.000253734	0.0482301
3500	9.48102e-09	0.101938	1.07376e-09	1.14256e-14	0.000131467	0.000535882	0.107098
3600	2.00725e-08	0.103889	2.21922e-09	1.21375e-13	0.000133983	0.00108533	0.227638
3700	4.08525e-08	0.105816	4.41033e-09	3.8256e-13	0.000136465	0.00212564	0.464437
3800	8.00724e-08	0.107714	8.45404e-09	6.65451e-13	0.000138908	0.00402652	0.912969
3900	1.51566e-07	0.109586	1.56743e-08	1.24276e-12	0.000141318	0.00739076	1.73429
4000	2.77925e-07	0.11144	2.81792e-08	2.3029e-12	0.000143703	0.0131749	3.19136
4100	4.95036e-07	0.113279	4.92342e-08	4.42843e-12	0.00014607	0.0228494	5.70106
4200	8.58309e-07	0.115108	8.37703e-08	8.63277e-12	0.000148424	0.0386086	9.90764
4300	1.45129e-06	0.11693	1.3906e-07	1.58776e-11	0.000150769	0.0636421	16.7823
4400	2.39679e-06	0.118745	2.25599e-07	2.86402e-11	0.000153106	0.102436	27.7652
4500	3.87086e-06	0.120553	3.5823e-07	5.16297e-11	0.000155435	0.161122	44.9682
4600	6.12093e-06	0.122355	5.57548e-07	9.02093e-11	0.000157756	0.248101	71.3807
4700	9.48861e-06	0.124151	8.51644e-07	1.54045e-10	0.00016007	0.374686	111.166
4800	1.44373e-05	0.125944	1.2782e-06	2.63503e-10	0.000162381	0.555828	170.034
4900	2.15908e-05	0.127736	1.88702e-06	4.32011e-10	0.000164691	0.810816	255.691
5000	3.17773e-05	0.129524	2.74295e-06	7.08954e-10	0.000166995	1.16412	378.364
5100	4.60705e-05	0.131304	3.92939e-06	1.14758e-09	0.00016929	1.64644	551.493
5200	6.58479e-05	0.133074	5.55219e-06	1.83556e-09	0.000171572	2.29546	792.456
5300	9.27838e-05	0.134832	7.74416e-06	2.89041e-09	0.000173837	3.15699	1124.63
5400	0.000128927	0.136575	1.06702e-05	4.49504e-09	0.000176082	4.28584	1578.32
5500	0.00017688	0.138302	1.45326e-05	6.90408e-09	0.000178304	5.74566	2190.23
5600	0.000239871	0.140012	1.95779e-05	1.0482e-08	0.000180505	7.61174	3005.15
5700	0.000321787	0.141707	2.61029e-05	1.57322e-08	0.000182685	9.96606	4077.63
5800	0.000427214	0.143388	3.44624e-05	2.33567e-08	0.000184847	12.9002	5475.06
5900	0.000561607	0.145056	4.5077e-05	3.43098e-08	0.000186991	16.5221	7279.53
6000	0.000731304	0.146712	5.84416e-05	4.95399e-08	0.000189119	20.9412	9590.49
6100	0.000943914	0.148356	7.51341e-05	7.1217e-08	0.000191231	26.2657	12525.8
6200	0.00120846	0.149989	9.58247e-05	1.01403e-07	0.000193329	32.6023	16224.9
6300	0.00153548	0.151612	0.000121286	1.4355e-07	0.000195413	40.0481	20852.5
6400	0.00193463	0.153225	0.000152403	2.01336e-07	0.000197485	48.6889	26620
6500	0.00240602	0.15483	0.000190183	2.79379e-07	0.000199548	58.5989	33849.9
6600	0.00295864	0.156429	0.000235766	3.8448e-07	0.000201602	69.9351	42861.4
6700	0.00360551	0.158024	0.00029044	5.24922e-07	0.000203652	82.798	54008.7
6800	0.00436156	0.159616	0.000355644	7.11144e-07	0.000205699	97.2194	67699.9
6900	0.00524838	0.161206	0.000432986	9.56258e-07	0.000207743	113.375	84369.3
7000	0.00628263	0.162795	0.000524252	1.25661e-06	0.000209787	131.249	104568
7100	0.00747973	0.164384	0.000631416	1.69184e-06	0.000211831	150.881	128958
7200	0.0088558	0.165972	0.000756654	2.1822e-06	0.000213876	172.34	158312
7300	0.010437	0.16756	0.000902351	2.91257e-06	0.00021592	195.998	193441
7400	0.0122323	0.169147	0.00107112	3.78499e-06	0.000217963	221.665	235465
7500	0.0142565	0.170731	0.00126579	5.02646e-06	0.000220005	249.404	285631
7600	0.016523	0.172314	0.00148945	6.47232e-06	0.000222044	279.287	345403
7700	0.0190457	0.173893	0.00174544	8.28695e-06	0.000224079	311.401	416468
7800	0.0218387	0.175469	0.00203735	1.0157e-05	0.00022611	345.857	500759
7900	0.024943	0.177041	0.00236904	1.28132e-05	0.000228136	383.281	600112
8000	0.0282993	0.178608	0.00274632	1.6407e-05	0.000230157	423.634	718623
8100	0.0317797	0.180172	0.00317208	2.05269e-05	0.000232173	466.385	860688
8200	0.0354033	0.18173	0.00365103	2.55391e-05	0.000234182	511.563	1.03017e+06
8300	0.0392055	0.183283	0.00418719	3.35724e-05	0.000236184	559.172	1.23087e+06
8400	0.0432803	0.184831	0.00478815	4.273e-05	0.000238179	609.955	1.46747e+06
8500	0.0477063	0.186371	0.00545836	4.97689e-05	0.000240164	664.37	1.74363e+06
8600	0.0524907	0.187904	0.00620296	5.83419e-05	0.000242141	721.892	2.06547e+06
8700	0.0576749	0.18943	0.00703009	6.7489e-05	0.000244106	782.799	2.44054e+06
8800	0.0632649	0.190947	0.00794537	9.37716e-05	0.000246061	847.09	2.87654e+06
8900	0.0692685	0.192455	0.0089551	9.4291e-05	0.000248003	914.782	3.38247e+06
9000	0.0757013	0.193954	0.010068	0.000137959	0.000249934	986	3.96976e+06
9100	0.0825624	0.195443	0.0112902	0.000165346	0.000251852	1060.67	4.64992e+06
9200	0.0898612	0.196923	0.0126309	0.000210306	0.000253757	1138.84	5.43766e+06
9300	0.0976686	0.198393	0.0140972	0.0002102	0.000255649	1221.22	6.34357e+06
9400	0.106174	0.199853	0.0156986	0.000198383	0.000257528	1309.73	7.37297e+06
9500	0.11516	0.201302	0.0174429	0.000313234	0.000259393	1401.89	8.55517e+06
9600	0.12463	0.202741	0.0193404	0.000315975	0.000261244	1497.67	9.91188e+06
9700	0.134577	0.204168	0.0213992	0.000300392	0.000263081	1596.91	1.14657e+07
9800	0.145003	0.205584	0.02363	0.000420036	0.000264902	1699.53	1.32434e+07
9900	0.155926	0.206987	0.0260419	0.000448657	0.000266707	1805.48	1.52723e+07
10000	0.167381	0.208378	0.0286457	0.000680127	0.000268496	1914.78	1.75838e+07
10100	0.179396	0.209755	0.0314512	0.00125002	0.000270268	2027.37	2.02113e+07
10200	0.191909	0.211116	0.0344691	0.00145458	0.00027202	2141.39	2.32051e+07
10300	0.204814	0.212461	0.0377106	0.00146684	0.000273751	2254.03	2.66291e+07
10400	0.218157	0.213788	0.0411858	5.60953e-05	0.000275459	2365.41	3.05316e+07
10500	0.231997	0.215094	0.0449065	0.00267289	0.000277142	2476.19	3.49635e+07
10600	0.246378	0.216377	0.0488847	0.00212827	0.000278797	2587.06	3.99772e+07
10700	0.261342	0.217636	0.0531267	0.00079072	0.000280422	2698.77	4.56293e+07
10800	0.276926	0.218867	0.0576488	0.00192007	0.000282013	2812.05	5.19801e+07
10900	0.293157	0.220069	0.0624606	0.00214118	0.000283568	2927.59	5.90917e+07
11000	0.310056	0.221236	0.0675727	0.00241778	0.000285082	3045.98	6.70315e+07
11100	0.327612	0.222367	0.0729972	0.00267376	0.000286553	3167.25	7.58782e+07
11200	0.345796	0.223457	0.0787431	0.0030024	0.000287975	3291.2	8.57159e+07
11300	0.36458	0.224501	0.0848224	0.00198063	0.000289344	3417.63	9.66366e+07
11400	0.383945	0.225497	0.0912438	0.00374968	0.000290656	3546.35	1.08739e+08
11500	0.40389	0.226437	0.0980214	0.00647097	0.000291903	3677.16	1.22124e+08
11600	0.424687	0.227321	0.105157	0.00454235	0.000293086	3812.14	1.36798e+08
11700	0.446637	0.22815	0.112666	0.00503459	0.000294205	3953.5	1.5273e+08
11800	0.469246	0.228909	0.120556	0.00551575	0.000295245	4096.71	1.70217e+08
11900	0.492525	0.229593	0.128833	0.00402561	0.000296199	4241.53	1.89377e+08
12000	0.516502	0.230196	0.137503	0.00666046	0.00029706	4387.76	2.10332e+08
12100	0.541206	0.23071	0.146577	0.00969551	0.000297822	4535.2	2.33211e+08
12200	0.566671	0.231128	0.156059	0.00780581	0.000298477	4683.68	2.58147e+08
12300	0.592938	0.231444	0.165982	0.00770313	0.000299016	4833.05	2.8529e+08
12400	0.620004	0.23165	0.176291	0.00838446	0.000299434	4983	3.14742e+08
12500	0.647859	0.231739	0.187017	0.00910499	0.000299721	5133.44	3.46664e+08
12600	0.676466	0.231703	0.198159	0.0098648	0.000299871	5284.38	3.81192e+08
12700	0.705853	0.231537	0.209718	0.0106638	0.000299877	5436.36	4.18415e+08
12800	0.736531	0.231252	0.221692	0.0115015	0.00029975	5593.49	4.58047e+08
12900	0.767896	0.230824	0.234075	0.0123774	0.000299466	5751.41	5.00613e+08
13000	0.79991	0.230246	0.246863	0.0132905	0.000299018	5910.16	5.46234e+08
13100	0.832534	0.229513	0.260048	0.0142398	0.000298398	6069.73	5.95033e+08
13200	0.865731	0.228619	0.273619	0.0152238	0.000297602	6230.14	6.47126e+08
13300	0.899456	0.227559	0.287566	0.0162409	0.000296622	6391.36	7.02625e+08
13400	0.933697	0.226328	0.301919	0.0168348	0.000295454	6552.83	7.61707e+08
13500	0.968437	0.224926	0.316579	0.0178815	0.000294095	6712.22	8.24509e+08
13600	1.00372	0.223348	0.331565	0.0189532	0.000292541	6868.47	8.91238e+08
13700	1.03957	0.221593	0.346855	0.020048	0.000290788	7022.06	9.61966e+08
13800	1.07602	0.219659	0.362457	0.0209399	0.000288835	7173.58	1.03678e+09
13900	1.11302	0.217549	0.378287	0.0220608	0.000286683	7323.46	1.11564e+09
14000	1.15056	0.215265	0.39435	0.0231514	0.000284329	7472.22	1.19861e+09
14100	1.18864	0.212808	0.410599	0.0242953	0.000281777	7620.31	1.28565e+09
14200	1.22723	0.210185	0.427006	0.0254454	0.000279029	7768.1	1.37674e+09
14300	1.26631	0.207399	0.443534	0.0265997	0.000276087	7915.95	1.47183e+09
14400	1.30589	0.204457	0.460141	0.0277549	0.000272957	8064.17	1.57084e+09
14500	1.34609	0.201345	0.47729	0.0266747	0.000269619	8213.62	1.67436e+09
14600	1.38666	0.198114	0.493984	0.0277233	0.000266128	8363.13	1.781e+09
14700	1.42784	0.194741	0.510892	0.0277449	0.000262454	8513.48	1.89163e+09
14800	1.46948	0.19126	0.527461	0.02873	0.000258634	8663.97	2.0054e+09
14900	1.51165	0.187671	0.543877	0.0296994	0.000254664	8814.79	2.12247e+09
15000	1.55432	0.183986	0.560084	0.0306507	0.000250556	8965.83	2.24265e+09
15100	1.59749	0.180217	0.576026	0.0315817	0.00024632	9117.01	2.36574e+09
15200	1.64168	0.176402	0.591645	0.0324874	0.000241994	9271.26	2.49056e+09
15300	1.68676	0.172544	0.606929	0.0332457	0.00023758	9427.68	2.61711e+09
15400	1.73222	0.168639	0.62176	0.0340165	0.000233076	9583.7	2.74573e+09
15500	1.77802	0.164702	0.63607	0.0348064	0.000228495	9739.15	2.87613e+09
15600	1.82411	0.160743	0.649806	0.0355897	0.00022385	9893.89	3.00801e+09
15700	1.87046	0.156776	0.662919	0.0363412	0.000219153	10047.8	3.14108e+09
15800	1.91709	0.152795	0.675673	0.0364457	0.0002144	10201.1	3.27557e+09
15900	1.9638	0.148842	0.687391	0.0371073	0.000209637	10352.9	3.41007e+09
16000	2.01062	0.144913	0.698317	0.0377297	0.000204862	10503.5	3.54475e+09
16100	2.05753	0.141018	0.708395	0.0383123	0.000200086	10652.8	3.67923e+09
16200	2.10456	0.137166	0.717577	0.0388541	0.000195321	10800.7	3.81316e+09
16300	2.15174	0.133363	0.725884	0.0392591	0.000190576	10947.2	3.9463e+09
16400	2.19906	0.129623	0.733142	0.0397168	0.000185868	11092.2	4.07803e+09
16500	2.24655	0.12595	0.739379	0.0401315	0.000181204	11235.6	4.20811e+09
16600	2.29416	0.12235	0.744558	0.0404456	0.000176594	11377.5	4.33619e+09
16700	2.34186	0.118829	0.748662	0.0408328	0.000172046	11517.8	4.4619e+09
16800	2.38959	0.115392	0.751661	0.0411197	0.00016757	11656.5	4.58492e+09
16900	2.43731	0.112042	0.753542	0.0413644	0.000163171	11793.6	4.70491e+09
17000	2.485	0.108784	0.754297	0.0415673	0.000158858	11929.1	4.82158e+09
17100	2.53263	0.105619	0.753925	0.0417285	0.000154635	12062.9	4.93463e+09
17200	2.58055	0.102495	0.753761	0.0406021	0.000150433	12196.6	5.04664e+09
17300	2.62833	0.0994771	0.752289	0.039706	0.000146342	12328.4	5.15418e+09
17400	2.6757	0.0966005	0.748684	0.0397425	0.000142414	12457.5	5.25518e+09
17500	2.72295	0.0938228	0.744005	0.0397455	0.000138593	12585	5.35165e+09
17600	2.77004	0.091144	0.738283	0.0397142	0.000134882	12710.9	5.44344e+09
17700	2.81697	0.0885638	0.731552	0.03965	0.000131282	12835.1	5.53039e+09
17800	2.86373	0.0860813	0.723854	0.039554	0.000127795	12957.5	5.61241e+09
17900	2.9106	0.0836568	0.716182	0.0387262	0.000124367	13079.3	5.69162e+09
18000	2.95804	0.08123	0.71002	0.036187	0.000120914	13202	5.77142e+09
18100	3.00447	0.0790043	0.700403	0.0355958	0.000117726	13320.2	5.84001e+09
18200	3.05086	0.0768527	0.690449	0.0347041	0.000114626	13437.1	5.90455e+09
18300	3.09686	0.0748149	0.679197	0.0342157	0.000111672	13551.8	5.9626e+09
18400	3.14252	0.0728815	0.666887	0.0339878	0.000108853	13664.3	6.01457e+09
18500	3.18796	0.0710336	0.653989	0.0337412	0.000106144	13775	6.06152e+09
18600	3.23317	0.0692688	0.640567	0.0334773	0.000103543	13883.8	6.10359e+09
18700	3.27814	0.0675844	0.626686	0.0331974	0.000101048	13990.5	6.14089e+09
18800	3.32286	0.0659779	0.612411	0.0329027	9.8657e-05	14095.2	6.17352e+09
18900	3.36889	0.0644697	0.597805	0.032595	9.63957e-05	14203.9	6.19876e+09
19000	3.41517	0.0630405	0.58293	0.0322751	9.4241e-05	14312.7	6.21871e+09
19100	3.46129	0.0616818	0.567848	0.0319443	9.2183e-05	14420	6.23419e+09
19200	3.50724	0.060391	0.552617	0.0316039	9.0219e-05	14525.9	6.24536e+09
19300	3.55302	0.0591656	0.537293	0.0312549	8.83461e-05	14630.4	6.25238e+09
19400	3.59861	0.0580029	0.521928	0.0308984	8.65614e-05	14733.6	6.25543e+09
19500	3.64401	0.0569005	0.506575	0.0305357	8.48619e-05	14835.5	6.25468e+09
19600	3.68904	0.0558766	0.49085	0.0304113	8.32763e-05	14935.5	6.24901e+09
19700	3.73408	0.0548873	0.475661	0.0300357	8.17388e-05	15034.8	6.24119e+09
19800	3.77849	0.0540038	0.459566	0.0302461	8.03583e-05	15131.5	6.22687e+09
19900	3.82205	0.0532458	0.442252	0.0312375	7.91664e-05	15224.8	6.2049e+09
20000	3.86534	0.0525482	0.425053	0.0322794	7.80643e-05	15316.6	6.17942e+09
20100	3.90977	0.0517585	0.41074	0.0318393	7.68188e-05	15411.1	6.15972e+09
20200	3.95409	0.0510126	0.396704	0.0313989	7.56381e-05	15504.5	6.13753e+09
20300	3.99829	0.0503084	0.382969	0.0309591	7.45192e-05	15596.7	6.11303e+09
20400	4.04237	0.0496439	0.369555	0.0305208	7.34596e-05	15687.7	6.0864e+09
20500	4.08633	0.0490172	0.356479	0.0300849	7.24567e-05	15777.5	6.05782e+09
20600	4.13016	0.0484263	0.343756	0.0296519	7.15078e-05	15866.2	6.02745e+09
20700	4.17386	0.0478696	0.331397	0.0292227	7.06105e-05	15953.6	5.99544e+09
20800	4.21743	0.0473452	0.319413	0.0287979	6.97625e-05	16039.8	5.96196e+09
20900	4.26087	0.0468515	0.307813	0.0285015	6.89613e-05	16124.7	5.92714e+09
21000	4.30417	0.0463869	0.296597	0.0279643	6.82047e-05	16208.4	5.89113e+09
21100	4.34652	0.0460268	0.284694	0.028182	6.76107e-05	16288.4	5.84977e+09
21200	4.38847	0.0457147	0.27296	0.0285469	6.70915e-05	16366.4	5.80635e+09
21300	4.43135	0.0453283	0.262992	0.0281229	6.64562e-05	16446.3	5.76765e+09
21400	4.47409	0.044965	0.253417	0.0277068	6.5857e-05	16524.9	5.72826e+09
21500	4.5167	0.0446234	0.244232	0.0272991	6.52919e-05	16602.3	5.68831e+09
21600	4.55918	0.0443024	0.235434	0.0269001	6.47591e-05	16678.4	5.64788e+09
21700	4.60153	0.0440007	0.22702	0.0265104	6.42568e-05	16753.2	5.60709e+09
21800	4.64374	0.0437169	0.218983	0.0261302	6.37831e-05	16826.7	5.56601e+09
21900	4.68583	0.0434501	0.21132	0.0257598	6.33365e-05	16899	5.52475e+09
22000	4.72778	0.0431991	0.204024	0.0253996	6.29152e-05	16970	5.48339e+09
22100	4.76959	0.0429628	0.197089	0.0250499	6.25177e-05	17039.6	5.44201e+09
22200	4.81127	0.0427398	0.190516	0.0247381	6.21421e-05	17107.9	5.40069e+09
22300	4.85281	0.0425298	0.184282	0.0244116	6.17876e-05	17174.9	5.35949e+09
22400	4.89421	0.0423314	0.178389	0.0240962	6.14524e-05	17240.5	5.31847e+09
22500	4.93548	0.0421437	0.172829	0.0237923	6.11351e-05	17304.7	5.2777e+09
22600	4.9766	0.0419658	0.167594	0.0234998	6.08343e-05	17367.6	5.23724e+09
22700	5.01757	0.0417968	0.162679	0.0232189	6.05487e-05	17429	5.19716e+09
22800	5.05838	0.0416359	0.158076	0.0229497	6.0277e-05	17489	5.15749e+09
22900	5.10183	0.0415067	0.153795	0.0226949	6.00511e-05	17556.2	5.11551e+09
23000	5.14549	0.0413869	0.149816	0.0224525	5.98405e-05	17623.1	5.07378e+09
23100	5.18893	0.0412806	0.146078	0.022263	5.96529e-05	17688.2	5.03229e+09
23200	5.23234	0.0411712	0.142684	0.022044	5.9462e-05	17752.2	4.9918e+09
23300	5.27563	0.041066	0.139572	0.0218373	5.92793e-05	17814.7	4.95198e+09
23400	5.31878	0.0409641	0.136736	0.0216428	5.91036e-05	17875.7	4.91287e+09
23500	5.36179	0.0408649	0.134171	0.0214605	5.8934e-05	17935.2	4.87451e+09
23600	5.40466	0.0407677	0.131872	0.0212905	5.87693e-05	17993.1	4.83691e+09
23700	5.44738	0.0406718	0.129833	0.0211326	5.86085e-05	18049.4	4.80012e+09
23800	5.48994	0.0405765	0.128049	0.0209868	5.84507e-05	18104	4.76416e+09
23900	5.53233	0.0404811	0.126516	0.020853	5.82948e-05	18157	4.72905e+09
24000	5.57456	0.0403851	0.12523	0.020731	5.814e-05	18208.3	4.69481e+09
24100	5.61661	0.0402877	0.124186	0.0206208	5.79853e-05	18257.9	4.66146e+09
24200	5.65848	0.0401886	0.12338	0.0205221	5.78298e-05	18305.8	4.62904e+09
24300	5.70016	0.0400869	0.122809	0.0204349	5.76728e-05	18351.8	4.59754e+09
24400	5.74164	0.0399823	0.122469	0.0203589	5.75133e-05	18396	4.56699e+09
24500	5.78294	0.0398742	0.122357	0.0202939	5.73506e-05	18438.4	4.53741e+09
24600	5.82403	0.0397621	0.122468	0.0202396	5.71839e-05	18479	4.5088e+09
24700	5.86493	0.0396454	0.122801	0.0201959	5.70124e-05	18517.6	4.48117e+09
24800	5.90563	0.0395238	0.123351	0.0201625	5.68356e-05	18554.4	4.45455e+09
24900	5.94542	0.0394465	0.123997	0.0203181	5.67326e-05	18587.2	4.42713e+09
25000	5.98571	0.0393133	0.124986	0.0203	5.65424e-05	18620.1	4.40255e+09
25100	6.02578	0.0391738	0.126182	0.0202913	5.63448e-05	18651.1	4.37899e+09
25200	6.06564	0.0390279	0.127583	0.0202918	5.61394e-05	18680.1	4.35644e+09
25300	6.10528	0.038875	0.129187	0.0203011	5.59255e-05	18707.2	4.33492e+09
25400	6.1447	0.038715	0.130988	0.0203643	5.57027e-05	18732.3	4.31441e+09
25500	6.18388	0.0385476	0.132986	0.020392	5.54707e-05	18755.4	4.29494e+09
25600	6.22283	0.0383725	0.135175	0.0204272	5.5229e-05	18776.5	4.27648e+09
25700	6.26155	0.0381896	0.137554	0.0204697	5.49773e-05	18795.7	4.25904e+09
25800	6.30002	0.0379987	0.140117	0.0205191	5.47152e-05	18812.9	4.24262e+09
25900	6.34024	0.0378104	0.142862	0.0205783	5.44574e-05	18832.8	4.2261e+09
26000	6.38332	0.0376297	0.145783	0.0206492	5.4211e-05	18858	4.20893e+09
26100	6.42616	0.0374395	0.148877	0.0207257	5.39523e-05	18881	4.19285e+09
26200	6.46874	0.0372399	0.152139	0.0208075	5.3681e-05	18901.9	4.17784e+09
26300	6.51108	0.0370308	0.155563	0.0208939	5.3397e-05	18920.7	4.16389e+09
26400	6.55316	0.0368123	0.159146	0.0209845	5.31004e-05	18937.5	4.15098e+09
26500	6.59498	0.0365844	0.16288	0.0210788	5.2791e-05	18952.1	4.1391e+09
26600	6.63654	0.0363471	0.16676	0.0211762	5.2469e-05	18964.8	4.12823e+09
26700	6.67784	0.0361008	0.170781	0.0212763	5.21345e-05	18975.4	4.11834e+09
26800	6.71889	0.0358454	0.174934	0.0213785	5.17876e-05	18984.2	4.10942e+09
26900	6.75968	0.0355813	0.179214	0.0214823	5.14286e-05	18991	4.10145e+09
27000	6.80021	0.0353086	0.183613	0.0215872	5.10576e-05	18996.1	4.0944e+09
27100	6.8405	0.0350277	0.188122	0.0216927	5.0675e-05	18999.4	4.08825e+09
27200	6.88053	0.0347388	0.192735	0.0217984	5.02812e-05	19001	4.08296e+09
27300	6.92033	0.0344423	0.197443	0.0219036	4.98764e-05	19001	4.07852e+09
27400	6.95988	0.0341386	0.202236	0.022008	4.94612e-05	18999.4	4.07489e+09
27500	6.99921	0.0338279	0.207106	0.0221111	4.90359e-05	18996.3	4.07204e+09
27600	7.03831	0.0335108	0.212043	0.0222125	4.86011e-05	18991.8	4.06994e+09
27700	7.0772	0.0331875	0.217037	0.0223117	4.81573e-05	18986	4.06856e+09
27800	7.11588	0.0328586	0.222079	0.0224083	4.7705e-05	18979	4.06786e+09
27900	7.15437	0.0325245	0.227157	0.0225019	4.72447e-05	18970.8	4.0678e+09
28000	7.19267	0.0321856	0.232262	0.0225922	4.67771e-05	18961.6	4.06836e+09
28100	7.23079	0.0318424	0.237381	0.0226787	4.63027e-05	18951.3	4.0695e+09
28200	7.26875	0.0314954	0.242506	0.0227613	4.58221e-05	18940.2	4.07117e+09
28300	7.30656	0.031145	0.247623	0.0228395	4.5336e-05	18928.2	4.07335e+09
28400	7.34422	0.0307916	0.252723	0.0229131	4.48449e-05	18915.5	4.07598e+09
28500	7.38175	0.0304358	0.257793	0.0229818	4.43495e-05	18902.2	4.07905e+09
28600	7.41916	0.030078	0.262822	0.0230453	4.38504e-05	18888.3	4.0825e+09
28700	7.45647	0.0297186	0.267799	0.0231035	4.33481e-05	18873.9	4.08629e+09
28800	7.49368	0.0293582	0.272713	0.0231562	4.28434e-05	18859.1	4.0904e+09
28900	7.53081	0.028997	0.277552	0.0232031	4.23367e-05	18844	4.09478e+09
29000	7.56834	0.0286421	0.282397	0.0232478	4.18375e-05	18830.9	4.09873e+09
29100	7.60625	0.028293	0.287228	0.0232899	4.13451e-05	18819.6	4.10227e+09
29200	7.64416	0.0279445	0.291957	0.0233262	4.08527e-05	18808.4	4.10593e+09
29300	7.68208	0.0275969	0.296574	0.0233566	4.03607e-05	18797.3	4.10966e+09
29400	7.72002	0.0272507	0.301068	0.0233811	3.98696e-05	18786.3	4.11343e+09
29500	7.75799	0.0269061	0.305429	0.0233996	3.938e-05	18775.6	4.11721e+09
29600	7.79601	0.0265634	0.309648	0.0234121	3.88922e-05	18765.1	4.12096e+09
29700	7.83409	0.026223	0.313715	0.0234185	3.84068e-05	18754.9	4.12465e+09
29800	7.87223	0.0258851	0.317621	0.0234189	3.7924e-05	18745	4.12825e+09
29900	7.91045	0.02555	0.321358	0.0234132	3.74443e-05	18735.6	4.13173e+09
30000	7.94875	0.0252179	0.324918	0.0234015	3.69682e-05	18726.6	4.13505e+09
