# Supplementary material for: Cross-Code Verification for Improved Thermophysical Properties of Argon, Krypton and Xenon Plasmas
Source: Entropy (Basel). 2026 Jul 22;28(7):830. doi: 10.3390/e28070830 (PMC13409251; doi:10.3390/e28070830)
Supplement: Supplementary file 1 [file entropy-28-00830-s001.zip › Ar_Kr_Xe_Data/Transport Properties/Argon/Phenomenological/TP_Ar Transport 50 atm.csv]

Th [K]	λₑ [W/(m·K)]	λₕ [W/(m·K)]	λᵣ [W/(m·K)]	λint [W/(m·K)]	μ [Pa·s]	σ [S/m]	HeatExchange[J]
300	2.2803e-24	0.0179976	2.4282e-23	-6.15091e-17	2.31015e-05	2.46253e-19	8.10653e-15
400	2.8606e-24	0.0226154	2.42868e-23	3.8384e-17	2.9065e-05	3.23768e-19	3.8152e-15
500	3.33411e-24	0.0267566	2.42937e-23	-1.81705e-17	3.44223e-05	4.44905e-19	2.26902e-15
600	3.93061e-24	0.0305521	2.42432e-23	-2.60446e-17	3.9335e-05	5.84409e-19	1.54325e-15
700	4.62194e-24	0.0340771	2.4377e-23	-2.91635e-17	4.38948e-05	7.00554e-19	1.1532e-15
800	5.45432e-24	0.0374003	2.4483e-23	-2.56946e-17	4.819e-05	7.8972e-19	9.26319e-16
900	6.1882e-24	0.0405619	2.45139e-23	-2.79106e-17	5.22723e-05	8.28398e-19	8.02959e-16
1000	7.02022e-24	0.0436033	2.45774e-23	-3.00228e-17	5.61972e-05	8.82129e-19	7.22641e-16
1100	7.74453e-24	0.0465507	2.46327e-23	8.01914e-17	5.99994e-05	9.0641e-19	6.92357e-16
1200	8.42051e-24	0.0494066	2.46264e-23	8.52081e-18	6.36818e-05	9.45893e-19	6.79331e-16
1300	9.10319e-24	0.0521823	2.46046e-23	1.0812e-16	6.72598e-05	1.00123e-18	6.73459e-16
1400	9.73332e-24	0.0548854	2.46202e-23	-1.13831e-16	7.07447e-05	1.04921e-18	6.82388e-16
1500	1.03094e-23	0.0575309	2.47009e-23	1.79089e-16	7.41561e-05	1.0803e-18	7.08199e-16
1600	2.09473e-23	0.0601245	1.29108e-22	8.32156e-17	7.7502e-05	2.1448e-18	1.42711e-15
1700	7.57773e-20	0.0626627	5.0309e-23	2.38592e-16	8.07774e-05	7.72147e-15	5.08958e-12
1800	5.5507e-22	0.0651505	1.1283e-18	1.57921e-16	8.39883e-05	5.63836e-17	3.68353e-14
1900	3.94768e-16	0.0675877	4.80658e-22	-1.99031e-16	8.71343e-05	3.96233e-11	2.60763e-08
2000	9.33958e-21	0.0699761	6.39129e-17	-1.09094e-16	9.02176e-05	9.17025e-16	6.18104e-13
2100	1.39855e-13	0.0723215	1.36146e-20	2.25774e-16	9.32458e-05	1.34063e-08	9.28925e-06
2200	4.8539e-18	0.0746316	1.19829e-14	3.8916e-16	9.62283e-05	4.44016e-13	3.2638e-10
2300	1.55918e-13	0.0769014	2.58211e-17	2.04314e-15	9.91585e-05	1.36492e-08	1.05873e-05
2400	4.95978e-15	0.079134	2.31866e-14	-2.05505e-16	0.00010204	4.20563e-10	3.38204e-07
2500	2.38409e-13	0.0813328	1.05682e-14	4.24649e-16	0.000104878	1.96666e-08	1.62948e-05
2600	5.41647e-13	0.0834996	8.0408e-14	-1.0633e-14	0.000107675	4.35036e-08	3.70677e-05
2700	2.07174e-12	0.0856346	2.94738e-13	-2.8701e-16	0.00011043	1.61668e-07	0.000141898
2800	7.179e-12	0.0877373	9.88324e-13	8.53314e-17	0.000113143	5.41655e-07	0.000492675
2900	2.28485e-11	0.0898202	3.04785e-12	4.88072e-17	0.000115832	1.66045e-06	0.00157328
3000	6.73664e-11	0.0918879	8.71957e-12	6.037e-16	0.000118501	4.70224e-06	0.00465756
3100	1.85402e-10	0.0939381	2.33109e-11	1.219e-15	0.000121147	1.24045e-05	0.0128741
3200	4.79296e-10	0.0959687	5.86069e-11	2.99013e-15	0.000123768	3.07402e-05	0.033425
3300	1.17007e-09	0.0979783	1.39344e-10	6.96626e-15	0.000126361	7.20891e-05	0.081936
3400	2.71263e-09	0.0999674	3.14862e-10	1.60766e-14	0.000128927	0.000160477	0.190647
3500	5.99639e-09	0.101938	6.79112e-10	-9.18851e-15	0.000131467	0.000338926	0.423346
3600	1.26952e-08	0.103889	1.40358e-09	7.73672e-14	0.000133983	0.000686439	0.899832
3700	2.5838e-08	0.105816	2.78939e-09	2.92327e-13	0.000136465	0.00134442	1.83588
3800	5.06439e-08	0.107714	5.34695e-09	4.87197e-13	0.000138908	0.00254673	3.60891
3900	9.58632e-08	0.109586	9.91365e-09	9.02514e-13	0.000141318	0.0046747	6.85559
4000	1.75787e-07	0.11144	1.78229e-08	1.67378e-12	0.000143703	0.0083335	12.6154
4100	3.13118e-07	0.113279	3.11403e-08	3.29896e-12	0.00014607	0.0144537	22.5364
4200	5.42914e-07	0.115108	5.29851e-08	6.65977e-12	0.000148424	0.0244245	39.1654
4300	9.1804e-07	0.11693	8.7958e-08	1.25178e-11	0.000150769	0.0402657	66.3417
4400	1.51624e-06	0.118745	1.42699e-07	2.30531e-11	0.000153106	0.0648206	109.759
4500	2.44898e-06	0.120553	2.26598e-07	4.25426e-11	0.000155435	0.101979	177.764
4600	3.873e-06	0.122355	3.52689e-07	7.57328e-11	0.000157756	0.157081	282.174
4700	6.00492e-06	0.124151	5.38747e-07	1.31426e-10	0.00016007	0.237334	439.441
4800	9.13868e-06	0.125944	8.08622e-07	2.288e-10	0.000162381	0.352271	672.127
4900	1.36704e-05	0.127736	1.19383e-06	3.79672e-10	0.000164691	0.514251	1010.67
5000	2.01273e-05	0.129524	1.73545e-06	6.31274e-10	0.000166995	0.739046	1495.45
5100	2.91928e-05	0.131304	2.48626e-06	1.03402e-09	0.00016929	1.04645	2179.51
5200	4.1748e-05	0.133074	3.51332e-06	1.67191e-09	0.000171572	1.46119	3131.35
5300	5.88661e-05	0.134832	4.90076e-06	2.65772e-09	0.000173837	2.01342	4443.04
5400	8.18669e-05	0.136575	6.75304e-06	4.16837e-09	0.000176082	2.73972	6233.81
5500	0.000112436	0.138302	9.19848e-06	6.45096e-09	0.000178304	3.68342	8647.75
5600	0.000152659	0.140012	1.23933e-05	9.86066e-09	0.000180505	4.89524	11860.7
5700	0.000205104	0.141707	1.65257e-05	1.48892e-08	0.000182685	6.43519	16085
5800	0.000272814	0.143388	2.18209e-05	2.21145e-08	0.000184847	8.37091	21582.6
5900	0.000359367	0.145056	2.85459e-05	3.26576e-08	0.000186991	10.7772	28673.7
6000	0.000469013	0.146712	3.70149e-05	4.75281e-08	0.000189119	13.7372	37742.9
6100	0.000606952	0.148356	4.75952e-05	6.87634e-08	0.000191231	17.3402	49242.1
6200	0.000779403	0.149989	6.07127e-05	9.84786e-08	0.000193329	21.6766	63702.6
6300	0.000993781	0.151612	7.68589e-05	1.38633e-07	0.000195413	26.8379	81745.8
6400	0.00125747	0.153225	9.65969e-05	1.95695e-07	0.000197485	32.9315	104153
6500	0.00157145	0.15483	0.000120568	2.72202e-07	0.000199548	40.0283	132146
6600	0.00194253	0.156429	0.000149501	3.75403e-07	0.000201602	48.2537	166915
6700	0.00238066	0.158024	0.000184213	5.19123e-07	0.000203652	57.7099	209757
6800	0.00289793	0.159616	0.000225626	6.88143e-07	0.000205698	68.4725	262126
6900	0.00350946	0.161206	0.000274766	9.32826e-07	0.000207743	80.6345	325603
7000	0.004232	0.162795	0.000332775	1.24562e-06	0.000209787	94.3478	401997
7100	0.00507858	0.164384	0.000400917	1.63369e-06	0.000211831	109.615	493614
7200	0.00606399	0.165972	0.000480584	2.19305e-06	0.000213875	126.495	603070
7300	0.00720358	0.16756	0.000573307	2.87113e-06	0.00021592	145.036	733393
7400	0.00851291	0.169147	0.000680759	3.8309e-06	0.000217963	165.285	888097
7500	0.0100118	0.170731	0.000804767	4.9659e-06	0.000220005	187.428	1.07102e+06
7600	0.0117188	0.172314	0.000947313	6.19954e-06	0.000222044	211.582	1.28665e+06
7700	0.0136468	0.173893	0.00111055	7.91554e-06	0.000224079	237.669	1.54038e+06
7800	0.0158139	0.175469	0.00129679	1.00476e-05	0.00022611	265.753	1.83806e+06
7900	0.0182376	0.177041	0.00150853	1.26873e-05	0.000228137	295.912	2.18632e+06
8000	0.0208892	0.178609	0.00174846	1.6704e-05	0.000230158	328.608	2.59531e+06
8100	0.0236911	0.180173	0.00202104	1.98825e-05	0.000232174	363.811	3.08349e+06
8200	0.026637	0.181732	0.00232784	2.46911e-05	0.000234184	401.203	3.66034e+06
8300	0.0297512	0.183286	0.00267096	3.24828e-05	0.000236187	440.714	4.33544e+06
8400	0.0330978	0.184834	0.0030564	3.86399e-05	0.000238183	482.714	5.12618e+06
8500	0.0367133	0.186376	0.0034865	4.4284e-05	0.000240171	527.152	6.04395e+06
8600	0.0406497	0.187911	0.00396519	6.04213e-05	0.000242149	574.164	7.10377e+06
8700	0.0449303	0.189438	0.00449581	6.20878e-05	0.000244117	623.798	8.32262e+06
8800	0.0496857	0.190958	0.00508444	8.94225e-05	0.000246076	677.855	9.71315e+06
8900	0.0548642	0.192469	0.00573397	0.000116043	0.000248023	735.371	1.13012e+07
9000	0.0604635	0.193973	0.00645084	0.000142393	0.000249959	796.193	1.31217e+07
9100	0.0664856	0.195468	0.00723919	0.000147558	0.000251885	860.324	1.52042e+07
9200	0.0729335	0.196955	0.0081037	0.000144208	0.000253799	927.791	1.7583e+07
9300	0.0798187	0.198433	0.0090511	0.000193668	0.000255702	998.745	2.03022e+07
9400	0.0871354	0.199903	0.0100859	0.000255192	0.000257593	1073.15	2.34038e+07
9500	0.0948908	0.201364	0.0112151	0.000135267	0.000259474	1151.11	2.69426e+07
9600	0.103076	0.202817	0.0124438	0.00013168	0.000261344	1232.57	3.09724e+07
9700	0.111694	0.204262	0.0137794	0.000319566	0.000263203	1317.58	3.55612e+07
9800	0.120738	0.205699	0.0152274	0.000494511	0.000265051	1406.07	4.07765e+07
9900	0.130229	0.207127	0.0167956	0.000437887	0.000266888	1498.13	4.66982e+07
10000	0.14019	0.208548	0.0184902	0.000829153	0.000268715	1593.79	5.34057e+07
10100	0.15065	0.209959	0.0203181	0.000455373	0.00027053	1693.1	6.09924e+07
10200	0.161517	0.211362	0.0222879	-0.000139831	0.000272334	1794.55	6.96133e+07
10300	0.172646	0.212756	0.0244058	0.00196588	0.000274126	1895.56	7.94663e+07
10400	0.184088	0.214139	0.0266803	0.00111519	0.000275905	1996.2	9.06963e+07
10500	0.195906	0.215512	0.0291184	0.00127877	0.00027767	2096.92	1.03437e+08
10600	0.208161	0.216872	0.0317285	0.00146206	0.00027942	2198.32	1.17836e+08
10700	0.221303	0.218222	0.0345189	0.00166439	0.000281156	2304.46	1.33813e+08
10800	0.235117	0.219558	0.0374972	0.000963221	0.000282876	2413.62	1.51638e+08
10900	0.249575	0.220881	0.0406718	0.0021037	0.000284578	2525.81	1.71513e+08
11000	0.26472	0.222188	0.0440517	0.000425892	0.000286261	2641.67	1.93606e+08
11100	0.280553	0.223479	0.0476433	0.00266201	0.000287923	2761.27	2.18114e+08
11200	0.297061	0.224751	0.0514574	0.00493698	0.000289563	2884.52	2.45267e+08
11300	0.314223	0.226003	0.0554996	0.00411221	0.000291178	3011.27	2.75302e+08
11400	0.332031	0.227234	0.0597842	0.00333868	0.000292767	3141.41	3.08492e+08
11500	0.350625	0.228441	0.0643111	0.00372523	0.000294327	3275.99	3.44934e+08
11600	0.370143	0.229624	0.0690921	0.00414619	0.000295859	3415.88	3.84753e+08
11700	0.390357	0.230779	0.0741346	0.00460409	0.000297355	3558.89	4.28491e+08
11800	0.411271	0.231902	0.0794465	0.0051009	0.000298814	3704.8	4.76472e+08
11900	0.432901	0.232991	0.0850355	0.00563858	0.000300232	3853.41	5.29039e+08
12000	0.455275	0.234042	0.0909082	0.00621903	0.000301605	4004.48	5.86538e+08
12100	0.478428	0.235052	0.0970716	0.00684408	0.000302929	4157.79	6.49349e+08
12200	0.502395	0.236017	0.103533	0.00751548	0.0003042	4313.13	7.17865e+08
12300	0.527217	0.236932	0.110296	0.00823394	0.000305412	4470.25	7.92488e+08
12400	0.552927	0.237794	0.117375	0.00878437	0.000306562	4628.95	8.73666e+08
12500	0.579512	0.238598	0.124762	0.00958204	0.000307644	4789.01	9.6181e+08
12600	0.606955	0.23934	0.132468	0.0104296	0.000308653	4950.42	1.05738e+09
12700	0.635236	0.240014	0.140499	0.0112194	0.000309584	5113.24	1.16083e+09
12800	0.664329	0.240614	0.148853	0.0121394	0.000310431	5277.48	1.27259e+09
12900	0.694519	0.241143	0.157533	0.0131322	0.000311194	5445.62	1.39236e+09
13000	0.726064	0.241601	0.166541	0.0141758	0.000311876	5619.86	1.51978e+09
13100	0.758403	0.241972	0.175878	0.0152702	0.00031246	5796	1.65652e+09
13200	0.79154	0.242252	0.185605	0.0152416	0.000312938	5974.29	1.80325e+09
13300	0.825387	0.242435	0.195637	0.0158129	0.000313307	6154.41	1.96011e+09
13400	0.859911	0.242516	0.205968	0.0169221	0.000313561	6335.52	2.12765e+09
13500	0.895132	0.242491	0.216621	0.0180734	0.000313693	6514.6	2.30693e+09
13600	0.931076	0.242353	0.22759	0.0192646	0.000313699	6689.96	2.49877e+09
13700	0.967787	0.242098	0.238877	0.0203849	0.000313573	6862.18	2.70364e+09
13800	1.00528	0.24172	0.250459	0.0216342	0.000313309	7031.92	2.92181e+09
13900	1.04355	0.241216	0.262333	0.0229301	0.000312902	7199.87	3.15364e+09
14000	1.08259	0.240579	0.274522	0.0238976	0.000312346	7366.8	3.39956e+09
14100	1.12237	0.239808	0.286951	0.0252361	0.00031164	7533.17	3.65948e+09
14200	1.1629	0.238898	0.29964	0.0265434	0.000310778	7699.64	3.93376e+09
14300	1.20417	0.237847	0.312563	0.0279309	0.000309756	7866.71	4.22247e+09
14400	1.24616	0.236652	0.325707	0.0293385	0.000308571	8034.86	4.52567e+09
14500	1.28899	0.235303	0.339256	0.0292596	0.000307213	8204.96	4.84458e+09
14600	1.33251	0.233814	0.352807	0.0306216	0.000305695	8376.19	5.17704e+09
14700	1.37706	0.232156	0.367039	0.0286428	0.000303985	8549.92	5.5273e+09
14800	1.4223	0.230365	0.381074	0.0291078	0.000302121	8724.2	5.89025e+09
14900	1.46832	0.228432	0.395113	0.0302914	0.000300094	8899.39	6.26708e+09
15000	1.51516	0.226355	0.40924	0.0314732	0.000297899	9075.61	6.65835e+09
15100	1.56293	0.224125	0.423689	0.0313543	0.000295525	9253.25	7.06566e+09
15200	1.6114	0.221769	0.437929	0.0324718	0.000293	9431.2	7.48538e+09
15300	1.66062	0.219279	0.452166	0.0335776	0.000290315	9609.78	7.91879e+09
15400	1.71057	0.216661	0.466364	0.0346685	0.000287476	9788.8	8.36543e+09
15500	1.76117	0.213922	0.480487	0.0357462	0.000284486	9968.07	8.82487e+09
15600	1.81238	0.211067	0.494499	0.0368033	0.000281352	10147.4	9.29656e+09
15700	1.86414	0.208105	0.50836	0.0378388	0.00027808	10326.7	9.77989e+09
15800	1.9164	0.205043	0.522032	0.0388505	0.000274677	10505.6	1.02742e+10
15900	1.9691	0.20189	0.535473	0.0398288	0.000271152	10684.2	1.07787e+10
16000	2.02235	0.198633	0.549071	0.0396152	0.000267487	10862.8	1.1296e+10
16100	2.07581	0.195322	0.561967	0.0405111	0.000263739	11040.1	1.18186e+10
16200	2.12968	0.191947	0.574511	0.041374	0.000259895	11216.5	1.23488e+10
16300	2.18402	0.188518	0.586663	0.0422033	0.000255965	11392.1	1.28855e+10
16400	2.23885	0.185044	0.598379	0.042998	0.000251957	11566.7	1.34275e+10
16500	2.29421	0.181535	0.609621	0.0437539	0.000247883	11740.3	1.39738e+10
16600	2.3501	0.177997	0.620425	0.0443291	0.000243747	11913	1.45237e+10
16700	2.40639	0.174446	0.630603	0.0449958	0.000239569	12084.6	1.50748e+10
16800	2.46306	0.170889	0.64019	0.0456344	0.000235355	12255.2	1.56263e+10
16900	2.52005	0.167334	0.64915	0.0462286	0.000231115	12424.8	1.6177e+10
17000	2.57732	0.16379	0.65745	0.0467888	0.000226859	12593.4	1.67254e+10
17100	2.63485	0.160265	0.665058	0.0473037	0.000222597	12761	1.72705e+10
17200	2.69261	0.156766	0.671946	0.0477768	0.000218337	12927.7	1.78107e+10
17300	2.75059	0.1533	0.678088	0.0482079	0.000214089	13093.4	1.83448e+10
17400	2.80876	0.149875	0.683461	0.0485968	0.000209861	13258.1	1.88715e+10
17500	2.8671	0.146496	0.688044	0.0489438	0.000205662	13421.9	1.93896e+10
17600	2.92559	0.143169	0.691823	0.0492491	0.000201499	13584.6	1.98979e+10
17700	2.98724	0.139513	0.702183	0.0409991	0.000196886	13756.5	2.04732e+10
17800	3.04615	0.136286	0.704671	0.0411707	0.000192791	13917.6	2.09634e+10
17900	3.10514	0.133125	0.706327	0.0413093	0.000188752	14077.6	2.14406e+10
18000	3.16423	0.130033	0.707147	0.0414162	0.000184775	14236.4	2.19039e+10
18100	3.22341	0.127013	0.707133	0.0414922	0.000180865	14394.1	2.23524e+10
18200	3.28267	0.124067	0.706289	0.0415379	0.000177027	14550.7	2.27853e+10
18300	3.34202	0.121198	0.704625	0.0415543	0.000173265	14706.2	2.32017e+10
18400	3.40144	0.118408	0.702153	0.0415422	0.000169582	14860.5	2.36011e+10
18500	3.4609	0.115697	0.698814	0.0420758	0.000165983	15013.5	2.39829e+10
18600	3.52039	0.113066	0.694835	0.041681	0.000162469	15164.7	2.43472e+10
18700	3.58	0.110503	0.690299	0.041147	0.000159027	15314.3	2.46966e+10
18800	3.63949	0.108034	0.684787	0.041207	0.00015569	15461.5	2.50252e+10
18900	3.69895	0.105645	0.678596	0.0408925	0.000152444	15607	2.53352e+10
19000	3.75832	0.103337	0.671735	0.0407317	0.00014929	15750.6	2.56264e+10
19100	3.81759	0.101109	0.664239	0.0406649	0.000146228	15892.6	2.58985e+10
19200	3.87671	0.0989601	0.65616	0.0403483	0.00014326	16032.9	2.61515e+10
19300	3.93566	0.0968891	0.64752	0.0401285	0.000140385	16171.7	2.63854e+10
19400	3.9944	0.0948948	0.638364	0.0398913	0.000137602	16308.9	2.66001e+10
19500	4.05292	0.0929761	0.628731	0.0396379	0.000134911	16444.5	2.67958e+10
19600	4.11121	0.0911313	0.618663	0.0393696	0.000132312	16578.7	2.69726e+10
19700	4.16929	0.089359	0.608201	0.0390874	0.000129804	16711.5	2.71308e+10
19800	4.2272	0.0876575	0.597386	0.0387925	0.000127384	16843	2.72707e+10
19900	4.28495	0.086025	0.58626	0.038486	0.000125052	16973.2	2.73927e+10
20000	4.34258	0.0844597	0.574864	0.038169	0.000122807	17102.1	2.74971e+10
20100	4.4001	0.0829598	0.563239	0.0378427	0.000120646	17229.8	2.75844e+10
20200	4.45751	0.0815234	0.551425	0.037508	0.000118569	17356.2	2.76552e+10
20300	4.5148	0.0801484	0.539459	0.0371661	0.000116572	17481.2	2.77101e+10
20400	4.57196	0.0788332	0.52738	0.0368178	0.000114655	17604.9	2.77496e+10
20500	4.62897	0.0775756	0.515223	0.0364644	0.000112814	17727.2	2.77743e+10
20600	4.68582	0.0763737	0.503024	0.0361065	0.000111049	17848	2.77848e+10
20700	4.74251	0.0752257	0.490814	0.0357453	0.000109357	17967.3	2.77819e+10
20800	4.79902	0.0741296	0.478626	0.0353817	0.000107735	18085.1	2.7766e+10
20900	4.85534	0.0730835	0.466488	0.0350163	0.000106182	18201.4	2.77379e+10
21000	4.91147	0.0720857	0.454445	0.035676	0.000104696	18316.1	2.76981e+10
21100	4.96741	0.0711342	0.442474	0.0342861	0.000103274	18429.3	2.76474e+10
21200	5.02314	0.0702273	0.430646	0.033921	0.000101915	18540.9	2.75862e+10
21300	5.07868	0.0693632	0.418968	0.0335574	0.000100616	18651	2.75153e+10
21400	5.13401	0.0685401	0.407502	0.0330372	9.93744e-05	18759.5	2.74352e+10
21500	5.18914	0.0677565	0.396143	0.0328408	9.8189e-05	18866.5	2.73465e+10
21600	5.24383	0.0670297	0.384771	0.0326316	9.70857e-05	18971.3	2.72455e+10
21700	5.29857	0.0663199	0.373885	0.0322855	9.6006e-05	19075.2	2.71414e+10
21800	5.35311	0.0656447	0.363234	0.0319488	9.4976e-05	19177.5	2.70304e+10
21900	5.40747	0.065002	0.352847	0.0316499	9.3993e-05	19278.4	2.69132e+10
22000	5.46162	0.0643916	0.342691	0.0313176	9.30569e-05	19377.7	2.679e+10
22100	5.51558	0.0638114	0.332799	0.030992	9.21647e-05	19475.5	2.66614e+10
22200	5.56934	0.0632598	0.323179	0.0306737	9.13147e-05	19571.8	2.6528e+10
22300	5.62291	0.0627357	0.313837	0.0303629	9.05049e-05	19666.6	2.63902e+10
22400	5.67629	0.0622376	0.304779	0.0300603	8.97336e-05	19760	2.62485e+10
22500	5.72948	0.0617642	0.296007	0.0297661	8.89991e-05	19851.8	2.61033e+10
22600	5.78247	0.0613144	0.287526	0.0294808	8.82996e-05	19942.1	2.59549e+10
22700	5.83527	0.0608869	0.279337	0.0292048	8.76335e-05	20030.9	2.58039e+10
22800	5.88786	0.0604805	0.271443	0.0289384	8.69992e-05	20118.2	2.56505e+10
22900	5.94023	0.060094	0.263843	0.0286819	8.6395e-05	20204	2.54953e+10
23000	5.99237	0.0597264	0.256538	0.0284357	8.58195e-05	20288.2	2.53384e+10
23100	6.04429	0.0593766	0.249527	0.0281999	8.5271e-05	20370.9	2.51802e+10
23200	6.09598	0.0590436	0.242809	0.027975	8.47482e-05	20452.1	2.5021e+10
23300	6.13377	0.0596087	0.229021	0.0323923	8.55901e-05	20493.5	2.46886e+10
23400	6.18488	0.0593052	0.223117	0.0320938	8.51142e-05	20571.4	2.45304e+10
23500	6.23577	0.0590151	0.217499	0.0318079	8.46595e-05	20647.7	2.43721e+10
23600	6.28641	0.0587377	0.212164	0.0315351	8.42245e-05	20722.5	2.42139e+10
23700	6.33682	0.0584719	0.207109	0.0312754	8.3808e-05	20795.8	2.40562e+10
23800	6.387	0.058217	0.202331	0.0310289	8.34087e-05	20867.6	2.38991e+10
23900	6.43693	0.0579719	0.197826	0.030796	8.30253e-05	20937.8	2.37428e+10
24000	6.48662	0.057736	0.193591	0.0305766	8.26568e-05	21006.4	2.35876e+10
24100	6.53606	0.0575083	0.189623	0.0303709	8.23018e-05	21073.5	2.34336e+10
24200	6.58525	0.0572882	0.185917	0.0301789	8.19593e-05	21139	2.32811e+10
24300	6.63419	0.0570747	0.182472	0.0300006	8.16282e-05	21202.9	2.31301e+10
24400	6.68289	0.0568671	0.179283	0.0298363	8.13073e-05	21265.1	2.2981e+10
24500	6.73134	0.0566648	0.176347	0.0296857	8.09956e-05	21325.7	2.28338e+10
24600	6.77957	0.0564669	0.17366	0.0295489	8.06921e-05	21384.7	2.26886e+10
24700	6.82756	0.0562728	0.171218	0.0294259	8.03958e-05	21442	2.25457e+10
24800	6.87534	0.0560818	0.16902	0.0293167	8.01056e-05	21497.7	2.24051e+10
24900	6.9229	0.0558933	0.16706	0.0292211	7.98206e-05	21551.7	2.22669e+10
25000	6.97407	0.0557388	0.165363	0.0291447	7.95832e-05	21614.6	2.21198e+10
25100	7.02689	0.0556004	0.163913	0.0290851	7.93695e-05	21680.8	2.19702e+10
25200	7.07957	0.0554625	0.162698	0.0290392	7.91582e-05	21745.5	2.18235e+10
25300	7.13209	0.0553243	0.161712	0.0290071	7.89483e-05	21808.4	2.168e+10
25400	7.18447	0.0551852	0.160957	0.0289958	7.8739e-05	21869.6	2.15397e+10
25500	7.23668	0.0550448	0.160425	0.0289909	7.85296e-05	21929.1	2.14026e+10
25600	7.28872	0.0549024	0.160116	0.0289992	7.8319e-05	21986.8	2.12689e+10
25700	7.34058	0.0547575	0.160027	0.0290204	7.81066e-05	22042.8	2.11386e+10
25800	7.39226	0.0546095	0.160155	0.0290542	7.78916e-05	22096.8	2.10118e+10
25900	7.44374	0.054458	0.160499	0.0291005	7.76732e-05	22149.1	2.08885e+10
26000	7.49504	0.0543025	0.161054	0.0291588	7.74507e-05	22199.4	2.07688e+10
26100	7.54612	0.0541425	0.161819	0.0292289	7.72235e-05	22247.8	2.06528e+10
26200	7.597	0.0539776	0.162792	0.0293235	7.69907e-05	22294.3	2.05403e+10
26300	7.64766	0.0538073	0.163969	0.0294302	7.67519e-05	22338.8	2.04316e+10
26400	7.69809	0.0536313	0.165347	0.0295345	7.65065e-05	22381.4	2.03266e+10
26500	7.74828	0.0534493	0.166925	0.029649	7.62539e-05	22422	2.02253e+10
26600	7.79823	0.0532608	0.168699	0.0297734	7.59936e-05	22460.5	2.01278e+10
26700	7.84794	0.0530655	0.170667	0.0299072	7.5725e-05	22497.1	2.0034e+10
26800	7.8974	0.0528633	0.172825	0.03005	7.54478e-05	22531.6	1.9944e+10
26900	7.94661	0.0526536	0.175166	0.0302731	7.51612e-05	22564.2	1.98578e+10
27000	7.99555	0.0524366	0.177695	0.0304348	7.48654e-05	22594.8	1.97753e+10
27100	8.04422	0.0522118	0.180405	0.0306041	7.45597e-05	22623.3	1.96966e+10
27200	8.09262	0.0519791	0.183292	0.0307803	7.42439e-05	22649.8	1.96216e+10
27300	8.14075	0.0517384	0.186353	0.030963	7.39177e-05	22674.3	1.95503e+10
27400	8.18831	0.051505	0.189585	0.0311892	7.36052e-05	22696.1	1.94808e+10
27500	8.23591	0.0512478	0.19297	0.0314741	7.32574e-05	22716.7	1.94168e+10
27600	8.28321	0.0509823	0.196528	0.0316748	7.28986e-05	22735.3	1.93566e+10
27700	8.33031	0.0507089	0.200191	0.0321874	7.25291e-05	22752.5	1.92995e+10
27800	8.37709	0.0504272	0.204027	0.0325381	7.21484e-05	22767.5	1.92461e+10
27900	8.42357	0.0501369	0.20803	0.0327627	7.17565e-05	22780.6	1.91965e+10
28000	8.46976	0.0498383	0.212174	0.0329898	7.13534e-05	22791.8	1.91502e+10
28100	8.51569	0.0495317	0.216452	0.0332188	7.09393e-05	22801.3	1.91074e+10
28200	8.56135	0.049217	0.220859	0.0334492	7.05142e-05	22809.1	1.90678e+10
28300	8.60674	0.0488945	0.225389	0.0336804	7.00782e-05	22815.3	1.90315e+10
28400	8.65187	0.0485642	0.230036	0.0339117	6.96315e-05	22819.8	1.89983e+10
28500	8.69674	0.0482264	0.234791	0.0341427	6.91743e-05	22822.8	1.89682e+10
28600	8.74137	0.0478814	0.23965	0.0343726	6.87068e-05	22824.3	1.89411e+10
28700	8.78574	0.0475293	0.244603	0.0346009	6.82293e-05	22824.3	1.89169e+10
28800	8.82988	0.0471703	0.249645	0.0348271	6.77421e-05	22822.9	1.88955e+10
28900	8.87379	0.0468049	0.254763	0.0350578	6.72456e-05	22820.3	1.88769e+10
29000	8.91746	0.0464332	0.259956	0.0352783	6.67399e-05	22816.3	1.88609e+10
29100	8.96092	0.0460556	0.265212	0.035495	6.62256e-05	22811.2	1.88474e+10
29200	9.00417	0.0456724	0.270524	0.0357075	6.5703e-05	22804.9	1.88363e+10
29300	9.04721	0.0452839	0.275881	0.0359152	6.51726e-05	22797.5	1.88276e+10
29400	9.09005	0.0448904	0.281276	0.0361177	6.46347e-05	22789.2	1.88211e+10
29500	9.13271	0.0444925	0.2867	0.0363146	6.40898e-05	22779.8	1.88168e+10
29600	9.17851	0.0441117	0.292279	0.036519	6.35677e-05	22777.5	1.88071e+10
29700	9.22502	0.0437324	0.29791	0.0367208	6.30467e-05	22776.4	1.87974e+10
29800	9.27141	0.0433493	0.303547	0.0369163	6.25198e-05	22774.6	1.87895e+10
29900	9.31768	0.0429628	0.309183	0.0371049	6.19873e-05	22772.1	1.87833e+10
30000	9.36386	0.0425732	0.314806	0.0372863	6.14499e-05	22769	1.87785e+10
