# Supplementary material for: Cross-Code Verification for Improved Thermophysical Properties of Argon, Krypton and Xenon Plasmas
Source: Entropy (Basel). 2026 Jul 22;28(7):830. doi: 10.3390/e28070830 (PMC13409251; doi:10.3390/e28070830)
Supplement: Supplementary file 1 [file entropy-28-00830-s001.zip › Ar_Kr_Xe_Data/Transport Properties/Argon/Phenomenological/TP_Ar Transport 100 atm.csv]

Th [K]	λₑ [W/(m·K)]	λₕ [W/(m·K)]	λᵣ [W/(m·K)]	λint [W/(m·K)]	μ [Pa·s]	σ [S/m]	HeatExchange[J]
300	1.10798e-24	0.0179976	1.2141e-23	-4.30564e-17	2.31015e-05	1.19653e-19	1.57556e-14
400	1.41181e-24	0.0226154	1.21434e-23	3.8384e-17	2.9065e-05	1.59791e-19	7.53176e-15
500	1.65577e-24	0.0267566	1.21468e-23	-1.81705e-17	3.44223e-05	2.20946e-19	4.50732e-15
600	1.95795e-24	0.0305521	1.21216e-23	-2.60446e-17	3.9335e-05	2.91111e-19	3.07495e-15
700	2.30606e-24	0.0340771	1.21885e-23	-2.91635e-17	4.38948e-05	3.49534e-19	2.30151e-15
800	2.72384e-24	0.0374003	1.22415e-23	-2.56946e-17	4.819e-05	3.9438e-19	1.85038e-15
900	3.09193e-24	0.0405619	1.22569e-23	-2.79106e-17	5.22723e-05	4.13909e-19	1.60479e-15
1000	3.50869e-24	0.0436033	1.22887e-23	-3.00228e-17	5.61972e-05	4.40886e-19	1.4447e-15
1100	3.87136e-24	0.0465507	1.23163e-23	8.01914e-17	5.99994e-05	4.53099e-19	1.38439e-15
1200	4.20969e-24	0.0494066	1.23132e-23	8.52081e-18	6.36818e-05	4.72883e-19	1.35848e-15
1300	4.55124e-24	0.0521823	1.23023e-23	1.0812e-16	6.72598e-05	5.00576e-19	1.34681e-15
1400	4.86644e-24	0.0548854	1.23101e-23	-1.13831e-16	7.07447e-05	5.24582e-19	1.36472e-15
1500	5.15457e-24	0.0575309	1.23504e-23	1.79089e-16	7.41561e-05	5.40137e-19	1.41636e-15
1600	1.06006e-23	0.0601245	1.15535e-22	8.32156e-17	7.7502e-05	1.0854e-18	2.88883e-15
1700	7.11646e-20	0.0626627	2.59848e-23	2.38592e-16	8.07774e-05	7.25145e-15	1.91191e-11
1800	2.92833e-22	0.0651505	9.05011e-19	4.62484e-16	8.39883e-05	2.97457e-17	7.77313e-14
1900	3.74539e-16	0.0675877	2.52638e-22	1.17077e-16	8.71343e-05	3.75929e-11	9.89601e-08
2000	4.91938e-21	0.0699761	3.40529e-17	-2.42511e-16	9.02176e-05	4.83019e-16	1.30228e-12
2100	1.32768e-13	0.0723215	7.16997e-21	-3.76289e-16	9.32458e-05	1.2727e-08	3.52742e-05
2200	2.55646e-18	0.0746316	8.40338e-15	-3.1024e-16	9.62283e-05	2.33855e-13	6.87593e-10
2300	1.47995e-13	0.0769014	1.36017e-17	-2.40368e-16	9.91585e-05	1.29556e-08	4.01971e-05
2400	2.62709e-15	0.079134	2.18699e-14	-8.38088e-16	0.00010204	2.22763e-10	7.16558e-07
2500	2.12208e-13	0.0813328	5.93654e-15	-9.61506e-16	0.000104878	1.75053e-08	5.80161e-05
2600	3.81254e-13	0.0834996	5.71177e-14	3.40207e-15	0.000107675	3.06213e-08	0.000104365
2700	1.46494e-12	0.0856346	2.08411e-13	4.55319e-16	0.00011043	1.14317e-07	0.000401348
2800	5.07559e-12	0.0877373	6.98952e-13	4.31967e-17	0.000113143	3.82953e-07	0.0013933
2900	1.61564e-11	0.0898202	2.15516e-12	4.34523e-16	0.000115832	1.17411e-06	0.00444992
3000	4.76353e-11	0.0918879	6.16567e-12	4.92633e-16	0.000118501	3.32499e-06	0.0131736
3100	1.31099e-10	0.0939381	1.64833e-11	1.15603e-15	0.000121147	8.77132e-06	0.0364134
3200	3.38915e-10	0.0959687	4.14415e-11	2.4681e-15	0.000123768	2.17367e-05	0.0945405
3300	8.27365e-10	0.0979783	9.85316e-11	5.04457e-15	0.000126361	5.0975e-05	0.231751
3400	1.91813e-09	0.0999674	2.22643e-10	1.14191e-14	0.000128927	0.000113475	0.539236
3500	4.24013e-09	0.101938	4.80209e-10	-1.95781e-14	0.000131467	0.000239659	1.19741
3600	8.97696e-09	0.103889	9.92492e-10	5.5187e-14	0.000133983	0.000485394	2.54514
3700	1.82706e-08	0.105816	1.97243e-09	2.46849e-13	0.000136465	0.00095067	5.19274
3800	3.58117e-08	0.107714	3.78095e-09	3.97357e-13	0.000138908	0.00180088	10.2078
3900	6.77882e-08	0.109586	7.01023e-09	7.3103e-13	0.000141318	0.00330569	19.3911
4000	1.24307e-07	0.11144	1.26032e-08	1.35669e-12	0.000143703	0.00589313	35.6832
4100	2.21424e-07	0.113279	2.20208e-08	2.72969e-12	0.00014607	0.0102215	63.7457
4200	3.83935e-07	0.115108	3.74688e-08	5.66534e-12	0.000148424	0.0172734	110.783
4300	6.49237e-07	0.11693	6.22013e-08	1.08244e-11	0.000150769	0.0284785	187.656
4400	1.07233e-06	0.118745	1.00915e-07	2.02371e-11	0.000153106	0.0458494	310.471
4500	1.73209e-06	0.120553	1.60251e-07	3.79623e-11	0.000155435	0.0721421	502.842
4600	2.73947e-06	0.122355	2.49431e-07	6.8436e-11	0.000157756	0.111142	798.195
4700	4.24784e-06	0.124151	3.8103e-07	1.20025e-10	0.00016007	0.167962	1243.07
4800	6.46544e-06	0.125944	5.71923e-07	2.11308e-10	0.000162381	0.249377	1901.29
4900	9.67307e-06	0.127736	8.44417e-07	3.53289e-10	0.000164691	0.364183	2858.96
5000	1.42446e-05	0.129524	1.22757e-06	5.92116e-10	0.000166995	0.523625	4230.25
5100	2.06657e-05	0.131304	1.75877e-06	9.76777e-10	0.00016929	0.741904	6165.13
5200	2.95622e-05	0.133074	2.48548e-06	1.58941e-09	0.000171572	1.03673	8857.24
5300	4.16997e-05	0.134832	3.46727e-06	2.54041e-09	0.000173837	1.42997	12566.7
5400	5.80186e-05	0.136575	4.77815e-06	4.00367e-09	0.000176082	1.94803	17630.3
5500	7.9725e-05	0.138302	6.50904e-06	6.22249e-09	0.000178304	2.62265	24454.7
5600	0.000108323	0.140012	8.77062e-06	9.54733e-09	0.000180505	3.49206	33534.6
5700	0.000145651	0.141707	1.16964e-05	1.44025e-08	0.000182685	4.59996	45469.2
5800	0.000193903	0.143388	1.54461e-05	2.15351e-08	0.000184847	5.99714	60995.4
5900	0.000255681	0.145056	2.0209e-05	3.18251e-08	0.000186991	7.74145	81011.8
6000	0.000334089	0.146712	2.62084e-05	4.65082e-08	0.000189119	9.89774	106596
6100	0.000432943	0.148356	3.37048e-05	6.74259e-08	0.000191231	12.5374	139009
6200	0.000556932	0.149989	4.3001e-05	9.6737e-08	0.000193329	15.7423	179717
6300	0.000711553	0.151612	5.44464e-05	1.3722e-07	0.000195413	19.587	230446
6400	0.000902296	0.153225	6.84413e-05	1.92833e-07	0.000197485	24.1554	293373
6500	0.00113042	0.15483	8.54425e-05	2.68554e-07	0.000199548	29.5272	371853
6600	0.00140102	0.156429	0.000105968	3.70714e-07	0.000201602	35.7966	469200
6700	0.00172208	0.158024	0.000130601	5.0196e-07	0.000203652	43.0744	588918
6800	0.00210359	0.159616	0.000159999	6.89137e-07	0.000205698	51.4692	734859
6900	0.00255717	0.161206	0.000194894	9.15291e-07	0.000207743	61.051	911302
7000	0.00309509	0.162795	0.000236101	1.24209e-06	0.000209787	71.9003	1.12324e+06
7100	0.00372922	0.164384	0.000284524	1.66713e-06	0.000211831	84.0916	1.37664e+06
7200	0.0044724	0.165972	0.000341159	2.17456e-06	0.000213875	97.7	1.67834e+06
7300	0.00534086	0.16756	0.000407102	2.84817e-06	0.00021592	112.908	2.03571e+06
7400	0.0063475	0.169146	0.000483553	3.76313e-06	0.000217963	129.691	2.45795e+06
7500	0.00750735	0.170731	0.000571822	4.93362e-06	0.000220004	148.102	2.95532e+06
7600	0.00883559	0.172314	0.000673333	6.15882e-06	0.000222043	168.189	3.53954e+06
7700	0.0103549	0.173893	0.000789632	7.86565e-06	0.000224079	190.207	4.22237e+06
7800	0.0120831	0.175469	0.000922388	9.58467e-06	0.00022611	214.154	5.01805e+06
7900	0.0140377	0.177041	0.0010734	1.31755e-05	0.000228137	240.019	5.94267e+06
8000	0.0161829	0.178609	0.00124461	1.5829e-05	0.000230158	267.831	7.02527e+06
8100	0.0184487	0.180173	0.00143809	1.86825e-05	0.000232174	297.587	8.30571e+06
8200	0.0208636	0.181732	0.00165766	2.41825e-05	0.000234184	329.533	9.82236e+06
8300	0.0234402	0.183286	0.0019042	3.22477e-05	0.000236188	363.472	1.1594e+07
8400	0.0262413	0.184835	0.00218019	3.43078e-05	0.000238184	400.011	1.36422e+07
8500	0.0293147	0.186377	0.00248734	4.69875e-05	0.000240172	439.302	1.59851e+07
8600	0.0327076	0.187912	0.00283066	6.00433e-05	0.000242151	481.158	1.86757e+07
8700	0.0364404	0.18944	0.00321201	7.59127e-05	0.00024412	525.516	2.17454e+07
8800	0.0405227	0.190961	0.00363378	8.1138e-05	0.000246079	572.37	2.52364e+07
8900	0.0449845	0.192473	0.00410106	6.26613e-05	0.000248028	621.984	2.92181e+07
9000	0.0498243	0.193978	0.0046157	0.000128598	0.000249966	674.266	3.37389e+07
9100	0.0550655	0.195475	0.00518303	0.000154092	0.000251894	729.457	3.88846e+07
9200	0.0607084	0.196963	0.00580604	0.000246018	0.00025381	787.547	4.47278e+07
9300	0.0667539	0.198444	0.0064882	0.00027081	0.000255716	848.567	5.13538e+07
9400	0.0732141	0.199917	0.00723502	0.000285857	0.000257612	912.705	5.88765e+07
9500	0.0800811	0.201382	0.00804968	0.000243502	0.000259497	979.932	6.73975e+07
9600	0.0873615	0.202839	0.00893795	0.000417432	0.000261373	1050.4	7.70573e+07
9700	0.0950441	0.20429	0.00990334	0.000279007	0.000263239	1124.06	8.79863e+07
9800	0.103134	0.205733	0.010952	-0.000350134	0.000265095	1201.04	1.00355e+08
9900	0.11164	0.207169	0.0120879	-0.000637924	0.000266943	1281.35	1.14318e+08
10000	0.120588	0.208599	0.0133167	0.000629932	0.000268781	1365.13	1.30062e+08
10100	0.130205	0.210022	0.0146446	0.000731	0.000270612	1454.43	1.47613e+08
10200	0.140297	0.211438	0.0160759	0.00101588	0.000272433	1547.07	1.67362e+08
10300	0.150619	0.212848	0.0176176	0.00165925	0.000274246	1640.26	1.89878e+08
10400	0.161205	0.214251	0.0192742	0.00109998	0.00027605	1733.9	2.15448e+08
10500	0.172126	0.215646	0.021053	0.000525537	0.000277844	1828.42	2.44372e+08
10600	0.183444	0.217034	0.022959	0.00113466	0.000279628	1924.25	2.76931e+08
10700	0.195228	0.218413	0.0249991	0.00245926	0.000281402	2021.97	3.1344e+08
10800	0.207671	0.219784	0.0271799	0.00184911	0.000283165	2123.31	3.5402e+08
10900	0.220854	0.221147	0.0295083	0.00188492	0.000284918	2229.04	3.98907e+08
11000	0.23471	0.222501	0.0319892	0.00213094	0.000286659	2338.7	4.486e+08
11100	0.249254	0.223845	0.0346307	0.00240324	0.000288388	2452.48	5.0353e+08
11200	0.264474	0.225179	0.0374386	0.0027039	0.000290104	2570.31	5.6416e+08
11300	0.280358	0.226501	0.04042	0.00303506	0.000291806	2692.15	6.31014e+08
11400	0.296901	0.227812	0.043582	0.00339891	0.000293493	2817.94	7.0466e+08
11500	0.314098	0.229109	0.0469308	0.00379774	0.000295164	2947.6	7.8567e+08
11600	0.331954	0.230392	0.0504733	0.00423386	0.000296817	3081.04	8.7469e+08
11700	0.350481	0.231659	0.054218	0.00460178	0.00029845	3218.13	9.72427e+08
11800	0.369676	0.232909	0.0581685	0.00510707	0.000300061	3358.65	1.07958e+09
11900	0.389641	0.23414	0.0623327	0.00565498	0.00030165	3503.13	1.19666e+09
12000	0.410834	0.235353	0.0667183	0.00619127	0.000303217	3654.82	1.32294e+09
12100	0.43282	0.236544	0.0713306	0.00967948	0.000304756	3809.73	1.46066e+09
12200	0.455638	0.237711	0.0761733	0.00749828	0.000306267	3967.66	1.61069e+09
12300	0.479331	0.238851	0.0812559	0.00823273	0.000307744	4128.41	1.77396e+09
12400	0.503937	0.239962	0.0865945	0.00841177	0.000309187	4291.8	1.9515e+09
12500	0.52945	0.241041	0.0921788	0.00891166	0.000310591	4457.52	2.1442e+09
12600	0.555862	0.242086	0.0980132	0.00971798	0.000311953	4625.58	2.35304e+09
12700	0.583174	0.243094	0.104108	0.0105754	0.000313271	4796.03	2.5791e+09
12800	0.611375	0.24406	0.110467	0.0114486	0.00031454	4968.93	2.8234e+09
12900	0.640455	0.244983	0.117096	0.0152247	0.000315756	5144.33	3.08702e+09
13000	0.6704	0.245858	0.123993	0.0133918	0.000316915	5322.29	3.37104e+09
13100	0.701195	0.246682	0.131173	0.0142578	0.000318013	5502.91	3.67664e+09
13200	0.732806	0.24745	0.138623	0.0153647	0.000319047	5686.16	4.00481e+09
13300	0.765209	0.24816	0.146353	0.0164952	0.000320011	5872.1	4.35679e+09
13400	0.79837	0.248808	0.154362	0.0177115	0.000320902	6059.73	4.73417e+09
13500	0.832307	0.249387	0.16269	0.0181069	0.000321713	6245.46	5.14034e+09
13600	0.867048	0.249894	0.171352	0.0175817	0.00032244	6427.21	5.57799e+09
13700	0.902567	0.250327	0.180246	0.0181917	0.000323081	6605.18	6.0471e+09
13800	0.93891	0.25068	0.189393	0.0193703	0.000323629	6780.26	6.54903e+09
13900	0.976092	0.250948	0.198815	0.0205878	0.00032408	6953.35	7.08525e+09
14000	1.01415	0.251126	0.208562	0.021033	0.000324427	7125.47	7.65749e+09
14100	1.05301	0.251211	0.218529	0.0222731	0.000324667	7297.01	8.26515e+09
14200	1.09272	0.251199	0.228756	0.0235482	0.000324795	7468.86	8.90971e+09
14300	1.13432	0.251109	0.239237	0.024854	0.000324835	7648.65	9.58106e+09
14400	1.17691	0.250919	0.249964	0.0261891	0.000324758	7830.74	1.02883e+10
14500	1.22042	0.250622	0.260925	0.0275504	0.000324559	8015.13	1.10326e+10
14600	1.26496	0.250212	0.272192	0.0281555	0.000324231	8202.19	1.1816e+10
14700	1.31047	0.24969	0.283601	0.0295202	0.000323776	8391.24	1.26364e+10
14800	1.35704	0.249053	0.295211	0.0309006	0.000323187	8582.37	1.34957e+10
14900	1.40468	0.248295	0.307019	0.0321939	0.000322462	8775.49	1.43944e+10
15000	1.45339	0.247416	0.318985	0.0335957	0.000321598	8970.37	1.53324e+10
15100	1.50317	0.246415	0.331103	0.0350074	0.000320593	9166.89	1.63101e+10
15200	1.554	0.245288	0.343354	0.036425	0.000319444	9364.92	1.73277e+10
15300	1.60587	0.244036	0.355717	0.0378428	0.000318151	9564.27	1.8385e+10
15400	1.65872	0.242659	0.368173	0.0392593	0.000316713	9764.72	1.94819e+10
15500	1.71325	0.241105	0.381907	0.0341231	0.000315071	9969.39	2.06452e+10
15600	1.76796	0.239471	0.394604	0.035272	0.000313335	10171.7	2.18237e+10
15700	1.82352	0.237711	0.407364	0.0362528	0.000311452	10374.5	2.30415e+10
15800	1.8798	0.235831	0.420098	0.0373726	0.000309427	10577.5	2.42963e+10
15900	1.93696	0.233817	0.433119	0.0371712	0.000307245	10781.4	2.55955e+10
16000	1.99455	0.231699	0.445809	0.0382136	0.000304938	10984.3	2.69236e+10
16100	2.05275	0.22947	0.458421	0.0392348	0.000302497	11187	2.82861e+10
16200	2.1116	0.227132	0.470926	0.0402362	0.000299923	11389.2	2.96815e+10
16300	2.17116	0.224691	0.483292	0.0412122	0.000297223	11590.7	3.11079e+10
16400	2.23149	0.222153	0.49549	0.042161	0.000294401	11791.6	3.25634e+10
16500	2.29281	0.219508	0.507766	0.0422569	0.000291445	11992.3	3.40536e+10
16600	2.35475	0.21679	0.519553	0.043128	0.000288394	12191.7	3.55615e+10
16700	2.41755	0.21398	0.531326	0.0433147	0.000285224	12390.8	3.70986e+10
16800	2.48086	0.21111	0.542575	0.0441084	0.00028197	12588.7	3.86486e+10
16900	2.54479	0.20817	0.553594	0.0446414	0.00027862	12786	4.02179e+10
17000	2.6092	0.205177	0.564166	0.0453701	0.000275193	12982.4	4.17982e+10
17100	2.67413	0.202132	0.574387	0.0458559	0.000271688	13178.2	4.339e+10
17200	2.73952	0.199046	0.584157	0.0466028	0.000268119	13373.2	4.49881e+10
17300	2.80535	0.195925	0.59348	0.0472409	0.00026449	13567.5	4.65901e+10
17400	2.87238	0.192702	0.603639	0.0454334	0.000260721	13763.9	4.82343e+10
17500	2.93908	0.189528	0.612069	0.0459424	0.000256991	13957	4.98376e+10
17600	3.00615	0.186341	0.619963	0.0465323	0.000253227	14149.4	5.1435e+10
17700	3.07356	0.183148	0.627327	0.0468807	0.000249435	14341	5.30234e+10
17800	3.14221	0.179868	0.635657	0.0449398	0.000245515	14534.9	5.4651e+10
17900	3.21029	0.176678	0.641938	0.0452839	0.000241685	14724.9	5.6215e+10
18000	3.27865	0.173503	0.647612	0.045594	0.000237851	14914	5.77604e+10
18100	3.3473	0.170347	0.652663	0.0458712	0.000234021	15102.2	5.92839e+10
18200	3.41624	0.167217	0.657077	0.0461159	0.0002302	15289.5	6.07826e+10
18300	3.48546	0.164118	0.660844	0.0463284	0.000226397	15475.8	6.22534e+10
18400	3.55494	0.161055	0.663953	0.0465093	0.000222617	15661.3	6.36935e+10
18500	3.62465	0.158032	0.6664	0.0466593	0.000218867	15845.4	6.51013e+10
18600	3.69458	0.155053	0.668179	0.046779	0.000215152	16027.7	6.64758e+10
18700	3.76468	0.152123	0.669291	0.0468691	0.000211477	16207.5	6.7816e+10
18800	3.83493	0.149243	0.669737	0.0469303	0.000207847	16385	6.91196e+10
18900	3.90528	0.146419	0.669521	0.0469637	0.000204267	16560.4	7.03839e+10
19000	3.97568	0.143651	0.66865	0.0469699	0.000200741	16733.7	7.16067e+10
19100	4.04608	0.140942	0.667135	0.0469496	0.000197273	16905.2	7.2786e+10
19200	4.11663	0.138275	0.665322	0.0466045	0.000193839	17075.5	7.39331e+10
19300	4.18685	0.135689	0.662563	0.0465353	0.000190494	17243.5	7.50207e+10
19400	4.2569	0.133168	0.659199	0.0464421	0.000187217	17409.7	7.60597e+10
19500	4.32807	0.130598	0.657088	0.0446636	0.000183858	17578.3	7.71249e+10
19600	4.39773	0.128204	0.652639	0.0445572	0.000180715	17741.5	7.80663e+10
19700	4.4672	0.125877	0.647627	0.0445145	0.000177645	17903.3	7.89564e+10
19800	4.53652	0.123616	0.642081	0.0439694	0.000174649	18063.6	7.97945e+10
19900	4.60573	0.121422	0.636048	0.0442173	0.000171728	18222.7	8.05801e+10
20000	4.67486	0.119294	0.629556	0.0439563	0.000168882	18380.5	8.13133e+10
20100	4.74395	0.117233	0.622611	0.0437393	0.000166113	18537.1	8.19942e+10
20200	4.81299	0.115236	0.615251	0.0435079	0.00016342	18692.4	8.26232e+10
20300	4.88196	0.113304	0.607505	0.0432636	0.000160803	18846.3	8.3201e+10
20400	4.95083	0.111437	0.599391	0.0424867	0.000158263	18998.7	8.37283e+10
20500	5.01958	0.109632	0.590975	0.0427404	0.000155798	19149.5	8.4206e+10
20600	5.08817	0.107889	0.582249	0.0424628	0.000153409	19298.7	8.46351e+10
20700	5.1566	0.106207	0.573257	0.0421771	0.000151094	19446.2	8.50166e+10
20800	5.22485	0.104584	0.564028	0.0418834	0.000148852	19592	8.53518e+10
20900	5.29288	0.10302	0.554591	0.0415827	0.000146684	19735.9	8.56417e+10
21000	5.36068	0.101513	0.544975	0.0412758	0.000144587	19878.1	8.58877e+10
21100	5.42825	0.100061	0.535233	0.0422704	0.00014256	20018.3	8.60912e+10
21200	5.49557	0.0986635	0.525321	0.0406487	0.000140603	20156.7	8.62535e+10
21300	5.56263	0.0973188	0.515336	0.0403302	0.000138713	20293.2	8.6376e+10
21400	5.62944	0.0960255	0.505281	0.0400079	0.00013689	20427.8	8.64602e+10
21500	5.69599	0.094782	0.495181	0.0396848	0.000135132	20560.5	8.65076e+10
21600	5.76227	0.093587	0.485086	0.0378105	0.000133437	20691.3	8.65197e+10
21700	5.8283	0.0924388	0.474942	0.0390362	0.000131803	20820.2	8.64979e+10
21800	5.89407	0.0913362	0.464861	0.0397	0.00013023	20947.3	8.64439e+10
21900	5.95958	0.0902775	0.454818	0.0400061	0.000128716	21072.5	8.63591e+10
22000	6.02481	0.0892612	0.444851	0.0353203	0.000127258	21195.8	8.62451e+10
22100	6.08978	0.0882861	0.434909	0.0377565	0.000125856	21317.3	8.61032e+10
22200	6.15447	0.0873508	0.425122	0.0388306	0.000124507	21437	8.59351e+10
22300	6.2189	0.0864536	0.415416	0.0371316	0.000123211	21554.8	8.57422e+10
22400	6.28306	0.085593	0.405865	0.0368382	0.000121964	21670.8	8.55261e+10
22500	6.34697	0.0847677	0.396464	0.0365595	0.000120766	21785.1	8.52882e+10
22600	6.40758	0.0841565	0.385253	0.0374281	0.000119875	21889.2	8.4915e+10
22700	6.47087	0.0833995	0.376196	0.037126	0.000118771	21999.7	8.46374e+10
22800	6.53386	0.0826739	0.367319	0.0368309	0.000117712	22108.4	8.43421e+10
22900	6.59654	0.0819785	0.358631	0.0365432	0.000116694	22215.3	8.40303e+10
23000	6.65888	0.0813119	0.35014	0.0362635	0.000115717	22320.3	8.37032e+10
23100	6.72024	0.0807092	0.341502	0.0361955	0.000114831	22421.9	8.33402e+10
23200	6.7819	0.080097	0.333436	0.0359295	0.000113931	22523.4	8.29864e+10
23300	6.84321	0.0795102	0.325588	0.0356728	0.000113067	22623.1	8.26209e+10
23400	6.90417	0.0789475	0.317963	0.0354256	0.000112237	22721.1	8.22447e+10
23500	6.96478	0.0784079	0.310565	0.0351885	0.00011144	22817.4	8.1859e+10
23600	7.02504	0.0778902	0.303398	0.0349617	0.000110675	22912	8.14648e+10
23700	7.08496	0.0773935	0.296465	0.0347455	0.00010994	23004.9	8.1063e+10
23800	7.14452	0.0769166	0.289769	0.0345404	0.000109233	23096.1	8.06546e+10
23900	7.20372	0.0764586	0.283311	0.0343465	0.000108555	23185.7	8.02405e+10
24000	7.26496	0.0760432	0.277104	0.0341665	0.000107934	23280.2	7.97963e+10
24100	7.32943	0.0756812	0.271158	0.0340019	0.000107387	23383	7.93117e+10
24200	7.39367	0.0753352	0.265456	0.0338499	0.000106863	23484.3	7.88242e+10
24300	7.45769	0.0750044	0.259999	0.0337107	0.000106362	23584.2	7.83347e+10
24400	7.52149	0.0746879	0.254788	0.0335844	0.000105882	23682.6	7.78441e+10
24500	7.58509	0.0743847	0.249821	0.0334713	0.000105423	23779.5	7.73529e+10
24600	7.6485	0.074094	0.2451	0.0333716	0.000104982	23875	7.68619e+10
24700	7.71174	0.0738149	0.240622	0.0332853	0.000104559	23969.1	7.63718e+10
24800	7.77482	0.0735466	0.236388	0.0332126	0.000104153	24061.8	7.58831e+10
24900	7.83776	0.0732883	0.232396	0.0331536	0.000103763	24153	7.53965e+10
25000	7.90055	0.0730391	0.228645	0.0331084	0.000103387	24242.8	7.49125e+10
25100	7.96322	0.0727983	0.225133	0.033077	0.000103024	24331.1	7.44317e+10
25200	8.02575	0.0725652	0.22186	0.0330596	0.000102673	24418	7.39546e+10
25300	8.08814	0.072339	0.218824	0.0330561	0.000102334	24503.4	7.34816e+10
25400	8.15038	0.0721189	0.216022	0.0330666	0.000102005	24587.3	7.30133e+10
25500	8.21247	0.0719042	0.213455	0.033091	0.000101685	24669.6	7.25501e+10
25600	8.2744	0.0716943	0.211119	0.0331293	0.000101373	24750.2	7.20924e+10
25700	8.33616	0.0714884	0.209013	0.0331815	0.000101069	24829.3	7.16405e+10
25800	8.39776	0.0712859	0.207135	0.0332474	0.00010077	24906.7	7.11951e+10
25900	8.4531	0.0713866	0.204252	0.0343097	0.000100926	24966.4	7.06154e+10
26000	8.51432	0.0711876	0.202882	0.0344166	0.000100636	25040.4	7.01855e+10
26100	8.57534	0.0709902	0.201733	0.0345226	0.00010035	25112.6	6.97627e+10
26200	8.63616	0.0707937	0.2008	0.0346256	0.000100067	25183	6.93475e+10
26300	8.69679	0.0705972	0.200089	0.0347751	9.97851e-05	25251.7	6.89401e+10
26400	8.75718	0.0704007	0.199592	0.0349062	9.95047e-05	25318.4	6.85407e+10
26500	8.81736	0.0702032	0.199308	0.0350503	9.92245e-05	25383.3	6.81495e+10
26600	8.87732	0.0700038	0.199242	0.035303	9.89428e-05	25446.4	6.77669e+10
26700	8.93708	0.0698017	0.199392	0.0357072	9.86587e-05	25507.7	6.7393e+10
26800	8.99653	0.0695985	0.199737	0.0359023	9.83747e-05	25566.9	6.70278e+10
26900	9.05573	0.0693924	0.200288	0.0361092	9.8088e-05	25624.1	6.66716e+10
27000	9.11467	0.069183	0.201042	0.0363281	9.7798e-05	25679.4	6.63245e+10
27100	9.17334	0.0689697	0.201998	0.0365585	9.75039e-05	25732.6	6.59866e+10
27200	9.23173	0.0687522	0.203154	0.0368002	9.72052e-05	25783.9	6.56582e+10
27300	9.28984	0.0685301	0.204506	0.0370527	9.69013e-05	25833	6.53394e+10
27400	9.34767	0.068303	0.206053	0.0373155	9.65916e-05	25880.2	6.50303e+10
27500	9.39842	0.0683736	0.207322	0.0383264	9.67345e-05	25907.8	6.46097e+10
27600	9.45566	0.0681335	0.209299	0.0385928	9.64091e-05	25950.9	6.43219e+10
27700	9.5126	0.0678874	0.211463	0.0388684	9.60764e-05	25991.9	6.40439e+10
27800	9.56924	0.067635	0.213811	0.0391529	9.57359e-05	26030.9	6.37757e+10
27900	9.62557	0.067376	0.216339	0.0394458	9.53872e-05	26067.9	6.35172e+10
28000	9.6816	0.0671101	0.219046	0.0397464	9.50299e-05	26102.8	6.32685e+10
28100	9.73733	0.0668373	0.221927	0.0400543	9.46637e-05	26135.8	6.30295e+10
28200	9.79275	0.0665572	0.22498	0.0403689	9.42882e-05	26166.8	6.28003e+10
28300	9.84787	0.0662698	0.228195	0.0407264	9.39032e-05	26195.9	6.25805e+10
28400	9.90268	0.0659749	0.231576	0.0410822	9.35084e-05	26223	6.23704e+10
28500	9.95719	0.0656724	0.235115	0.0414543	9.31036e-05	26248.2	6.21697e+10
28600	10.0114	0.0653622	0.238815	0.0417928	9.26887e-05	26271.5	6.19786e+10
28700	10.0653	0.0650442	0.242667	0.042135	9.22636e-05	26292.9	6.17969e+10
28800	10.1189	0.0647185	0.246667	0.0424802	9.1828e-05	26312.5	6.16244e+10
28900	10.1721	0.064385	0.25081	0.042828	9.13819e-05	26330.3	6.14611e+10
29000	10.2251	0.0640437	0.255091	0.0431776	9.09253e-05	26346.3	6.13068e+10
29100	10.2778	0.0636946	0.259505	0.0435283	9.04582e-05	26360.5	6.11614e+10
29200	10.3302	0.0633379	0.264047	0.0438797	8.99806e-05	26373	6.10248e+10
29300	10.3823	0.0629736	0.268712	0.044231	8.94926e-05	26383.8	6.08968e+10
29400	10.4341	0.0626022	0.273463	0.044691	8.89945e-05	26393.2	6.07766e+10
29500	10.4856	0.0622231	0.278353	0.0450428	8.84859e-05	26400.7	6.06653e+10
29600	10.5369	0.0618368	0.283347	0.0453925	8.79673e-05	26406.7	6.05622e+10
29700	10.5877	0.0614532	0.288412	0.0458986	8.74534e-05	26410.9	6.04628e+10
29800	10.6384	0.0610534	0.293572	0.0463116	8.69154e-05	26414	6.03749e+10
29900	10.6888	0.0606467	0.298836	0.0466558	8.63677e-05	26415.6	6.02949e+10
30000	10.739	0.0602335	0.304178	0.0469956	8.58108e-05	26415.8	6.02222e+10
