# Supplementary material for: Cross-Code Verification for Improved Thermophysical Properties of Argon, Krypton and Xenon Plasmas
Source: Entropy (Basel). 2026 Jul 22;28(7):830. doi: 10.3390/e28070830 (PMC13409251; doi:10.3390/e28070830)
Supplement: Supplementary file 1 [file entropy-28-00830-s001.zip › Ar_Kr_Xe_Data/Transport Properties/Argon/Traditional/TP_Ar Transport 1 atm.csv]

Th [K]	λₑ [W/(m·K)]	λₕ [W/(m·K)]	λᵣ [W/(m·K)]	λint [W/(m·K)]	μ [Pa·s]	σ [S/m]	HeatExchange[J]
300	1.02821e-22	0.0177889	1.21634e-21	3.00294e-17	2.28285e-05	1.11038e-17	1.46212e-16
400	1.36334e-22	0.0224297	1.21556e-21	1.13793e-17	2.88205e-05	1.54305e-17	7.27318e-17
500	1.6255e-22	0.0265766	1.21535e-21	2.70329e-17	3.4186e-05	2.16908e-17	4.42494e-17
600	1.93799e-22	0.0303554	1.21247e-21	-2.06264e-17	3.90804e-05	2.88144e-17	3.04361e-17
700	2.29269e-22	0.0338503	1.21896e-21	1.72944e-17	4.36079e-05	3.47506e-17	2.28815e-17
800	2.71476e-22	0.0371208	1.22414e-21	-3.17052e-17	4.7843e-05	3.93065e-17	1.84422e-17
900	3.08599e-22	0.0402137	1.2256e-21	-6.20335e-17	5.18462e-05	4.13113e-17	1.60171e-17
1000	3.5048e-22	0.0431708	1.22872e-21	-4.45412e-17	5.56716e-05	4.40397e-17	1.4431e-17
1100	3.86889e-22	0.046013	1.23145e-21	-3.96818e-17	5.93461e-05	4.5281e-17	1.38351e-17
1200	4.20814e-22	0.0487545	1.23111e-21	-1.68669e-17	6.28878e-05	4.72709e-17	1.35798e-17
1300	4.55028e-22	0.051411	1.23002e-21	8.91714e-17	6.63174e-05	5.0047e-17	1.34653e-17
1400	4.86585e-22	0.0539982	1.23079e-21	2.34731e-16	6.96559e-05	5.24518e-17	1.36455e-17
1500	5.15421e-22	0.0565259	1.23482e-21	2.56136e-16	7.29163e-05	5.40099e-17	1.41626e-17
1600	6.83496e-22	0.0590004	1.38541e-21	1.03048e-17	7.61067e-05	6.99833e-17	1.86263e-17
1700	1.62714e-21	0.0614265	5.96778e-20	2.36505e-16	7.92334e-05	1.65801e-16	4.37147e-17
1800	2.19997e-17	0.0638075	3.05226e-21	1.08527e-15	8.23008e-05	2.23471e-12	5.83974e-13
1900	4.01526e-20	0.0661484	1.30029e-16	1.39442e-16	8.53155e-05	4.03016e-15	1.06091e-15
2000	3.74453e-14	0.0684538	3.18161e-20	-3.20387e-15	8.82837e-05	3.67664e-09	9.91269e-10
2100	2.67169e-18	0.0707271	1.133e-14	3.8341e-17	9.121e-05	2.56105e-13	7.09823e-14
2200	1.75318e-13	0.0729711	2.91586e-17	3.86332e-17	9.4098e-05	1.60374e-08	4.71541e-09
2300	5.48147e-15	0.075188	3.60534e-14	7.85008e-16	9.69507e-05	4.7985e-10	1.48883e-10
2400	2.64814e-13	0.077379	2.13691e-14	1.16242e-14	9.97696e-05	2.24548e-08	7.223e-09
2500	9.04739e-13	0.0795454	1.36914e-13	4.80131e-14	0.000102556	7.46328e-08	2.47349e-08
2600	3.84251e-12	0.0816884	5.57361e-13	-7.20864e-13	0.000105312	3.0862e-07	1.05185e-07
2700	1.46442e-11	0.0838096	2.05082e-12	2.5676e-16	0.00010804	1.14276e-06	4.01206e-07
2800	5.07631e-11	0.0859104	6.87588e-12	1.98177e-16	0.000110741	3.83007e-06	1.39349e-06
2900	1.61563e-10	0.0879922	2.12089e-11	8.37701e-16	0.000113418	1.17411e-05	4.4499e-06
3000	4.7635e-10	0.0900564	6.06899e-11	1.85353e-15	0.000116071	3.32497e-05	1.31735e-05
3100	1.31098e-09	0.0921043	1.62285e-10	7.85341e-15	0.000118704	8.77124e-05	3.64131e-05
3200	3.3891e-09	0.094137	4.08097e-10	1.97073e-14	0.000121317	0.000217363	9.45394e-05
3300	8.27347e-09	0.096155	9.70505e-10	4.74976e-14	0.000123911	0.000509736	0.000231747
3400	1.91807e-08	0.098159	2.19342e-09	1.10688e-13	0.000126487	0.0011347	0.000539222
3500	4.23991e-08	0.100149	4.73186e-09	2.02335e-13	0.000129045	0.0023964	0.00119737
3600	8.97625e-08	0.102126	9.78167e-09	5.29417e-13	0.000131586	0.00485329	0.00254503
3700	1.82684e-07	0.104091	1.94432e-08	1.22011e-12	0.000134111	0.00950456	0.00519245
3800	3.5805e-07	0.106044	3.72772e-08	2.32008e-12	0.00013662	0.018002	0.0102071
3900	6.77687e-07	0.107984	6.91264e-08	4.40187e-12	0.000139114	0.0330363	0.0193897
4000	1.24253e-06	0.109913	1.24296e-07	8.14601e-12	0.000141592	0.0588715	0.0356806
4100	2.21279e-06	0.11183	2.17203e-07	1.49242e-11	0.000144055	0.102051	0.0637423
4200	3.83567e-06	0.113735	3.69619e-07	2.69805e-11	0.000146504	0.172312	0.110782
4300	6.48334e-06	0.115631	6.13663e-07	4.71432e-11	0.000148939	0.283744	0.187668
4400	1.07019e-05	0.117515	9.95686e-07	8.06734e-11	0.000151361	0.456027	0.31053
4500	1.72719e-05	0.11939	1.58125e-06	1.36345e-10	0.00015377	0.715821	0.503041
4600	2.72861e-05	0.121256	2.46133e-06	2.25313e-10	0.000156167	1.09918	0.798761
4700	4.22442e-05	0.123112	3.76e-06	3.65386e-10	0.000158552	1.65371	1.24453
4800	6.4164e-05	0.124959	5.64375e-06	5.88248e-10	0.000160925	2.44064	1.90481
4900	9.57309e-05	0.126797	8.33251e-06	9.22516e-10	0.000163286	3.5361	2.86696
5000	0.00014046	0.128627	1.21128e-05	1.43829e-09	0.000165637	5.03188	4.24764
5100	0.000202808	0.130448	1.73528e-05	2.21603e-09	0.000167978	7.03508	6.20149
5200	0.000288392	0.132261	2.45198e-05	3.37911e-09	0.000170308	9.67044	8.93013
5300	0.000403825	0.134067	3.42001e-05	5.0911e-09	0.000172628	13.0781	12.7071
5400	0.000556812	0.135865	4.7121e-05	7.59401e-09	0.000174938	17.4044	17.8926
5500	0.000756687	0.137656	6.41753e-05	1.12174e-08	0.000177239	22.7929	24.9327
5600	0.00101456	0.139439	8.64489e-05	1.642e-08	0.000179531	29.4016	34.3834
5700	0.00134294	0.141215	0.00011525	2.38224e-08	0.000181813	37.3691	46.9423
5800	0.00175507	0.142984	0.00015214	3.42722e-08	0.000184087	46.8054	63.5047
5900	0.00226513	0.144746	0.000198971	4.89019e-08	0.000186351	57.8251	85.2061
6000	0.00288966	0.1465	0.000257917	6.92274e-08	0.000188606	70.6087	113.449
6100	0.00364409	0.148248	0.000331518	9.72587e-08	0.000190852	85.1845	150.036
6200	0.00454767	0.149988	0.000422713	1.35644e-07	0.000193089	101.705	197.167
6300	0.00562196	0.151722	0.000534891	1.87826e-07	0.000195318	120.355	257.57
6400	0.00687471	0.153449	0.000671925	2.5828e-07	0.000197538	141.128	335.001
6500	0.00828037	0.155169	0.000838222	3.52767e-07	0.000199749	164.125	434.945
6600	0.00983887	0.156883	0.00103876	4.78657e-07	0.000201952	189.49	563.665
6700	0.0115946	0.15859	0.00127916	6.39459e-07	0.000204146	218.062	727.512
6800	0.0135505	0.160291	0.00156568	8.55209e-07	0.000206332	249.489	936.04
6900	0.0157315	0.161985	0.00190532	1.13632e-06	0.00020851	283.872	1200.44
7000	0.018159	0.163672	0.00230581	1.50077e-06	0.000210678	321.352	1534.8
7100	0.0208464	0.165352	0.00277572	1.97009e-06	0.000212838	362.054	1957.05
7200	0.0238075	0.167025	0.00332444	2.57081e-06	0.000214989	406.078	2489.55
7300	0.0270569	0.168691	0.00396225	3.33514e-06	0.000217131	453.497	3160.18
7400	0.0306092	0.17035	0.00470035	4.35892e-06	0.000219263	504.344	4003.57
7500	0.0344787	0.172	0.00555092	5.51942e-06	0.000221386	558.614	5062.53
7600	0.0387196	0.173642	0.00652713	7.12588e-06	0.000223497	616.811	6383.46
7700	0.0433919	0.175277	0.0076451	8.93487e-06	0.000225598	679.487	8022.92
7800	0.0484436	0.176902	0.00891833	1.16758e-05	0.000227688	745.668	10061.2
7900	0.0538882	0.178517	0.0103632	1.43978e-05	0.000229765	815.284	12588.2
8000	0.0597058	0.18012	0.0119971	1.75722e-05	0.000231828	888.24	15706.8
8100	0.0657738	0.181712	0.0138375	2.18211e-05	0.000233874	963.183	19557.5
8200	0.0721031	0.183288	0.0159065	2.83896e-05	0.000235903	1039.64	24310
8300	0.0787516	0.184849	0.0182236	3.31431e-05	0.000237912	1117.68	30142.4
8400	0.0857821	0.186391	0.0208108	4.20144e-05	0.000239897	1197.46	37266
8500	0.0932582	0.187912	0.0236904	5.13074e-05	0.000241857	1279.16	45924.5
8600	0.101445	0.18941	0.0268881	6.69694e-05	0.000243788	1365.72	56262.9
8700	0.11019	0.19088	0.0304276	8.15178e-05	0.000245687	1454.6	68698
8800	0.119502	0.192319	0.0343366	9.44463e-05	0.000247547	1545.58	83614.5
8900	0.129374	0.193722	0.0386407	0.000109136	0.000249364	1638.38	101444
9000	0.1398	0.195082	0.0433695	0.00014355	0.000251131	1732.76	122696
9100	0.150758	0.196394	0.0485512	0.000162555	0.000252843	1828.42	147940
9200	0.162223	0.19765	0.0542148	0.000195559	0.000254489	1925.1	177829
9300	0.174166	0.198843	0.0603917	0.000216461	0.000256063	2022.57	213108
9400	0.186554	0.199962	0.0671119	0.000254175	0.000257555	2120.57	254606
9500	0.199455	0.201	0.074407	0.000297225	0.000258955	2220.12	303051
9600	0.21302	0.201949	0.0823088	0.00034608	0.000260257	2323.15	358999
9700	0.226977	0.202794	0.0908481	0.000401322	0.000261444	2426.42	424010
9800	0.241311	0.203522	0.100057	0.000509102	0.000262503	2529.81	499314
9900	0.256028	0.204118	0.109966	0.000625476	0.000263421	2633.24	586238
10000	0.271147	0.204569	0.120606	0.000678283	0.000264181	2736.7	686249
10100	0.286686	0.204857	0.132006	0.000612842	0.000264771	2840.17	800921
10200	0.302613	0.204969	0.144195	0.000974189	0.000265172	2942.43	932100
10300	0.31888	0.204886	0.157199	0.00101451	0.000265371	3041.96	1.08186e+06
10400	0.335721	0.204602	0.171045	0.00125022	0.000265358	3141.36	1.25115e+06
10500	0.353313	0.20411	0.185753	0.00129993	0.000265125	3242.86	1.44086e+06
10600	0.37129	0.203381	0.201347	0.00126009	0.000264646	3343.49	1.65462e+06
10700	0.389634	0.202401	0.217842	0.00184303	0.000263904	3443.71	1.89459e+06
10800	0.408329	0.201156	0.235249	0.00183233	0.000262886	3543.94	2.16303e+06
10900	0.427355	0.199636	0.253583	0.00232693	0.000261578	3644.51	2.46224e+06
11000	0.446693	0.19783	0.272846	0.000968165	0.000259967	3745.66	2.79458e+06
11100	0.466315	0.195731	0.293036	0.00327552	0.000258044	3847.31	3.16248e+06
11200	0.486192	0.193336	0.314148	0.00223108	0.000255801	3949.32	3.56841e+06
11300	0.506295	0.190642	0.33617	0.00202104	0.000253231	4051.54	4.01481e+06
11400	0.526616	0.187651	0.359077	0.00330451	0.000250331	4153.84	4.50408e+06
11500	0.547157	0.18437	0.382852	0.00202203	0.000247101	4256.1	5.03852e+06
11600	0.567928	0.180808	0.407441	0.00390014	0.000243542	4358.23	5.62029e+06
11700	0.588932	0.176978	0.432814	0.00510381	0.000239662	4460.12	6.25137e+06
11800	0.610164	0.172895	0.458908	0.00621198	0.000235468	4561.7	6.93354e+06
11900	0.631623	0.168579	0.485645	0.00489577	0.000230972	4662.9	7.66828e+06
12000	0.653319	0.164052	0.513046	-0.00491789	0.00022619	4763.65	8.4568e+06
12100	0.675257	0.15934	0.540775	0.00554074	0.000221138	4863.92	9.29989e+06
12200	0.697442	0.154468	0.568973	0.00295188	0.000215838	4963.65	1.01978e+07
12300	0.720173	0.149481	0.597412	0.00689071	0.000210329	5064.89	1.11455e+07
12400	0.74417	0.144446	0.626017	0.0097779	0.000204672	5172.5	1.21283e+07
12500	0.768408	0.139335	0.654574	0.00695958	0.00019884	5279.36	1.31614e+07
12600	0.792852	0.134175	0.68299	0.00732244	0.00019286	5385.43	1.4243e+07
12700	0.81747	0.128993	0.711096	0.00762942	0.00018676	5490.69	1.53709e+07
12800	0.842232	0.123816	0.738698	0.0079314	0.000180568	5595.12	1.6542e+07
12900	0.867109	0.118669	0.765591	0.00827157	0.000174314	5698.67	1.77528e+07
13000	0.892082	0.113574	0.791661	0.00369281	0.000168026	5801.33	1.89994e+07
13100	0.917123	0.108554	0.816532	0.008849	0.000161731	5903.05	2.02767e+07
13200	0.942213	0.103628	0.840137	0.00915334	0.000155457	6003.79	2.15796e+07
13300	0.967332	0.0988131	0.862246	0.00941078	0.000149229	6103.5	2.29026e+07
13400	0.992464	0.094124	0.882614	0.00968534	0.000143071	6202.04	2.42395e+07
13500	1.01761	0.0895734	0.901054	0.00994322	0.000137006	6299	2.55844e+07
13600	1.04277	0.0851718	0.91737	0.0101834	0.000131053	6394.2	2.69308e+07
13700	1.06795	0.0809262	0.931439	0.0103265	0.000125228	6487.75	2.82721e+07
13800	1.09314	0.0768459	0.94298	0.0105265	0.000119553	6579.73	2.96001e+07
13900	1.11831	0.0729324	0.951984	0.0106133	0.000114036	6670.25	3.09087e+07
14000	1.14346	0.0691923	0.958173	0.0107715	0.000108694	6759.33	3.21892e+07
14100	1.16856	0.0656252	0.96153	0.0109092	0.000103536	6847.06	3.34355e+07
14200	1.19361	0.0622313	0.961994	0.0110257	9.85684e-05	6933.46	3.46409e+07
14300	1.21861	0.0590038	0.959808	0.0108786	9.37893e-05	7018.65	3.58022e+07
14400	1.24352	0.0559475	0.954647	0.0107884	8.92133e-05	7102.56	3.69103e+07
14500	1.26834	0.0530614	0.946446	0.0108283	8.48459e-05	7185.17	3.79588e+07
14600	1.29307	0.0503385	0.935438	0.0108621	8.06835e-05	7266.51	3.89452e+07
14700	1.31771	0.0477738	0.921757	0.0108731	7.67249e-05	7346.56	3.9866e+07
14800	1.34225	0.0453626	0.905535	0.0108716	7.29688e-05	7425.29	4.07181e+07
14900	1.36668	0.0430993	0.886953	0.0108531	6.94119e-05	7502.7	4.14997e+07
15000	1.39099	0.0409782	0.866212	0.0108184	6.60506e-05	7578.76	4.22091e+07
15100	1.41519	0.0389931	0.843537	0.0107652	6.28799e-05	7653.47	4.28459e+07
15200	1.43926	0.0371383	0.819153	0.0107021	5.98949e-05	7726.82	4.34098e+07
15300	1.46319	0.0354074	0.793314	0.010626	5.70893e-05	7798.81	4.39015e+07
15400	1.48699	0.0337944	0.766271	0.0105379	5.44568e-05	7869.44	4.43223e+07
15500	1.51065	0.0322929	0.738276	0.0104389	5.19905e-05	7938.72	4.46739e+07
15600	1.53416	0.030897	0.709578	0.0103299	4.96835e-05	8006.65	4.49584e+07
15700	1.55753	0.0296008	0.680415	0.010212	4.75285e-05	8073.26	4.51786e+07
15800	1.58074	0.0283985	0.651014	0.010086	4.55182e-05	8138.55	4.53372e+07
15900	1.60382	0.0272843	0.621585	0.00995301	4.36454e-05	8202.57	4.54374e+07
16000	1.62551	0.0261642	0.590876	0.00977178	4.1761e-05	8259.22	4.50831e+07
16100	1.64953	0.0252995	0.563398	0.00966943	4.02833e-05	8326.83	4.54761e+07
16200	1.67219	0.0244185	0.534967	0.00952051	3.87798e-05	8387.14	4.54214e+07
16300	1.69472	0.0236054	0.507162	0.00936769	3.73856e-05	8446.28	4.53223e+07
16400	1.71714	0.022856	0.480086	0.00921624	3.60945e-05	8504.28	4.51821e+07
16500	1.73944	0.0221654	0.453851	0.00905824	3.48994e-05	8561.18	4.50044e+07
16600	1.76164	0.02153	0.42852	0.00889853	3.37945e-05	8617	4.47926e+07
16700	1.78372	0.0209458	0.404153	0.00873769	3.27742e-05	8671.78	4.45498e+07
16800	1.80571	0.0204092	0.38079	0.00857608	3.18327e-05	8725.54	4.42792e+07
16900	1.82904	0.0199299	0.358449	0.00841849	3.09823e-05	8784.9	4.39485e+07
17000	1.85336	0.0195005	0.33716	0.00825751	3.02124e-05	8848.11	4.35717e+07
17100	1.8777	0.0191094	0.31692	0.00809724	2.95069e-05	8910.71	4.31756e+07
17200	1.90204	0.0187539	0.297723	0.00793792	2.88612e-05	8972.7	4.2763e+07
17300	1.92637	0.0184366	0.279366	0.00788352	2.82803e-05	9034.02	4.23331e+07
17400	1.95022	0.018126	0.261673	0.00773744	2.77123e-05	9092.5	4.17022e+07
17500	1.97511	0.0178821	0.245975	0.00759747	2.72547e-05	9154.99	4.14461e+07
17600	1.99951	0.0176444	0.230749	0.00744244	2.68092e-05	9214.59	4.09908e+07
17700	2.02388	0.0174403	0.216141	0.00746008	2.64213e-05	9273.44	4.05239e+07
17800	2.0483	0.0172489	0.202721	0.00730603	2.60553e-05	9331.83	4.00588e+07
17900	2.07274	0.017078	0.190146	0.00715471	2.57248e-05	9389.59	3.95911e+07
18000	2.09719	0.0169261	0.178377	0.00700623	2.5427e-05	9446.73	3.91223e+07
18100	2.12166	0.0167915	0.167377	0.00686074	2.51594e-05	9503.22	3.86535e+07
18200	2.14614	0.0166729	0.157108	0.00671834	2.49197e-05	9559.06	3.8186e+07
18300	2.17063	0.0165689	0.147533	0.0065791	2.47056e-05	9614.22	3.77208e+07
18400	2.19513	0.0164782	0.138616	0.00644313	2.4515e-05	9668.69	3.72589e+07
18500	2.21962	0.0164034	0.130229	0.0063675	2.43524e-05	9722.37	3.67991e+07
18600	2.24413	0.0163359	0.122527	0.00623675	2.4203e-05	9775.35	3.63464e+07
18700	2.26865	0.0162783	0.115383	0.00610942	2.40716e-05	9827.54	3.58994e+07
18800	2.29316	0.0162297	0.108765	0.00598555	2.39564e-05	9878.91	3.54587e+07
18900	2.31765	0.0161923	0.102576	0.00590964	2.38615e-05	9929.37	3.50234e+07
19000	2.34214	0.0161586	0.0969305	0.00579163	2.37742e-05	9979	3.45972e+07
19100	2.36661	0.0161312	0.0917302	0.00567719	2.36986e-05	10027.7	3.4179e+07
19200	2.39107	0.016109	0.0869518	0.00556633	2.36335e-05	10075.4	3.37692e+07
19300	2.41549	0.0160914	0.0825731	0.00545907	2.35774e-05	10122.1	3.33684e+07
19400	2.43988	0.0160774	0.0785739	0.0053554	2.35291e-05	10167.7	3.29768e+07
19500	2.46423	0.0160664	0.0749352	0.00525532	2.34874e-05	10212.3	3.25949e+07
19600	2.48853	0.0160575	0.0716397	0.00515882	2.34511e-05	10255.6	3.2223e+07
19700	2.51278	0.0160501	0.0686715	0.00506588	2.34191e-05	10297.7	3.18614e+07
19800	2.53696	0.0160435	0.0660162	0.0049765	2.33903e-05	10338.5	3.15103e+07
19900	2.56108	0.0160368	0.0636606	0.00489065	2.33635e-05	10378	3.11702e+07
20000	2.58511	0.0160296	0.0615926	0.0048083	2.33378e-05	10416	3.08412e+07
20100	2.60906	0.0160211	0.0598016	0.00472942	2.3312e-05	10452.6	3.05236e+07
20200	2.63292	0.0160106	0.0582778	0.00462973	2.32853e-05	10487.7	3.02176e+07
20300	2.65666	0.0159982	0.057003	0.00458931	2.32579e-05	10521.1	2.99232e+07
20400	2.68029	0.0159827	0.05598	0.00452753	2.32275e-05	10552.8	2.96408e+07
20500	2.7038	0.0159626	0.0552103	0.00446169	2.31921e-05	10582.8	2.9371e+07
20600	2.72718	0.0159382	0.0546783	0.00439909	2.3152e-05	10611	2.91135e+07
20700	2.75041	0.0159088	0.0543785	0.00433968	2.31064e-05	10637.3	2.88687e+07
20800	2.77349	0.015874	0.054306	0.00428337	2.30544e-05	10661.7	2.86366e+07
20900	2.7964	0.0158332	0.0544566	0.0042301	2.29953e-05	10684.1	2.84174e+07
21000	2.81914	0.015786	0.0548261	0.00417978	2.29284e-05	10704.5	2.82111e+07
21100	2.84193	0.0157332	0.055411	0.00413242	2.28547e-05	10723.5	2.80158e+07
21200	2.8663	0.0156823	0.0562079	0.00408855	2.27846e-05	10746.1	2.78183e+07
21300	2.89048	0.0156233	0.0572136	0.00404736	2.27043e-05	10766.3	2.76347e+07
21400	2.91445	0.0155559	0.0584249	0.00400877	2.26131e-05	10784.3	2.74652e+07
21500	2.9382	0.0154798	0.0598385	0.00397263	2.25106e-05	10799.9	2.73096e+07
21600	2.96173	0.0153948	0.061451	0.00393884	2.23963e-05	10813.1	2.71681e+07
21700	2.98502	0.0153011	0.0632569	0.00391013	2.22706e-05	10824	2.70404e+07
21800	3.00807	0.0151977	0.0652567	0.00388054	2.21318e-05	10832.4	2.69266e+07
21900	3.03088	0.0150851	0.0674437	0.00385289	2.19804e-05	10838.6	2.68267e+07
22000	3.05344	0.0149633	0.0698131	0.00382705	2.18166e-05	10842.3	2.67404e+07
22100	3.07575	0.0148324	0.0723597	0.00380285	2.16401e-05	10843.8	2.66675e+07
22200	3.0978	0.0146923	0.0750774	0.00378016	2.1451e-05	10843	2.66079e+07
22300	3.1196	0.0145435	0.0779596	0.00375882	2.12496e-05	10840.1	2.65613e+07
22400	3.14114	0.014386	0.0809988	0.00373868	2.10361e-05	10835	2.65274e+07
22500	3.16244	0.0142203	0.0841868	0.0037196	2.08108e-05	10827.9	2.6506e+07
22600	3.18349	0.0140467	0.0875144	0.00370141	2.05741e-05	10818.8	2.64965e+07
22700	3.2043	0.0138656	0.0909717	0.00368399	2.03267e-05	10807.9	2.64987e+07
22800	3.22489	0.0136775	0.0945477	0.00366718	2.00689e-05	10795.3	2.65121e+07
22900	3.24525	0.013483	0.0982306	0.00365085	1.98016e-05	10781.1	2.65361e+07
23000	3.2654	0.0132826	0.102008	0.00363486	1.95253e-05	10765.5	2.65704e+07
23100	3.28535	0.0130768	0.105865	0.00361909	1.92408e-05	10748.5	2.66143e+07
23200	3.30512	0.0128663	0.109789	0.00360341	1.89489e-05	10730.3	2.66673e+07
23300	3.32472	0.0126517	0.113764	0.00358771	1.86503e-05	10711	2.67287e+07
23400	3.34417	0.0124336	0.117773	0.00357189	1.8346e-05	10690.9	2.67979e+07
23500	3.36347	0.0122126	0.121801	0.00355585	1.80367e-05	10670	2.68742e+07
23600	3.38266	0.0119894	0.12583	0.0035395	1.77233e-05	10648.5	2.69569e+07
23700	3.40174	0.0117646	0.129842	0.00352276	1.74066e-05	10626.4	2.70454e+07
23800	3.42074	0.0115387	0.13382	0.00350556	1.70875e-05	10604.1	2.71388e+07
23900	3.43967	0.0113122	0.137742	0.00348634	1.67663e-05	10581.6	2.72366e+07
24000	3.45855	0.011086	0.141596	0.00346809	1.64447e-05	10558.9	2.73379e+07
24100	3.4774	0.0108604	0.145361	0.0034492	1.61231e-05	10536.4	2.74419e+07
24200	3.49623	0.0106361	0.149019	0.00342965	1.58022e-05	10514	2.75479e+07
24300	3.51507	0.0104133	0.152553	0.00340942	1.54826e-05	10491.8	2.76553e+07
24400	3.53393	0.0101926	0.155944	0.00338847	1.5165e-05	10470.1	2.77632e+07
24500	3.55282	0.00997444	0.159178	0.0033668	1.48501e-05	10448.8	2.78709e+07
24600	3.57177	0.0097591	0.162238	0.00334439	1.45383e-05	10428.1	2.79779e+07
24700	3.59078	0.00954695	0.16511	0.00332126	1.42303e-05	10408	2.80833e+07
24800	3.60988	0.0093383	0.16778	0.0032974	1.39265e-05	10388.7	2.81865e+07
24900	3.62907	0.00913343	0.170236	0.00327283	1.36273e-05	10370.1	2.8287e+07
25000	3.64837	0.00893257	0.172467	0.00324756	1.33332e-05	10352.4	2.83841e+07
25100	3.66778	0.00873593	0.174463	0.00322162	1.30444e-05	10335.6	2.84773e+07
25200	3.68733	0.0085437	0.176216	0.00319504	1.27614e-05	10319.7	2.85661e+07
25300	3.7076	0.00835823	0.177772	0.00316844	1.24874e-05	10306.7	2.86435e+07
25400	3.72943	0.00818244	0.179199	0.00314269	1.22268e-05	10299.2	2.87004e+07
25500	3.75145	0.00801119	0.18037	0.00311642	1.19723e-05	10292.9	2.87511e+07
25600	3.77367	0.00784456	0.181283	0.00308966	1.1724e-05	10287.6	2.87954e+07
25700	3.7961	0.00768261	0.181935	0.00306245	1.14821e-05	10283.5	2.88328e+07
25800	3.81875	0.00752537	0.182329	0.00303483	1.12466e-05	10280.4	2.88632e+07
25900	3.84162	0.00737287	0.182466	0.00300684	1.10177e-05	10278.6	2.88863e+07
26000	3.86472	0.00722511	0.182349	0.00297853	1.07954e-05	10277.8	2.89021e+07
26100	3.88804	0.00708209	0.181983	0.00294992	1.05796e-05	10278.1	2.89102e+07
26200	3.91159	0.00694377	0.181374	0.00292108	1.03706e-05	10279.6	2.89107e+07
26300	3.93538	0.00681011	0.18053	0.00289204	1.01681e-05	10282.2	2.89036e+07
26400	3.9594	0.00668108	0.179459	0.00286283	9.97215e-06	10285.8	2.88887e+07
26500	3.98365	0.00655661	0.17817	0.00283352	9.78275e-06	10290.5	2.88661e+07
26600	4.00814	0.00643663	0.176673	0.00280413	9.5998e-06	10296.3	2.88359e+07
26700	4.03286	0.00632108	0.17498	0.00277471	9.42323e-06	10303	2.87982e+07
26800	4.05782	0.00620986	0.173102	0.00274531	9.25293e-06	10310.8	2.8753e+07
26900	4.083	0.0061029	0.171052	0.00271595	9.08882e-06	10319.5	2.87006e+07
27000	4.10841	0.00600009	0.168841	0.00268668	8.93078e-06	10329.2	2.8641e+07
27100	4.13405	0.00590135	0.166483	0.00265754	8.77869e-06	10339.8	2.85745e+07
27200	4.15991	0.00580657	0.16399	0.00262856	8.63242e-06	10351.3	2.85013e+07
27300	4.18599	0.00571565	0.161376	0.00259977	8.49184e-06	10363.6	2.84215e+07
27400	4.21228	0.00562848	0.158654	0.00257122	8.35683e-06	10376.7	2.83355e+07
27500	4.23879	0.00554497	0.155836	0.00254292	8.22722e-06	10390.6	2.82435e+07
27600	4.2655	0.00546499	0.152934	0.00251491	8.10289e-06	10405.3	2.81457e+07
27700	4.29241	0.00538845	0.149963	0.00248722	7.98368e-06	10420.7	2.80425e+07
27800	4.31952	0.00531523	0.146932	0.00245987	7.86945e-06	10436.8	2.7934e+07
27900	4.34683	0.00524522	0.143854	0.00243288	7.76005e-06	10453.5	2.78205e+07
28000	4.37432	0.00517832	0.14074	0.00240628	7.65532e-06	10470.9	2.77024e+07
28100	4.402	0.00511441	0.137601	0.0023801	7.55511e-06	10488.8	2.758e+07
28200	4.42985	0.00505351	0.134455	0.00235472	7.45948e-06	10507.3	2.74534e+07
28300	4.45787	0.00499527	0.131294	0.0023294	7.36787e-06	10526.3	2.73231e+07
28400	4.48606	0.00493975	0.128137	0.00230453	7.28037e-06	10545.8	2.71892e+07
28500	4.51441	0.0048868	0.124991	0.00228013	7.1968e-06	10565.8	2.70521e+07
28600	4.54291	0.00483632	0.121865	0.00225621	7.11702e-06	10586.1	2.6912e+07
28700	4.57156	0.00478822	0.118765	0.00223279	7.04088e-06	10606.9	2.67693e+07
28800	4.60035	0.00474268	0.115725	0.00221083	6.96872e-06	10628	2.6624e+07
28900	4.62928	0.00469902	0.112697	0.00218839	6.89942e-06	10649.4	2.64767e+07
29000	4.65833	0.00465745	0.109715	0.00216646	6.83333e-06	10671.2	2.63274e+07
29100	4.68751	0.00461787	0.106782	0.00214504	6.77033e-06	10693.2	2.61764e+07
29200	4.71681	0.00458019	0.103905	0.00212414	6.71027e-06	10715.4	2.6024e+07
29300	4.74622	0.00454462	0.101117	0.00210484	6.65357e-06	10737.8	2.58704e+07
29400	4.77573	0.00451045	0.0983599	0.00208494	6.59899e-06	10760.4	2.57158e+07
29500	4.80534	0.00447791	0.0956683	0.00206557	6.54697e-06	10783.2	2.55605e+07
29600	4.83504	0.00444692	0.0930452	0.00204671	6.49738e-06	10806	2.54046e+07
29700	4.86482	0.0044174	0.0904928	0.00202837	6.4501e-06	10828.9	2.52484e+07
29800	4.89469	0.00438925	0.0880134	0.00201053	6.405e-06	10851.9	2.5092e+07
29900	4.92462	0.00436241	0.0856085	0.0019932	6.36198e-06	10875	2.49356e+07
30000	4.95462	0.0043368	0.0832797	0.00197636	6.32092e-06	10898	2.47795e+07
