# Supplementary material for: Cross-Code Verification for Improved Thermophysical Properties of Argon, Krypton and Xenon Plasmas
Source: Entropy (Basel). 2026 Jul 22;28(7):830. doi: 10.3390/e28070830 (PMC13409251; doi:10.3390/e28070830)
Supplement: Supplementary file 1 [file entropy-28-00830-s001.zip › Ar_Kr_Xe_Data/Transport Properties/Argon/Traditional/TP_Ar Transport 2 atm.csv]

Th [K]	λₑ [W/(m·K)]	λₕ [W/(m·K)]	λᵣ [W/(m·K)]	λint [W/(m·K)]	μ [Pa·s]	σ [S/m]	HeatExchange[J]
300	5.0374e-23	0.0177889	6.08168e-22	3.00294e-17	2.28285e-05	5.43998e-18	2.8653e-16
400	6.75047e-23	0.0224297	6.07782e-22	1.13793e-17	2.88205e-05	7.64032e-18	1.44051e-16
500	8.0853e-23	0.0265766	6.07673e-22	2.70329e-17	3.4186e-05	1.07891e-17	8.8039e-17
600	9.66184e-23	0.0303554	6.06237e-22	-2.06264e-17	3.90804e-05	1.43654e-17	6.06955e-17
700	1.14445e-22	0.0338503	6.09478e-22	1.72944e-17	4.36079e-05	1.73465e-17	4.56873e-17
800	1.35609e-22	0.0371208	6.12069e-22	-3.17052e-17	4.7843e-05	1.96345e-17	3.68492e-17
900	1.54215e-22	0.0402137	6.128e-22	-6.20335e-17	5.18462e-05	2.06443e-17	3.20166e-17
1000	1.75185e-22	0.0431708	6.1436e-22	-4.45412e-17	5.56716e-05	2.20129e-17	2.88528e-17
1100	1.93409e-22	0.046013	6.15725e-22	-3.96818e-17	5.93461e-05	2.26363e-17	2.76651e-17
1200	2.10385e-22	0.0487545	6.15557e-22	-1.68669e-17	6.28878e-05	2.3633e-17	2.71567e-17
1300	2.275e-22	0.051411	6.15008e-22	8.91714e-17	6.63174e-05	2.5022e-17	2.6929e-17
1400	2.43284e-22	0.0539982	6.15394e-22	2.34731e-16	6.96559e-05	2.6225e-17	2.72901e-17
1500	2.57706e-22	0.0565259	6.17411e-22	2.56136e-16	7.29163e-05	2.70044e-17	2.83247e-17
1600	3.84952e-22	0.0590004	7.53821e-22	1.03048e-17	7.61067e-05	3.94154e-17	4.19621e-17
1700	2.45701e-19	0.0614265	8.11418e-22	2.36505e-16	7.92334e-05	2.50361e-14	2.64039e-14
1800	5.82203e-21	0.0638075	3.21307e-18	2.01391e-16	8.23008e-05	5.91397e-16	6.18174e-16
1900	9.14841e-16	0.0661484	5.45492e-21	-1.39436e-16	8.53155e-05	9.18235e-11	9.66872e-11
2000	1.02144e-19	0.0684538	6.35961e-16	4.93971e-16	8.82837e-05	1.00292e-14	1.0816e-14
2100	1.59568e-13	0.0707271	2.93306e-19	2.9165e-15	9.121e-05	1.5296e-08	1.69578e-08
2200	1.06335e-16	0.0729711	2.31039e-14	1.16594e-16	9.4098e-05	9.72711e-12	1.14401e-11
2300	1.79132e-13	0.075188	5.52342e-16	-8.10449e-16	9.69507e-05	1.56813e-08	1.94617e-08
2400	8.91824e-14	0.077379	3.17243e-14	4.08089e-15	9.97696e-05	7.56218e-09	9.73006e-09
2500	6.44109e-13	0.0795454	9.61571e-14	-2.16671e-15	0.000102556	5.31332e-08	7.04378e-08
2600	2.71706e-12	0.0816884	3.94114e-13	2.23091e-15	0.000105312	2.18227e-07	2.97508e-07
2700	1.0355e-11	0.0838096	1.45015e-12	-2.1255e-16	0.00010804	8.08054e-07	1.13478e-06
2800	3.58949e-11	0.0859104	4.86199e-12	-3.40308e-16	0.000110741	2.70827e-06	3.9414e-06
2900	1.14242e-10	0.0879922	1.49969e-11	3.12454e-16	0.000113418	8.30222e-06	1.25862e-05
3000	3.36831e-10	0.0900564	4.29143e-11	2.02667e-15	0.000116071	2.35111e-05	3.72604e-05
3100	9.27004e-10	0.0921043	1.14753e-10	4.99636e-15	0.000118704	6.20221e-05	0.000102992
3200	2.39646e-09	0.094137	2.88568e-10	1.40877e-14	0.000121317	0.000153699	0.000267398
3300	5.85024e-09	0.096155	6.86252e-10	3.37048e-14	0.000123911	0.000360439	0.00065548
3400	1.35629e-08	0.098159	1.55099e-09	7.82431e-14	0.000126487	0.000802358	0.00152515
3500	2.99809e-08	0.100149	3.34594e-09	1.29942e-13	0.000129045	0.00169454	0.00338669
3600	6.34725e-08	0.102126	6.91672e-09	3.74837e-13	0.000131586	0.0034319	0.00719843
3700	1.29179e-07	0.104091	1.37485e-08	9.03099e-13	0.000134111	0.00672111	0.0146865
3800	2.53188e-07	0.106044	2.63592e-08	1.69372e-12	0.00013662	0.0127305	0.0288699
3900	4.79226e-07	0.107984	4.88803e-08	3.20608e-12	0.000139114	0.0233641	0.0548419
4000	8.78687e-07	0.109913	8.7892e-08	5.93456e-12	0.000141592	0.0416405	0.100918
4100	1.56493e-06	0.11183	1.53589e-07	1.09532e-11	0.000144055	0.0721959	0.180283
4200	2.71291e-06	0.113735	2.61367e-07	2.00428e-11	0.000146504	0.121936	0.313315
4300	4.58615e-06	0.115631	4.3394e-07	3.53272e-11	0.000148939	0.200868	0.530741
4400	7.57166e-06	0.117515	7.04086e-07	6.10212e-11	0.000151361	0.323016	0.878146
4500	1.22231e-05	0.11939	1.11817e-06	1.04377e-10	0.00015377	0.507434	1.42241
4600	1.93167e-05	0.121256	1.74053e-06	1.74379e-10	0.000156167	0.780008	2.25828
4700	2.99204e-05	0.123112	2.65893e-06	2.85795e-10	0.000158552	1.17521	3.5179
4800	4.54748e-05	0.124959	3.9911e-06	4.66125e-10	0.000160925	1.73774	5.38287
4900	6.79051e-05	0.126797	5.89262e-06	7.38309e-10	0.000163287	2.52396	8.09894
5000	9.97449e-05	0.128627	8.56615e-06	1.16488e-09	0.000165637	3.60311	11.9935
5100	0.000144246	0.130448	1.22721e-05	1.81633e-09	0.000167978	5.05952	17.4984
5200	0.000205526	0.132261	1.73412e-05	2.80307e-09	0.000170308	6.99227	25.1755
5300	0.000288483	0.134067	2.41881e-05	4.27206e-09	0.000172628	9.51509	35.7848
5400	0.000398902	0.135865	3.33275e-05	6.44426e-09	0.000174938	12.75	50.3226
5500	0.000544093	0.137656	4.53913e-05	9.62279e-09	0.000177239	16.8392	70.0038
5600	0.000732574	0.139439	6.11478e-05	1.42336e-08	0.000179531	21.9153	96.3475
5700	0.000974296	0.141215	8.15229e-05	2.0857e-08	0.000181814	28.1116	131.233
5800	0.0012807	0.142984	0.000107623	3.02916e-08	0.000184087	35.581	177.011
5900	0.00166404	0.144746	0.000140757	4.3611e-08	0.000186352	44.4448	236.653
6000	0.00213761	0.146501	0.000182467	6.22603e-08	0.000188607	54.8062	313.862
6100	0.00271844	0.148248	0.00023455	8.81663e-08	0.000190853	66.8494	413.046
6200	0.00342242	0.149989	0.000299091	1.2388e-07	0.00019309	80.5963	539.824
6300	0.00426752	0.151723	0.000378488	1.72727e-07	0.000195319	96.1105	701.061
6400	0.00526596	0.153451	0.000475488	2.39054e-07	0.00019754	113.453	905.794
6500	0.00641409	0.155172	0.000593214	3.26167e-07	0.000199752	133.079	1166.36
6600	0.00771155	0.156886	0.0007352	4.40763e-07	0.000201955	154.869	1497.71
6700	0.0091725	0.158594	0.000905424	6.01087e-07	0.000204151	178.906	1917
6800	0.010816	0.160295	0.00110834	8.0749e-07	0.000206338	205.292	2444.88
6900	0.0126656	0.16199	0.0013489	1.07773e-06	0.000208517	234.142	3106.26
7000	0.0147401	0.163679	0.00163262	1.42906e-06	0.000210688	265.583	3932.42
7100	0.017051	0.165361	0.00196556	1.88286e-06	0.00021285	299.746	4962.77
7200	0.0196092	0.167036	0.00235441	2.46534e-06	0.000215004	336.76	6246.08
7300	0.0224294	0.168705	0.00280648	3.27604e-06	0.00021715	376.805	7841.6
7400	0.0255801	0.170368	0.00332975	4.15181e-06	0.000219286	420.873	9806.22
7500	0.0290279	0.172023	0.00393288	5.48189e-06	0.000221415	468.258	12237.4
7600	0.0327837	0.173671	0.00462527	6.83086e-06	0.000223534	519.024	15241.9
7700	0.0368972	0.175312	0.00541705	8.68669e-06	0.000225644	573.709	18932.9
7800	0.041388	0.176946	0.00632106	1.13863e-05	0.000227745	632.459	23467.9
7900	0.0462382	0.178573	0.00734719	1.40557e-05	0.000229836	694.899	29028
8000	0.0513679	0.18019	0.00850791	1.762e-05	0.000231916	760.44	35861
8100	0.0566644	0.181798	0.00981653	2.19764e-05	0.000233984	828.125	44280
8200	0.0622389	0.183396	0.0112872	2.72741e-05	0.000236039	898.746	54543
8300	0.0681618	0.184983	0.012934	3.56478e-05	0.00023808	972.493	66970.9
8400	0.0744426	0.186558	0.0147747	4.14236e-05	0.000240105	1048.84	82038.7
8500	0.0811446	0.188118	0.0168249	5.22149e-05	0.000242113	1127.91	100217
8600	0.0883323	0.189663	0.0191014	6.17436e-05	0.000244101	1209.87	122052
8700	0.0960439	0.191191	0.021624	7.82752e-05	0.000246068	1294.74	148216
8800	0.104288	0.192699	0.0244102	9.03781e-05	0.000248011	1382.25	179466
8900	0.113073	0.194185	0.0274816	0.000108652	0.000249926	1472.23	216712
9000	0.122397	0.195645	0.0308571	0.000143451	0.000251811	1564.38	260964
9100	0.132459	0.197078	0.0345596	0.000162634	0.000253662	1661.06	312789
9200	0.143108	0.198479	0.0386103	0.000196135	0.000255474	1760.23	373758
9300	0.154287	0.199843	0.0430314	0.00022993	0.000257243	1861.1	445427
9400	0.165978	0.201164	0.047847	0.000275458	0.000258961	1963.46	529459
9500	0.178158	0.202438	0.0530799	0.000339951	0.000260624	2067.02	627685
9600	0.190805	0.203657	0.0587545	0.000380715	0.000262224	2171.55	742185
9700	0.203893	0.204814	0.0648958	0.000507938	0.000263753	2276.83	875283
9800	0.217469	0.205903	0.0715273	0.000557432	0.000265203	2383.34	1.02913e+06
9900	0.231841	0.206918	0.0786748	0.000485419	0.000266572	2494.35	1.20438e+06
10000	0.246719	0.207848	0.0863619	0.000813767	0.000267843	2606.11	1.40575e+06
10100	0.262127	0.208681	0.094614	0.000714009	0.000269007	2718.59	1.63647e+06
10200	0.278029	0.209407	0.103455	0.00110757	0.000270053	2830.25	1.90039e+06
10300	0.294372	0.210014	0.112907	0.00104912	0.00027097	2939.1	2.20194e+06
10400	0.311174	0.21049	0.122996	0.00132587	0.000271744	3045.6	2.54535e+06
10500	0.328441	0.210823	0.133742	0.000560133	0.000272364	3150.48	2.93499e+06
10600	0.346168	0.210998	0.145166	0.00172073	0.000272816	3254.4	3.37553e+06
10700	0.364342	0.211004	0.157288	0.00151694	0.000273086	3357.95	3.87193e+06
10800	0.382949	0.210825	0.170126	0.00194429	0.000273162	3461.66	4.42932e+06
10900	0.401972	0.210449	0.183698	0.00248447	0.000273028	3565.98	5.05312e+06
11000	0.421393	0.209861	0.198012	0.00242518	0.000272671	3671.21	5.74899e+06
11100	0.44118	0.20905	0.213086	0.00229501	0.000272078	3777.31	6.52291e+06
11200	0.461296	0.208002	0.228923	0.00299069	0.000271237	3884.1	7.38116e+06
11300	0.482506	0.206745	0.245546	-0.00151218	0.000270169	3998.32	8.31319e+06
11400	0.50446	0.205258	0.262915	0.00360428	0.000268854	4116.57	9.32967e+06
11500	0.526777	0.203516	0.281071	0.00405715	0.000267265	4235.32	1.04441e+07
11600	0.549468	0.201515	0.299986	0.00409893	0.000265394	4354.43	1.16625e+07
11700	0.572535	0.19925	0.319643	0.00470773	0.000263236	4473.76	1.29907e+07
11800	0.595971	0.19672	0.34006	0.0128433	0.000260786	4593.17	1.44345e+07
11900	0.619774	0.193929	0.361149	0.00548947	0.00025804	4712.54	1.59993e+07
12000	0.643954	0.190879	0.382968	0.00678603	0.000255	4831.78	1.76901e+07
12100	0.668521	0.187578	0.405368	0.00634744	0.000251667	4950.79	1.95118e+07
12200	0.693482	0.184036	0.428419	0.0130885	0.000248045	5069.49	2.14684e+07
12300	0.718842	0.180265	0.451974	0.00728265	0.000244142	5187.79	2.35633e+07
12400	0.744596	0.17628	0.476038	0.00777827	0.000239967	5305.64	2.57994e+07
12500	0.770715	0.172099	0.500544	0.00815953	0.000235531	5422.96	2.81791e+07
12600	0.797152	0.167741	0.525374	0.00866519	0.00023085	5539.73	3.07024e+07
12700	0.823877	0.163225	0.550502	0.00898895	0.000225938	5655.97	3.33702e+07
12800	0.850851	0.158576	0.5758	0.008039	0.000220815	5771.66	3.61805e+07
12900	0.878043	0.153817	0.601126	0.0112597	0.000215502	5886.78	3.913e+07
13000	0.905429	0.148972	0.626445	0.0172878	0.000210019	6001.32	4.22157e+07
13100	0.932981	0.144065	0.6515	0.0107721	0.00020439	6115.28	4.54316e+07
13200	0.960676	0.139119	0.676297	0.01125	0.000198638	6228.61	4.87715e+07
13300	0.988499	0.134156	0.700731	0.0115024	0.000192785	6341.33	5.22294e+07
13400	1.01642	0.129202	0.724512	0.0119529	0.00018686	6453.15	5.57923e+07
13500	1.04446	0.124276	0.747559	0.0123899	0.000180886	6563.47	5.94536e+07
13600	1.07263	0.119394	0.76985	0.0125269	0.000174882	6672.06	6.32059e+07
13700	1.10093	0.114583	0.790978	0.0129227	0.00016888	6778.99	6.70284e+07
13800	1.12935	0.109854	0.810904	0.0133004	0.000162899	6884.5	7.09089e+07
13900	1.15789	0.105224	0.829469	0.0136589	0.000156961	6988.71	7.48314e+07
14000	1.18652	0.100705	0.84652	0.0139962	0.000151086	7091.78	7.87786e+07
14100	1.21523	0.0963087	0.861906	0.0143121	0.000145293	7193.8	8.27324e+07
14200	1.244	0.0920441	0.875487	0.0146052	0.000139599	7294.87	8.66745e+07
14300	1.27283	0.0879192	0.887132	0.0148743	0.000134021	7395.04	9.05861e+07
14400	1.30169	0.0839402	0.896725	0.0151187	0.000128571	7494.36	9.44485e+07
14500	1.3306	0.0801109	0.904193	0.0153042	0.000123261	7592.88	9.82443e+07
14600	1.35952	0.0764359	0.909396	0.0154974	0.000118105	7690.57	1.01954e+08
14700	1.38848	0.0729164	0.912295	0.015665	0.000113109	7787.37	1.0556e+08
14800	1.41746	0.0695529	0.912851	0.015807	0.000108281	7883.24	1.09048e+08
14900	1.44644	0.0663453	0.911044	0.0159234	0.000103627	7978.15	1.12402e+08
15000	1.47544	0.063288	0.907049	0.0158687	9.9144e-05	8072.09	1.15614e+08
15100	1.50441	0.060387	0.900565	0.0159349	9.48477e-05	8164.93	1.1866e+08
15200	1.53335	0.0576356	0.89181	0.0159764	9.07336e-05	8256.68	1.21536e+08
15300	1.56225	0.0550303	0.880861	0.0159946	8.68019e-05	8347.3	1.24231e+08
15400	1.59109	0.0525673	0.867819	0.0159901	8.3052e-05	8436.77	1.26738e+08
15500	1.61987	0.0502417	0.852834	0.0159426	7.9481e-05	8525.05	1.29053e+08
15600	1.6486	0.0480412	0.836382	0.0156281	7.60747e-05	8612.24	1.31186e+08
15700	1.67721	0.0459781	0.817869	0.0155633	7.28561e-05	8698.07	1.33103e+08
15800	1.70572	0.0440386	0.797846	0.0154803	6.98079e-05	8782.66	1.34819e+08
15900	1.73413	0.0422176	0.776489	0.0153805	6.69255e-05	8865.99	1.36336e+08
16000	1.76242	0.04051	0.753983	0.0152651	6.42042e-05	8948.07	1.37656e+08
16100	1.79061	0.0389105	0.730513	0.0151353	6.16385e-05	9028.91	1.38782e+08
16200	1.8187	0.037414	0.706267	0.0149921	5.92231e-05	9108.52	1.39719e+08
16300	1.84669	0.0360153	0.681427	0.0148369	5.6952e-05	9186.91	1.40473e+08
16400	1.8746	0.0347095	0.65617	0.0146707	5.48195e-05	9264.11	1.41051e+08
16500	1.90242	0.0334915	0.630667	0.0144947	5.28194e-05	9340.14	1.4146e+08
16600	1.93015	0.0323568	0.605075	0.01431	5.09459e-05	9415.02	1.41708e+08
16700	1.9578	0.0313004	0.579543	0.0141176	4.91929e-05	9488.77	1.41804e+08
16800	1.98536	0.0303181	0.554207	0.0139186	4.75545e-05	9561.42	1.41757e+08
16900	2.01282	0.0294055	0.529186	0.0137138	4.60248e-05	9632.99	1.41576e+08
17000	2.04019	0.0285585	0.50459	0.0135043	4.4598e-05	9703.51	1.41269e+08
17100	2.06747	0.027773	0.480513	0.0132909	4.32687e-05	9773	1.40847e+08
17200	2.0946	0.0270567	0.456616	0.0133026	4.20503e-05	9841.27	1.40295e+08
17300	2.12171	0.0263833	0.433809	0.01308	4.08999e-05	9908.76	1.39667e+08
17400	2.14873	0.0257616	0.411691	0.0128738	3.98328e-05	9975.27	1.38948e+08
17500	2.17567	0.0251864	0.390372	0.0126479	3.8841e-05	10040.8	1.3815e+08
17600	2.20254	0.0246557	0.36985	0.0124216	3.79214e-05	10105.5	1.37279e+08
17700	2.22934	0.0241665	0.350147	0.0121955	3.70696e-05	10169.2	1.36342e+08
17800	2.25607	0.023716	0.331276	0.0119699	3.62814e-05	10232	1.35347e+08
17900	2.28273	0.0233017	0.313245	0.0117455	3.55528e-05	10294	1.34301e+08
18000	2.30932	0.0229211	0.296051	0.0115227	3.488e-05	10355	1.3321e+08
18100	2.33582	0.0225785	0.279502	0.0114074	3.42702e-05	10415	1.32068e+08
18200	2.36229	0.0222587	0.263965	0.0111866	3.36983e-05	10474.4	1.30906e+08
18300	2.38871	0.021966	0.249233	0.0109683	3.31719e-05	10532.8	1.29715e+08
18400	2.41508	0.0216986	0.235285	0.010753	3.26878e-05	10590.4	1.28503e+08
18500	2.44139	0.0214547	0.222101	0.0105409	3.22434e-05	10647.1	1.27272e+08
18600	2.46764	0.0212325	0.209656	0.0103322	3.18356e-05	10703	1.26028e+08
18700	2.49262	0.0210017	0.197466	0.0100994	3.14175e-05	10753	1.24076e+08
18800	2.51999	0.020847	0.186882	0.00992588	3.11202e-05	10812	1.23514e+08
18900	2.54608	0.0206807	0.1765	0.00972863	3.08079e-05	10865.2	1.22252e+08
19000	2.57211	0.0205303	0.166752	0.00953551	3.05227e-05	10917.4	1.20991e+08
19100	2.59809	0.0203944	0.157612	0.00934666	3.02627e-05	10968.7	1.19733e+08
19200	2.62399	0.0202734	0.149018	0.00918238	3.00285e-05	11019.1	1.18479e+08
19300	2.64985	0.020163	0.141014	0.00900186	2.98131e-05	11068.6	1.17236e+08
19400	2.67564	0.0200637	0.133538	0.00882591	2.96172e-05	11117	1.16004e+08
19500	2.70136	0.0199744	0.126566	0.00865461	2.94392e-05	11164.5	1.14784e+08
19600	2.72701	0.0198942	0.120075	0.008488	2.92775e-05	11211	1.1358e+08
19700	2.75258	0.019822	0.114043	0.00832614	2.91306e-05	11256.5	1.12392e+08
19800	2.77809	0.0197571	0.108448	0.00816907	2.8997e-05	11300.9	1.11222e+08
19900	2.80352	0.0196984	0.103269	0.00801683	2.88753e-05	11344.1	1.10072e+08
20000	2.82887	0.0196452	0.0984878	0.00786943	2.87642e-05	11386.3	1.08943e+08
20100	2.85414	0.0195966	0.0940859	0.0077269	2.86623e-05	11427.3	1.07837e+08
20200	2.87931	0.0195519	0.0900464	0.00758924	2.85685e-05	11467.1	1.06754e+08
20300	2.9044	0.0195103	0.0863538	0.00745644	2.84816e-05	11505.6	1.05696e+08
20400	2.93094	0.0194822	0.0829988	0.0073291	2.84155e-05	11548.6	1.04609e+08
20500	2.95978	0.0194725	0.0799724	0.00720758	2.8377e-05	11598.9	1.03467e+08
20600	2.98858	0.0194639	0.0772546	0.00709102	2.83422e-05	11648	1.02356e+08
20700	3.01732	0.0194555	0.0748341	0.00697939	2.83099e-05	11695.7	1.01277e+08
20800	3.04599	0.0194468	0.0727006	0.00687265	2.82791e-05	11741.9	1.0023e+08
20900	3.07459	0.0194369	0.0708445	0.00677077	2.82487e-05	11786.6	9.92169e+07
21000	3.10311	0.0194254	0.0692574	0.0066737	2.82177e-05	11829.8	9.82375e+07
21100	3.13153	0.0194114	0.0679315	0.00658139	2.81852e-05	11871.3	9.72927e+07
21200	3.15984	0.0193944	0.0668598	0.00649378	2.81502e-05	11911.2	9.6383e+07
21300	3.18805	0.0193738	0.0660359	0.0064108	2.81118e-05	11949.3	9.55088e+07
21400	3.21612	0.0193491	0.0654541	0.00633238	2.8069e-05	11985.5	9.46708e+07
21500	3.24407	0.0193195	0.0651092	0.00625843	2.80211e-05	12019.9	9.38692e+07
21600	3.27187	0.0192846	0.0649966	0.00618885	2.79671e-05	12052.4	9.31044e+07
21700	3.29951	0.0192439	0.0651121	0.00612356	2.79063e-05	12082.8	9.23768e+07
21800	3.32699	0.0191968	0.0654517	0.00606244	2.7838e-05	12111.3	9.16866e+07
21900	3.35429	0.019143	0.0660118	0.00600536	2.77614e-05	12137.6	9.10341e+07
22000	3.38141	0.019082	0.066789	0.0059522	2.76759e-05	12161.9	9.04195e+07
22100	3.40834	0.0190134	0.0677801	0.00590283	2.75808e-05	12184	8.98427e+07
22200	3.43507	0.0189369	0.0689819	0.0058571	2.74756e-05	12203.9	8.93039e+07
22300	3.46159	0.0188522	0.0703912	0.00581485	2.73599e-05	12221.6	8.88031e+07
22400	3.48789	0.018759	0.0720046	0.00577594	2.72331e-05	12237.2	8.83403e+07
22500	3.51397	0.0186571	0.0738187	0.00574018	2.7095e-05	12250.5	8.79151e+07
22600	3.53972	0.0185597	0.075782	0.00578838	2.69679e-05	12261.3	8.75151e+07
22700	3.56534	0.0184402	0.0779928	0.00575606	2.68061e-05	12270.2	8.7165e+07
22800	3.59073	0.0183117	0.0803925	0.00572644	2.66323e-05	12276.9	8.68518e+07
22900	3.61588	0.0181743	0.0829762	0.00569933	2.64463e-05	12281.5	8.6575e+07
23000	3.64079	0.018028	0.0857387	0.00567452	2.62482e-05	12284.1	8.6334e+07
23100	3.66547	0.017873	0.0886743	0.00565183	2.60381e-05	12284.6	8.61283e+07
23200	3.6899	0.0177094	0.0917765	0.00563104	2.5816e-05	12283	8.59571e+07
23300	3.71411	0.0175375	0.0950383	0.00561196	2.55823e-05	12279.6	8.58197e+07
23400	3.73809	0.0173575	0.0984519	0.00559438	2.53371e-05	12274.4	8.5715e+07
23500	3.76184	0.0171698	0.102009	0.00557812	2.5081e-05	12267.4	8.56422e+07
23600	3.78538	0.0169747	0.1057	0.00556296	2.48141e-05	12258.8	8.56002e+07
23700	3.8087	0.0167726	0.109516	0.00554872	2.45372e-05	12248.6	8.55878e+07
23800	3.83183	0.0165639	0.113445	0.00553521	2.42506e-05	12236.9	8.56037e+07
23900	3.85477	0.0163492	0.117476	0.00552224	2.3955e-05	12224	8.56467e+07
24000	3.87754	0.0161289	0.121597	0.00550965	2.3651e-05	12209.8	8.57155e+07
24100	3.90014	0.0159036	0.125794	0.00549725	2.33392e-05	12194.5	8.58083e+07
24200	3.92258	0.0156737	0.130055	0.00548489	2.30203e-05	12178.2	8.59237e+07
24300	3.94489	0.0154399	0.134365	0.00547242	2.26952e-05	12161.1	8.60601e+07
24400	3.96708	0.0152026	0.138708	0.00545969	2.23644e-05	12143.3	8.62158e+07
24500	3.98916	0.0149625	0.14307	0.00544658	2.20287e-05	12124.9	8.63891e+07
24600	4.01115	0.01472	0.147435	0.00543295	2.16889e-05	12106	8.65783e+07
24700	4.03306	0.0144758	0.151785	0.00541869	2.13457e-05	12086.7	8.67816e+07
24800	4.05492	0.0142304	0.156106	0.00540372	2.09999e-05	12067.2	8.6997e+07
24900	4.07673	0.0139843	0.16038	0.00538792	2.06522e-05	12047.6	8.72229e+07
25000	4.09851	0.013738	0.16459	0.00537122	2.03033e-05	12027.9	8.74573e+07
25100	4.12029	0.013492	0.168719	0.00535354	1.99539e-05	12008.4	8.76984e+07
25200	4.14215	0.0132376	0.172621	0.00529566	1.95881e-05	11989.2	8.79512e+07
25300	4.16395	0.0129937	0.176533	0.0052769	1.92399e-05	11970.2	8.82001e+07
25400	4.18579	0.0127515	0.180315	0.00525699	1.88932e-05	11951.5	8.84502e+07
25500	4.20768	0.0125113	0.183953	0.00523591	1.85484e-05	11933.2	8.86999e+07
25600	4.22963	0.0122735	0.187432	0.00521364	1.82061e-05	11915.5	8.89473e+07
25700	4.25166	0.0120384	0.190737	0.00519015	1.78669e-05	11898.4	8.91909e+07
25800	4.27379	0.0118064	0.193856	0.00516546	1.75312e-05	11882	8.9429e+07
25900	4.29601	0.0115777	0.196775	0.00513955	1.71995e-05	11866.3	8.96601e+07
26000	4.3197	0.0113539	0.199486	0.00511308	1.68743e-05	11853.6	8.98696e+07
26100	4.34372	0.0111339	0.201976	0.00508548	1.65538e-05	11842	9.00681e+07
26200	4.36786	0.0109178	0.204237	0.00505667	1.62382e-05	11831.1	9.02563e+07
26300	4.39215	0.0107057	0.206261	0.0050267	1.59277e-05	11821.1	9.04331e+07
26400	4.41658	0.0104977	0.208042	0.00499559	1.56225e-05	11811.9	9.05973e+07
26500	4.44117	0.0102942	0.209574	0.00496338	1.53231e-05	11803.6	9.07477e+07
26600	4.4614	0.0100513	0.210664	0.00490383	1.49652e-05	11780.7	8.99059e+07
26700	4.49086	0.00990053	0.211878	0.00489586	1.47419e-05	11789.7	9.10037e+07
26800	4.51596	0.00971064	0.212646	0.00486065	1.44606e-05	11784.1	9.11076e+07
26900	4.54125	0.00952545	0.213159	0.00482452	1.41857e-05	11779.5	9.11945e+07
27000	4.56672	0.00934502	0.213416	0.00478756	1.39172e-05	11775.9	9.12638e+07
27100	4.59239	0.00917001	0.213422	0.00474988	1.36561e-05	11773.2	9.1315e+07
27200	4.61825	0.00900048	0.213179	0.00471157	1.34023e-05	11771.5	9.13477e+07
27300	4.64431	0.00883579	0.212693	0.0046726	1.31553e-05	11770.7	9.13617e+07
27400	4.67057	0.00867594	0.21197	0.00463303	1.2915e-05	11770.8	9.13566e+07
27500	4.69703	0.00852088	0.211016	0.00459292	1.26815e-05	11771.9	9.13324e+07
27600	4.72369	0.00837059	0.209839	0.00455233	1.24546e-05	11774	9.1289e+07
27700	4.75056	0.00822501	0.208449	0.00451133	1.22345e-05	11776.9	9.12265e+07
27800	4.77762	0.00808409	0.206855	0.00446998	1.20209e-05	11780.7	9.11449e+07
27900	4.80489	0.00794777	0.205066	0.00442832	1.1814e-05	11785.4	9.10444e+07
28000	4.83236	0.00781598	0.203093	0.00438643	1.16135e-05	11790.9	9.09253e+07
28100	4.86003	0.00768863	0.200948	0.00434435	1.14195e-05	11797.3	9.07878e+07
28200	4.88789	0.00756565	0.198641	0.00430215	1.12318e-05	11804.4	9.06322e+07
28300	4.91595	0.00744695	0.196184	0.00425988	1.10502e-05	11812.4	9.04591e+07
28400	4.9442	0.00733244	0.193589	0.00421759	1.08748e-05	11821.1	9.02687e+07
28500	4.97264	0.00722202	0.190868	0.00417533	1.07054e-05	11830.6	9.00617e+07
28600	5.00127	0.0071156	0.188033	0.00413314	1.05418e-05	11840.7	8.98385e+07
28700	5.03008	0.00701307	0.185095	0.00409109	1.0384e-05	11851.6	8.95997e+07
28800	5.05907	0.00691434	0.182067	0.00404921	1.02317e-05	11863	8.93458e+07
28900	5.08823	0.00681931	0.178959	0.00400754	1.0085e-05	11875.2	8.90774e+07
29000	5.11757	0.00672787	0.175782	0.00396611	9.94354e-06	11887.9	8.87953e+07
29100	5.14705	0.00664414	0.172856	0.00393881	9.8149e-06	11901.1	8.84981e+07
29200	5.17672	0.0065595	0.169575	0.00389761	9.68356e-06	11914.9	8.81903e+07
29300	5.20654	0.00647815	0.166257	0.00385679	9.55714e-06	11929.3	8.78705e+07
29400	5.23652	0.00639998	0.162912	0.00381637	9.4355e-06	11944.1	8.75395e+07
29500	5.26664	0.00632488	0.15955	0.00377639	9.31849e-06	11959.4	8.7198e+07
29600	5.29691	0.00625276	0.156179	0.00373686	9.20597e-06	11975.1	8.68465e+07
29700	5.32732	0.00618351	0.152808	0.00369782	9.0978e-06	11991.2	8.64858e+07
29800	5.35786	0.00611704	0.149445	0.00365928	8.99384e-06	12007.7	8.61164e+07
29900	5.38853	0.00605324	0.146098	0.00362127	8.89393e-06	12024.6	8.57391e+07
30000	5.41933	0.00599201	0.142774	0.00358381	8.79795e-06	12041.7	8.53545e+07
