# Supplementary material for: Cross-Code Verification for Improved Thermophysical Properties of Argon, Krypton and Xenon Plasmas
Source: Entropy (Basel). 2026 Jul 22;28(7):830. doi: 10.3390/e28070830 (PMC13409251; doi:10.3390/e28070830)
Supplement: Supplementary file 1 [file entropy-28-00830-s001.zip › Ar_Kr_Xe_Data/Transport Properties/Argon/Traditional/TP_Ar Transport 5 atm.csv]

Th [K]	λₑ [W/(m·K)]	λₕ [W/(m·K)]	λᵣ [W/(m·K)]	λint [W/(m·K)]	μ [Pa·s]	σ [S/m]	HeatExchange[J]
300	2.08567e-23	0.0177889	2.43267e-22	-6.00588e-17	2.28285e-05	2.25234e-18	7.41462e-16
400	2.74503e-23	0.0224297	2.43113e-22	3.79311e-17	2.88205e-05	3.10689e-18	3.66107e-16
500	3.26263e-23	0.0265766	2.43069e-22	-9.01097e-18	3.4186e-05	4.35366e-18	2.22037e-16
600	3.8837e-23	0.0303554	2.42495e-22	-1.03132e-17	3.90804e-05	5.77434e-18	1.52483e-16
700	4.59056e-23	0.0338503	2.43791e-22	5.76481e-18	4.36079e-05	6.95798e-18	1.14537e-16
800	5.43305e-23	0.0371208	2.44827e-22	3.80462e-17	4.7843e-05	7.8664e-18	9.22707e-17
900	6.17429e-23	0.0402137	2.4512e-22	-3.4463e-17	5.18462e-05	8.26536e-18	8.01154e-17
1000	7.01112e-23	0.0431708	2.45744e-22	1.03929e-16	5.56716e-05	8.80985e-18	7.21703e-17
1100	7.73874e-23	0.046013	2.4629e-22	-7.93636e-18	5.93461e-05	9.05732e-18	6.91839e-17
1200	8.41689e-23	0.0487545	2.46223e-22	8.43347e-17	6.28878e-05	9.45486e-18	6.79038e-17
1300	9.10094e-23	0.051411	2.46003e-22	-3.56686e-17	6.63174e-05	1.00098e-17	6.73292e-17
1400	9.73193e-23	0.0539982	2.46158e-22	7.51139e-17	6.96559e-05	1.04906e-17	6.82291e-17
1500	1.03086e-22	0.0565259	2.46964e-22	1.18217e-16	7.29163e-05	1.08021e-17	7.08142e-17
1600	1.78223e-22	0.0590004	3.66447e-22	-1.44267e-16	7.61067e-05	1.82483e-17	1.21421e-16
1700	1.47919e-19	0.0614265	3.75924e-22	3.22507e-17	7.92334e-05	1.50725e-14	9.93498e-14
1800	3.27283e-21	0.0638075	2.24911e-18	1.11884e-16	8.23008e-05	3.32451e-16	2.1719e-15
1900	6.60096e-16	0.0661484	2.92808e-21	4.76408e-16	8.53155e-05	6.62546e-11	4.36024e-10
2000	5.62478e-20	0.0684538	3.60092e-16	-2.04655e-16	8.82837e-05	5.5228e-15	3.72254e-14
2100	2.32012e-13	0.0707271	8.07672e-20	-3.86375e-16	9.121e-05	2.22403e-08	1.54104e-07
2200	2.92644e-17	0.0729711	2.87973e-14	-1.53516e-16	9.4098e-05	2.677e-12	1.96776e-11
2300	1.29902e-13	0.075188	3.04667e-16	1.86018e-16	9.69507e-05	1.13717e-08	8.82071e-08
2400	5.13634e-14	0.077379	2.20328e-14	-4.23694e-16	9.97696e-05	4.35534e-09	3.50244e-08
2500	4.47622e-13	0.0795454	5.53467e-14	-8.43556e-16	0.000102556	3.69248e-08	3.05941e-07
2600	1.71687e-12	0.0816884	2.49486e-13	2.22565e-15	0.000105312	1.37894e-07	1.17494e-06
2700	6.54909e-12	0.0838096	9.17155e-13	3.62335e-16	0.00010804	5.11058e-07	4.48562e-06
2800	2.2702e-11	0.0859104	3.07499e-12	1.3804e-16	0.000110741	1.71286e-06	1.55797e-05
2900	7.22532e-11	0.0879922	9.4849e-12	2.5474e-16	0.000113418	5.25078e-06	4.97515e-05
3000	2.13031e-10	0.0900564	2.71414e-11	1.67751e-15	0.000116071	1.48698e-05	0.000147285
3100	5.86289e-10	0.0921043	7.25762e-11	3.5144e-15	0.000118704	3.92263e-05	0.000407112
3200	1.51566e-09	0.094137	1.82507e-10	8.8157e-15	0.000121317	9.72083e-05	0.00105698
3300	3.70003e-09	0.096155	4.34025e-10	2.14052e-14	0.000123911	0.000227963	0.00259102
3400	8.57795e-09	0.098159	9.80933e-10	4.94532e-14	0.000126487	0.000507461	0.00602872
3500	1.89618e-08	0.100149	2.11617e-09	6.57064e-14	0.000129045	0.00107174	0.0133871
3600	4.01441e-08	0.102126	4.37455e-09	2.37674e-13	0.000131586	0.00217059	0.0284544
3700	8.17022e-08	0.104091	8.69544e-09	6.21808e-13	0.000134111	0.00425103	0.0580537
3800	1.60137e-07	0.106044	1.66713e-08	1.13793e-12	0.00013662	0.00805225	0.114119
3900	3.03108e-07	0.107984	3.09152e-08	2.14501e-12	0.000139114	0.0147791	0.216782
4000	5.55787e-07	0.109913	5.55893e-08	3.97225e-12	0.000141592	0.0263429	0.39891
4100	9.89906e-07	0.11183	9.71413e-08	7.42961e-12	0.000144055	0.0456807	0.712616
4200	1.7162e-06	0.113735	1.6531e-07	1.38866e-11	0.000146504	0.0771707	1.23843
4300	2.90155e-06	0.115631	2.74463e-07	2.48421e-11	0.000148939	0.12717	2.09778
4400	4.79119e-06	0.117515	4.45334e-07	4.35827e-11	0.000151361	0.204602	3.47073
4500	7.73625e-06	0.11939	7.07251e-07	7.60099e-11	0.00015377	0.321631	5.6214
4600	1.22298e-05	0.121256	1.10092e-06	1.29181e-10	0.000156167	0.494863	8.92382
4700	1.89512e-05	0.123112	1.68187e-06	2.15167e-10	0.000158552	0.746534	13.8991
4800	2.88197e-05	0.124959	2.52457e-06	3.57751e-10	0.000160925	1.10573	21.2629
4900	4.30678e-05	0.126797	3.72749e-06	5.74839e-10	0.000163287	1.6096	31.9821
5000	6.33311e-05	0.128627	5.41885e-06	9.2224e-10	0.000165637	2.30512	47.3405
5100	9.17116e-05	0.130448	7.76351e-06	1.46159e-09	0.000167978	3.2495	69.0304
5200	0.000130893	0.132261	1.09707e-05	2.29182e-09	0.000170308	4.51192	99.2454
5300	0.000184109	0.134067	1.53031e-05	3.5451e-09	0.000172628	6.17467	140.942
5400	0.000255259	0.135865	2.10863e-05	5.42369e-09	0.000174938	8.33169	197.971
5500	0.00034923	0.137656	2.87207e-05	8.20721e-09	0.00017724	11.0874	275.028
5600	0.000471999	0.139439	3.86928e-05	1.22925e-08	0.000179531	14.5603	377.879
5700	0.000630663	0.141215	5.15891e-05	1.8224e-08	0.000181814	18.8739	513.596
5800	0.000833359	0.142984	6.81105e-05	2.67566e-08	0.000184088	24.1539	691.015
5900	0.00108959	0.144746	8.90873e-05	3.89114e-08	0.000186352	30.5455	921.002
6000	0.00140971	0.146501	0.000115496	5.60704e-08	0.000188607	38.1592	1217.01
6100	0.00180603	0.148249	0.000148477	8.00859e-08	0.000190854	47.1063	1595.2
6200	0.00229325	0.14999	0.000189352	1.13421e-07	0.000193091	57.5221	2074.78
6300	0.0028888	0.151724	0.000239643	1.57576e-07	0.000195321	69.5629	2678.49
6400	0.00360491	0.153452	0.000301094	2.1988e-07	0.000197542	83.236	3437.02
6500	0.00443615	0.155173	0.000375688	3.04264e-07	0.000199754	98.6007	4396.03
6600	0.00539037	0.156888	0.000465671	4.13191e-07	0.000201958	115.743	5603.81
6700	0.00648256	0.158597	0.000573569	5.66626e-07	0.000204155	134.74	7115.48
6800	0.00773086	0.160299	0.000702214	7.6483e-07	0.000206343	155.649	8996
6900	0.00915685	0.161995	0.000854763	1.02509e-06	0.000208523	178.533	11321.7
7000	0.0107842	0.163685	0.00103472	1.36449e-06	0.000210695	203.612	14182.7
7100	0.0126384	0.165368	0.00124595	1.80412e-06	0.000212859	231.257	17684.4
7200	0.0147221	0.167046	0.00149271	2.37054e-06	0.000215016	261.262	21972.6
7300	0.0170514	0.168717	0.00177968	3.09423e-06	0.000217164	293.813	27211.3
7400	0.0196581	0.170382	0.00211193	3.91618e-06	0.000219305	329.364	33581.8
7500	0.0225366	0.172041	0.00249502	5.17557e-06	0.000221438	367.698	41337.7
7600	0.0256964	0.173693	0.00293495	6.8359e-06	0.000223562	408.932	50768.5
7700	0.0291474	0.17534	0.00343819	8.57448e-06	0.000225679	453.195	62217.6
7800	0.0329443	0.176981	0.00401175	1.071e-05	0.000227789	501.258	76016.4
7900	0.0371027	0.178615	0.004665	1.37405e-05	0.00022989	553.249	92677.9
8000	0.0415121	0.180242	0.00540421	1.72561e-05	0.000231982	608.434	112871
8100	0.046057	0.181863	0.00623793	2.15599e-05	0.000234066	666.245	137466
8200	0.0507708	0.183475	0.00717529	2.68018e-05	0.000236139	726.66	167292
8300	0.0557057	0.18508	0.00822497	3.51385e-05	0.000238202	789.716	203247
8400	0.0609319	0.186676	0.00939938	4.08369e-05	0.000240255	855.698	246476
8500	0.0665152	0.188263	0.0107082	5.00637e-05	0.000242295	924.806	298140
8600	0.0726481	0.18984	0.0121619	6.3707e-05	0.000244324	998.788	358958
8700	0.0792538	0.191407	0.0137743	7.41795e-05	0.000246339	1076.34	431074
8800	0.0863437	0.192962	0.0155569	8.97167e-05	0.000248339	1157.33	516370
8900	0.0939285	0.194505	0.0175222	0.000118583	0.000250324	1241.61	617030
9000	0.102021	0.196033	0.019685	0.000121927	0.000252291	1329.1	735676
9100	0.11062	0.197546	0.0220584	0.000164309	0.000254238	1419.56	875154
9200	0.119847	0.199042	0.024658	0.000193851	0.000256164	1514.19	1.03769e+06
9300	0.129713	0.20052	0.027498	0.000246298	0.000258067	1612.94	1.22637e+06
9400	0.140106	0.201976	0.0305951	0.000216351	0.000259944	1714.36	1.44633e+06
9500	0.151013	0.203408	0.0339641	0.000347053	0.000261792	1818.2	1.70208e+06
9600	0.162427	0.204813	0.0376227	0.000304033	0.000263607	1924.23	1.99887e+06
9700	0.174332	0.206188	0.0415866	0.00051417	0.000265386	2032.19	2.3424e+06
9800	0.186722	0.207529	0.045874	0.000565108	0.000267124	2141.86	2.73917e+06
9900	0.199613	0.208832	0.0505013	0.00040845	0.000268816	2253.14	3.19614e+06
10000	0.213037	0.210092	0.0554867	0.000768846	0.000270457	2365.96	3.72107e+06
10100	0.227022	0.211303	0.0608484	0.000740985	0.000272042	2480.23	4.32258e+06
10200	0.241528	0.21246	0.0666034	0.000569159	0.000273564	2594.13	5.01141e+06
10300	0.256487	0.213558	0.0727702	0.00130498	0.000275017	2705.16	5.80059e+06
10400	0.272573	0.214598	0.0793661	0.00137139	0.000276404	2820.62	6.68107e+06
10500	0.289341	0.215569	0.0864089	0.00140641	0.000277712	2936	7.67608e+06
10600	0.306707	0.216462	0.0939181	-0.000104157	0.000278932	3050.96	8.80044e+06
10700	0.324677	0.217269	0.101906	0.00132537	0.000280054	3166.17	1.00666e+07
10800	0.343254	0.217982	0.110393	0.001288	0.000281071	3282.27	1.1488e+07
10900	0.362436	0.21859	0.119393	0.00227829	0.000281973	3399.85	1.30787e+07
11000	0.382215	0.219085	0.128926	0.00240933	0.000282749	3519.33	1.48532e+07
11100	0.402562	0.219457	0.138997	0.000621309	0.00028339	3640.67	1.68281e+07
11200	0.42344	0.219695	0.149626	0.00538202	0.000283884	3763.67	1.90208e+07
11300	0.44481	0.219789	0.160824	0.00332672	0.000284222	3888.12	2.14492e+07
11400	0.466653	0.219729	0.172597	0.00387595	0.000284392	4013.79	2.41327e+07
11500	0.488969	0.219503	0.184976	0.00233312	0.000284383	4140.52	2.70909e+07
11600	0.511767	0.219101	0.19792	0.00466856	0.000284185	4268.11	3.03441e+07
11700	0.535053	0.218514	0.211483	0.00501612	0.000283787	4396.39	3.39135e+07
11800	0.55882	0.217732	0.225648	0.00538599	0.000283179	4525.18	3.78201e+07
11900	0.583069	0.216746	0.240419	0.0111355	0.000282352	4654.3	4.20853e+07
12000	0.607819	0.215548	0.255775	0.00647484	0.000281296	4783.65	4.67309e+07
12100	0.633088	0.214131	0.271741	0.00691977	0.000280003	4913.09	5.17789e+07
12200	0.65889	0.21249	0.288287	0.00750287	0.000278467	5042.5	5.72496e+07
12300	0.685245	0.210621	0.30542	0.00794614	0.00027668	5171.8	6.3165e+07
12400	0.71215	0.208521	0.3231	0.00856613	0.000274641	5300.87	6.95431e+07
12500	0.739574	0.206191	0.341317	0.00920961	0.000272344	5429.64	7.64036e+07
12600	0.767472	0.20363	0.360049	0.00987502	0.000269789	5558.1	8.37635e+07
12700	0.7958	0.200843	0.379286	0.0173715	0.000266975	5686.3	9.16385e+07
12800	0.824517	0.197835	0.398934	0.0112417	0.000263905	5814.25	1.00041e+08
12900	0.853592	0.194613	0.419027	0.0118611	0.000260581	5941.98	1.08984e+08
13000	0.882986	0.191187	0.439479	0.0125704	0.000257012	6069.49	1.18473e+08
13100	0.912675	0.187566	0.460282	0.0131052	0.000253201	6196.81	1.28518e+08
13200	0.942619	0.183767	0.481321	0.0138363	0.000249161	6323.89	1.39115e+08
13300	0.972793	0.179803	0.502564	0.0145717	0.000244902	6450.73	1.50265e+08
13400	1.00319	0.175688	0.523978	0.0151566	0.000240435	6577.03	1.61971e+08
13500	1.0338	0.171442	0.545429	0.0158888	0.000235777	6701.66	1.74228e+08
13600	1.06467	0.167083	0.566876	0.0165932	0.000230941	6824.16	1.87034e+08
13700	1.09581	0.162627	0.588243	0.0172447	0.000225945	6944.83	2.00372e+08
13800	1.12722	0.158097	0.609412	0.017954	0.000220807	7063.96	2.14213e+08
13900	1.15889	0.153511	0.630315	0.0186249	0.000215545	7181.86	2.28533e+08
14000	1.19081	0.148886	0.65089	0.0191637	0.000210178	7298.79	2.43302e+08
14100	1.22305	0.144206	0.671897	0.0173489	0.000204682	7415.41	2.58607e+08
14200	1.25551	0.139566	0.691492	0.0178993	0.000199167	7531.55	2.74133e+08
14300	1.28909	0.13498	0.710416	0.0184298	0.000193645	7652.27	2.89756e+08
14400	1.32285	0.130425	0.728559	0.0189398	0.000188095	7772.44	3.05637e+08
14500	1.35676	0.125915	0.745814	0.0194267	0.000182535	7892.14	3.21723e+08
14600	1.39085	0.121465	0.762075	0.0198897	0.000176983	8011.36	3.3796e+08
14700	1.42509	0.117088	0.777234	0.0203271	0.000171457	8130	3.54291e+08
14800	1.4595	0.112794	0.79119	0.0207373	0.000165974	8248	3.7066e+08
14900	1.49405	0.108594	0.803845	0.0211194	0.000160549	8365.28	3.87006e+08
15000	1.52872	0.104497	0.815106	0.0214725	0.000155196	8481.76	4.0327e+08
15100	1.56349	0.10051	0.824888	0.0217959	0.000149928	8597.37	4.19389e+08
15200	1.59835	0.0966394	0.833115	0.0220889	0.000144759	8712.04	4.35304e+08
15300	1.63326	0.0928909	0.839719	0.0223513	0.000139697	8825.67	4.50954e+08
15400	1.6682	0.089268	0.844647	0.0225826	0.000134754	8938.19	4.66281e+08
15500	1.70314	0.0857739	0.847853	0.022783	0.000129937	9049.53	4.8123e+08
15600	1.73805	0.0824104	0.849308	0.0229524	0.000125254	9159.6	4.95746e+08
15700	1.77292	0.0791787	0.848995	0.0230912	0.00012071	9268.34	5.09779e+08
15800	1.80771	0.0760789	0.846913	0.0231997	0.000116311	9375.7	5.23283e+08
15900	1.84241	0.0731108	0.843075	0.0232786	0.00011206	9481.62	5.36214e+08
16000	1.877	0.0702731	0.837507	0.0233284	0.000107959	9586.06	5.48536e+08
16100	1.91147	0.0675641	0.830251	0.0233501	0.000104011	9689	5.60214e+08
16200	1.94583	0.0649819	0.821364	0.0233444	0.000100216	9790.42	5.7122e+08
16300	1.98008	0.0625236	0.810914	0.0233123	9.6575e-05	9890.32	5.81531e+08
16400	2.01424	0.0601865	0.798981	0.0232551	9.30865e-05	9988.68	5.91128e+08
16500	2.0483	0.0579673	0.785658	0.0231738	8.97494e-05	10085.5	5.99998e+08
16600	2.08226	0.0558625	0.771045	0.0230695	8.65618e-05	10180.8	6.08132e+08
16700	2.11608	0.0538684	0.755252	0.0229437	8.35212e-05	10274.6	6.15529e+08
16800	2.14976	0.0519813	0.738394	0.0227975	8.06246e-05	10367	6.22188e+08
16900	2.18329	0.0501971	0.72059	0.0226323	7.78688e-05	10457.8	6.28115e+08
17000	2.21666	0.0485121	0.701963	0.0224494	7.52501e-05	10547.1	6.33322e+08
17100	2.24986	0.0469221	0.682636	0.0222501	7.27646e-05	10635.1	6.3782e+08
17200	2.28289	0.0454231	0.662733	0.0220357	7.04082e-05	10721.6	6.41628e+08
17300	2.31637	0.0440192	0.642375	0.0218077	6.81866e-05	10809.2	6.44601e+08
17400	2.35086	0.0427129	0.621678	0.0215674	6.61039e-05	10900.2	6.46611e+08
17500	2.38532	0.0414864	0.600756	0.0213158	6.41378e-05	10990.4	6.47976e+08
17600	2.41973	0.0403356	0.579716	0.0210543	6.22837e-05	11079.6	6.48725e+08
17700	2.45411	0.039257	0.558659	0.0207841	6.05369e-05	11168	6.48887e+08
17800	2.48846	0.0382469	0.537679	0.0205061	5.88929e-05	11255.4	6.48495e+08
17900	2.52276	0.0373017	0.516862	0.0202216	5.73472e-05	11341.9	6.47579e+08
18000	2.55703	0.0364182	0.496286	0.0199316	5.58953e-05	11427.6	6.46174e+08
18100	2.59128	0.035593	0.476022	0.019637	5.45327e-05	11512.4	6.4431e+08
18200	2.62549	0.034823	0.456131	0.0193388	5.32553e-05	11596.4	6.42021e+08
18300	2.65969	0.0341052	0.436668	0.0190379	5.20587e-05	11679.5	6.39337e+08
18400	2.69386	0.0334367	0.417679	0.0187351	5.0939e-05	11761.7	6.3629e+08
18500	2.728	0.0328146	0.399204	0.0184312	4.98922e-05	11843.2	6.32911e+08
18600	2.76213	0.0322364	0.381275	0.018127	4.89144e-05	11923.7	6.29231e+08
18700	2.79623	0.0316994	0.363918	0.017823	4.8002e-05	12003.3	6.25279e+08
18800	2.83031	0.0312014	0.347152	0.01752	4.71515e-05	12082.1	6.21082e+08
18900	2.86437	0.03074	0.330991	0.0172186	4.63594e-05	12159.9	6.16664e+08
19000	2.8984	0.0303129	0.315446	0.0169192	4.56224e-05	12236.9	6.12051e+08
19100	2.93241	0.0299182	0.30052	0.0166225	4.49375e-05	12313	6.07266e+08
19200	2.96639	0.0295538	0.286215	0.0163288	4.43016e-05	12388.3	6.02331e+08
19300	3.00034	0.0292179	0.272528	0.0160386	4.37119e-05	12462.7	5.97266e+08
19400	3.03425	0.0289086	0.259454	0.0157524	4.31656e-05	12536.3	5.92091e+08
19500	3.06814	0.0286242	0.246984	0.0154704	4.266e-05	12609	5.86825e+08
19600	3.10199	0.0283632	0.235107	0.015193	4.21928e-05	12680.9	5.81486e+08
19700	3.13582	0.0281241	0.223815	0.0149204	4.17616e-05	12751.9	5.76086e+08
19800	3.16962	0.0279054	0.213093	0.0146531	4.13643e-05	12822.1	5.7064e+08
19900	3.20341	0.0277057	0.202926	0.0143912	4.09985e-05	12891.5	5.65167e+08
20000	3.23718	0.0275236	0.193297	0.014135	4.0662e-05	12960	5.59678e+08
20100	3.27093	0.0273578	0.184191	0.0138846	4.03529e-05	13027.6	5.54186e+08
20200	3.30465	0.027207	0.175592	0.0136403	4.00693e-05	13094.2	5.48703e+08
20300	3.33836	0.0270702	0.167483	0.0134022	3.98094e-05	13159.9	5.4324e+08
20400	3.37203	0.0269462	0.159847	0.0131704	3.95714e-05	13224.7	5.37807e+08
20500	3.40567	0.0268339	0.152668	0.0129451	3.93536e-05	13288.4	5.32413e+08
20600	3.43928	0.0267323	0.145929	0.0127265	3.91544e-05	13351.1	5.27067e+08
20700	3.47284	0.0266404	0.139616	0.0125145	3.89722e-05	13412.7	5.21778e+08
20800	3.50635	0.0265571	0.133712	0.0123094	3.88056e-05	13473.1	5.16552e+08
20900	3.53982	0.0264817	0.128203	0.0121111	3.86531e-05	13532.4	5.11397e+08
21000	3.57322	0.0264131	0.123074	0.0119197	3.85133e-05	13590.6	5.06319e+08
21100	3.60656	0.0263505	0.118312	0.0117353	3.83849e-05	13647.4	5.01324e+08
21200	3.63984	0.0262931	0.113903	0.0115579	3.82665e-05	13703	4.96418e+08
21300	3.67303	0.0262401	0.109836	0.0113875	3.81569e-05	13757.3	4.91606e+08
21400	3.70615	0.0261905	0.106097	0.0112242	3.80549e-05	13810.2	4.86892e+08
21500	3.73917	0.0261438	0.102678	0.011068	3.79592e-05	13861.7	4.82282e+08
21600	3.7721	0.026099	0.0995655	0.0109187	3.78688e-05	13911.7	4.7778e+08
21700	3.80493	0.0260554	0.0967515	0.0107765	3.77824e-05	13960.1	4.73389e+08
21800	3.83764	0.0260124	0.0942264	0.0106413	3.7699e-05	14007.1	4.69113e+08
21900	3.87024	0.0259692	0.0919817	0.010513	3.76174e-05	14052.3	4.64956e+08
22000	3.9027	0.0259251	0.0900094	0.0103916	3.75368e-05	14096	4.6092e+08
22100	3.93503	0.0258795	0.0883022	0.0102771	3.7456e-05	14137.8	4.57009e+08
22200	3.96721	0.0258317	0.0868531	0.0101693	3.7374e-05	14177.9	4.53226e+08
22300	3.99924	0.0257811	0.0856559	0.0100681	3.729e-05	14216.2	4.49573e+08
22400	4.0311	0.025727	0.0847048	0.00997356	3.72029e-05	14252.6	4.46051e+08
22500	4.06279	0.025669	0.0839941	0.00988543	3.71119e-05	14287	4.42665e+08
22600	4.0943	0.0256063	0.083519	0.00980363	3.70162e-05	14319.5	4.39415e+08
22700	4.12562	0.0255385	0.0832746	0.00972802	3.69149e-05	14350	4.36303e+08
22800	4.15673	0.0254651	0.0832565	0.00965845	3.68072e-05	14378.3	4.33331e+08
22900	4.18764	0.0253856	0.0834606	0.00959477	3.66923e-05	14404.6	4.305e+08
23000	4.21832	0.0252996	0.083883	0.0095368	3.65697e-05	14428.7	4.27811e+08
23100	4.24884	0.0252086	0.0845404	0.00948458	3.64412e-05	14451.2	4.25243e+08
23200	4.27918	0.0251113	0.0854201	0.00943784	3.6305e-05	14471.8	4.22807e+08
23300	4.30928	0.0250067	0.0865106	0.00939629	3.61595e-05	14490.3	4.20512e+08
23400	4.33914	0.0248944	0.0878084	0.00935971	3.60044e-05	14506.7	4.18358e+08
23500	4.36876	0.0247742	0.0893102	0.00932789	3.5839e-05	14520.9	4.16346e+08
23600	4.39814	0.0246458	0.0910124	0.00930058	3.56632e-05	14533	4.14475e+08
23700	4.42726	0.024509	0.0929114	0.00927756	3.54764e-05	14542.9	4.12745e+08
23800	4.45613	0.0243639	0.0950034	0.00925857	3.52785e-05	14550.7	4.11154e+08
23900	4.48474	0.0242102	0.0972842	0.00924335	3.50693e-05	14556.5	4.09703e+08
24000	4.5131	0.0240479	0.0997496	0.00923165	3.48485e-05	14560.1	4.08389e+08
24100	4.54119	0.023877	0.102395	0.00922318	3.46162e-05	14561.7	4.07211e+08
24200	4.56903	0.0236976	0.105215	0.00921767	3.43723e-05	14561.3	4.06167e+08
24300	4.5966	0.0235098	0.108204	0.00921486	3.41168e-05	14559	4.05256e+08
24400	4.62392	0.0233136	0.111357	0.00921445	3.38499e-05	14554.8	4.04475e+08
24500	4.65099	0.0231094	0.114668	0.00921616	3.35717e-05	14548.7	4.03821e+08
24600	4.67782	0.0228973	0.118128	0.00921972	3.32824e-05	14540.9	4.03292e+08
24700	4.7044	0.0226776	0.121732	0.00922485	3.29824e-05	14531.4	4.02883e+08
24800	4.73075	0.0224506	0.12547	0.00923126	3.26719e-05	14520.3	4.02592e+08
24900	4.75687	0.0222166	0.129335	0.00923869	3.23514e-05	14507.7	4.02416e+08
25000	4.78277	0.021976	0.133317	0.00924687	3.20213e-05	14493.7	4.02349e+08
25100	4.80847	0.0217291	0.137408	0.00925553	3.1682e-05	14478.3	4.02388e+08
25200	4.83397	0.0214765	0.141596	0.00926442	3.13341e-05	14461.7	4.02528e+08
25300	4.85928	0.0212185	0.145871	0.0092733	3.09781e-05	14444	4.02764e+08
25400	4.88442	0.0209557	0.150221	0.00928193	3.06147e-05	14425.2	4.03092e+08
25500	4.90939	0.0206884	0.154636	0.00929009	3.02443e-05	14405.5	4.03506e+08
25600	4.93421	0.0204171	0.159102	0.00929756	2.98677e-05	14385	4.04001e+08
25700	4.95889	0.0201425	0.163608	0.00930413	2.94855e-05	14363.8	4.04572e+08
25800	4.98344	0.0198648	0.168139	0.00930963	2.90984e-05	14342	4.05211e+08
25900	5.00788	0.0195848	0.172683	0.00931386	2.87069e-05	14319.7	4.05915e+08
26000	5.03223	0.0193027	0.177226	0.00931667	2.83119e-05	14296.9	4.06676e+08
26100	5.05649	0.0190192	0.181753	0.00931791	2.79138e-05	14273.9	4.07489e+08
26200	5.08068	0.0187348	0.186252	0.00931744	2.75135e-05	14250.7	4.08347e+08
26300	5.10482	0.0184497	0.190707	0.00931514	2.71116e-05	14227.4	4.09244e+08
26400	5.13092	0.0181719	0.195179	0.00931388	2.6719e-05	14209	4.10022e+08
26500	5.15921	0.0179017	0.199667	0.00931387	2.63366e-05	14196	4.1066e+08
26600	5.1875	0.0176316	0.204076	0.00931179	2.59535e-05	14183.1	4.11321e+08
26700	5.21581	0.0173619	0.208392	0.00930755	2.55702e-05	14170.3	4.11998e+08
26800	5.24416	0.0170931	0.212602	0.0093011	2.51873e-05	14157.7	4.12684e+08
26900	5.27255	0.0168256	0.216691	0.00929238	2.48053e-05	14145.4	4.13373e+08
27000	5.30101	0.0165597	0.220647	0.00928135	2.44248e-05	14133.6	4.1406e+08
27100	5.32955	0.0162958	0.224456	0.00926797	2.40463e-05	14122.1	4.14739e+08
27200	5.35818	0.0160342	0.228107	0.00925223	2.36702e-05	14111.2	4.15404e+08
27300	5.38691	0.0157751	0.231588	0.00923412	2.3297e-05	14100.8	4.1605e+08
27400	5.41576	0.0155188	0.234888	0.00921363	2.29271e-05	14091.1	4.16671e+08
27500	5.44473	0.0152656	0.237997	0.00919079	2.25609e-05	14082	4.17263e+08
27600	5.47384	0.0150158	0.240907	0.00916561	2.21987e-05	14073.6	4.17821e+08
27700	5.5031	0.0147695	0.243607	0.00913812	2.18409e-05	14066	4.1834e+08
27800	5.53251	0.0145269	0.246092	0.00910835	2.14878e-05	14059.2	4.18817e+08
27900	5.56208	0.0142882	0.248354	0.00907635	2.11396e-05	14053.3	4.19247e+08
28000	5.59183	0.0140535	0.250388	0.00904217	2.07966e-05	14048.1	4.19627e+08
28100	5.62176	0.013823	0.252189	0.00900586	2.0459e-05	14043.9	4.19953e+08
28200	5.65188	0.0135968	0.253754	0.00896748	2.01271e-05	14040.5	4.20223e+08
28300	5.68219	0.013375	0.255079	0.0089271	1.9801e-05	14038	4.20434e+08
28400	5.7127	0.0131576	0.256164	0.00888478	1.94808e-05	14036.5	4.20584e+08
28500	5.74341	0.0129448	0.257008	0.0088406	1.91666e-05	14035.9	4.2067e+08
28600	5.77433	0.0127365	0.25761	0.00879463	1.88587e-05	14036.2	4.2069e+08
28700	5.80546	0.0125328	0.257973	0.00874695	1.8557e-05	14037.4	4.20644e+08
28800	5.83681	0.0123338	0.258099	0.00869764	1.82617e-05	14039.6	4.2053e+08
28900	5.86837	0.0121395	0.25799	0.00864678	1.79727e-05	14042.7	4.20346e+08
29000	5.90015	0.0119497	0.257651	0.00859445	1.76902e-05	14046.7	4.20093e+08
29100	5.93215	0.0117647	0.257086	0.00854075	1.74141e-05	14051.7	4.1977e+08
29200	5.96438	0.0115842	0.256301	0.00848575	1.71445e-05	14057.5	4.19377e+08
29300	5.99682	0.0114084	0.255303	0.00842953	1.68813e-05	14064.3	4.18914e+08
29400	6.02948	0.0112371	0.254097	0.00837219	1.66245e-05	14071.9	4.18381e+08
29500	6.06237	0.0110704	0.252692	0.0083138	1.63741e-05	14080.4	4.17779e+08
29600	6.09547	0.0109081	0.251095	0.00825445	1.61301e-05	14089.7	4.17108e+08
29700	6.1288	0.0107509	0.249315	0.00819433	1.58931e-05	14099.8	4.1637e+08
29800	6.16234	0.0106001	0.247363	0.00813379	1.5665e-05	14110.8	4.15564e+08
29900	6.1961	0.0104538	0.245245	0.00807256	1.54431e-05	14122.6	4.14694e+08
30000	6.23008	0.0103117	0.242971	0.00801072	1.52274e-05	14135.1	4.1376e+08
