# Supplementary material for: Cross-Code Verification for Improved Thermophysical Properties of Argon, Krypton and Xenon Plasmas
Source: Entropy (Basel). 2026 Jul 22;28(7):830. doi: 10.3390/e28070830 (PMC13409251; doi:10.3390/e28070830)
Supplement: Supplementary file 1 [file entropy-28-00830-s001.zip › Ar_Kr_Xe_Data/Transport Properties/Argon/Traditional/TP_Ar Transport 10 atm.csv]

Th [K]	λₑ [W/(m·K)]	λₕ [W/(m·K)]	λᵣ [W/(m·K)]	λint [W/(m·K)]	μ [Pa·s]	σ [S/m]	HeatExchange[J]
300	1.00748e-23	0.0177889	1.21634e-22	-6.00588e-17	2.28285e-05	1.088e-18	1.43265e-15
400	1.35009e-23	0.0224297	1.21556e-22	3.79311e-17	2.88205e-05	1.52806e-18	7.20253e-16
500	1.61706e-23	0.0265766	1.21535e-22	-9.01097e-18	3.4186e-05	2.15781e-18	4.40195e-16
600	1.93237e-23	0.0303554	1.21247e-22	-1.03132e-17	3.90804e-05	2.87308e-18	3.03478e-16
700	2.28889e-23	0.0338503	1.21896e-22	5.76481e-18	4.36079e-05	3.46931e-18	2.28437e-16
800	2.71218e-23	0.0371208	1.22414e-22	3.80462e-17	4.7843e-05	3.92691e-18	1.84246e-16
900	3.08429e-23	0.0402137	1.2256e-22	-3.4463e-17	5.18462e-05	4.12886e-18	1.60083e-16
1000	3.50369e-23	0.0431708	1.22872e-22	1.03929e-16	5.56716e-05	4.40258e-18	1.44264e-16
1100	3.86818e-23	0.046013	1.23145e-22	-7.93636e-18	5.93461e-05	4.52727e-18	1.38325e-16
1200	4.2077e-23	0.0487545	1.23111e-22	8.43347e-17	6.28878e-05	4.72659e-18	1.35784e-16
1300	4.55e-23	0.051411	1.23002e-22	-3.56686e-17	6.63174e-05	5.0044e-18	1.34645e-16
1400	4.86568e-23	0.0539982	1.23079e-22	7.51139e-17	6.96559e-05	5.245e-18	1.3645e-16
1500	5.15411e-23	0.0565259	1.23482e-22	1.18217e-16	7.29163e-05	5.40089e-18	1.41624e-16
1600	9.6393e-23	0.0590004	2.34531e-22	-1.44267e-16	7.61067e-05	9.8697e-18	2.62685e-16
1700	1.09974e-19	0.0614265	2.10225e-22	3.22507e-17	7.92334e-05	1.1206e-14	2.95457e-13
1800	2.04717e-21	0.0638075	1.76007e-18	3.35652e-17	8.23008e-05	2.07949e-16	5.43412e-15
1900	5.3133e-16	0.0661484	1.78872e-21	1.16197e-17	8.53155e-05	5.33302e-11	1.40387e-09
2000	3.48211e-20	0.0684538	2.27623e-16	-1.44452e-16	8.82837e-05	3.41898e-15	9.21801e-14
2100	1.8747e-13	0.0707271	4.99491e-20	-2.6423e-15	9.121e-05	1.79706e-08	4.98075e-07
2200	1.8107e-17	0.0729711	2.20836e-14	2.84123e-16	9.4098e-05	1.65636e-12	4.87012e-11
2300	2.09121e-13	0.075188	9.46268e-17	-1.03633e-15	9.69507e-05	1.83065e-08	5.67996e-07
2400	1.80949e-14	0.077379	3.12618e-14	-5.37409e-17	9.97696e-05	1.53435e-09	4.93552e-08
2500	3.01035e-13	0.0795454	4.11486e-14	2.11509e-15	0.000102556	2.48327e-08	8.23006e-07
2600	1.21404e-12	0.0816884	1.76409e-13	4.98706e-17	0.000105312	9.75082e-08	3.32332e-06
2700	4.63091e-12	0.0838096	6.48527e-13	-5.91248e-15	0.00010804	3.61373e-07	1.26872e-05
2800	1.60527e-11	0.0859104	2.17435e-12	4.68545e-16	0.000110741	1.21118e-06	4.40662e-05
2900	5.10908e-11	0.0879922	6.70684e-12	9.18972e-17	0.000113418	3.71287e-06	0.000140718
3000	1.50636e-10	0.0900564	1.91919e-11	1.05916e-15	0.000116071	1.05145e-05	0.000416584
3100	4.1457e-10	0.0921043	5.13192e-11	2.83145e-15	0.000118704	2.77372e-05	0.00115149
3200	1.07173e-09	0.094137	1.29052e-10	6.30251e-15	0.000121317	6.87368e-05	0.00298961
3300	2.61632e-09	0.096155	3.06903e-10	1.52062e-14	0.000123911	0.000161195	0.00732853
3400	6.06555e-09	0.098159	6.93627e-10	3.49432e-14	0.000126487	0.000358831	0.0170518
3500	1.34081e-08	0.100149	1.49637e-09	3.33314e-14	0.000129045	0.000757843	0.0378647
3600	2.83865e-08	0.102126	3.0933e-09	1.68544e-13	0.000131586	0.00153487	0.0804818
3700	5.77731e-08	0.104091	6.14866e-09	4.80036e-13	0.000134111	0.00300603	0.164202
3800	1.13237e-07	0.106044	1.17885e-08	8.57805e-13	0.00013662	0.00569411	0.322779
3900	2.14338e-07	0.107984	2.18608e-08	1.61022e-12	0.000139114	0.0104514	0.613156
4000	3.93025e-07	0.109913	3.93085e-08	2.98323e-12	0.000141592	0.01863	1.1283
4100	7.00032e-07	0.11183	6.86914e-08	5.65369e-12	0.000144055	0.0323084	2.01559
4200	1.2137e-06	0.113735	1.16897e-07	1.07838e-11	0.000146504	0.0545868	3.50281
4300	2.0521e-06	0.115631	1.94084e-07	1.95575e-11	0.000148939	0.0899694	5.93333
4400	3.38882e-06	0.117515	3.14918e-07	3.47933e-11	0.000151361	0.144785	9.81639
4500	5.47252e-06	0.11939	5.00141e-07	6.17121e-11	0.00015377	0.227679	15.8987
4600	8.65257e-06	0.121256	7.78544e-07	1.064e-10	0.000156167	0.350471	25.2376
4700	1.34109e-05	0.123112	1.1894e-06	1.79568e-10	0.000158552	0.529045	39.3058
4800	2.04004e-05	0.124959	1.78539e-06	3.03126e-10	0.000160925	0.784275	60.1241
4900	3.04996e-05	0.126797	2.63617e-06	4.9244e-10	0.000163287	1.14312	90.4201
5000	4.4873e-05	0.128627	3.83246e-06	7.99932e-10	0.000165637	1.63953	133.816
5100	6.50244e-05	0.130448	5.49089e-06	1.28277e-09	0.000167978	2.31557	195.078
5200	9.28844e-05	0.132261	7.75955e-06	2.03409e-09	0.000170308	3.22306	280.37
5300	0.000130784	0.134067	1.08243e-05	3.17861e-09	0.000172628	4.42362	397.997
5400	0.000181554	0.135865	1.49156e-05	4.90915e-09	0.000174939	5.98932	558.754
5500	0.000248805	0.137656	2.03169e-05	7.49347e-09	0.00017724	8.00548	775.705
5600	0.00033692	0.139439	2.73727e-05	1.13136e-08	0.000179531	10.565	1064.92
5700	0.000451242	0.141215	3.64983e-05	1.68961e-08	0.000181814	13.7747	1445.92
5800	0.000597964	0.142985	4.81901e-05	2.49737e-08	0.000184088	17.7469	1942.95
5900	0.000784187	0.144747	6.30364e-05	3.65407e-08	0.000186352	22.596	2585.98
6000	0.00101816	0.146501	8.17293e-05	5.29475e-08	0.000188608	28.4408	3411.35
6100	0.00131043	0.148249	0.000105077	7.57061e-08	0.000190854	35.4449	4461.33
6200	0.00167225	0.14999	0.000134016	1.07593e-07	0.000193092	43.6926	5787.82
6300	0.00211693	0.151725	0.000169627	1.51551e-07	0.000195321	53.2787	7452.17
6400	0.00265617	0.153453	0.000213146	2.11641e-07	0.000197542	64.2815	9533.46
6500	0.00328819	0.155174	0.000265981	2.93151e-07	0.000199755	76.7657	12151.9
6600	0.0040213	0.156889	0.000329726	4.02734e-07	0.00020196	90.8164	15431.6
6700	0.00486958	0.158598	0.000406177	5.49094e-07	0.000204156	106.507	19511.4
6800	0.00585347	0.160301	0.000497344	7.43013e-07	0.000206345	124.021	24544.9
6900	0.00699553	0.161997	0.000605472	1.00619e-06	0.000208526	143.455	30709.7
7000	0.0083124	0.163688	0.000733052	1.33161e-06	0.000210699	164.762	38231.5
7100	0.00982534	0.165372	0.000882837	1.76396e-06	0.000212864	188.172	47367.2
7200	0.0115497	0.16705	0.00105786	2.27541e-06	0.000215022	213.737	58435.4
7300	0.0134973	0.168722	0.00126144	3.07325e-06	0.000217171	241.448	71823.9
7400	0.0156812	0.170389	0.00149722	3.94064e-06	0.000219314	271.392	87988.9
7500	0.018127	0.172049	0.00176914	4.94412e-06	0.000221448	303.94	107427
7600	0.0208551	0.173704	0.00208149	6.52652e-06	0.000223575	339.322	130734
7700	0.0238646	0.175352	0.0024389	8.32635e-06	0.000225695	377.367	158690
7800	0.0271681	0.176996	0.00284638	1.05619e-05	0.000227808	418.224	192150
7900	0.0307877	0.178634	0.00331088	1.3323e-05	0.000229914	462.191	232261
8000	0.0346373	0.180265	0.00383667	1.70539e-05	0.000232011	509.011	280443
8100	0.0385962	0.18189	0.00442869	2.13348e-05	0.000234101	558.256	338589
8200	0.04275	0.183509	0.00509606	2.65437e-05	0.000236182	610.736	408420
8300	0.0471456	0.185121	0.00584437	3.39918e-05	0.000238255	666.468	491614
8400	0.0518047	0.186726	0.00668098	4.05077e-05	0.000240318	725.138	590547
8500	0.0567824	0.188323	0.00761288	4.96982e-05	0.000242372	786.882	707559
8600	0.0621484	0.189913	0.00865011	6.3335e-05	0.000244416	852.036	845651
8700	0.0679304	0.191495	0.00980032	7.92455e-05	0.00024645	920.645	1.00806e+06
8800	0.0742372	0.193068	0.0110719	9.38198e-05	0.000248473	993.828	1.19725e+06
8900	0.0810591	0.194632	0.0124759	0.000112219	0.000250484	1071.28	1.41796e+06
9000	0.0883531	0.196186	0.0140207	0.000136702	0.000252483	1152.31	1.67566e+06
9100	0.0961308	0.19773	0.0157181	0.000169909	0.000254468	1236.92	1.9764e+06
9200	0.104391	0.199262	0.0175774	0.000183203	0.000256439	1324.94	2.32653e+06
9300	0.113138	0.200781	0.019611	0.000273445	0.000258394	1416.28	2.7338e+06
9400	0.122365	0.202287	0.0218293	0.000255666	0.000260331	1510.75	3.20646e+06
9500	0.132073	0.203777	0.0242452	0.00024026	0.000262249	1608.21	3.75433e+06
9600	0.142252	0.20525	0.02687	0.000410248	0.000264146	1708.42	4.3879e+06
9700	0.152897	0.206705	0.0297172	0.000416163	0.00026602	1811.21	5.11952e+06
9800	0.164208	0.20814	0.0327987	0.000257736	0.00026787	1918.58	5.95367e+06
9900	0.176325	0.209553	0.0361284	0.000612166	0.000269693	2031.68	6.89734e+06
10000	0.189014	0.210942	0.0397192	0.000583226	0.000271485	2147.58	7.97521e+06
10100	0.202309	0.212303	0.0435849	0.000508906	0.000273244	2266.22	9.20372e+06
10200	0.216164	0.213633	0.0477399	0.00190941	0.000274966	2385.68	1.06053e+07
10300	0.230492	0.214929	0.0521969	0.00120182	0.000276647	2503.14	1.22071e+07
10400	0.245341	0.216188	0.0569708	0.00123879	0.000278284	2618.89	1.40321e+07
10500	0.26075	0.217405	0.062076	0.00133388	0.000279872	2733.64	1.61036e+07
10600	0.276751	0.218577	0.0675247	0.000508927	0.000281406	2848.14	1.84468e+07
10700	0.293369	0.219698	0.0733328	0.00205975	0.000282881	2963.14	2.10886e+07
10800	0.310621	0.220764	0.0795135	0.00304907	0.00028429	3079.33	2.40569e+07
10900	0.32852	0.221767	0.0860809	-0.000493566	0.000285629	3197.39	2.73816e+07
11000	0.347073	0.222703	0.0930481	0.0058528	0.000286889	3317.85	3.10948e+07
11100	0.366258	0.223564	0.100435	0.0044451	0.000288064	3440.68	3.52318e+07
11200	0.386039	0.224343	0.10823	0.00310745	0.000289146	3565.68	3.98315e+07
11300	0.406381	0.225033	0.116472	0.00466368	0.000290127	3692.64	4.49353e+07
11400	0.427266	0.225625	0.12516	0.00389223	0.000291	3821.33	5.05861e+07
11500	0.448691	0.226113	0.134309	0.0042553	0.000291754	3951.56	5.68301e+07
11600	0.470665	0.226486	0.143927	0.00462281	0.000292382	4083.13	6.37153e+07
11700	0.493196	0.226737	0.15402	0.00510686	0.000292875	4215.82	7.12905e+07
11800	0.516278	0.226857	0.164597	0.00562565	0.000293223	4349.43	7.96082e+07
11900	0.539917	0.226836	0.175664	0.00618066	0.000293417	4483.77	8.8722e+07
12000	0.564135	0.226666	0.187227	0.00675967	0.000293447	4618.67	9.86873e+07
12100	0.588955	0.226338	0.199291	0.00732955	0.000293306	4753.98	1.0956e+08
12200	0.614402	0.225843	0.211857	0.00786632	0.000292983	4889.54	1.21398e+08
12300	0.640495	0.225175	0.224918	0.00855187	0.00029247	5025.23	1.34257e+08
12400	0.667245	0.224324	0.238484	0.00299641	0.00029176	5160.9	1.48196e+08
12500	0.694625	0.223285	0.252531	0.00993156	0.000290844	5296.48	1.63273e+08
12600	0.723535	0.222088	0.267074	0.00593687	0.000289753	5439.01	1.79258e+08
12700	0.753243	0.220704	0.28208	0.0114695	0.000288456	5583.16	1.96381e+08
12800	0.783519	0.219123	0.297553	0.012312	0.000286941	5727.5	2.14741e+08
12900	0.814324	0.217341	0.313475	0.013165	0.000285204	5872.08	2.34383e+08
13000	0.845666	0.215351	0.330003	0.0123234	0.000283233	6017.13	2.55402e+08
13100	0.877421	0.213164	0.346788	0.0131215	0.000281042	6162.2	2.77738e+08
13200	0.909592	0.210776	0.363958	0.0139379	0.000278622	6307.5	3.01468e+08
13300	0.94214	0.208189	0.381486	0.0147713	0.000275974	6453	3.26619e+08
13400	0.975041	0.205409	0.399338	0.0156192	0.0002731	6598.24	3.53224e+08
13500	1.00831	0.202441	0.417479	0.0164791	0.000270002	6741.62	3.81337e+08
13600	1.04197	0.199292	0.435869	0.0173483	0.000266687	6882.39	4.10992e+08
13700	1.07605	0.19597	0.454465	0.0182239	0.000263159	7020.92	4.42189e+08
13800	1.11055	0.192487	0.473218	0.0191031	0.000259427	7157.64	4.74915e+08
13900	1.14546	0.188854	0.492078	0.019983	0.0002555	7292.91	5.09148e+08
14000	1.18074	0.185083	0.510988	0.0208605	0.000251387	7427.1	5.44856e+08
14100	1.2164	0.181188	0.529889	0.0217326	0.000247101	7560.52	5.81996e+08
14200	1.2524	0.177184	0.548719	0.0225964	0.000242654	7693.43	6.20513e+08
14300	1.28909	0.173103	0.56741	0.0234489	0.000238076	7828.2	6.60138e+08
14400	1.32648	0.168959	0.585893	0.0242871	0.000233382	7964.96	7.00769e+08
14500	1.3642	0.164751	0.604095	0.0251063	0.00022857	8101.73	7.42525e+08
14600	1.40229	0.160484	0.622201	0.0251845	0.000223641	8238.73	7.85438e+08
14700	1.44067	0.156193	0.639642	0.0259384	0.000218638	8375.43	8.29187e+08
14800	1.47939	0.151885	0.656571	0.0266686	0.000213563	8511.94	8.73774e+08
14900	1.51843	0.147572	0.67291	0.0273719	0.000208432	8648.17	9.19088e+08
15000	1.55777	0.143271	0.688577	0.0280468	0.000203262	8784.01	9.65005e+08
15100	1.59738	0.138993	0.703491	0.0286909	0.000198069	8919.39	1.0114e+09
15200	1.63728	0.134744	0.717752	0.0289738	0.000192858	9054.33	1.05823e+09
15300	1.67737	0.130551	0.73094	0.0295454	0.000187663	9188.46	1.10517e+09
15400	1.71764	0.126416	0.743145	0.0300809	0.000182488	9321.79	1.15218e+09
15500	1.75806	0.122349	0.754295	0.0305803	0.000177349	9454.22	1.1991e+09
15600	1.79859	0.118361	0.764323	0.0310415	0.000172256	9585.62	1.24579e+09
15700	1.8392	0.114456	0.773207	0.0314068	0.000167222	9715.92	1.29212e+09
15800	1.87984	0.110645	0.78081	0.031792	0.00016226	9844.98	1.33789e+09
15900	1.9205	0.106931	0.787123	0.0321384	0.000157379	9972.72	1.38299e+09
16000	1.96112	0.103321	0.792102	0.0324459	0.000152589	10099.1	1.42726e+09
16100	2.00171	0.0998178	0.795715	0.0327144	0.000147898	10224	1.47057e+09
16200	2.04228	0.0964246	0.797937	0.0329441	0.000143312	10347.5	1.51278e+09
16300	2.08284	0.0931439	0.798751	0.0331352	0.000138839	10469.4	1.55377e+09
16400	2.1234	0.0899772	0.798152	0.0332882	0.000134484	10589.8	1.59342e+09
16500	2.16396	0.0869256	0.796144	0.0334038	0.000130252	10708.6	1.63162e+09
16600	2.20451	0.0839892	0.79274	0.0334826	0.000126146	10825.9	1.66826e+09
16700	2.245	0.081168	0.787964	0.0335257	0.000122169	10941.6	1.70326e+09
16800	2.28542	0.0784609	0.781848	0.033534	0.000118324	11055.8	1.73653e+09
16900	2.32618	0.0757863	0.776806	0.0316308	0.000114495	11170	1.7696e+09
17000	2.36657	0.0732695	0.769163	0.0308567	0.000110866	11281.8	1.79995e+09
17100	2.40669	0.0708849	0.75966	0.0305929	0.000107402	11391.5	1.82796e+09
17200	2.44662	0.0686154	0.748794	0.0304812	0.000104083	11499.5	1.85388e+09
17300	2.48639	0.0664507	0.73687	0.0303438	0.000100896	11606	1.87785e+09
17400	2.526	0.064388	0.723967	0.0301821	9.78399e-05	11710.9	1.89986e+09
17500	2.56543	0.0624245	0.710164	0.0299974	9.49125e-05	11814.3	1.91991e+09
17600	2.60469	0.060557	0.695548	0.0297913	9.21118e-05	11916.2	1.93802e+09
17700	2.64376	0.0587826	0.680207	0.0295649	8.94351e-05	12016.5	1.95419e+09
17800	2.68264	0.057098	0.664228	0.0293199	8.68796e-05	12115.4	1.96847e+09
17900	2.72133	0.0555	0.647703	0.0290576	8.44424e-05	12212.7	1.98089e+09
18000	2.75983	0.0539853	0.630719	0.0287794	8.21201e-05	12308.5	1.9915e+09
18100	2.79814	0.0525506	0.613365	0.0284866	7.99095e-05	12402.8	2.00035e+09
18200	2.83627	0.0511927	0.595725	0.0281806	7.7807e-05	12495.6	2.00749e+09
18300	2.8742	0.0499084	0.577882	0.0278628	7.5809e-05	12587	2.01298e+09
18400	2.91195	0.0486946	0.559915	0.0275344	7.39119e-05	12677	2.0169e+09
18500	2.94952	0.047548	0.541898	0.0271966	7.21121e-05	12765.5	2.01931e+09
18600	2.98754	0.0464739	0.523902	0.0268508	7.04162e-05	12855	2.01985e+09
18700	3.02627	0.0454716	0.505992	0.0264983	6.88239e-05	12946.5	2.01847e+09
18800	3.06489	0.0445279	0.488227	0.0261398	6.73182e-05	13036.6	2.01578e+09
18900	3.1034	0.04364	0.470664	0.0257766	6.58955e-05	13125.5	2.01187e+09
19000	3.14179	0.0428051	0.45335	0.0254097	6.45521e-05	13213.1	2.0068e+09
19100	3.18006	0.0420206	0.436332	0.02504	6.32847e-05	13299.6	2.00066e+09
19200	3.2182	0.0412841	0.419649	0.0246684	6.20897e-05	13384.9	1.99351e+09
19300	3.25612	0.0406041	0.403081	0.0244363	6.09815e-05	13468.8	1.98517e+09
19400	3.29378	0.0399842	0.38655	0.0244054	5.99662e-05	13551.2	1.97561e+09
19500	3.33044	0.0395124	0.368196	0.0256309	5.91834e-05	13629.7	1.96292e+09
19600	3.36804	0.0389444	0.353227	0.0252198	5.82473e-05	13710.5	1.95247e+09
19700	3.40552	0.0384128	0.338721	0.0248105	5.73678e-05	13790.3	1.94137e+09
19800	3.44288	0.0379158	0.324691	0.0244039	5.65419e-05	13869	1.92966e+09
19900	3.48015	0.0374513	0.311145	0.0240006	5.5767e-05	13946.7	1.91742e+09
20000	3.51733	0.0370175	0.298089	0.0236011	5.50403e-05	14023.4	1.90471e+09
20100	3.55443	0.0366128	0.285526	0.0232062	5.43594e-05	14099.1	1.89157e+09
20200	3.59144	0.0362353	0.273457	0.0228163	5.37216e-05	14173.8	1.87806e+09
20300	3.62836	0.0358835	0.26188	0.0224318	5.31248e-05	14247.5	1.86423e+09
20400	3.6652	0.0355559	0.250793	0.0220533	5.25665e-05	14320.2	1.85012e+09
20500	3.70195	0.035251	0.240189	0.0216812	5.20445e-05	14391.7	1.83579e+09
20600	3.73861	0.0349674	0.230063	0.0213159	5.15569e-05	14462.2	1.82128e+09
20700	3.77519	0.0347037	0.220406	0.0209577	5.11014e-05	14531.7	1.80662e+09
20800	3.81166	0.0344586	0.21121	0.020607	5.06762e-05	14600	1.79185e+09
20900	3.84805	0.0342309	0.202466	0.020264	5.02794e-05	14667.3	1.77701e+09
21000	3.88434	0.0340195	0.194163	0.019929	4.99092e-05	14733.4	1.76213e+09
21100	3.92053	0.033823	0.186292	0.0196024	4.95638e-05	14798.3	1.74724e+09
21200	3.95662	0.0336406	0.17884	0.0192842	4.92416e-05	14862.1	1.73237e+09
21300	3.99261	0.033471	0.171798	0.0189747	4.8941e-05	14924.8	1.71755e+09
21400	4.0285	0.0333133	0.165154	0.018674	4.86603e-05	14986.2	1.70281e+09
21500	4.06811	0.0331972	0.158897	0.0183846	4.84394e-05	15058.7	1.68666e+09
21600	4.10822	0.0330953	0.153016	0.0181048	4.82413e-05	15131.8	1.67047e+09
21700	4.14831	0.0330023	0.147501	0.0178345	4.80588e-05	15203.7	1.65445e+09
21800	4.18837	0.0329175	0.14234	0.0175738	4.78908e-05	15274.5	1.63862e+09
21900	4.22839	0.0328398	0.137523	0.0173228	4.77358e-05	15344	1.62301e+09
22000	4.26838	0.0327684	0.133041	0.0170816	4.75924e-05	15412.3	1.60764e+09
22100	4.30828	0.0327067	0.128848	0.0168767	4.74661e-05	15479.1	1.59244e+09
22200	4.34817	0.0326454	0.125008	0.0166546	4.73423e-05	15544.7	1.57757e+09
22300	4.38799	0.032588	0.121475	0.0164423	4.72265e-05	15608.9	1.56299e+09
22400	4.42775	0.0325336	0.11824	0.01624	4.71174e-05	15671.6	1.54869e+09
22500	4.46743	0.0324814	0.115296	0.0160476	4.70139e-05	15732.9	1.53469e+09
22600	4.50703	0.0324308	0.112634	0.015865	4.69148e-05	15792.6	1.52102e+09
22700	4.54653	0.0323809	0.110248	0.0156924	4.68191e-05	15850.6	1.50766e+09
22800	4.58592	0.032331	0.10813	0.0155295	4.67256e-05	15907.1	1.49465e+09
22900	4.6252	0.0322804	0.106275	0.0153764	4.66334e-05	15961.8	1.48198e+09
23000	4.66435	0.0322285	0.104676	0.0152329	4.65413e-05	16014.7	1.46966e+09
23100	4.70336	0.0321745	0.103327	0.015099	4.64483e-05	16065.8	1.45771e+09
23200	4.74222	0.0321179	0.102224	0.0149744	4.63536e-05	16115	1.44613e+09
23300	4.78093	0.0320579	0.101361	0.0148592	4.6256e-05	16162.3	1.43492e+09
23400	4.81922	0.0320167	0.100627	0.0148646	4.61921e-05	16206.9	1.42379e+09
23500	4.85757	0.031948	0.100238	0.0147645	4.6086e-05	16250.2	1.41336e+09
23600	4.89573	0.0318742	0.100076	0.0146732	4.59745e-05	16291.4	1.40333e+09
23700	4.93372	0.0317954	0.100142	0.0145906	4.58576e-05	16330.7	1.39367e+09
23800	4.97164	0.0317141	0.100463	0.014517	4.57382e-05	16368.8	1.3843e+09
23900	5.00935	0.0316265	0.101004	0.0144516	4.56116e-05	16404.8	1.37533e+09
24000	5.04686	0.0315323	0.101762	0.0143943	4.54772e-05	16438.7	1.36675e+09
24100	5.08415	0.031431	0.102732	0.0143448	4.53342e-05	16470.5	1.35857e+09
24200	5.12122	0.0313223	0.103913	0.0143112	4.5182e-05	16500.2	1.35079e+09
24300	5.15806	0.0312058	0.1053	0.0142768	4.50202e-05	16527.6	1.34341e+09
24400	5.19465	0.0310812	0.106891	0.0142493	4.48482e-05	16552.9	1.33643e+09
24500	5.23101	0.0309483	0.108682	0.0142285	4.46656e-05	16576	1.32984e+09
24600	5.26711	0.0308068	0.11067	0.0142139	4.44719e-05	16596.9	1.32365e+09
24700	5.30297	0.0306565	0.112851	0.0142053	4.42668e-05	16615.6	1.31786e+09
24800	5.33857	0.0304972	0.115221	0.0142023	4.405e-05	16632.1	1.31247e+09
24900	5.37392	0.030329	0.117777	0.0142046	4.38214e-05	16646.4	1.30746e+09
25000	5.40901	0.0301516	0.120513	0.0142117	4.35806e-05	16658.7	1.30284e+09
25100	5.44385	0.0299651	0.123427	0.0142233	4.33276e-05	16668.8	1.2986e+09
25200	5.47842	0.0297695	0.126511	0.0142423	4.30624e-05	16676.8	1.29474e+09
25300	5.50652	0.0294745	0.129867	0.0142021	4.26571e-05	16661.3	1.27577e+09
25400	5.54678	0.0293513	0.133174	0.0142873	4.24952e-05	16686.8	1.28813e+09
25500	5.58057	0.0291289	0.136742	0.0143132	4.21933e-05	16688.8	1.28537e+09
25600	5.61411	0.028898	0.140457	0.0143416	4.18795e-05	16688.9	1.28296e+09
25700	5.64739	0.0286586	0.144315	0.0143722	4.1554e-05	16687.2	1.28089e+09
25800	5.68042	0.0284111	0.148307	0.0144046	4.12171e-05	16683.8	1.27916e+09
25900	5.71321	0.0281558	0.152425	0.0144384	4.0869e-05	16678.6	1.27775e+09
26000	5.74576	0.027893	0.156662	0.0144732	4.05102e-05	16671.8	1.27666e+09
26100	5.77807	0.027623	0.161009	0.0145086	4.01411e-05	16663.5	1.27587e+09
26200	5.81016	0.0273462	0.165457	0.0145443	3.97621e-05	16653.7	1.27538e+09
26300	5.84204	0.0270631	0.169995	0.0145799	3.93737e-05	16642.6	1.27517e+09
26400	5.8737	0.026774	0.174615	0.0146152	3.89764e-05	16630.2	1.27522e+09
26500	5.90517	0.0264794	0.179306	0.0146496	3.85708e-05	16616.6	1.27554e+09
26600	5.93646	0.0261798	0.184056	0.0146831	3.81575e-05	16601.9	1.2761e+09
26700	5.96756	0.0258756	0.188855	0.0147151	3.77371e-05	16586.2	1.27688e+09
26800	5.99851	0.0255673	0.193692	0.0147456	3.73102e-05	16569.6	1.27789e+09
26900	6.0293	0.0252554	0.198553	0.0147741	3.68774e-05	16552.2	1.27909e+09
27000	6.05995	0.0249404	0.203428	0.0148005	3.64394e-05	16534.1	1.28048e+09
27100	6.09048	0.0246227	0.208303	0.0148246	3.59968e-05	16515.4	1.28204e+09
27200	6.1209	0.0243029	0.213166	0.014846	3.55502e-05	16496.2	1.28376e+09
27300	6.15121	0.0239813	0.218005	0.0148646	3.51004e-05	16476.6	1.28561e+09
27400	6.18144	0.0236586	0.222806	0.0148803	3.46478e-05	16456.6	1.28759e+09
27500	6.2116	0.023335	0.227558	0.0148928	3.41933e-05	16436.4	1.28969e+09
27600	6.2417	0.0230112	0.232246	0.0149021	3.37374e-05	16416.1	1.29187e+09
27700	6.27175	0.0226875	0.236859	0.0149079	3.32806e-05	16395.7	1.29414e+09
27800	6.30177	0.0223643	0.241384	0.0149103	3.28237e-05	16375.2	1.29647e+09
27900	6.33178	0.0220421	0.245808	0.0149091	3.23671e-05	16354.9	1.29884e+09
28000	6.36178	0.0217211	0.250119	0.0149041	3.19114e-05	16334.8	1.30125e+09
28100	6.39178	0.0214019	0.254307	0.0148955	3.14572e-05	16314.8	1.30368e+09
28200	6.42181	0.0210846	0.258362	0.0148785	3.10049e-05	16295.2	1.30611e+09
28300	6.45234	0.0207765	0.26238	0.0148584	3.0564e-05	16278.5	1.30825e+09
28400	6.483	0.0204719	0.266249	0.014842	3.01272e-05	16262.5	1.31032e+09
28500	6.51373	0.0201703	0.269954	0.0148218	2.96938e-05	16247.1	1.31234e+09
28600	6.54455	0.0198719	0.273485	0.014798	2.92642e-05	16232.4	1.3143e+09
28700	6.57547	0.0195769	0.276834	0.0147706	2.88387e-05	16218.2	1.31618e+09
28800	6.6065	0.0192856	0.279992	0.0147396	2.84176e-05	16204.8	1.31798e+09
28900	6.63765	0.0189982	0.282952	0.014705	2.80013e-05	16192	1.31969e+09
29000	6.66892	0.0187149	0.285706	0.0146668	2.75901e-05	16180.1	1.32128e+09
29100	6.70033	0.0184357	0.288248	0.0146252	2.71842e-05	16168.9	1.32276e+09
29200	6.73188	0.018161	0.290573	0.0145802	2.67838e-05	16158.5	1.32412e+09
29300	6.76357	0.0178907	0.292676	0.0145319	2.63893e-05	16148.9	1.32534e+09
29400	6.79542	0.017625	0.294554	0.0144803	2.60007e-05	16140.2	1.32642e+09
29500	6.82742	0.017364	0.296204	0.0144256	2.56183e-05	16132.3	1.32736e+09
29600	6.85959	0.0171078	0.297622	0.0143677	2.52422e-05	16125.2	1.32813e+09
29700	6.89193	0.0168564	0.298809	0.0143069	2.48726e-05	16119.1	1.32875e+09
29800	6.92444	0.0166099	0.299763	0.0142432	2.45095e-05	16113.8	1.3292e+09
29900	6.95712	0.0163684	0.300485	0.0141768	2.4153e-05	16109.4	1.32948e+09
30000	6.98998	0.0161319	0.300976	0.0141076	2.38033e-05	16105.9	1.32959e+09
