# Supplementary material for: Cross-Code Verification for Improved Thermophysical Properties of Argon, Krypton and Xenon Plasmas
Source: Entropy (Basel). 2026 Jul 22;28(7):830. doi: 10.3390/e28070830 (PMC13409251; doi:10.3390/e28070830)
Supplement: Supplementary file 1 [file entropy-28-00830-s001.zip › Ar_Kr_Xe_Data/Transport Properties/Argon/Traditional/TP_Ar Transport 20 atm.csv]

Th [K]	λₑ [W/(m·K)]	λₕ [W/(m·K)]	λᵣ [W/(m·K)]	λint [W/(m·K)]	μ [Pa·s]	σ [S/m]	HeatExchange[J]
300	5.0374e-24	0.0177889	6.08168e-23	-6.00588e-17	2.28285e-05	5.43998e-19	2.8653e-15
400	6.75047e-24	0.0224297	6.07782e-23	3.79311e-17	2.88205e-05	7.64032e-19	1.44051e-15
500	8.0853e-24	0.0265766	6.07673e-23	-9.01097e-18	3.4186e-05	1.07891e-18	8.8039e-16
600	9.66184e-24	0.0303554	6.06237e-23	-1.03132e-17	3.90804e-05	1.43654e-18	6.06955e-16
700	1.14445e-23	0.0338503	6.09478e-23	5.76481e-18	4.36079e-05	1.73465e-18	4.56873e-16
800	1.35609e-23	0.0371208	6.12069e-23	3.80462e-17	4.7843e-05	1.96345e-18	3.68492e-16
900	1.54215e-23	0.0402137	6.128e-23	-3.4463e-17	5.18462e-05	2.06443e-18	3.20166e-16
1000	1.75185e-23	0.0431708	6.1436e-23	1.03929e-16	5.56716e-05	2.20129e-18	2.88528e-16
1100	1.93409e-23	0.046013	6.15725e-23	-7.93636e-18	5.93461e-05	2.26363e-18	2.76651e-16
1200	2.10385e-23	0.0487545	6.15557e-23	8.43347e-17	6.28878e-05	2.3633e-18	2.71567e-16
1300	2.275e-23	0.051411	6.15008e-23	-3.56686e-17	6.63174e-05	2.5022e-18	2.6929e-16
1400	2.43284e-23	0.0539982	6.15394e-23	7.51139e-17	6.96559e-05	2.6225e-18	2.72901e-16
1500	2.57706e-23	0.0565259	6.17411e-23	1.18217e-16	7.29163e-05	2.70044e-18	2.83247e-16
1600	5.06268e-23	0.0590004	1.67768e-22	-1.44267e-16	7.61067e-05	5.18369e-18	5.51862e-16
1700	8.91223e-20	0.0614265	1.15265e-22	3.22507e-17	7.92334e-05	9.08128e-15	9.57743e-13
1800	1.21182e-21	0.0638075	1.42786e-18	1.34261e-16	8.23008e-05	1.23095e-16	1.28669e-14
1900	4.50729e-16	0.0661484	1.04318e-21	1.16197e-17	8.53155e-05	4.52401e-11	4.76364e-09
2000	2.04803e-20	0.0684538	1.36797e-16	-5.29892e-16	8.82837e-05	2.0109e-15	2.16866e-13
2100	1.59414e-13	0.0707271	2.9359e-20	-9.67183e-15	9.121e-05	1.52812e-08	1.69414e-06
2200	1.06463e-17	0.0729711	1.71161e-14	7.8622e-16	9.4098e-05	9.73881e-13	1.14538e-10
2300	1.77778e-13	0.075188	5.56549e-17	1.8601e-16	9.69507e-05	1.55628e-08	1.93146e-06
2400	1.07528e-14	0.077379	2.62998e-14	4.19325e-17	9.97696e-05	9.11777e-10	1.17316e-07
2500	2.19949e-13	0.0795454	2.81592e-14	-1.84496e-15	0.000102556	1.81438e-08	2.4053e-06
2600	8.58442e-13	0.0816884	1.24742e-13	4.79938e-17	0.000105312	6.89477e-08	9.39963e-06
2700	3.27571e-12	0.0838096	4.58415e-13	3.44844e-16	0.00010804	2.5562e-07	3.58977e-05
2800	1.1351e-11	0.0859104	1.5375e-12	4.88926e-16	0.000110741	8.56431e-07	0.000124638
2900	3.61266e-11	0.0879922	4.74246e-12	5.6923e-17	0.000113418	2.62539e-06	0.000398012
3000	1.06515e-10	0.0900564	1.35707e-11	7.5055e-16	0.000116071	7.43489e-06	0.00117828
3100	2.93145e-10	0.0921043	3.62882e-11	2.15119e-15	0.000118704	1.96132e-05	0.0032569
3200	7.57832e-10	0.094137	9.12538e-11	4.81088e-15	0.000121317	4.86044e-05	0.00845591
3300	1.85003e-09	0.096155	2.17014e-10	1.08228e-14	0.000123911	0.000113982	0.0207283
3400	4.28901e-09	0.098159	4.9047e-10	2.4683e-14	0.000126487	0.000253734	0.0482301
3500	9.48102e-09	0.100149	1.0581e-09	1.04388e-14	0.000129045	0.000535882	0.107098
3600	2.00725e-08	0.102126	2.18731e-09	1.19661e-13	0.000131586	0.00108533	0.227638
3700	4.08525e-08	0.104091	4.34781e-09	3.79788e-13	0.000134111	0.00212564	0.464437
3800	8.00724e-08	0.106044	8.33588e-09	6.59728e-13	0.00013662	0.00402652	0.912969
3900	1.51566e-07	0.107984	1.54582e-08	1.23207e-12	0.000139114	0.00739076	1.73429
4000	2.77925e-07	0.109913	2.77961e-08	2.28388e-12	0.000141592	0.0131749	3.19136
4100	4.95036e-07	0.11183	4.8574e-08	4.3979e-12	0.000144055	0.0228494	5.70106
4200	8.58309e-07	0.113735	8.26624e-08	8.58972e-12	0.000146504	0.0386086	9.90764
4300	1.45129e-06	0.115631	1.37246e-07	1.58206e-11	0.000148939	0.0636421	16.7823
4400	2.39679e-06	0.117515	2.22698e-07	2.85781e-11	0.000151361	0.102436	27.7652
4500	3.87086e-06	0.11939	3.53686e-07	5.16016e-11	0.00015377	0.161122	44.9682
4600	6.12093e-06	0.121256	5.50576e-07	9.02908e-11	0.000156167	0.248101	71.3807
4700	9.48861e-06	0.123112	8.41145e-07	1.54394e-10	0.000158552	0.374686	111.166
4800	1.44373e-05	0.124959	1.26267e-06	2.64496e-10	0.000160925	0.555828	170.034
4900	2.15908e-05	0.126797	1.86442e-06	4.34169e-10	0.000163287	0.810816	255.691
5000	3.17773e-05	0.128627	2.71059e-06	7.13436e-10	0.000165637	1.16412	378.364
5100	4.60705e-05	0.130448	3.88371e-06	1.15631e-09	0.000167978	1.64644	551.493
5200	6.58479e-05	0.132261	5.48858e-06	1.85181e-09	0.000170308	2.29546	792.456
5300	9.27838e-05	0.134067	7.65673e-06	2.91941e-09	0.000172628	3.15699	1124.63
5400	0.000128927	0.135865	1.05514e-05	4.54522e-09	0.000174939	4.28584	1578.32
5500	0.00017688	0.137656	1.43732e-05	6.98862e-09	0.00017724	5.74566	2190.23
5600	0.000239871	0.139439	1.93661e-05	1.06213e-08	0.000179531	7.61174	3005.15
5700	0.000321787	0.141215	2.58244e-05	1.59567e-08	0.000181814	9.96606	4077.63
5800	0.000427214	0.142985	3.40997e-05	2.37122e-08	0.000184088	12.9002	5475.06
5900	0.000561607	0.144747	4.46089e-05	3.48633e-08	0.000186353	16.5221	7279.53
6000	0.000731304	0.146502	5.78427e-05	5.03814e-08	0.000188608	20.9412	9590.49
6100	0.000943914	0.148249	7.43741e-05	7.24864e-08	0.000190854	26.2657	12525.8
6200	0.00120846	0.149991	9.48679e-05	1.03293e-07	0.000193092	32.6023	16224.9
6300	0.00153548	0.151725	0.00012009	1.46338e-07	0.000195322	40.0481	20852.5
6400	0.00193463	0.153453	0.000150919	2.05401e-07	0.000197543	48.6889	26620
6500	0.00240602	0.155175	0.000188354	2.85225e-07	0.000199756	58.5989	33849.9
6600	0.00295864	0.15689	0.000233528	3.92801e-07	0.000201961	69.9351	42861.4
6700	0.00360551	0.158599	0.000287716	5.36648e-07	0.000204158	82.798	54008.7
6800	0.00436156	0.160302	0.00035235	7.27515e-07	0.000206347	97.2194	67699.9
6900	0.00524838	0.161999	0.000429025	9.7891e-07	0.000208528	113.375	84369.3
7000	0.00628263	0.16369	0.000519516	1.28717e-06	0.000210701	131.249	104568
7100	0.00747973	0.165374	0.000625783	1.73411e-06	0.000212867	150.881	128958
7200	0.0088558	0.167053	0.000749989	2.23804e-06	0.000215025	172.34	158312
7300	0.010437	0.168726	0.000894502	2.989e-06	0.000217176	195.998	193441
7400	0.0122323	0.170393	0.00106192	3.88662e-06	0.00021932	221.665	235465
7500	0.0142565	0.172055	0.00125505	5.16462e-06	0.000221455	249.404	285631
7600	0.016523	0.17371	0.00147698	6.65407e-06	0.000223584	279.287	345403
7700	0.0190457	0.175361	0.00173101	8.52449e-06	0.000225706	311.401	416468
7800	0.0218387	0.177006	0.00202071	1.04536e-05	0.000227821	345.857	500759
7900	0.024943	0.178646	0.00234994	1.31946e-05	0.000229929	383.281	600112
8000	0.0282993	0.18028	0.00272445	1.69049e-05	0.00023203	423.634	718623
8100	0.0317797	0.181908	0.00314713	2.1161e-05	0.000234124	466.385	860688
8200	0.0354033	0.183531	0.00362267	2.63416e-05	0.00023621	511.563	1.03017e+06
8300	0.0392055	0.185147	0.00415506	3.46464e-05	0.000238288	559.172	1.23087e+06
8400	0.0432803	0.186757	0.00475184	4.41197e-05	0.000240358	609.955	1.46747e+06
8500	0.0477063	0.18836	0.00541746	5.14111e-05	0.00024242	664.37	1.74363e+06
8600	0.0524907	0.189958	0.00615703	6.02944e-05	0.000244473	721.892	2.06547e+06
8700	0.0576749	0.191548	0.00697864	6.97784e-05	0.000246518	782.799	2.44054e+06
8800	0.0632649	0.193132	0.00788788	9.70032e-05	0.000248554	847.09	2.87654e+06
8900	0.0692685	0.194708	0.00889102	9.75753e-05	0.000250581	914.782	3.38247e+06
9000	0.0757013	0.196277	0.00999672	0.000142838	0.000252598	986	3.96976e+06
9100	0.0825624	0.197837	0.0112111	0.000171266	0.000254604	1060.67	4.64992e+06
9200	0.0898612	0.199389	0.0125435	0.000217927	0.0002566	1138.84	5.43766e+06
9300	0.0976686	0.200932	0.0140006	0.000217889	0.000258584	1221.22	6.34357e+06
9400	0.106174	0.202466	0.0155922	0.000205698	0.000260556	1309.73	7.37297e+06
9500	0.11516	0.203989	0.0173259	0.000324939	0.000262515	1401.89	8.55517e+06
9600	0.12463	0.205501	0.0192119	0.000327879	0.00026446	1497.67	9.91188e+06
9700	0.134577	0.207001	0.0212584	0.000311788	0.00026639	1596.91	1.14657e+07
9800	0.145003	0.208489	0.0234761	0.00043614	0.000268304	1699.53	1.32434e+07
9900	0.155926	0.209961	0.0258739	0.000465986	0.000270199	1805.48	1.52723e+07
10000	0.167381	0.211418	0.0284627	0.000706653	0.000272074	1914.78	1.75838e+07
10100	0.179396	0.212857	0.0312522	0.00129924	0.000273928	2027.37	2.02113e+07
10200	0.191909	0.214278	0.0342532	0.00151222	0.000275758	2141.39	2.32051e+07
10300	0.204814	0.215678	0.0374765	0.00152528	0.000277563	2254.03	2.66291e+07
10400	0.218157	0.217055	0.0409326	5.80782e-05	0.00027934	2365.41	3.05316e+07
10500	0.231997	0.218408	0.044633	0.00278057	0.000281088	2476.19	3.49635e+07
10600	0.246378	0.219733	0.0485896	0.00221427	0.000282802	2587.06	3.99772e+07
10700	0.261342	0.221029	0.052809	0.000822545	0.00028448	2698.77	4.56293e+07
10800	0.276926	0.222292	0.0573072	0.00199805	0.000286119	2812.05	5.19801e+07
10900	0.293157	0.223518	0.0620939	0.00222835	0.000287714	2927.59	5.90917e+07
11000	0.310056	0.224704	0.0671795	0.0025164	0.000289261	3045.98	6.70315e+07
11100	0.327612	0.225846	0.0725764	0.00278294	0.000290755	3167.25	7.58782e+07
11200	0.345796	0.226938	0.0782933	0.00312506	0.000292192	3291.2	8.57159e+07
11300	0.36458	0.227978	0.0843423	0.00206128	0.000293567	3417.63	9.66366e+07
11400	0.383945	0.228958	0.090732	0.0039027	0.000294873	3546.35	1.08739e+08
11500	0.40389	0.229874	0.0974767	0.00673497	0.000296104	3677.16	1.22124e+08
11600	0.424687	0.230725	0.104578	0.00472695	0.00029726	3812.14	1.36798e+08
11700	0.446637	0.231509	0.112051	0.00523856	0.00029834	3953.5	1.5273e+08
11800	0.469246	0.232215	0.119904	0.00573833	0.000299329	4096.71	1.70217e+08
11900	0.492525	0.232835	0.128143	0.00418699	0.00030022	4241.53	1.89377e+08
12000	0.516502	0.233362	0.136773	0.00692646	0.000301007	4387.76	2.10332e+08
12100	0.541206	0.233791	0.145806	0.0100806	0.000301683	4535.2	2.33211e+08
12200	0.566671	0.234114	0.155246	0.00811327	0.000302239	4683.68	2.58147e+08
12300	0.592938	0.234323	0.165125	0.00800396	0.000302668	4833.05	2.8529e+08
12400	0.620004	0.234414	0.175389	0.00870894	0.000302964	4983	3.14742e+08
12500	0.647859	0.234377	0.186068	0.00945383	0.000303119	5133.44	3.46664e+08
12600	0.676466	0.234206	0.197163	0.0102386	0.000303125	5284.38	3.81192e+08
12700	0.705853	0.233896	0.208674	0.0110631	0.000302977	5436.36	4.18415e+08
12800	0.736531	0.233458	0.220598	0.0119267	0.000302685	5593.49	4.58047e+08
12900	0.767896	0.232869	0.232931	0.0128286	0.000302227	5751.41	5.00613e+08
13000	0.79991	0.232125	0.245667	0.0137679	0.000301596	5910.16	5.46234e+08
13100	0.832534	0.231218	0.258799	0.0147433	0.000300785	6069.73	5.95033e+08
13200	0.865731	0.230146	0.272317	0.0157531	0.00029979	6230.14	6.47126e+08
13300	0.899456	0.228903	0.28621	0.0167956	0.000298606	6391.36	7.02625e+08
13400	0.933697	0.227486	0.300508	0.017399	0.000297226	6552.83	7.61707e+08
13500	0.968437	0.225893	0.315112	0.0184689	0.000295651	6712.22	8.24509e+08
13600	1.00372	0.224124	0.330041	0.0195629	0.000293876	6868.47	8.91238e+08
13700	1.03957	0.222176	0.345276	0.0206789	0.0002919	7022.06	9.61966e+08
13800	1.07602	0.220051	0.360821	0.0215839	0.00028972	7173.58	1.03678e+09
13900	1.11302	0.217752	0.376595	0.0227232	0.00028734	7323.46	1.11564e+09
14000	1.15056	0.21528	0.3926	0.0238294	0.00028476	7472.22	1.19861e+09
14100	1.18864	0.212642	0.408793	0.0249885	0.000281983	7620.31	1.28565e+09
14200	1.22723	0.209841	0.425144	0.026152	0.000279012	7768.1	1.37674e+09
14300	1.26631	0.206885	0.441616	0.027318	0.000275853	7915.95	1.47183e+09
14400	1.30589	0.203781	0.458169	0.028483	0.000272511	8064.17	1.57084e+09
14500	1.34609	0.200515	0.475261	0.0273534	0.000268966	8213.62	1.67436e+09
14600	1.38666	0.197139	0.491902	0.0284072	0.000265277	8363.13	1.781e+09
14700	1.42784	0.193632	0.508757	0.0284075	0.000261414	8513.48	1.89163e+09
14800	1.46948	0.190027	0.525275	0.0293938	0.000257414	8663.97	2.0054e+09
14900	1.51165	0.186326	0.541641	0.0303628	0.000253275	8814.79	2.12247e+09
15000	1.55432	0.18254	0.5578	0.0313118	0.000249009	8965.83	2.24265e+09
15100	1.59749	0.178682	0.573695	0.0322388	0.000244627	9117.01	2.36574e+09
15200	1.64168	0.174788	0.58927	0.033139	0.000240165	9271.26	2.49056e+09
15300	1.68676	0.170861	0.604512	0.0338876	0.000235627	9427.68	2.61711e+09
15400	1.73222	0.166899	0.619304	0.0346484	0.00023101	9583.7	2.74573e+09
15500	1.77802	0.162915	0.633577	0.0354278	0.00022633	9739.15	2.87613e+09
15600	1.82411	0.15892	0.647279	0.0361998	0.000221597	9893.89	3.00801e+09
15700	1.87046	0.154925	0.660361	0.0369389	0.000216825	10047.8	3.14108e+09
15800	1.91709	0.150928	0.673086	0.0370201	0.000212008	10201.1	3.27557e+09
15900	1.9638	0.146966	0.684779	0.0376674	0.000207193	10352.9	3.41007e+09
16000	2.01062	0.143036	0.695683	0.0382745	0.000202377	10503.5	3.54475e+09
16100	2.05753	0.139147	0.705743	0.038841	0.00019757	10652.8	3.67923e+09
16200	2.10456	0.135308	0.714911	0.0393662	0.000192785	10800.7	3.81316e+09
16300	2.15174	0.131525	0.723207	0.0397528	0.000188029	10947.2	3.9463e+09
16400	2.19906	0.127809	0.730458	0.0401928	0.000183319	11092.2	4.07803e+09
16500	2.24655	0.124165	0.736692	0.0405895	0.000178661	11235.6	4.20811e+09
16600	2.29416	0.120598	0.741871	0.0408855	0.000174065	11377.5	4.33619e+09
16700	2.34186	0.117114	0.74598	0.0412543	0.000169538	11517.8	4.4619e+09
16800	2.38959	0.113716	0.748987	0.0415228	0.000165088	11656.5	4.58492e+09
16900	2.43731	0.110409	0.750881	0.0417491	0.000160722	11793.6	4.70491e+09
17000	2.485	0.107194	0.751652	0.0419336	0.000156445	11929.1	4.82158e+09
17100	2.53263	0.104075	0.7513	0.0420766	0.000152264	12062.9	4.93463e+09
17200	2.58055	0.100998	0.751155	0.040922	0.000148108	12196.6	5.04664e+09
17300	2.62833	0.0980276	0.749706	0.0400012	0.000144066	12328.4	5.15418e+09
17400	2.6757	0.0951986	0.746132	0.0400213	0.000140189	12457.5	5.25518e+09
17500	2.72295	0.0924686	0.741486	0.0400082	0.000136422	12585	5.35165e+09
17600	2.77004	0.0898374	0.735801	0.0399614	0.000132766	12710.9	5.44344e+09
17700	2.81697	0.0873042	0.72911	0.0398819	0.000129224	12835.1	5.53039e+09
17800	2.86373	0.0848683	0.721454	0.0397712	0.000125795	12957.5	5.61241e+09
17900	2.9106	0.0824902	0.713823	0.0389253	0.000122426	13079.3	5.69162e+09
18000	2.95804	0.0801105	0.707698	0.0363603	0.000119034	13202	5.77142e+09
18100	3.00447	0.0779292	0.698127	0.0357549	0.000115906	13320.2	5.84001e+09
18200	3.05086	0.0758212	0.688221	0.0348484	0.000112865	13437.1	5.90455e+09
18300	3.09686	0.0738254	0.67702	0.0343481	0.00010997	13551.8	5.9626e+09
18400	3.14252	0.0719325	0.664764	0.0341098	0.000107209	13664.3	6.01457e+09
18500	3.18796	0.0701238	0.65192	0.0338535	0.000104558	13775	6.06152e+09
18600	3.23317	0.0683968	0.638555	0.0335802	0.000102013	13883.8	6.10359e+09
18700	3.27814	0.0667489	0.624731	0.0332915	9.95724e-05	13990.5	6.14089e+09
18800	3.32286	0.0651777	0.610513	0.0329884	9.72345e-05	14095.2	6.17352e+09
18900	3.36889	0.0637029	0.595964	0.0326727	9.50247e-05	14203.9	6.19876e+09
19000	3.41517	0.0623055	0.581148	0.0323454	9.29199e-05	14312.7	6.21871e+09
19100	3.46129	0.0609775	0.566124	0.0320076	9.09106e-05	14420	6.23419e+09
19200	3.50724	0.0597162	0.55095	0.0316604	8.89937e-05	14525.9	6.24536e+09
19300	3.55302	0.058519	0.535683	0.0313052	8.71665e-05	14630.4	6.25238e+09
19400	3.59861	0.0573834	0.520375	0.030943	8.5426e-05	14733.6	6.25543e+09
19500	3.64401	0.0563068	0.505077	0.0305748	8.37693e-05	14835.5	6.25468e+09
19600	3.68904	0.0553072	0.489409	0.0304457	8.22244e-05	14935.5	6.24901e+09
19700	3.73408	0.0543416	0.474274	0.0300652	8.07267e-05	15034.8	6.24119e+09
19800	3.77849	0.0534797	0.458236	0.0302719	7.9383e-05	15131.5	6.22687e+09
19900	3.82205	0.0527411	0.44098	0.0312606	7.82242e-05	15224.8	6.2049e+09
20000	3.86534	0.0520616	0.42384	0.0322999	7.71535e-05	15316.6	6.17942e+09
20100	3.90977	0.0512916	0.409575	0.0318557	7.59421e-05	15411.1	6.15972e+09
20200	3.95409	0.0505644	0.395588	0.0314116	7.47941e-05	15504.5	6.13753e+09
20300	3.99829	0.0498782	0.381899	0.0309684	7.37068e-05	15596.7	6.11303e+09
20400	4.04237	0.0492308	0.36853	0.030527	7.26774e-05	15687.7	6.0864e+09
20500	4.08633	0.0486204	0.355498	0.0300881	7.17035e-05	15777.5	6.05782e+09
20600	4.13016	0.0480451	0.342817	0.0296525	7.07826e-05	15866.2	6.02745e+09
20700	4.17386	0.0475033	0.330499	0.0292209	6.99121e-05	15953.6	5.99544e+09
20800	4.21743	0.0469931	0.318554	0.0287939	6.90897e-05	16039.8	5.96196e+09
20900	4.26087	0.046513	0.306992	0.0284954	6.83131e-05	16124.7	5.92714e+09
21000	4.30417	0.0460614	0.295812	0.0279564	6.75802e-05	16208.4	5.89113e+09
21100	4.34652	0.0457123	0.283947	0.0281725	6.70064e-05	16288.4	5.84977e+09
21200	4.38847	0.0454103	0.27225	0.0285359	6.65059e-05	16366.4	5.80635e+09
21300	4.43135	0.0450352	0.262314	0.0281104	6.58915e-05	16446.3	5.76765e+09
21400	4.47409	0.0446827	0.25277	0.027693	6.53123e-05	16524.9	5.72826e+09
21500	4.5167	0.0443516	0.243614	0.0272842	6.47664e-05	16602.3	5.68831e+09
21600	4.55918	0.0440405	0.234844	0.0268842	6.42519e-05	16678.4	5.64788e+09
21700	4.60153	0.0437482	0.226456	0.0264936	6.37673e-05	16753.2	5.60709e+09
21800	4.64374	0.0434735	0.218446	0.0261126	6.33106e-05	16826.7	5.56601e+09
21900	4.68583	0.0432154	0.210807	0.0257416	6.28802e-05	16899	5.52475e+09
22000	4.72778	0.0429726	0.203534	0.0253808	6.24745e-05	16970	5.48339e+09
22100	4.76959	0.0427442	0.196621	0.0250305	6.2092e-05	17039.6	5.44201e+09
22200	4.81127	0.0425289	0.190069	0.0247184	6.17308e-05	17107.9	5.40069e+09
22300	4.85281	0.0423262	0.183856	0.0243915	6.13901e-05	17174.9	5.35949e+09
22400	4.89421	0.0421348	0.177982	0.0240759	6.10681e-05	17240.5	5.31847e+09
22500	4.93548	0.0419538	0.17244	0.0237717	6.07636e-05	17304.7	5.2777e+09
22600	4.9766	0.0417824	0.167223	0.023479	6.0475e-05	17367.6	5.23724e+09
22700	5.01757	0.0416196	0.162324	0.023198	6.02012e-05	17429	5.19716e+09
22800	5.05838	0.0414646	0.157737	0.0229288	5.99408e-05	17489	5.15749e+09
22900	5.10183	0.041341	0.153471	0.022674	5.97256e-05	17556.2	5.11551e+09
23000	5.14549	0.0412265	0.149506	0.0224317	5.95253e-05	17623.1	5.07378e+09
23100	5.18893	0.0411252	0.145781	0.0222422	5.93474e-05	17688.2	5.03229e+09
23200	5.23234	0.0410208	0.1424	0.0220233	5.9166e-05	17752.2	4.9918e+09
23300	5.27563	0.0409204	0.1393	0.0218167	5.89925e-05	17814.7	4.95198e+09
23400	5.31878	0.0408232	0.136476	0.0216223	5.88257e-05	17875.7	4.91287e+09
23500	5.36179	0.0407285	0.133922	0.0214403	5.86646e-05	17935.2	4.87451e+09
23600	5.40466	0.0406355	0.131633	0.0212704	5.85082e-05	17993.1	4.83691e+09
23700	5.44738	0.0405437	0.129603	0.0211128	5.83554e-05	18049.4	4.80012e+09
23800	5.48994	0.0404524	0.127829	0.0209672	5.82053e-05	18104	4.76416e+09
23900	5.53233	0.0403609	0.126305	0.0208336	5.80568e-05	18157	4.72905e+09
24000	5.57456	0.0402686	0.125027	0.0207119	5.79092e-05	18208.3	4.69481e+09
24100	5.61661	0.0401749	0.123991	0.020602	5.77615e-05	18257.9	4.66146e+09
24200	5.65848	0.0400793	0.123193	0.0205036	5.76128e-05	18305.8	4.62904e+09
24300	5.70016	0.039981	0.122629	0.0204166	5.74622e-05	18351.8	4.59754e+09
24400	5.74164	0.0398797	0.122296	0.0203409	5.73091e-05	18396	4.56699e+09
24500	5.78294	0.0397748	0.12219	0.0202762	5.71524e-05	18438.4	4.53741e+09
24600	5.82403	0.0396657	0.122307	0.0202223	5.69917e-05	18479	4.5088e+09
24700	5.86493	0.0395521	0.122645	0.0201789	5.6826e-05	18517.6	4.48117e+09
24800	5.90563	0.0394333	0.123201	0.0201458	5.66547e-05	18554.4	4.45455e+09
24900	5.94542	0.0393581	0.123853	0.0203015	5.65557e-05	18587.2	4.42713e+09
25000	5.98571	0.0392277	0.124846	0.0202837	5.63707e-05	18620.1	4.40255e+09
25100	6.02578	0.0390909	0.126047	0.0202754	5.61783e-05	18651.1	4.37899e+09
25200	6.06564	0.0389475	0.127452	0.0202762	5.59778e-05	18680.1	4.35644e+09
25300	6.10528	0.0387972	0.12906	0.0202858	5.57688e-05	18707.2	4.33492e+09
25400	6.1447	0.0386397	0.130864	0.0203493	5.55507e-05	18732.3	4.31441e+09
25500	6.18388	0.0384746	0.132866	0.0203773	5.53232e-05	18755.4	4.29494e+09
25600	6.22283	0.0383019	0.135059	0.0204128	5.50859e-05	18776.5	4.27648e+09
25700	6.26155	0.0381212	0.137441	0.0204556	5.48385e-05	18795.7	4.25904e+09
25800	6.30002	0.0379325	0.140008	0.0205053	5.45806e-05	18812.9	4.24262e+09
25900	6.34024	0.0377463	0.142755	0.0205648	5.43269e-05	18832.8	4.2261e+09
26000	6.38332	0.0375676	0.145679	0.020636	5.40844e-05	18858	4.20893e+09
26100	6.42616	0.0373795	0.148775	0.0207128	5.38294e-05	18881	4.19285e+09
26200	6.46874	0.0371818	0.15204	0.0207949	5.35618e-05	18901.9	4.17784e+09
26300	6.51108	0.0369746	0.155466	0.0208816	5.32815e-05	18920.7	4.16389e+09
26400	6.55316	0.0367579	0.159051	0.0209725	5.29883e-05	18937.5	4.15098e+09
26500	6.59498	0.0365317	0.162787	0.021067	5.26824e-05	18952.1	4.1391e+09
26600	6.63654	0.0362962	0.166669	0.0211648	5.23637e-05	18964.8	4.12823e+09
26700	6.67784	0.0360515	0.170692	0.0212651	5.20325e-05	18975.4	4.11834e+09
26800	6.71889	0.0357978	0.174847	0.0213676	5.16888e-05	18984.2	4.10942e+09
26900	6.75968	0.0355353	0.179128	0.0214716	5.13328e-05	18991	4.10145e+09
27000	6.80021	0.0352642	0.183528	0.0215768	5.09648e-05	18996.1	4.0944e+09
27100	6.8405	0.0349848	0.18804	0.0216826	5.05852e-05	18999.4	4.08825e+09
27200	6.88053	0.0346974	0.192654	0.0217885	5.01942e-05	19001	4.08296e+09
27300	6.92033	0.0344024	0.197363	0.021894	4.97922e-05	19001	4.07852e+09
27400	6.95988	0.0341	0.202157	0.0219986	4.93797e-05	18999.4	4.07489e+09
27500	6.99921	0.0337907	0.207028	0.0221019	4.89571e-05	18996.3	4.07204e+09
27600	7.03831	0.0334748	0.211966	0.0222035	4.85248e-05	18991.8	4.06994e+09
27700	7.0772	0.0331529	0.216961	0.0223029	4.80835e-05	18986	4.06856e+09
27800	7.11588	0.0328252	0.222004	0.0223997	4.76336e-05	18979	4.06786e+09
27900	7.15437	0.0324923	0.227083	0.0224936	4.71757e-05	18970.8	4.0678e+09
28000	7.19267	0.0321546	0.232188	0.0225841	4.67103e-05	18961.6	4.06836e+09
28100	7.23079	0.0318125	0.237309	0.0226709	4.62382e-05	18951.3	4.0695e+09
28200	7.26875	0.0314666	0.242434	0.0227536	4.57598e-05	18940.2	4.07117e+09
28300	7.30656	0.0311172	0.247552	0.022832	4.52757e-05	18928.2	4.07335e+09
28400	7.34422	0.0307649	0.252652	0.0229058	4.47867e-05	18915.5	4.07598e+09
28500	7.38175	0.0304101	0.257723	0.0229747	4.42933e-05	18902.2	4.07905e+09
28600	7.41916	0.0300532	0.262753	0.0230384	4.3796e-05	18888.3	4.0825e+09
28700	7.45647	0.0296948	0.26773	0.0230968	4.32957e-05	18873.9	4.08629e+09
28800	7.49368	0.0293352	0.272645	0.0231497	4.27927e-05	18859.1	4.0904e+09
28900	7.53081	0.0289749	0.277484	0.0231968	4.22878e-05	18844	4.09478e+09
29000	7.56834	0.0286209	0.28233	0.0232417	4.17903e-05	18830.9	4.09873e+09
29100	7.60625	0.0282725	0.287162	0.0232839	4.12996e-05	18819.6	4.10227e+09
29200	7.64416	0.0279248	0.291891	0.0233203	4.08087e-05	18808.4	4.10593e+09
29300	7.68208	0.027578	0.296509	0.0233509	4.03182e-05	18797.3	4.10966e+09
29400	7.72002	0.0272325	0.301003	0.0233756	3.98287e-05	18786.3	4.11343e+09
29500	7.75799	0.0268885	0.305365	0.0233942	3.93405e-05	18775.6	4.11721e+09
29600	7.79601	0.0265466	0.309584	0.0234069	3.88541e-05	18765.1	4.12096e+09
29700	7.83409	0.0262068	0.313651	0.0234134	3.837e-05	18754.9	4.12465e+09
29800	7.87223	0.0258695	0.317558	0.023414	3.78886e-05	18745	4.12825e+09
29900	7.91045	0.025535	0.321295	0.0234084	3.74102e-05	18735.6	4.13173e+09
30000	7.94875	0.0252035	0.324856	0.0233969	3.69352e-05	18726.6	4.13505e+09
