# Supplementary material for: Cross-Code Verification for Improved Thermophysical Properties of Argon, Krypton and Xenon Plasmas
Source: Entropy (Basel). 2026 Jul 22;28(7):830. doi: 10.3390/e28070830 (PMC13409251; doi:10.3390/e28070830)
Supplement: Supplementary file 1 [file entropy-28-00830-s001.zip › Ar_Kr_Xe_Data/Transport Properties/Argon/Traditional/TP_Ar Transport 50 atm.csv]

Th [K]	λₑ [W/(m·K)]	λₕ [W/(m·K)]	λᵣ [W/(m·K)]	λint [W/(m·K)]	μ [Pa·s]	σ [S/m]	HeatExchange[J]
300	2.2803e-24	0.0177889	2.43268e-23	-6.00588e-17	2.28285e-05	2.46253e-19	8.10653e-15
400	2.8606e-24	0.0224297	2.43113e-23	3.79311e-17	2.88205e-05	3.23768e-19	3.8152e-15
500	3.33411e-24	0.0265766	2.4307e-23	-1.80219e-17	3.4186e-05	4.44905e-19	2.26902e-15
600	3.93061e-24	0.0303554	2.42495e-23	-2.5783e-17	3.90804e-05	5.84409e-19	1.54325e-15
700	4.62194e-24	0.0338503	2.43791e-23	-2.8824e-17	4.36079e-05	7.00554e-19	1.1532e-15
800	5.45432e-24	0.0371208	2.44827e-23	-2.53641e-17	4.7843e-05	7.8972e-19	9.26319e-16
900	6.1882e-24	0.0402137	2.4512e-23	-2.75704e-17	5.18462e-05	8.28398e-19	8.02959e-16
1000	7.02022e-24	0.0431708	2.45744e-23	-2.96941e-17	5.56716e-05	8.82129e-19	7.22641e-16
1100	7.74453e-24	0.046013	2.4629e-23	7.93636e-17	5.93461e-05	9.0641e-19	6.92357e-16
1200	8.42051e-24	0.0487545	2.46223e-23	8.43347e-18	6.28878e-05	9.45893e-19	6.79331e-16
1300	9.10319e-24	0.051411	2.46003e-23	1.07006e-16	6.63174e-05	1.00123e-18	6.73459e-16
1400	9.73332e-24	0.0539982	2.46158e-23	-1.12671e-16	6.96559e-05	1.04921e-18	6.82388e-16
1500	1.03094e-23	0.0565259	2.46964e-23	1.77325e-16	7.29163e-05	1.0803e-18	7.08199e-16
1600	2.09473e-23	0.0590004	1.27371e-22	8.24382e-17	7.61067e-05	2.1448e-18	1.42711e-15
1700	7.57773e-20	0.0614265	4.98781e-23	2.36505e-16	7.92334e-05	7.72147e-15	5.08958e-12
1800	5.5507e-22	0.0638075	1.11349e-18	1.56638e-16	8.23008e-05	5.63836e-17	3.68353e-14
1900	3.94768e-16	0.0661484	4.72896e-22	-1.97535e-16	8.53155e-05	3.96233e-11	2.60763e-08
2000	9.33958e-21	0.0684538	6.38844e-17	-1.0834e-16	8.82837e-05	9.17025e-16	6.18104e-13
2100	1.39855e-13	0.0707271	1.33825e-20	2.24346e-16	9.121e-05	1.34063e-08	9.28925e-06
2200	4.8539e-18	0.0729711	1.18678e-14	3.86934e-16	9.4098e-05	4.44016e-13	3.2638e-10
2300	1.55918e-13	0.075188	2.53831e-17	2.03281e-15	9.69507e-05	1.36492e-08	1.05873e-05
2400	4.95978e-15	0.077379	2.27964e-14	-2.04616e-16	9.97696e-05	4.20563e-10	3.38204e-07
2500	2.38409e-13	0.0795454	1.03918e-14	4.23092e-16	0.000102556	1.96666e-08	1.62948e-05
2600	5.41647e-13	0.0816884	7.90798e-14	-1.0602e-14	0.000105312	4.35036e-08	3.70677e-05
2700	2.07174e-12	0.0838096	2.89927e-13	-2.86549e-16	0.00010804	1.61668e-07	0.000141898
2800	7.179e-12	0.0859104	9.72398e-13	8.46313e-17	0.000110741	5.41655e-07	0.000492675
2900	2.28485e-11	0.0879922	2.99939e-12	4.6836e-17	0.000113418	1.66045e-06	0.00157328
3000	6.73664e-11	0.0900564	8.58288e-12	5.97783e-16	0.000116071	4.70224e-06	0.00465756
3100	1.85402e-10	0.0921043	2.29507e-11	1.20284e-15	0.000118704	1.24045e-05	0.0128741
3200	4.79296e-10	0.094137	5.77142e-11	2.94854e-15	0.000121317	3.07402e-05	0.033425
3300	1.17007e-09	0.096155	1.37252e-10	6.86464e-15	0.000123911	7.20891e-05	0.081936
3400	2.71263e-09	0.098159	3.10203e-10	1.58418e-14	0.000126487	0.000160477	0.190647
3500	5.99639e-09	0.100149	6.69206e-10	-9.87459e-15	0.000129045	0.000338926	0.423346
3600	1.26952e-08	0.102126	1.3834e-09	7.62856e-14	0.000131586	0.000686439	0.899832
3700	2.5838e-08	0.104091	2.74985e-09	2.90835e-13	0.000134111	0.00134442	1.83588
3800	5.06439e-08	0.106044	5.27221e-09	4.83966e-13	0.00013662	0.00254673	3.60891
3900	9.58632e-08	0.107984	9.77699e-09	8.96514e-13	0.000139114	0.0046747	6.85559
4000	1.75787e-07	0.109913	1.75806e-08	1.66332e-12	0.000141592	0.0083335	12.6154
4100	3.13118e-07	0.11183	3.07227e-08	3.28357e-12	0.000144055	0.0144537	22.5364
4200	5.42914e-07	0.113735	5.22843e-08	6.64281e-12	0.000146504	0.0244245	39.1654
4300	9.1804e-07	0.115631	8.68107e-08	1.25047e-11	0.000148939	0.0402657	66.3417
4400	1.51624e-06	0.117515	1.40863e-07	2.30629e-11	0.000151361	0.0648206	109.759
4500	2.44898e-06	0.11939	2.23724e-07	4.26297e-11	0.00015377	0.101979	177.764
4600	3.873e-06	0.121256	3.48279e-07	7.59953e-11	0.000156167	0.157081	282.174
4700	6.00492e-06	0.123112	5.32105e-07	1.32054e-10	0.000158552	0.237334	439.441
4800	9.13868e-06	0.124959	7.98796e-07	2.30215e-10	0.000160925	0.352271	672.127
4900	1.36704e-05	0.126797	1.17954e-06	3.82457e-10	0.000163287	0.514251	1010.67
5000	2.01273e-05	0.128627	1.71497e-06	6.36673e-10	0.000165637	0.739046	1495.45
5100	2.91928e-05	0.130448	2.45736e-06	1.04407e-09	0.000167978	1.04645	2179.51
5200	4.1748e-05	0.132261	3.47307e-06	1.69003e-09	0.000170308	1.46119	3131.35
5300	5.88661e-05	0.134067	4.84543e-06	2.68935e-09	0.000172628	2.01342	4443.04
5400	8.18669e-05	0.135865	6.67788e-06	4.22219e-09	0.000174939	2.73972	6233.81
5500	0.000112436	0.137656	9.09756e-06	6.54048e-09	0.00017724	3.68342	8647.75
5600	0.000152659	0.139439	1.22592e-05	1.00066e-08	0.000179531	4.89524	11860.7
5700	0.000205104	0.141216	1.63494e-05	1.51228e-08	0.000181814	6.43519	16085
5800	0.000272814	0.142985	2.15912e-05	2.24798e-08	0.000184088	8.37091	21582.6
5900	0.000359367	0.144747	2.82495e-05	3.32238e-08	0.000186353	10.7772	28673.7
6000	0.000469013	0.146502	3.66356e-05	4.83893e-08	0.000188608	13.7372	37742.9
6100	0.000606952	0.14825	4.71138e-05	7.00619e-08	0.000190855	17.3402	49242.1
6200	0.000779403	0.149991	6.01065e-05	1.00411e-07	0.000193093	21.6766	63702.6
6300	0.000993781	0.151726	7.61012e-05	1.41451e-07	0.000195322	26.8379	81745.8
6400	0.00125747	0.153454	9.56565e-05	1.9981e-07	0.000197544	32.9315	104153
6500	0.00157145	0.155175	0.000119409	2.7811e-07	0.000199757	40.0283	132146
6600	0.00194253	0.156891	0.000148081	3.83799e-07	0.000201962	48.2537	166915
6700	0.00238066	0.1586	0.000182486	5.31076e-07	0.000204159	57.7099	209757
6800	0.00289793	0.160303	0.000223536	7.04406e-07	0.000206348	68.4725	262126
6900	0.00350946	0.162	0.000272253	9.55463e-07	0.00020853	80.6345	325603
7000	0.004232	0.163691	0.000329769	1.27661e-06	0.000210703	94.3478	401997
7100	0.00507858	0.165377	0.00039734	1.67532e-06	0.00021287	109.615	493614
7200	0.00606399	0.167056	0.00047635	2.25029e-06	0.000215029	126.495	603070
7300	0.00720358	0.168729	0.00056832	2.94776e-06	0.00021718	145.036	733393
7400	0.00851291	0.170397	0.000674912	3.93546e-06	0.000219325	165.285	888097
7500	0.0100118	0.17206	0.000797942	5.10433e-06	0.000221462	187.428	1.07102e+06
7600	0.0117188	0.173716	0.00093938	6.37577e-06	0.000223591	211.582	1.28665e+06
7700	0.0136468	0.175368	0.00110136	8.14502e-06	0.000225715	237.669	1.54038e+06
7800	0.0158139	0.177014	0.0012862	1.03444e-05	0.000227832	265.753	1.83806e+06
7900	0.0182376	0.178656	0.00149637	1.30691e-05	0.000229942	295.912	2.18632e+06
8000	0.0208892	0.180292	0.00173454	1.72163e-05	0.000232046	328.608	2.59531e+06
8100	0.0236911	0.181923	0.00200514	2.05023e-05	0.000234143	363.811	3.08349e+06
8200	0.026637	0.183548	0.00230976	2.54738e-05	0.000236232	401.203	3.66034e+06
8300	0.0297512	0.185168	0.00265047	3.35303e-05	0.000238315	440.714	4.33544e+06
8400	0.0330978	0.186782	0.00303322	3.99051e-05	0.00024039	482.714	5.12618e+06
8500	0.0367133	0.18839	0.00346038	4.57552e-05	0.000242458	527.152	6.04395e+06
8600	0.0406497	0.189993	0.00393583	6.24609e-05	0.000244518	574.164	7.10377e+06
8700	0.0449303	0.19159	0.0044629	6.42099e-05	0.000246571	623.798	8.32262e+06
8800	0.0496857	0.193181	0.00504764	9.25269e-05	0.000248617	677.855	9.71315e+06
8900	0.0548642	0.194766	0.00569294	0.000120128	0.000250655	735.371	1.13012e+07
9000	0.0604635	0.196345	0.00640519	0.00014747	0.000252685	796.193	1.31217e+07
9100	0.0664856	0.197918	0.00718852	0.00015288	0.000254707	860.324	1.52042e+07
9200	0.0729335	0.199484	0.00804758	0.000149463	0.000256721	927.791	1.7583e+07
9300	0.0798187	0.201044	0.00898908	0.000200815	0.000258726	998.745	2.03022e+07
9400	0.0871354	0.202596	0.0100175	0.000264721	0.000260723	1073.15	2.34038e+07
9500	0.0948908	0.204142	0.0111398	0.000140334	0.00026271	1151.11	2.69426e+07
9600	0.103076	0.20568	0.0123611	0.000136652	0.000264687	1232.57	3.09724e+07
9700	0.111694	0.20721	0.0136888	0.000331851	0.000266654	1317.58	3.55612e+07
9800	0.120738	0.208731	0.0151282	0.000513735	0.00026861	1406.07	4.07765e+07
9900	0.130229	0.210243	0.0166873	0.000455038	0.000270555	1498.13	4.66982e+07
10000	0.14019	0.211745	0.0183721	0.000861988	0.000272486	1593.79	5.34057e+07
10100	0.15065	0.213237	0.0201896	0.000473483	0.000274405	1693.1	6.09924e+07
10200	0.161517	0.214718	0.0221483	-0.000145627	0.000276309	1794.55	6.96133e+07
10300	0.172646	0.216187	0.0242543	0.00204565	0.000278199	1895.56	7.94663e+07
10400	0.184088	0.217643	0.0265162	0.00116066	0.000280073	1996.2	9.06963e+07
10500	0.195906	0.219086	0.028941	0.00133125	0.00028193	2096.92	1.03437e+08
10600	0.208161	0.220514	0.0315369	0.00152243	0.000283769	2198.32	1.17836e+08
10700	0.221303	0.221928	0.0343125	0.00173351	0.00028559	2304.46	1.33813e+08
10800	0.235117	0.223325	0.0372751	0.0010033	0.00028739	2413.62	1.51638e+08
10900	0.249575	0.224704	0.040433	0.00219192	0.000289168	2525.81	1.71513e+08
11000	0.26472	0.226063	0.0437954	0.000443566	0.000290921	2641.67	1.93606e+08
11100	0.280553	0.2274	0.0473687	0.00277455	0.000292647	2761.27	2.18114e+08
11200	0.297061	0.228713	0.0511635	0.00514662	0.000294343	2884.52	2.45267e+08
11300	0.314223	0.23	0.0551855	0.0042872	0.000296007	3011.27	2.75302e+08
11400	0.332031	0.231258	0.0594489	0.00348095	0.000297637	3141.41	3.08492e+08
11500	0.350625	0.232485	0.0639537	0.00388425	0.000299229	3275.99	3.44934e+08
11600	0.370143	0.233681	0.0687117	0.00432339	0.000300784	3415.88	3.84753e+08
11700	0.390357	0.234841	0.0737301	0.00480097	0.000302294	3558.89	4.28491e+08
11800	0.411271	0.235961	0.079017	0.00531902	0.000303757	3704.8	4.76472e+08
11900	0.432901	0.237038	0.0845799	0.00587955	0.000305169	3853.41	5.29039e+08
12000	0.455275	0.238069	0.0904256	0.00648448	0.000306526	4004.48	5.86538e+08
12100	0.478428	0.239049	0.096561	0.00713566	0.000307823	4157.79	6.49349e+08
12200	0.502395	0.239975	0.102993	0.00783486	0.000309057	4313.13	7.17865e+08
12300	0.527217	0.240843	0.109727	0.00858274	0.000310221	4470.25	7.92488e+08
12400	0.552927	0.241648	0.116774	0.00915502	0.000311312	4628.95	8.73666e+08
12500	0.579512	0.242386	0.12413	0.00998448	0.000312325	4789.01	9.6181e+08
12600	0.606955	0.243051	0.131802	0.0108653	0.000313253	4950.42	1.05738e+09
12700	0.635236	0.243639	0.139799	0.0116853	0.000314093	5113.24	1.16083e+09
12800	0.664329	0.244144	0.148118	0.0126401	0.000314837	5277.48	1.27259e+09
12900	0.694519	0.244569	0.156762	0.0136697	0.000315488	5445.62	1.39236e+09
13000	0.726064	0.244913	0.165734	0.0147512	0.000316047	5619.86	1.51978e+09
13100	0.758403	0.245162	0.175034	0.0158844	0.000316497	5796	1.65652e+09
13200	0.79154	0.245309	0.184721	0.0158485	0.00031683	5974.29	1.80325e+09
13300	0.825387	0.245352	0.194714	0.0164358	0.000317044	6154.41	1.96011e+09
13400	0.859911	0.245285	0.205005	0.0175809	0.000317134	6335.52	2.12765e+09
13500	0.895132	0.245102	0.215617	0.0187684	0.000317092	6514.6	2.30693e+09
13600	0.931076	0.244798	0.226544	0.0199957	0.000316913	6689.96	2.49877e+09
13700	0.967787	0.244369	0.237789	0.0211477	0.000316593	6862.18	2.70364e+09
13800	1.00528	0.243811	0.249329	0.0224318	0.000316126	7031.92	2.92181e+09
13900	1.04355	0.24312	0.261159	0.0237623	0.000315509	7199.87	3.15364e+09
14000	1.08259	0.24229	0.273305	0.0247506	0.000314736	7366.8	3.39956e+09
14100	1.12237	0.241322	0.285689	0.0261212	0.000313805	7533.17	3.65948e+09
14200	1.1629	0.240212	0.298334	0.0274575	0.000312714	7699.64	3.93376e+09
14300	1.20417	0.238957	0.311212	0.0288745	0.000311458	7866.71	4.22247e+09
14400	1.24616	0.237557	0.324311	0.03031	0.000310037	8034.86	4.52567e+09
14500	1.28899	0.236003	0.337814	0.0302084	0.000308439	8204.96	4.84458e+09
14600	1.33251	0.23431	0.35132	0.0315932	0.000306682	8376.19	5.17704e+09
14700	1.37706	0.232448	0.365505	0.0295309	0.00030473	8549.92	5.5273e+09
14800	1.4223	0.230456	0.379494	0.0299894	0.000302627	8724.2	5.89025e+09
14900	1.46832	0.228328	0.393488	0.0311869	0.000300364	8899.39	6.26708e+09
15000	1.51516	0.22606	0.40757	0.0323807	0.000297936	9075.61	6.65835e+09
15100	1.56293	0.223645	0.421975	0.032235	0.000295333	9253.25	7.06566e+09
15200	1.6114	0.221109	0.436172	0.03336	0.000292585	9431.2	7.48538e+09
15300	1.66062	0.218449	0.450366	0.0344712	0.000289683	9609.78	7.91879e+09
15400	1.71057	0.215669	0.464521	0.0355655	0.000286633	9788.8	8.36543e+09
15500	1.76117	0.212776	0.478604	0.0366445	0.000283441	9968.07	8.82487e+09
15600	1.81238	0.209777	0.492576	0.0377012	0.000280113	10147.4	9.29656e+09
15700	1.86414	0.206681	0.506398	0.0387342	0.000276657	10326.7	9.77989e+09
15800	1.9164	0.203495	0.520033	0.0397416	0.00027308	10505.6	1.02742e+10
15900	1.9691	0.200228	0.533438	0.0407137	0.00026939	10684.2	1.07787e+10
16000	2.02235	0.196867	0.547	0.0404666	0.00026557	10862.8	1.1296e+10
16100	2.07581	0.193464	0.559863	0.0413532	0.00026168	11040.1	1.18186e+10
16200	2.12968	0.190008	0.572377	0.0422052	0.000257704	11216.5	1.23488e+10
16300	2.18402	0.186507	0.584499	0.0430222	0.000253652	11392.1	1.28855e+10
16400	2.23885	0.182973	0.596188	0.0438032	0.000249536	11566.7	1.34275e+10
16500	2.29421	0.179413	0.607405	0.0445442	0.000245363	11740.3	1.39738e+10
16600	2.3501	0.175834	0.618186	0.0451006	0.00024114	11913	1.45237e+10
16700	2.40639	0.172251	0.628344	0.0457504	0.000236886	12084.6	1.50748e+10
16800	2.46306	0.168671	0.637913	0.0463711	0.000232607	12255.2	1.56263e+10
16900	2.52005	0.165102	0.646857	0.0469466	0.000228313	12424.8	1.6177e+10
17000	2.57732	0.16155	0.655145	0.0474873	0.000224012	12593.4	1.67254e+10
17100	2.63485	0.158025	0.662743	0.0479823	0.000219714	12761	1.72705e+10
17200	2.69261	0.154533	0.669623	0.0484349	0.000215428	12927.7	1.78107e+10
17300	2.75059	0.151081	0.67576	0.0488451	0.000211163	13093.4	1.83448e+10
17400	2.80876	0.147674	0.681131	0.0492128	0.000206927	13258.1	1.88715e+10
17500	2.8671	0.144319	0.685715	0.0495384	0.000202727	13421.9	1.93896e+10
17600	2.92559	0.141021	0.689496	0.0498222	0.000198571	13584.6	1.98979e+10
17700	2.98724	0.137399	0.699838	0.041453	0.000193972	13756.5	2.04732e+10
17800	3.04615	0.134209	0.702334	0.0416065	0.000189897	13917.6	2.09634e+10
17900	3.10514	0.131088	0.704	0.0417272	0.000185884	14077.6	2.14406e+10
18000	3.16423	0.128037	0.704833	0.0418164	0.000181938	14236.4	2.19039e+10
18100	3.22341	0.125062	0.704835	0.0418747	0.000178064	14394.1	2.23524e+10
18200	3.28267	0.122162	0.70401	0.0419032	0.000174266	14550.7	2.27853e+10
18300	3.34202	0.11934	0.702366	0.0419026	0.000170548	14706.2	2.32017e+10
18400	3.40144	0.116598	0.699917	0.0418739	0.000166913	14860.5	2.36011e+10
18500	3.4609	0.113936	0.696604	0.0423905	0.000163363	15013.5	2.39829e+10
18600	3.52039	0.111354	0.692651	0.0419802	0.000159901	15164.7	2.43472e+10
18700	3.58	0.108842	0.688145	0.0414296	0.000156512	15314.3	2.46966e+10
18800	3.63949	0.106422	0.682664	0.0414745	0.000153231	15461.5	2.50252e+10
18900	3.69895	0.104082	0.676506	0.0411456	0.000150041	15607	2.53352e+10
19000	3.75832	0.101823	0.669679	0.0409708	0.000146944	15750.6	2.56264e+10
19100	3.81759	0.0996426	0.662221	0.0408903	0.000143941	15892.6	2.58985e+10
19200	3.87671	0.0975408	0.654179	0.0405607	0.000141031	16032.9	2.61515e+10
19300	3.93566	0.0955162	0.645578	0.0403283	0.000138214	16171.7	2.63854e+10
19400	3.9944	0.0935674	0.636462	0.0400789	0.000135489	16308.9	2.66001e+10
19500	4.05292	0.0916932	0.626871	0.0398139	0.000132857	16444.5	2.67958e+10
19600	4.11121	0.0898919	0.616844	0.0395344	0.000130315	16578.7	2.69726e+10
19700	4.16929	0.0881619	0.606425	0.0392415	0.000127863	16711.5	2.71308e+10
19800	4.2272	0.0865016	0.595653	0.0389364	0.0001255	16843	2.72707e+10
19900	4.28495	0.0849091	0.584571	0.0386202	0.000123224	16973.2	2.73927e+10
20000	4.34258	0.0833826	0.573219	0.0382939	0.000121033	17102.1	2.74971e+10
20100	4.4001	0.0819203	0.561638	0.0379587	0.000118925	17229.8	2.75844e+10
20200	4.45751	0.0805203	0.549868	0.0376156	0.0001169	17356.2	2.76552e+10
20300	4.5148	0.0791806	0.537947	0.0372657	0.000114954	17481.2	2.77101e+10
20400	4.57196	0.0778993	0.525911	0.0369099	0.000113086	17604.9	2.77496e+10
20500	4.62897	0.0766746	0.513799	0.0365492	0.000111295	17727.2	2.77743e+10
20600	4.68582	0.0755045	0.501642	0.0361846	0.000109577	17848	2.77848e+10
20700	4.74251	0.0743871	0.489476	0.0358169	0.000107931	17967.3	2.77819e+10
20800	4.79902	0.0733205	0.47733	0.0354472	0.000106354	18085.1	2.7766e+10
20900	4.85534	0.0723029	0.465234	0.0350761	0.000104845	18201.4	2.77379e+10
21000	4.91147	0.0713325	0.453232	0.0357298	0.000103402	18316.1	2.76981e+10
21100	4.96741	0.0704074	0.441302	0.0343354	0.000102021	18429.3	2.76474e+10
21200	5.02314	0.0695259	0.429514	0.0339655	0.000100701	18540.9	2.75862e+10
21300	5.07868	0.0686863	0.417875	0.0335974	9.94408e-05	18651	2.75153e+10
21400	5.13401	0.0678868	0.406446	0.033073	9.8237e-05	18759.5	2.74352e+10
21500	5.18914	0.0671258	0.395124	0.0328727	9.70879e-05	18866.5	2.73465e+10
21600	5.24383	0.0664204	0.38379	0.03266	9.60192e-05	18971.3	2.72455e+10
21700	5.29857	0.0657316	0.372939	0.0323103	9.49736e-05	19075.2	2.71414e+10
21800	5.35311	0.0650766	0.362323	0.0319705	9.39765e-05	19177.5	2.70304e+10
21900	5.40747	0.0644533	0.351969	0.0316684	9.30253e-05	19278.4	2.69132e+10
22000	5.46162	0.0638616	0.341845	0.0313334	9.21199e-05	19377.7	2.679e+10
22100	5.51558	0.0632992	0.331985	0.0310052	9.12575e-05	19475.5	2.66614e+10
22200	5.56934	0.062765	0.322396	0.0306843	9.04362e-05	19571.8	2.6528e+10
22300	5.62291	0.0622574	0.313083	0.0303713	8.96542e-05	19666.6	2.63902e+10
22400	5.67629	0.0617753	0.304053	0.0300666	8.89097e-05	19760	2.62485e+10
22500	5.72948	0.0613173	0.295309	0.0297704	8.82011e-05	19851.8	2.61033e+10
22600	5.78247	0.0608822	0.286854	0.0294834	8.75266e-05	19942.1	2.59549e+10
22700	5.83527	0.0604689	0.278692	0.0292057	8.68847e-05	20030.9	2.58039e+10
22800	5.88786	0.0600762	0.270822	0.0289378	8.62736e-05	20118.2	2.56505e+10
22900	5.94023	0.0597029	0.263246	0.0286799	8.5692e-05	20204	2.54953e+10
23000	5.99237	0.059348	0.255964	0.0284323	8.51382e-05	20288.2	2.53384e+10
23100	6.04429	0.0590104	0.248975	0.0281954	8.46107e-05	20370.9	2.51802e+10
23200	6.09598	0.0586891	0.242279	0.0279693	8.41082e-05	20452.1	2.5021e+10
23300	6.13377	0.0592491	0.228528	0.0323873	8.49416e-05	20493.5	2.46886e+10
23400	6.18488	0.0589565	0.222643	0.0320876	8.44848e-05	20571.4	2.45304e+10
23500	6.23577	0.0586771	0.217044	0.0318007	8.40484e-05	20647.7	2.43721e+10
23600	6.28641	0.0584099	0.211726	0.0315269	8.36311e-05	20722.5	2.42139e+10
23700	6.33682	0.058154	0.206688	0.0312663	8.32318e-05	20795.8	2.40562e+10
23800	6.387	0.0579086	0.201925	0.0310191	8.2849e-05	20867.6	2.38991e+10
23900	6.43693	0.0576728	0.197436	0.0307854	8.24818e-05	20937.8	2.37428e+10
24000	6.48662	0.0574458	0.193216	0.0305654	8.21287e-05	21006.4	2.35876e+10
24100	6.53606	0.0572267	0.189262	0.0303591	8.17888e-05	21073.5	2.34336e+10
24200	6.58525	0.0570149	0.18557	0.0301666	8.14609e-05	21139	2.32811e+10
24300	6.63419	0.0568094	0.182138	0.029988	8.11439e-05	21202.9	2.31301e+10
24400	6.68289	0.0566097	0.178961	0.0298232	8.08367e-05	21265.1	2.2981e+10
24500	6.73134	0.0564149	0.176036	0.0296723	8.05383e-05	21325.7	2.28338e+10
24600	6.77957	0.0562243	0.17336	0.0295352	8.02476e-05	21384.7	2.26886e+10
24700	6.82756	0.0560373	0.17093	0.029412	7.99638e-05	21442	2.25457e+10
24800	6.87534	0.0558532	0.168742	0.0293025	7.96857e-05	21497.7	2.24051e+10
24900	6.9229	0.0556713	0.166792	0.0292067	7.94124e-05	21551.7	2.22669e+10
25000	6.97407	0.0555231	0.165104	0.0291303	7.91862e-05	21614.6	2.21198e+10
25100	7.02689	0.0553908	0.163664	0.0290705	7.89832e-05	21680.8	2.19702e+10
25200	7.07957	0.0552587	0.162457	0.0290246	7.87823e-05	21745.5	2.18235e+10
25300	7.13209	0.0551262	0.161479	0.0289924	7.85826e-05	21808.4	2.168e+10
25400	7.18447	0.0549927	0.160731	0.028981	7.83832e-05	21869.6	2.15397e+10
25500	7.23668	0.0548577	0.160207	0.0289761	7.81833e-05	21929.1	2.14026e+10
25600	7.28872	0.0547205	0.159905	0.0289844	7.79821e-05	21986.8	2.12689e+10
25700	7.34058	0.0545807	0.159823	0.0290057	7.77788e-05	22042.8	2.11386e+10
25800	7.39226	0.0544378	0.159958	0.0290396	7.75726e-05	22096.8	2.10118e+10
25900	7.44374	0.0542911	0.160308	0.0290859	7.73629e-05	22149.1	2.08885e+10
26000	7.49504	0.0541403	0.160869	0.0291443	7.71488e-05	22199.4	2.07688e+10
26100	7.54612	0.0539849	0.16164	0.0292145	7.69297e-05	22247.8	2.06528e+10
26200	7.597	0.0538245	0.162618	0.0293092	7.6705e-05	22294.3	2.05403e+10
26300	7.64766	0.0536586	0.163799	0.029416	7.64739e-05	22338.8	2.04316e+10
26400	7.69809	0.0534869	0.165183	0.0295205	7.62362e-05	22381.4	2.03266e+10
26500	7.74828	0.053309	0.166765	0.0296351	7.5991e-05	22422	2.02253e+10
26600	7.79823	0.0531246	0.168544	0.0297597	7.57379e-05	22460.5	2.01278e+10
26700	7.84794	0.0529333	0.170516	0.0298937	7.54764e-05	22497.1	2.0034e+10
26800	7.8974	0.0527349	0.172678	0.0300366	7.5206e-05	22531.6	1.9944e+10
26900	7.94661	0.0525291	0.175023	0.0302598	7.49262e-05	22564.2	1.98578e+10
27000	7.99555	0.0523157	0.177556	0.0304217	7.46369e-05	22594.8	1.97753e+10
27100	8.04422	0.0520945	0.180269	0.0305912	7.43377e-05	22623.3	1.96966e+10
27200	8.09262	0.0518654	0.183159	0.0307676	7.40281e-05	22649.8	1.96216e+10
27300	8.14075	0.0516281	0.186222	0.0309505	7.3708e-05	22674.3	1.95503e+10
27400	8.18831	0.0513978	0.189458	0.0311768	7.34011e-05	22696.1	1.94808e+10
27500	8.23591	0.0511439	0.192846	0.0314619	7.30591e-05	22716.7	1.94168e+10
27600	8.28321	0.0508815	0.196406	0.0316628	7.2706e-05	22735.3	1.93566e+10
27700	8.33031	0.0506113	0.200072	0.0321756	7.2342e-05	22752.5	1.92995e+10
27800	8.37709	0.0503326	0.20391	0.0325265	7.19669e-05	22767.5	1.92461e+10
27900	8.42357	0.0500452	0.207916	0.0327513	7.15802e-05	22780.6	1.91965e+10
28000	8.46976	0.0497496	0.212062	0.0329786	7.11823e-05	22791.8	1.91502e+10
28100	8.51569	0.0494458	0.216342	0.0332078	7.07732e-05	22801.3	1.91074e+10
28200	8.56135	0.0491338	0.220751	0.0334384	7.0353e-05	22809.1	1.90678e+10
28300	8.60674	0.048814	0.225283	0.0336698	6.99218e-05	22815.3	1.90315e+10
28400	8.65187	0.0484863	0.229931	0.0339013	6.94798e-05	22819.8	1.89983e+10
28500	8.69674	0.0481511	0.234689	0.0341324	6.90272e-05	22822.8	1.89682e+10
28600	8.74137	0.0478085	0.239549	0.0343625	6.85641e-05	22824.3	1.89411e+10
28700	8.78574	0.0474588	0.244504	0.0345911	6.8091e-05	22824.3	1.89169e+10
28800	8.82988	0.0471022	0.249547	0.0348175	6.7608e-05	22822.9	1.88955e+10
28900	8.87379	0.0467391	0.254666	0.0350483	6.71156e-05	22820.3	1.88769e+10
29000	8.91746	0.0463696	0.259861	0.0352691	6.6614e-05	22816.3	1.88609e+10
29100	8.96092	0.0459941	0.265118	0.035486	6.61036e-05	22811.2	1.88474e+10
29200	9.00417	0.045613	0.270431	0.0356986	6.55848e-05	22804.9	1.88363e+10
29300	9.04721	0.0452265	0.27579	0.0359065	6.50581e-05	22797.5	1.88276e+10
29400	9.09005	0.0448351	0.281186	0.0361092	6.45238e-05	22789.2	1.88211e+10
29500	9.13271	0.044439	0.28661	0.0363063	6.39825e-05	22779.8	1.88168e+10
29600	9.17851	0.0440601	0.292191	0.0365109	6.34638e-05	22777.5	1.88071e+10
29700	9.22502	0.0436825	0.297822	0.0367129	6.29461e-05	22776.4	1.87974e+10
29800	9.27141	0.0433011	0.303461	0.0369085	6.24223e-05	22774.6	1.87895e+10
29900	9.31768	0.0429163	0.309097	0.0370973	6.1893e-05	22772.1	1.87833e+10
30000	9.36386	0.0425283	0.314722	0.0372789	6.13585e-05	22769	1.87785e+10
