# Supplementary material for: Cross-Code Verification for Improved Thermophysical Properties of Argon, Krypton and Xenon Plasmas
Source: Entropy (Basel). 2026 Jul 22;28(7):830. doi: 10.3390/e28070830 (PMC13409251; doi:10.3390/e28070830)
Supplement: Supplementary file 1 [file entropy-28-00830-s001.zip › Ar_Kr_Xe_Data/Transport Properties/Argon/Traditional/TP_Ar Transport 100 atm.csv]

Th [K]	λₑ [W/(m·K)]	λₕ [W/(m·K)]	λᵣ [W/(m·K)]	λint [W/(m·K)]	μ [Pa·s]	σ [S/m]	HeatExchange[J]
300	1.10798e-24	0.0177889	1.21634e-23	-4.20412e-17	2.28285e-05	1.19653e-19	1.57556e-14
400	1.41181e-24	0.0224297	1.21557e-23	3.79311e-17	2.88205e-05	1.59791e-19	7.53176e-15
500	1.65577e-24	0.0265766	1.21535e-23	-1.80219e-17	3.4186e-05	2.20946e-19	4.50732e-15
600	1.95795e-24	0.0303554	1.21247e-23	-2.5783e-17	3.90804e-05	2.91111e-19	3.07495e-15
700	2.30606e-24	0.0338503	1.21896e-23	-2.8824e-17	4.36079e-05	3.49534e-19	2.30151e-15
800	2.72384e-24	0.0371208	1.22414e-23	-2.53641e-17	4.7843e-05	3.9438e-19	1.85038e-15
900	3.09193e-24	0.0402137	1.2256e-23	-2.75704e-17	5.18462e-05	4.13909e-19	1.60479e-15
1000	3.50869e-24	0.0431708	1.22872e-23	-2.96941e-17	5.56716e-05	4.40886e-19	1.4447e-15
1100	3.87136e-24	0.046013	1.23145e-23	7.93636e-17	5.93461e-05	4.53099e-19	1.38439e-15
1200	4.20969e-24	0.0487545	1.23112e-23	8.43347e-18	6.28878e-05	4.72883e-19	1.35848e-15
1300	4.55124e-24	0.051411	1.23002e-23	1.07006e-16	6.63174e-05	5.00576e-19	1.34681e-15
1400	4.86644e-24	0.0539982	1.23079e-23	-1.12671e-16	6.96559e-05	5.24582e-19	1.36472e-15
1500	5.15457e-24	0.0565259	1.23482e-23	1.77325e-16	7.29163e-05	5.40137e-19	1.41636e-15
1600	1.06006e-23	0.0590004	1.1382e-22	8.24382e-17	7.61067e-05	1.0854e-18	2.88883e-15
1700	7.11646e-20	0.0614265	2.57555e-23	2.36505e-16	7.92334e-05	7.25145e-15	1.91191e-11
1800	2.92833e-22	0.0638075	8.94933e-19	4.58724e-16	8.23008e-05	2.97457e-17	7.77313e-14
1900	3.74539e-16	0.0661484	2.48547e-22	1.16197e-16	8.53155e-05	3.75929e-11	9.89601e-08
2000	4.91938e-21	0.0684538	3.40444e-17	-2.40833e-16	8.82837e-05	4.83019e-16	1.30228e-12
2100	1.32768e-13	0.0707271	7.04772e-21	-3.73911e-16	9.121e-05	1.2727e-08	3.52742e-05
2200	2.55646e-18	0.0729711	8.34362e-15	-3.08478e-16	9.4098e-05	2.33855e-13	6.87593e-10
2300	1.47995e-13	0.075188	1.3371e-17	-2.39154e-16	9.69507e-05	1.29556e-08	4.01971e-05
2400	2.62709e-15	0.077379	2.15022e-14	-8.34433e-16	9.97696e-05	2.22763e-10	7.16558e-07
2500	2.12208e-13	0.0795454	5.83743e-15	-9.57993e-16	0.000102556	1.75053e-08	5.80161e-05
2600	3.81254e-13	0.0816884	5.61743e-14	3.39212e-15	0.000105312	3.06213e-08	0.000104365
2700	1.46494e-12	0.0838096	2.0501e-13	4.54223e-16	0.00010804	1.14317e-07	0.000401348
2800	5.07559e-12	0.0859104	6.87689e-13	4.27256e-17	0.000110741	3.82953e-07	0.0013933
2900	1.61564e-11	0.0879922	2.12089e-12	4.32875e-16	0.000113418	1.17411e-06	0.00444992
3000	4.76353e-11	0.0900564	6.06902e-12	4.88457e-16	0.000116071	3.32499e-06	0.0131736
3100	1.31099e-10	0.0921043	1.62286e-11	1.14486e-15	0.000118704	8.77132e-06	0.0364134
3200	3.38915e-10	0.094137	4.08102e-11	2.43926e-15	0.000121317	2.17367e-05	0.0945405
3300	8.27365e-10	0.096155	9.70523e-11	4.97299e-15	0.000123911	5.0975e-05	0.231751
3400	1.91813e-09	0.098159	2.19348e-10	1.12533e-14	0.000126487	0.000113475	0.539236
3500	4.24013e-09	0.100149	4.73204e-10	-2.01126e-14	0.000129045	0.000239659	1.19741
3600	8.97696e-09	0.102126	9.78222e-10	5.44243e-14	0.000131586	0.000485394	2.54514
3700	1.82706e-08	0.104091	1.94447e-09	2.46002e-13	0.000134111	0.00095067	5.19274
3800	3.58117e-08	0.106044	3.72811e-09	3.95381e-13	0.00013662	0.00180088	10.2078
3900	6.77882e-08	0.107984	6.9136e-09	7.27393e-13	0.000139114	0.00330569	19.3911
4000	1.24307e-07	0.109913	1.24319e-08	1.35055e-12	0.000141592	0.00589313	35.6832
4100	2.21424e-07	0.11183	2.17255e-08	2.72194e-12	0.000144055	0.0102215	63.7457
4200	3.83935e-07	0.113735	3.69732e-08	5.66154e-12	0.000146504	0.0172734	110.783
4300	6.49237e-07	0.115631	6.139e-08	1.08333e-11	0.000148939	0.0284785	187.656
4400	1.07233e-06	0.117515	9.96167e-08	2.0283e-11	0.000151361	0.0458494	310.471
4500	1.73209e-06	0.11939	1.58219e-07	3.81076e-11	0.00015377	0.0721421	502.842
4600	2.73947e-06	0.121256	2.46312e-07	6.87897e-11	0.000156167	0.111142	798.195
4700	4.24784e-06	0.123112	3.76333e-07	1.20794e-10	0.000158552	0.167962	1243.07
4800	6.46544e-06	0.124959	5.64974e-07	2.12936e-10	0.000160925	0.249377	1901.29
4900	9.67307e-06	0.126797	8.34305e-07	3.5639e-10	0.000163287	0.364183	2858.96
5000	1.42446e-05	0.128627	1.21309e-06	5.97976e-10	0.000165637	0.523625	4230.25
5100	2.06657e-05	0.130448	1.73832e-06	9.87491e-10	0.000167978	0.741904	6165.13
5200	2.95622e-05	0.132261	2.457e-06	1.60848e-09	0.000170308	1.03673	8857.24
5300	4.16997e-05	0.134067	3.42813e-06	2.57336e-09	0.000172628	1.42997	12566.7
5400	5.80186e-05	0.135865	4.72498e-06	4.05932e-09	0.000174939	1.94803	17630.3
5500	7.9725e-05	0.137656	6.43763e-06	6.31451e-09	0.00017724	2.62265	24454.7
5600	0.000108323	0.139439	8.67574e-06	9.69666e-09	0.000179532	3.49206	33534.6
5700	0.000145651	0.141216	1.15716e-05	1.46394e-08	0.000181814	4.59996	45469.2
5800	0.000193903	0.142985	1.52835e-05	2.19062e-08	0.000184088	5.99714	60995.4
5900	0.000255681	0.144747	1.99992e-05	3.23978e-08	0.000186353	7.74145	81011.8
6000	0.000334089	0.146502	2.59398e-05	4.73793e-08	0.000188608	9.89774	106596
6100	0.000432943	0.14825	3.33639e-05	6.87369e-08	0.000190855	12.5374	139009
6200	0.000556932	0.149991	4.25716e-05	9.86852e-08	0.000193093	15.7423	179717
6300	0.000711553	0.151726	5.39096e-05	1.40076e-07	0.000195322	19.587	230446
6400	0.000902296	0.153454	6.7775e-05	1.96973e-07	0.000197544	24.1554	293373
6500	0.00113042	0.155176	8.4621e-05	2.74493e-07	0.000199757	29.5272	371853
6600	0.00140102	0.156891	0.000104962	3.79146e-07	0.000201962	35.7966	469200
6700	0.00172208	0.158601	0.000129377	5.13683e-07	0.000204159	43.0744	588918
6800	0.00210359	0.160304	0.000158517	7.05659e-07	0.000206349	51.4692	734859
6900	0.00255717	0.162001	0.000193111	9.37775e-07	0.00020853	61.051	911302
7000	0.00309509	0.163692	0.000233968	1.27335e-06	0.000210705	71.9003	1.12324e+06
7100	0.00372922	0.165378	0.000281985	1.71008e-06	0.000212871	84.0916	1.37664e+06
7200	0.0044724	0.167057	0.000338154	2.23184e-06	0.00021503	97.7	1.67834e+06
7300	0.00534086	0.168731	0.000403561	2.92485e-06	0.000217182	112.908	2.03571e+06
7400	0.0063475	0.170399	0.0004794	3.86663e-06	0.000219327	129.691	2.45795e+06
7500	0.00750735	0.172062	0.000566973	5.07214e-06	0.000221465	148.102	2.95532e+06
7600	0.00883559	0.173719	0.000667695	6.33509e-06	0.000223595	168.189	3.53954e+06
7700	0.0103549	0.175371	0.000783103	8.09513e-06	0.000225719	190.207	4.22237e+06
7800	0.0120831	0.177019	0.000914857	9.8694e-06	0.000227837	214.154	5.01805e+06
7900	0.0140377	0.178661	0.00106475	1.35745e-05	0.000229949	240.019	5.94267e+06
8000	0.0161829	0.180298	0.0012347	1.63166e-05	0.000232054	267.831	7.02527e+06
8100	0.0184487	0.18193	0.00142678	1.92674e-05	0.000234152	297.587	8.30571e+06
8200	0.0208636	0.183556	0.00164479	2.49527e-05	0.000236243	329.533	9.82236e+06
8300	0.0234402	0.185177	0.00188958	3.32921e-05	0.000238327	363.472	1.1594e+07
8400	0.0262413	0.186793	0.00216365	3.54349e-05	0.000240404	400.011	1.36422e+07
8500	0.0293147	0.188404	0.0024687	4.85563e-05	0.000242475	439.302	1.59851e+07
8600	0.0327076	0.190009	0.0028097	6.20784e-05	0.000244539	481.158	1.86757e+07
8700	0.0364404	0.191609	0.0031885	7.85232e-05	0.000246595	525.516	2.17454e+07
8800	0.0405227	0.193203	0.00360748	8.39644e-05	0.000248645	572.37	2.52364e+07
8900	0.0449845	0.194792	0.00407172	6.48651e-05	0.000250688	621.984	2.92181e+07
9000	0.0498243	0.196375	0.00458304	0.000133199	0.000252724	674.266	3.37389e+07
9100	0.0550655	0.197953	0.00514675	0.000159675	0.000254752	729.457	3.88846e+07
9200	0.0607084	0.199525	0.00576584	0.000255052	0.000256773	787.547	4.47278e+07
9300	0.0667539	0.201091	0.00644375	0.000280869	0.000258787	848.567	5.13538e+07
9400	0.0732141	0.202652	0.00718596	0.00029659	0.000260793	912.705	5.88765e+07
9500	0.0800811	0.204206	0.00799566	0.000252731	0.000262792	979.932	6.73975e+07
9600	0.0873615	0.205754	0.00887857	0.000433448	0.000264782	1050.4	7.70573e+07
9700	0.0950441	0.207296	0.0098382	0.000289794	0.000266764	1124.06	8.79863e+07
9800	0.103134	0.20883	0.0108807	-0.000363955	0.000268737	1201.04	1.00355e+08
9900	0.11164	0.210358	0.01201	-0.000663289	0.000270701	1281.35	1.14318e+08
10000	0.120588	0.211878	0.0132317	0.000655036	0.000272655	1365.13	1.30062e+08
10100	0.130205	0.21339	0.014552	0.00076039	0.0002746	1454.43	1.47613e+08
10200	0.140297	0.214894	0.0159752	0.00105709	0.000276534	1547.07	1.67362e+08
10300	0.150619	0.21639	0.0175082	0.00172717	0.000278457	1640.26	1.89878e+08
10400	0.161205	0.217877	0.0191557	0.00114529	0.00028037	1733.9	2.15448e+08
10500	0.172126	0.219356	0.0209247	0.000547258	0.000282271	1828.42	2.44372e+08
10600	0.183444	0.220824	0.0228204	0.00118205	0.00028416	1924.25	2.76931e+08
10700	0.195228	0.222283	0.0248496	0.00256281	0.000286036	2021.97	3.1344e+08
10800	0.207671	0.223731	0.0270188	0.0019274	0.000287899	2123.31	3.5402e+08
10900	0.220854	0.225167	0.029335	0.00196517	0.000289747	2229.04	3.98907e+08
11000	0.23471	0.226591	0.0318031	0.00222216	0.000291579	2338.7	4.486e+08
11100	0.249254	0.228001	0.0344311	0.00250666	0.000293395	2452.48	5.0353e+08
11200	0.264474	0.229396	0.0372247	0.00282081	0.000295192	2570.31	5.6416e+08
11300	0.280358	0.230775	0.0401912	0.00316685	0.000296968	2692.15	6.31014e+08
11400	0.296901	0.232137	0.0433376	0.00354709	0.000298723	2817.94	7.0466e+08
11500	0.314098	0.23348	0.04667	0.00396388	0.000300455	2947.6	7.8567e+08
11600	0.331954	0.234802	0.0501954	0.00441964	0.000302161	3081.04	8.7469e+08
11700	0.350481	0.236102	0.0539221	0.00480421	0.00030384	3218.13	9.72427e+08
11800	0.369676	0.237378	0.057854	0.0053322	0.000305489	3358.65	1.07958e+09
11900	0.389641	0.238629	0.0619988	0.00590466	0.000307106	3503.13	1.19666e+09
12000	0.410834	0.239854	0.0663641	0.00646492	0.000308694	3654.82	1.32294e+09
12100	0.43282	0.24105	0.0709554	0.0101078	0.000310245	3809.73	1.46066e+09
12200	0.455638	0.242214	0.0757763	0.00782991	0.000311757	3967.66	1.61069e+09
12300	0.479331	0.243343	0.0808362	0.00859666	0.000313227	4128.41	1.77396e+09
12400	0.503937	0.244436	0.0861513	0.00878318	0.000314652	4291.8	1.9515e+09
12500	0.52945	0.245488	0.0917114	0.00930447	0.00031603	4457.52	2.1442e+09
12600	0.555862	0.246498	0.0975206	0.0101454	0.000317356	4625.58	2.35304e+09
12700	0.583174	0.247462	0.103589	0.0110392	0.000318627	4796.03	2.5791e+09
12800	0.611375	0.248376	0.109922	0.011949	0.000319839	4968.93	2.8234e+09
12900	0.640455	0.249238	0.116524	0.0158875	0.000320989	5144.33	3.08702e+09
13000	0.6704	0.250044	0.123392	0.0139719	0.000322073	5322.29	3.37104e+09
13100	0.701195	0.25079	0.130543	0.0148721	0.000323086	5502.91	3.67664e+09
13200	0.732806	0.251472	0.137963	0.0160227	0.000324023	5686.16	4.00481e+09
13300	0.765209	0.252087	0.145663	0.0171969	0.000324881	5872.1	4.35679e+09
13400	0.79837	0.252629	0.15364	0.0184593	0.000325655	6059.73	4.73417e+09
13500	0.832307	0.253094	0.161936	0.0188651	0.000326338	6245.46	5.14034e+09
13600	0.867048	0.253477	0.170564	0.0183113	0.000326926	6427.21	5.57799e+09
13700	0.902567	0.253776	0.179426	0.0189393	0.000327416	6605.18	6.0471e+09
13800	0.93891	0.253986	0.188538	0.0201582	0.000327804	6780.26	6.54903e+09
13900	0.976092	0.254103	0.197925	0.0214159	0.000328084	6953.35	7.08525e+09
14000	1.01415	0.25412	0.207637	0.021869	0.00032825	7125.47	7.65749e+09
14100	1.05301	0.254038	0.217568	0.0231475	0.000328301	7297.01	8.26515e+09
14200	1.09272	0.25385	0.227759	0.0244604	0.00032823	7468.86	8.90971e+09
14300	1.13432	0.253578	0.238203	0.0258033	0.000328062	7648.65	9.58106e+09
14400	1.17691	0.253198	0.248892	0.0271747	0.00032777	7830.74	1.02883e+10
14500	1.22042	0.252707	0.259816	0.0285713	0.000327349	8015.13	1.10326e+10
14600	1.26496	0.252097	0.271044	0.0291818	0.000326793	8202.19	1.1816e+10
14700	1.31047	0.251373	0.282416	0.030578	0.000326104	8391.24	1.26364e+10
14800	1.35704	0.250528	0.293987	0.0319884	0.000325278	8582.37	1.34957e+10
14900	1.40468	0.249562	0.305756	0.0333063	0.000324312	8775.49	1.43944e+10
15000	1.45339	0.248473	0.317684	0.0347344	0.000323204	8970.37	1.53324e+10
15100	1.50317	0.24726	0.329763	0.0361704	0.000321953	9166.89	1.63101e+10
15200	1.554	0.245923	0.341975	0.0376102	0.000320559	9364.92	1.73277e+10
15300	1.60587	0.244462	0.354301	0.0390481	0.00031902	9564.27	1.8385e+10
15400	1.65872	0.242877	0.366718	0.0404822	0.000317337	9764.72	1.94819e+10
15500	1.71325	0.241114	0.38041	0.035161	0.000315446	9969.39	2.06452e+10
15600	1.76796	0.239279	0.393069	0.0363197	0.000313469	10171.7	2.18237e+10
15700	1.82352	0.237323	0.405792	0.0373038	0.000311349	10374.5	2.30415e+10
15800	1.8798	0.235251	0.418489	0.0384293	0.000309092	10577.5	2.42963e+10
15900	1.93696	0.233052	0.431473	0.0381953	0.00030668	10781.4	2.55955e+10
16000	1.99455	0.230757	0.444128	0.039239	0.000304152	10984.3	2.69236e+10
16100	2.05275	0.228356	0.456705	0.0402596	0.000301495	11187	2.82861e+10
16200	2.1116	0.225856	0.469176	0.0412585	0.000298714	11389.2	2.96815e+10
16300	2.17116	0.223262	0.48151	0.0422301	0.000295814	11590.7	3.11079e+10
16400	2.23149	0.220578	0.493676	0.0431727	0.000292801	11791.6	3.25634e+10
16500	2.29281	0.217797	0.505921	0.0432414	0.000289662	11992.3	3.40536e+10
16600	2.35475	0.214954	0.517679	0.044103	0.000286438	12191.7	3.55615e+10
16700	2.41755	0.212027	0.529423	0.0442641	0.000283104	12390.8	3.70986e+10
16800	2.48086	0.209051	0.540645	0.0450455	0.000279697	12588.7	3.86486e+10
16900	2.54479	0.206015	0.551639	0.0455602	0.000276204	12786	4.02179e+10
17000	2.6092	0.202936	0.562188	0.046274	0.000272645	12982.4	4.17982e+10
17100	2.67413	0.199814	0.572387	0.0467425	0.000269019	13178.2	4.339e+10
17200	2.73952	0.196662	0.582137	0.0474724	0.000265339	13373.2	4.49881e+10
17300	2.80535	0.193484	0.591442	0.0480925	0.00026161	13567.5	4.65901e+10
17400	2.87238	0.190213	0.601581	0.0462239	0.00025775	13763.9	4.82343e+10
17500	2.93908	0.187001	0.609996	0.0467143	0.000253942	13957	4.98376e+10
17600	3.00615	0.183785	0.617879	0.0472848	0.000250109	14149.4	5.1435e+10
17700	3.07356	0.180571	0.625232	0.0476136	0.000246259	14341	5.30234e+10
17800	3.14221	0.177277	0.633549	0.0456169	0.00024229	14534.9	5.4651e+10
17900	3.21029	0.174082	0.639823	0.0459414	0.000238422	14724.9	5.6215e+10
18000	3.27865	0.170908	0.645493	0.0462317	0.000234558	14914	5.77604e+10
18100	3.3473	0.16776	0.650542	0.0464889	0.000230707	15102.2	5.92839e+10
18200	3.41624	0.164644	0.654957	0.0467135	0.000226874	15289.5	6.07826e+10
18300	3.48546	0.161564	0.658725	0.0469059	0.000223066	15475.8	6.22534e+10
18400	3.55494	0.158525	0.661839	0.0470668	0.000219288	15661.3	6.36935e+10
18500	3.62465	0.15553	0.664292	0.0471968	0.000215547	15845.4	6.51013e+10
18600	3.69458	0.152584	0.66608	0.0472967	0.000211846	16027.7	6.64758e+10
18700	3.76468	0.149689	0.667202	0.0473671	0.000208192	16207.5	6.7816e+10
18800	3.83493	0.146849	0.66766	0.047409	0.000204588	16385	6.91196e+10
18900	3.90528	0.144065	0.667459	0.0474232	0.000201039	16560.4	7.03839e+10
19000	3.97568	0.141341	0.666604	0.0474106	0.000197548	16733.7	7.16067e+10
19100	4.04608	0.138678	0.665107	0.0473718	0.000194119	16905.2	7.2786e+10
19200	4.11663	0.136057	0.663313	0.047006	0.000190727	17075.5	7.39331e+10
19300	4.18685	0.13352	0.660575	0.0469192	0.000187428	17243.5	7.50207e+10
19400	4.2569	0.131048	0.657235	0.0468088	0.000184199	17409.7	7.60597e+10
19500	4.32807	0.128529	0.655143	0.0450014	0.000180891	17578.3	7.71249e+10
19600	4.39773	0.126186	0.65072	0.0448791	0.000177801	17741.5	7.80663e+10
19700	4.4672	0.12391	0.645736	0.0448211	0.000174786	17903.3	7.89564e+10
19800	4.53652	0.1217	0.640219	0.0442615	0.000171845	18063.6	7.97945e+10
19900	4.60573	0.119556	0.634215	0.0444945	0.00016898	18222.7	8.05801e+10
20000	4.67486	0.117478	0.627754	0.0442196	0.000166192	18380.5	8.13133e+10
20100	4.74395	0.115466	0.620841	0.0439892	0.000163481	18537.1	8.19942e+10
20200	4.81299	0.113519	0.613513	0.0437448	0.000160846	18692.4	8.26232e+10
20300	4.88196	0.111636	0.605801	0.043488	0.000158288	18846.3	8.3201e+10
20400	4.95083	0.109816	0.597721	0.0426996	0.000155806	18998.7	8.37283e+10
20500	5.01958	0.108058	0.58934	0.0429412	0.0001534	19149.5	8.4206e+10
20600	5.08817	0.106361	0.580649	0.0426525	0.000151068	19298.7	8.46351e+10
20700	5.1566	0.104724	0.571692	0.0423561	0.000148811	19446.2	8.50166e+10
20800	5.22485	0.103145	0.562499	0.0420521	0.000146627	19592	8.53518e+10
20900	5.29288	0.101624	0.553098	0.0417416	0.000144515	19735.9	8.56417e+10
21000	5.36068	0.100159	0.543518	0.0414253	0.000142474	19878.1	8.58877e+10
21100	5.42825	0.0987483	0.533812	0.0424098	0.000140502	20018.3	8.60912e+10
21200	5.49557	0.0973908	0.523936	0.0407807	0.000138599	20156.7	8.62535e+10
21300	5.56263	0.096085	0.513988	0.040454	0.000136763	20293.2	8.6376e+10
21400	5.62944	0.0948296	0.503968	0.0401239	0.000134992	20427.8	8.64602e+10
21500	5.69599	0.0936229	0.493904	0.0397934	0.000133285	20560.5	8.65076e+10
21600	5.76227	0.0924635	0.483844	0.037913	0.00013164	20691.3	8.65197e+10
21700	5.8283	0.09135	0.473735	0.0391309	0.000130056	20820.2	8.64979e+10
21800	5.89407	0.090281	0.463688	0.0397876	0.000128531	20947.3	8.64439e+10
21900	5.95958	0.0892549	0.45368	0.0400873	0.000127063	21072.5	8.63591e+10
22000	6.02481	0.0882702	0.443746	0.0353986	0.000125652	21195.8	8.62451e+10
22100	6.08978	0.0873257	0.433838	0.0378274	0.000124294	21317.3	8.61032e+10
22200	6.15447	0.0864199	0.424082	0.0388956	0.000122989	21437	8.59351e+10
22300	6.2189	0.0855515	0.414408	0.0371925	0.000121735	21554.8	8.57422e+10
22400	6.28306	0.0847186	0.404889	0.0368945	0.00012053	21670.8	8.55261e+10
22500	6.34697	0.0839202	0.395518	0.0366113	0.000119372	21785.1	8.52882e+10
22600	6.40758	0.0833312	0.384342	0.0374781	0.000118514	21889.2	8.4915e+10
22700	6.47087	0.0825993	0.375314	0.037172	0.000117449	21999.7	8.46374e+10
22800	6.53386	0.081898	0.366465	0.036873	0.000116426	22108.4	8.43421e+10
22900	6.59654	0.081226	0.357805	0.0365817	0.000115445	22215.3	8.40303e+10
23000	6.65888	0.0805823	0.349341	0.0362985	0.000114503	22320.3	8.37032e+10
23100	6.72024	0.0800007	0.34073	0.0362277	0.00011365	22421.9	8.33402e+10
23200	6.7819	0.0794098	0.33269	0.0359586	0.000112783	22523.4	8.29864e+10
23300	6.84321	0.0788435	0.324866	0.035699	0.00011195	22623.1	8.26209e+10
23400	6.90417	0.0783007	0.317265	0.0354491	0.000111152	22721.1	8.22447e+10
23500	6.96478	0.0777803	0.309891	0.0352094	0.000110385	22817.4	8.1859e+10
23600	7.02504	0.0772812	0.302746	0.0349802	0.000109649	22912	8.14648e+10
23700	7.08496	0.0768025	0.295836	0.0347618	0.000108942	23004.9	8.1063e+10
23800	7.14452	0.076343	0.289161	0.0345546	0.000108264	23096.1	8.06546e+10
23900	7.20372	0.0759018	0.282723	0.0343587	0.000107612	23185.7	8.02405e+10
24000	7.26496	0.0755025	0.276537	0.0341768	0.000107017	23280.2	7.97963e+10
24100	7.32943	0.0751556	0.270609	0.0340106	0.000106494	23383	7.93117e+10
24200	7.39367	0.0748243	0.264926	0.033857	0.000105994	23484.3	7.88242e+10
24300	7.45769	0.0745077	0.259487	0.0337162	0.000105516	23584.2	7.83347e+10
24400	7.52149	0.074205	0.254293	0.0335886	0.000105058	23682.6	7.78441e+10
24500	7.58509	0.0739151	0.249344	0.0334742	0.000104621	23779.5	7.73529e+10
24600	7.6485	0.0736374	0.244638	0.0333732	0.000104201	23875	7.68619e+10
24700	7.71174	0.0733709	0.240176	0.0332857	0.000103799	23969.1	7.63718e+10
24800	7.77482	0.0731148	0.235957	0.033212	0.000103413	24061.8	7.58831e+10
24900	7.83776	0.0728683	0.231979	0.033152	0.000103042	24153	7.53965e+10
25000	7.90055	0.0726306	0.228242	0.0331059	0.000102685	24242.8	7.49125e+10
25100	7.96322	0.0724011	0.224744	0.0330737	0.00010234	24331.1	7.44317e+10
25200	8.02575	0.0721788	0.221484	0.0330555	0.000102008	24418	7.39546e+10
25300	8.08814	0.0719631	0.21846	0.0330513	0.000101686	24503.4	7.34816e+10
25400	8.15038	0.0717533	0.21567	0.0330611	0.000101374	24587.3	7.30133e+10
25500	8.21247	0.0715486	0.213114	0.0330849	0.00010107	24669.6	7.25501e+10
25600	8.2744	0.0713483	0.210789	0.0331227	0.000100775	24750.2	7.20924e+10
25700	8.33616	0.0711519	0.208694	0.0331743	0.000100486	24829.3	7.16405e+10
25800	8.39776	0.0709586	0.206826	0.0332398	0.000100203	24906.7	7.11951e+10
25900	8.4531	0.0710624	0.203956	0.034302	0.000100364	24966.4	7.06154e+10
26000	8.51432	0.0708722	0.202595	0.0344084	0.000100089	25040.4	7.01855e+10
26100	8.57534	0.0706833	0.201454	0.0345141	9.9817e-05	25112.6	6.97627e+10
26200	8.63616	0.0704951	0.200531	0.0346167	9.95475e-05	25183	6.93475e+10
26300	8.69679	0.0703067	0.199828	0.0347659	9.92792e-05	25251.7	6.89401e+10
26400	8.75718	0.0701181	0.199338	0.0348967	9.90119e-05	25318.4	6.85407e+10
26500	8.81736	0.0699283	0.199062	0.0350406	9.87445e-05	25383.3	6.81495e+10
26600	8.87732	0.0697364	0.199003	0.035293	9.84754e-05	25446.4	6.77669e+10
26700	8.93708	0.0695417	0.19916	0.035697	9.82036e-05	25507.7	6.7393e+10
26800	8.99653	0.0693456	0.199512	0.035892	9.79316e-05	25566.9	6.70278e+10
26900	9.05573	0.0691465	0.200069	0.0360987	9.76565e-05	25624.1	6.66716e+10
27000	9.11467	0.0689438	0.200829	0.0363175	9.73778e-05	25679.4	6.63245e+10
27100	9.17334	0.0687372	0.201791	0.0365478	9.70949e-05	25732.6	6.59866e+10
27200	9.23173	0.0685262	0.202952	0.0367894	9.6807e-05	25783.9	6.56582e+10
27300	9.28984	0.0683104	0.20431	0.0370418	9.65137e-05	25833	6.53394e+10
27400	9.34767	0.0680895	0.205863	0.0373046	9.62143e-05	25880.2	6.50303e+10
27500	9.39842	0.0681609	0.207137	0.0383155	9.63584e-05	25907.8	6.46097e+10
27600	9.45566	0.0679267	0.209119	0.0385818	9.6043e-05	25950.9	6.43219e+10
27700	9.5126	0.0676864	0.211288	0.0388575	9.57201e-05	25991.9	6.40439e+10
27800	9.56924	0.0674397	0.21364	0.039142	9.53891e-05	26030.9	6.37757e+10
27900	9.62557	0.0671862	0.216172	0.0394348	9.50497e-05	26067.9	6.35172e+10
28000	9.6816	0.0669258	0.218883	0.0397355	9.47015e-05	26102.8	6.32685e+10
28100	9.73733	0.0666583	0.221768	0.0400434	9.43442e-05	26135.8	6.30295e+10
28200	9.79275	0.0663834	0.224824	0.0403581	9.39774e-05	26166.8	6.28003e+10
28300	9.84787	0.066101	0.228043	0.0407156	9.36009e-05	26195.9	6.25805e+10
28400	9.90268	0.0658111	0.231427	0.0410714	9.32144e-05	26223	6.23704e+10
28500	9.95719	0.0655134	0.234969	0.0414437	9.28178e-05	26248.2	6.21697e+10
28600	10.0114	0.0652079	0.238672	0.0417822	9.24108e-05	26271.5	6.19786e+10
28700	10.0653	0.0648946	0.242527	0.0421245	9.19934e-05	26292.9	6.17969e+10
28800	10.1189	0.0645733	0.24653	0.0424698	9.15655e-05	26312.5	6.16244e+10
28900	10.1721	0.0642442	0.250676	0.0428177	9.11268e-05	26330.3	6.14611e+10
29000	10.2251	0.0639072	0.254959	0.0431674	9.06775e-05	26346.3	6.13068e+10
29100	10.2778	0.0635623	0.259376	0.0435183	9.02174e-05	26360.5	6.11614e+10
29200	10.3302	0.0632097	0.263921	0.0438697	8.97467e-05	26373	6.10248e+10
29300	10.3823	0.0628493	0.268587	0.0442211	8.92654e-05	26383.8	6.08968e+10
29400	10.4341	0.0624818	0.273341	0.0446813	8.8774e-05	26393.2	6.07766e+10
29500	10.4856	0.0621065	0.278232	0.0450332	8.82719e-05	26400.7	6.06653e+10
29600	10.5369	0.0617239	0.283228	0.045383	8.77595e-05	26406.7	6.05622e+10
29700	10.5877	0.0613437	0.288296	0.0458892	8.72515e-05	26410.9	6.04628e+10
29800	10.6384	0.0609475	0.293457	0.0463023	8.67195e-05	26414	6.03749e+10
29900	10.6888	0.0605441	0.298723	0.0466467	8.61777e-05	26415.6	6.02949e+10
30000	10.739	0.0601343	0.304067	0.0469867	8.56265e-05	26415.8	6.02222e+10
