# Supplementary material for: Cross-Code Verification for Improved Thermophysical Properties of Argon, Krypton and Xenon Plasmas
Source: Entropy (Basel). 2026 Jul 22;28(7):830. doi: 10.3390/e28070830 (PMC13409251; doi:10.3390/e28070830)
Supplement: Supplementary file 1 [file entropy-28-00830-s001.zip › Ar_Kr_Xe_Data/Transport Properties/Krypton/Phenomenological/TP_Kr Transport 1 atm.csv]

Th [K]	λₑ [W/(m·K)]	λₕ [W/(m·K)]	λᵣ [W/(m·K)]	λint [W/(m·K)]	μ [Pa·s]	σ [S/m]	HeatExchange[J]
300	9.93108e-24	0.00938246	5.37769e-22	2.98699e-16	2.52233e-05	1.23033e-18	5.22418e-16
400	1.90573e-23	0.012164	5.56307e-22	-2.04477e-16	3.27292e-05	1.53093e-18	2.83949e-16
500	3.64291e-23	0.0146604	5.71328e-22	-7.40247e-17	3.94826e-05	2.1057e-18	1.84851e-16
600	6.41485e-23	0.0169455	5.80048e-22	3.7181e-17	4.56746e-05	3.0136e-18	1.32128e-16
700	9.79748e-23	0.0190736	5.94324e-22	8.70588e-17	5.14477e-05	4.26124e-18	9.98345e-17
800	1.28357e-22	0.0210695	5.91091e-22	-2.42591e-16	5.68638e-05	5.72727e-18	7.8215e-17
900	1.50954e-22	0.0229584	5.79326e-22	-2.64759e-16	6.19895e-05	7.36064e-18	6.28553e-17
1000	1.67929e-22	0.0247595	5.88733e-22	-5.88827e-17	6.68759e-05	9.2419e-18	5.14958e-17
1100	1.83286e-22	0.0264869	6.07819e-22	3.20035e-16	7.1561e-05	1.14559e-17	4.28547e-17
1200	1.99086e-22	0.0281516	6.02441e-22	-2.06397e-16	7.60746e-05	1.39885e-17	3.615e-17
1300	2.16553e-22	0.0297625	5.79712e-22	2.08439e-16	8.04411e-05	1.6748e-17	3.08709e-17
1400	2.42694e-22	0.0313266	5.66267e-22	-6.43195e-17	8.46799e-05	2.01091e-17	2.74661e-17
1500	5.30863e-22	0.0328495	1.36297e-20	1.01321e-16	8.8806e-05	4.5773e-17	4.82477e-17
1600	1.16008e-17	0.0343354	1.13768e-21	-8.24814e-17	9.28313e-05	1.01244e-12	8.57561e-13
1700	1.59551e-20	0.0357881	6.17318e-17	-9.83736e-17	9.67656e-05	1.37579e-15	9.73269e-16
1800	6.33776e-14	0.0372104	1.05413e-20	3.52012e-16	0.000100617	5.29748e-09	3.24112e-09
1900	4.59725e-18	0.0386051	1.02845e-14	5.34097e-17	0.000104393	3.68059e-13	2.00229e-13
2000	8.15494e-14	0.0399744	7.52249e-17	-1.65362e-16	0.0001081	6.21113e-09	3.07427e-09
2100	1.92138e-14	0.0413202	1.64059e-14	2.07072e-16	0.000111742	1.3887e-09	6.3737e-10
2200	3.27445e-13	0.0426444	3.4631e-14	-7.41478e-15	0.000115326	2.24807e-08	9.71457e-09
2300	1.73319e-12	0.0439483	1.7246e-13	2.92863e-14	0.000118854	1.13447e-07	4.6704e-08
2400	7.99891e-12	0.0452334	7.49978e-13	1.02959e-16	0.000122331	5.01338e-07	1.98807e-07
2500	3.26623e-11	0.0465008	2.90005e-12	3.59178e-16	0.00012576	1.97325e-06	7.58558e-07
2600	1.19647e-10	0.0477517	1.01076e-11	8.72317e-16	0.000129144	7.01147e-06	2.62849e-06
2700	3.97863e-10	0.0489868	3.21217e-11	1.40705e-15	0.000132485	2.27484e-05	8.3629e-06
2800	1.21335e-09	0.0502072	9.40052e-11	4.63972e-15	0.000135785	6.80589e-05	2.46551e-05
2900	3.42394e-09	0.0514136	2.55514e-10	1.51477e-14	0.000139048	0.000189381	6.78657e-05
3000	9.00948e-09	0.0526067	6.4983e-10	6.94159e-14	0.000142274	0.000493613	0.000175588
3100	2.22556e-08	0.0537872	1.55633e-09	6.14621e-14	0.000145466	0.00121262	0.000429453
3200	5.19184e-08	0.0549556	3.52995e-09	3.24494e-13	0.000148625	0.00282243	0.000997938
3300	1.14979e-07	0.0561125	7.61989e-09	7.41553e-13	0.000151753	0.00625123	0.00221332
3400	2.42854e-07	0.0572584	1.57231e-08	1.69653e-12	0.000154852	0.0132387	0.00470062
3500	4.91225e-07	0.0583938	3.11329e-08	3.51198e-12	0.000157921	0.0268976	0.00959374
3600	9.54949e-07	0.0595191	5.93584e-08	7.41878e-12	0.000160963	0.0525851	0.0188772
3700	1.78987e-06	0.0606347	1.0931e-07	1.50585e-11	0.000163979	0.0991857	0.0359127
3800	3.24369e-06	0.0617411	1.9496e-07	2.93899e-11	0.000166969	0.180935	0.0662235
3900	5.69822e-06	0.0628385	3.37604e-07	5.5945e-11	0.000169936	0.319892	0.118637
4000	9.72558e-06	0.0639272	5.68861e-07	1.03287e-10	0.000172878	0.549154	0.2069
4100	1.61607e-05	0.0650077	9.3457e-07	1.861e-10	0.000175799	0.916804	0.351921
4200	2.61919e-05	0.0660801	1.49972e-06	3.26257e-10	0.000178697	1.49053	0.5848
4300	4.14704e-05	0.0671448	2.35457e-06	5.61679e-10	0.000181574	2.36249	0.950879
4400	6.42351e-05	0.0682019	3.62216e-06	9.47e-10	0.000184431	3.65222	1.51528
4500	9.74482e-05	0.0692518	5.46723e-06	1.56318e-09	0.000187269	5.51029	2.36976
4600	0.000144966	0.0702947	8.10682e-06	2.53543e-09	0.000190087	8.11958	3.64183
4700	0.000211651	0.0713307	1.18225e-05	4.04454e-09	0.000192886	11.6852	5.50681
4800	0.000303507	0.0723601	1.69745e-05	6.35048e-09	0.000195668	16.42	8.20347
4900	0.00042782	0.0733832	2.40176e-05	9.82596e-09	0.000198432	22.5496	12.0503
5000	0.000593147	0.0743999	3.35189e-05	1.49921e-08	0.00020118	30.2653	17.4732
5100	0.000809158	0.0754106	4.61772e-05	2.25759e-08	0.000203911	39.6934	25.0383
5200	0.00108693	0.0764155	6.28448e-05	3.35749e-08	0.000206626	50.9539	35.485
5300	0.00143819	0.0774145	8.45505e-05	4.93504e-08	0.000209325	64.071	49.7864
5400	0.00187519	0.078408	0.000112524	7.17402e-08	0.000212009	79.0264	69.2134
5500	0.00241143	0.0793961	0.000148223	1.03198e-07	0.000214679	95.8929	95.3933
5600	0.00305769	0.0803788	0.00019336	1.46977e-07	0.000217334	114.497	130.494
5700	0.00382425	0.0813564	0.000249932	2.07352e-07	0.000219975	134.782	177.316
5800	0.00472546	0.0823288	0.000320247	2.89899e-07	0.000222602	157.103	239.321
5900	0.0057732	0.0832964	0.00040696	4.01837e-07	0.000225216	181.639	320.976
6000	0.00696981	0.0842591	0.000513099	5.52428e-07	0.000227817	208.133	428.316
6100	0.00832014	0.085217	0.000642097	7.53489e-07	0.000230405	236.676	568.937
6200	0.00982755	0.0861703	0.000797826	1.01999e-06	0.00023298	267.382	752.583
6300	0.0114944	0.087119	0.000984623	1.37073e-06	0.000235543	300.377	991.715
6400	0.0133227	0.0880632	0.00120733	1.82921e-06	0.000238093	335.784	1302.22
6500	0.0153145	0.0890028	0.00147129	2.4246e-06	0.000240631	373.714	1704.28
6600	0.0174982	0.0899379	0.00178245	3.19284e-06	0.000243157	414.886	2220.93
6700	0.0198917	0.0908684	0.00214728	4.17799e-06	0.00024567	459.536	2881.35
6800	0.0224784	0.0917943	0.0025729	5.4336e-06	0.000248171	507.024	3726.24
6900	0.0252888	0.0927154	0.00306803	7.02476e-06	0.000250659	557.749	4803.34
7000	0.028355	0.0936315	0.0036402	9.02913e-06	0.000253133	611.999	6164.5
7100	0.0316577	0.0945422	0.00429846	1.15396e-05	0.000255593	669.032	7885.31
7200	0.0352119	0.0954472	0.00505255	1.46663e-05	0.000258036	728.739	10053
7300	0.0390336	0.0963458	0.00591289	1.85393e-05	0.000260463	790.966	12773.8
7400	0.0432171	0.0972374	0.00689063	2.33111e-05	0.000262871	856.947	16146.2
7500	0.0477506	0.0981212	0.00799761	2.91587e-05	0.000265258	925.886	20322.5
7600	0.0526223	0.0989959	0.009246	3.62868e-05	0.00026762	997.004	25488.4
7700	0.0578548	0.09986	0.0106498	4.49306e-05	0.000269954	1070.16	31857.5
7800	0.0634667	0.100712	0.0122225	5.5358e-05	0.000272256	1145.13	39676.3
7900	0.0694769	0.101549	0.0139783	6.78723e-05	0.000274519	1221.71	49235.1
8000	0.0759057	0.102369	0.0159331	8.28146e-05	0.000276738	1299.76	60878.7
8100	0.0827688	0.103168	0.018102	0.000100565	0.000278904	1379.06	75000.1
8200	0.0902266	0.103945	0.0205019	0.000121547	0.000281013	1461.96	91868.3
8300	0.0982075	0.104694	0.0231492	0.000146222	0.000283052	1546.76	112056
8400	0.106687	0.10541	0.026061	0.000175091	0.00028501	1632.66	136183
8500	0.115676	0.106088	0.0292552	0.000208604	0.000286873	1719.54	164908
8600	0.125182	0.106721	0.0327494	0.000228486	0.000288627	1807.28	198968
8700	0.135211	0.107302	0.0365617	0.000269273	0.000290256	1895.77	239201
8800	0.145766	0.107822	0.0407097	0.000315921	0.000291742	1984.92	286533
8900	0.157064	0.108278	0.0452118	0.00036901	0.000293076	2077.84	341345
9000	0.168993	0.108658	0.0500852	0.000429114	0.000294234	2172.63	404934
9100	0.181479	0.108952	0.0553473	0.000496803	0.00029519	2268.12	478695
9200	0.194518	0.109146	0.0610149	0.000572638	0.000295923	2364.24	563934
9300	0.208102	0.109231	0.0671034	0.000657151	0.000296406	2460.9	662055
9400	0.222222	0.109194	0.0736281	0.000931867	0.000296615	2558.07	774583
9500	0.236868	0.109024	0.0806016	0.000852373	0.000296526	2655.66	903132
9600	0.252028	0.108707	0.0880364	0.0009654	0.000296111	2753.63	1.04943e+06
9700	0.267686	0.108233	0.0959427	0.000945714	0.000295348	2851.94	1.21529e+06
9800	0.283828	0.10759	0.104334	0.00115952	0.000294211	2950.53	1.4026e+06
9900	0.300438	0.106769	0.113202	-6.73184e-05	0.000292678	3049.35	1.61331e+06
10000	0.317499	0.105761	0.122555	0.00122936	0.000290731	3148.37	1.84945e+06
10100	0.334992	0.104561	0.132406	-0.00336723	0.000288352	3247.54	2.11301e+06
10200	0.353048	0.103171	0.142728	0.00459177	0.000285543	3348.35	2.40474e+06
10300	0.372273	0.101624	0.153525	0.000245512	0.000282362	3456.87	2.72053e+06
10400	0.391951	0.0998844	0.164771	0.00164032	0.000278732	3565.66	3.06784e+06
10500	0.412063	0.0979569	0.176476	-0.00236849	0.000274654	3674.65	3.4483e+06
10600	0.43259	0.0958472	0.188589	0.000864078	0.000270131	3783.79	3.86346e+06
10700	0.453509	0.0935649	0.201085	-0.0019254	0.000265173	3893.01	4.31455e+06
10800	0.474803	0.0911219	0.213936	-0.00150622	0.000259796	4002.23	4.8027e+06
10900	0.496449	0.0885327	0.227063	0.0036261	0.00025402	4111.4	5.32873e+06
11000	0.518425	0.0858143	0.240457	0.00311288	0.000247871	4220.45	5.89309e+06
11100	0.540713	0.0829848	0.25406	0.00324994	0.000241379	4329.32	6.49607e+06
11200	0.563288	0.0800647	0.267786	0.00341414	0.000234579	4437.93	7.13728e+06
11300	0.586129	0.0770749	0.28156	0.00360612	0.00022751	4546.22	7.81601e+06
11400	0.609217	0.0740361	0.29532	0.00504857	0.000220211	4654.12	8.53126e+06
11500	0.632529	0.0709697	0.308951	0.00390777	0.000212728	4761.58	9.28131e+06
11600	0.656042	0.0678964	0.322364	0.00408056	0.000205105	4868.5	1.00639e+07
11700	0.679736	0.0648356	0.335456	0.00425283	0.000197387	4974.84	1.08764e+07
11800	0.703589	0.0618053	0.348119	0.00441835	0.000189619	5080.51	1.17157e+07
11900	0.727584	0.0588216	0.360315	0.00289402	0.000181841	5185.47	1.25782e+07
12000	0.751697	0.0558996	0.371737	0.00465167	0.000174098	5289.63	1.34597e+07
12100	0.775904	0.053053	0.382426	0.00479008	0.000166429	5392.93	1.43554e+07
12200	0.800191	0.0502917	0.392488	0.00639708	0.000158869	5495.3	1.52606e+07
12300	0.824535	0.0476252	0.4011	0.00673239	0.000151451	5596.69	1.617e+07
12400	0.84892	0.04506	0.408755	0.0050343	0.000144204	5697.03	1.70782e+07
12500	0.873319	0.0426035	0.415217	0.00512851	0.000137156	5796.24	1.7979e+07
12600	0.897719	0.0402583	0.420375	0.0052111	0.000130329	5894.27	1.8867e+07
12700	0.922104	0.0380266	0.424156	0.00527533	0.000123739	5991.07	1.97368e+07
12800	0.946454	0.0359098	0.42649	0.00533556	0.000117401	6086.59	2.05826e+07
12900	0.970755	0.0339076	0.42734	0.00538442	0.000111328	6180.78	2.13993e+07
13000	0.994992	0.032019	0.426683	0.00542231	0.000105525	6273.59	2.21819e+07
13100	1.01915	0.0302419	0.424518	0.00544922	9.9999e-05	6364.99	2.29261e+07
13200	1.04322	0.0285739	0.420864	0.00546553	9.47515e-05	6454.94	2.36278e+07
13300	1.06719	0.0270115	0.415763	0.0054716	8.97822e-05	6543.42	2.42836e+07
13400	1.09105	0.0255508	0.409296	0.00545377	8.50874e-05	6630.4	2.4891e+07
13500	1.11479	0.0241879	0.401537	0.00541864	8.06633e-05	6715.88	2.54478e+07
13600	1.1384	0.0229197	0.392544	0.00539677	7.65072e-05	6799.81	2.59516e+07
13700	1.16188	0.0217406	0.382471	0.00535853	7.26088e-05	6882.21	2.64022e+07
13800	1.18522	0.0206468	0.371419	0.00532087	6.89616e-05	6963.06	2.6799e+07
13900	1.20842	0.019633	0.359555	0.00526291	6.55538e-05	7042.4	2.71427e+07
14000	1.23147	0.0186957	0.346974	0.00521229	6.23791e-05	7120.2	2.74335e+07
14100	1.25438	0.0178299	0.333839	0.00515606	5.94253e-05	7196.49	2.76728e+07
14200	1.27715	0.0170313	0.320287	0.00509476	5.6682e-05	7271.29	2.78625e+07
14300	1.29977	0.0162957	0.306453	0.00502902	5.41383e-05	7344.63	2.80046e+07
14400	1.32225	0.015619	0.292465	0.0049594	5.17835e-05	7416.51	2.81012e+07
14500	1.34459	0.0149973	0.278442	0.00488645	4.96068e-05	7486.98	2.81551e+07
14600	1.3668	0.0144268	0.264492	0.00481077	4.75976e-05	7556.06	2.81688e+07
14700	1.38887	0.0139044	0.25069	0.00474519	4.57478e-05	7623.75	2.81448e+07
14800	1.41081	0.0134258	0.237164	0.00466532	4.40432e-05	7690.14	2.80867e+07
14900	1.43264	0.0129881	0.223968	0.00458383	4.24762e-05	7755.24	2.79971e+07
15000	1.45434	0.0125889	0.211147	0.00450867	4.10388e-05	7819.05	2.78784e+07
15100	1.47593	0.0122244	0.198777	0.00442554	3.97198e-05	7881.65	2.77339e+07
15200	1.49741	0.0118924	0.186884	0.00434205	3.85118e-05	7943.04	2.75661e+07
15300	1.51879	0.0115914	0.175463	0.00427655	3.74104e-05	8003.21	2.73768e+07
15400	1.54006	0.0113177	0.164578	0.00420411	3.64034e-05	8062.25	2.71694e+07
15500	1.56125	0.0110689	0.154249	0.00412095	3.54827e-05	8120.18	2.69465e+07
15600	1.58234	0.0108435	0.14446	0.00403855	3.46439e-05	8177.01	2.67098e+07
15700	1.60335	0.0106397	0.135209	0.00395712	3.38807e-05	8232.75	2.64613e+07
15800	1.62427	0.0104557	0.126489	0.00387682	3.31872e-05	8287.42	2.62028e+07
15900	1.64512	0.0102899	0.11829	0.00379781	3.2558e-05	8341.03	2.59362e+07
16000	1.66588	0.0101407	0.110599	0.00372022	3.19879e-05	8393.59	2.5663e+07
16100	1.68657	0.0100068	0.103399	0.00364416	3.1472e-05	8445.11	2.53848e+07
16200	1.70719	0.00988675	0.096672	0.00356973	3.10061e-05	8495.59	2.51029e+07
16300	1.72774	0.00977941	0.0903992	0.00349701	3.05857e-05	8545.03	2.48185e+07
16400	1.74822	0.00968361	0.0845605	0.00342607	3.02072e-05	8593.43	2.45328e+07
16500	1.76862	0.00959829	0.0791356	0.00335697	2.98667e-05	8640.77	2.42467e+07
16600	1.78896	0.00952244	0.0741042	0.00328975	2.9561e-05	8687.05	2.39614e+07
16700	1.80922	0.00945513	0.0694464	0.00322445	2.92867e-05	8732.24	2.36776e+07
16800	1.82941	0.00939582	0.065135	0.0031657	2.90421e-05	8776.31	2.33959e+07
16900	1.84953	0.00934298	0.0611665	0.0031042	2.8822e-05	8819.28	2.31174e+07
17000	1.86957	0.00929618	0.0575151	0.00304469	2.86248e-05	8861.09	2.28426e+07
17100	1.89001	0.00925709	0.0541643	0.00298734	2.8455e-05	8903.78	2.25666e+07
17200	1.91291	0.00923561	0.0511017	0.00293289	2.83404e-05	8956.42	2.22659e+07
17300	1.9358	0.00921814	0.0483086	0.00288048	2.82419e-05	9007.94	2.19714e+07
17400	1.95864	0.00920638	0.0457303	0.00285705	2.81658e-05	9058.19	2.16822e+07
17500	1.98148	0.00919497	0.0434371	0.00280791	2.80932e-05	9107.3	2.14016e+07
17600	2.00428	0.00918579	0.0413727	0.00276201	2.80309e-05	9155.11	2.11283e+07
17700	2.02704	0.00917835	0.0395247	0.00272037	2.79772e-05	9201.54	2.08627e+07
17800	2.04975	0.00917152	0.0378916	0.00267711	2.79284e-05	9246.54	2.06054e+07
17900	2.07239	0.00916605	0.0364451	0.00264568	2.78874e-05	9289.98	2.0356e+07
18000	2.09496	0.00915944	0.0352057	0.00260601	2.78453e-05	9331.88	2.01158e+07
18100	2.11745	0.00915342	0.0341345	0.00258057	2.78085e-05	9372.04	1.9884e+07
18200	2.13985	0.00914492	0.0332594	0.00254426	2.77663e-05	9410.51	1.96619e+07
18300	2.16216	0.00913472	0.032557	0.00250978	2.77217e-05	9447.15	1.94493e+07
18400	2.18435	0.00912235	0.0320221	0.00247706	2.76731e-05	9481.88	1.92462e+07
18500	2.20642	0.00910733	0.0316502	0.00244607	2.76189e-05	9514.63	1.90529e+07
18600	2.22836	0.00908922	0.0314372	0.00241674	2.75579e-05	9545.31	1.88696e+07
18700	2.25015	0.00906761	0.0313795	0.00238901	2.74886e-05	9573.86	1.86962e+07
18800	2.27178	0.00904209	0.0314739	0.00236281	2.74098e-05	9600.21	1.85331e+07
18900	2.29325	0.00901231	0.0317176	0.00233808	2.73202e-05	9624.3	1.83802e+07
19000	2.31453	0.00897795	0.0321079	0.00231474	2.72188e-05	9646.07	1.82377e+07
19100	2.33563	0.00893867	0.0326423	0.00229272	2.71046e-05	9665.48	1.81056e+07
19200	2.35652	0.00889562	0.0333077	0.00228273	2.69817e-05	9682.44	1.79834e+07
19300	2.37598	0.00883489	0.0341289	0.00225727	2.68067e-05	9691.44	1.77599e+07
19400	2.39771	0.00879028	0.0350768	0.00224382	2.66812e-05	9709.2	1.77717e+07
19500	2.41798	0.00872908	0.0361636	0.00222588	2.65075e-05	9718.93	1.76816e+07
19600	2.43801	0.00866251	0.0373793	0.00221198	2.63192e-05	9726.22	1.76016e+07
19700	2.45783	0.00858961	0.0387254	0.00219563	2.61128e-05	9731.14	1.75321e+07
19800	2.47742	0.00851086	0.0401958	0.00217999	2.58897e-05	9733.7	1.74727e+07
19900	2.49677	0.00842655	0.0417853	0.00216667	2.56509e-05	9733.95	1.74233e+07
20000	2.5159	0.00833628	0.0434913	0.00215211	2.53947e-05	9731.98	1.73837e+07
20100	2.53267	0.00822242	0.0453653	0.0021307	2.50688e-05	9718.36	1.72011e+07
20200	2.55347	0.00813931	0.0472281	0.00212419	2.4834e-05	9721.71	1.73329e+07
20300	2.57194	0.00803304	0.0492464	0.00211066	2.45306e-05	9713.61	1.73212e+07
20400	2.59019	0.00792195	0.0513552	0.00209731	2.42126e-05	9703.7	1.73181e+07
20500	2.60824	0.00780636	0.0535466	0.00208405	2.38809e-05	9692.1	1.73233e+07
20600	2.62611	0.00768663	0.0558117	0.00207081	2.35363e-05	9678.96	1.73363e+07
20700	2.64379	0.00756313	0.0581412	0.00205752	2.318e-05	9664.43	1.73568e+07
20800	2.66132	0.00743626	0.0605248	0.00204412	2.28128e-05	9648.66	1.73842e+07
20900	2.6787	0.00730645	0.0629518	0.00203055	2.2436e-05	9631.81	1.74181e+07
21000	2.69594	0.00717412	0.0654108	0.00201676	2.20507e-05	9614.04	1.74579e+07
21100	2.71308	0.00703949	0.0678886	0.00200154	2.16573e-05	9595.53	1.75031e+07
21200	2.73011	0.00690343	0.0703747	0.00198722	2.12587e-05	9576.41	1.75531e+07
21300	2.74706	0.00676615	0.0728553	0.00197255	2.08553e-05	9556.85	1.76073e+07
21400	2.76396	0.00662808	0.0753173	0.00195751	2.04482e-05	9537.02	1.7665e+07
21500	2.78081	0.0064893	0.0777442	0.00194039	2.00375e-05	9517.07	1.77259e+07
21600	2.79765	0.00635089	0.0801284	0.00192462	1.96268e-05	9497.16	1.7789e+07
21700	2.81577	0.0062143	0.0824539	0.00190881	1.92206e-05	9480.23	1.78491e+07
21800	2.83388	0.00607825	0.0847074	0.00189256	1.88148e-05	9463.43	1.79107e+07
21900	2.85201	0.0059431	0.086876	0.00187586	1.84103e-05	9446.87	1.79732e+07
22000	2.87017	0.00580916	0.0889473	0.00185872	1.80081e-05	9430.69	1.80359e+07
22100	2.88838	0.00567675	0.0909094	0.00184114	1.76093e-05	9414.99	1.80983e+07
22200	2.90666	0.00554527	0.0927346	0.00181901	1.72114e-05	9399.91	1.81601e+07
22300	2.92501	0.0054167	0.0944448	0.00180076	1.68217e-05	9385.46	1.82201e+07
22400	2.94346	0.0052904	0.0960148	0.00178213	1.64378e-05	9371.76	1.82782e+07
22500	2.96201	0.00516656	0.0974364	0.00176314	1.60602e-05	9358.88	1.83338e+07
22600	2.98069	0.00504554	0.0987023	0.00174384	1.569e-05	9346.89	1.83865e+07
22700	2.9995	0.0049277	0.0998063	0.0017243	1.53281e-05	9335.82	1.84358e+07
22800	3.01845	0.00481279	0.100743	0.00170449	1.49743e-05	9325.74	1.84814e+07
22900	3.03755	0.00470092	0.10151	0.00168445	1.46288e-05	9316.67	1.85229e+07
23000	3.05681	0.00459216	0.102104	0.00166421	1.42919e-05	9308.63	1.856e+07
23100	3.07623	0.00448658	0.102524	0.0016438	1.39641e-05	9301.66	1.85923e+07
23200	3.09583	0.00438423	0.102771	0.00162326	1.36453e-05	9295.76	1.86198e+07
23300	3.11561	0.00428512	0.102845	0.00160262	1.33359e-05	9290.94	1.86421e+07
23400	3.13236	0.00417152	0.102576	0.00157364	1.29808e-05	9275.18	1.84621e+07
23500	3.15571	0.00409668	0.102487	0.00156117	1.27453e-05	9284.53	1.86708e+07
23600	3.17604	0.00400733	0.102063	0.00154043	1.24642e-05	9282.94	1.86769e+07
23700	3.19657	0.00392121	0.101484	0.00151972	1.21926e-05	9282.4	1.86774e+07
23800	3.21728	0.00383827	0.100755	0.00149907	1.19305e-05	9282.89	1.86724e+07
23900	3.23818	0.00375847	0.0998836	0.00147851	1.16776e-05	9284.4	1.86618e+07
24000	3.25927	0.00368176	0.0988783	0.00145808	1.1434e-05	9286.91	1.86456e+07
24100	3.28055	0.00360809	0.0977471	0.00143779	1.11996e-05	9290.38	1.8624e+07
24200	3.30202	0.00353739	0.0964991	0.00141768	1.09741e-05	9294.79	1.8597e+07
24300	3.32367	0.00346959	0.0951433	0.00139776	1.07574e-05	9300.11	1.85647e+07
24400	3.3455	0.00340463	0.0936892	0.00137808	1.05493e-05	9306.3	1.85273e+07
24500	3.36751	0.00334243	0.0921466	0.00135864	1.03497e-05	9313.33	1.84849e+07
24600	3.3897	0.00328292	0.0905249	0.00133947	1.01584e-05	9321.18	1.84377e+07
24700	3.41206	0.003226	0.0888337	0.00132058	9.975e-06	9329.79	1.83859e+07
24800	3.43459	0.00317161	0.0870823	0.001302	9.79943e-06	9339.14	1.83296e+07
24900	3.45728	0.00312011	0.0853125	0.00128545	9.63314e-06	9349.18	1.8269e+07
25000	3.48012	0.0030705	0.0834682	0.00126747	9.47242e-06	9359.89	1.82045e+07
25100	3.50312	0.00302315	0.0815907	0.00124984	9.31879e-06	9371.22	1.81361e+07
25200	3.52627	0.002978	0.0796882	0.00123258	9.17202e-06	9383.15	1.80642e+07
25300	3.54957	0.00293495	0.0777687	0.00121569	9.03186e-06	9395.62	1.79889e+07
25400	3.57299	0.00289405	0.07585	0.00119966	8.89857e-06	9408.6	1.79104e+07
25500	3.59655	0.00285496	0.0739184	0.00118354	8.7709e-06	9422.07	1.78291e+07
25600	3.62024	0.0028178	0.0719969	0.00116807	8.64941e-06	9435.97	1.77451e+07
25700	3.64405	0.00278235	0.0700796	0.00115274	8.53329e-06	9450.27	1.76586e+07
25800	3.66797	0.0027486	0.0681781	0.00113782	8.42259e-06	9464.95	1.75698e+07
25900	3.69213	0.00271663	0.066302	0.00112337	8.31757e-06	9480.37	1.74782e+07
26000	3.7187	0.00268907	0.064535	0.00111098	8.22613e-06	9503.19	1.73689e+07
26100	3.74541	0.00266285	0.0627875	0.00109873	8.13895e-06	9526.33	1.72581e+07
26200	3.77225	0.00263786	0.0610602	0.00108652	8.0557e-06	9549.74	1.71462e+07
26300	3.79922	0.00261414	0.0593661	0.00107469	7.97656e-06	9573.4	1.70333e+07
26400	3.8263	0.00259161	0.0577086	0.00106326	7.90132e-06	9597.26	1.69195e+07
26500	3.85349	0.00257022	0.0560903	0.00105222	7.8298e-06	9621.28	1.68051e+07
26600	3.88078	0.0025499	0.0545138	0.00104157	7.76177e-06	9645.44	1.66903e+07
26700	3.90816	0.00253058	0.0529814	0.00103129	7.69706e-06	9669.69	1.65752e+07
26800	3.93564	0.0025122	0.0514947	0.0010214	7.63547e-06	9693.99	1.646e+07
26900	3.96319	0.0024947	0.0500555	0.00101187	7.57681e-06	9718.32	1.6345e+07
27000	3.99082	0.00247803	0.0486651	0.0010027	7.5209e-06	9742.64	1.62301e+07
27100	4.0185	0.00246212	0.0473246	0.000993883	7.46756e-06	9766.9	1.61157e+07
27200	4.04625	0.00244691	0.0460349	0.000985415	7.41661e-06	9791.09	1.60019e+07
27300	4.07404	0.00243236	0.0447965	0.000977283	7.36789e-06	9815.16	1.58887e+07
27400	4.10188	0.0024184	0.0436101	0.000969478	7.32122e-06	9839.09	1.57763e+07
27500	4.12975	0.00240499	0.0424759	0.000961991	7.27645e-06	9862.83	1.56648e+07
27600	4.15764	0.00239207	0.0413942	0.000954811	7.2334e-06	9886.36	1.55544e+07
27700	4.18555	0.00237959	0.0403648	0.000947928	7.19193e-06	9909.65	1.54452e+07
27800	4.21347	0.0023675	0.0393878	0.00094133	7.15189e-06	9932.66	1.53372e+07
27900	4.24139	0.00235576	0.0384629	0.000935008	7.11313e-06	9955.36	1.52306e+07
28000	4.26931	0.00234432	0.0375897	0.000928948	7.0755e-06	9977.73	1.51254e+07
28100	4.29721	0.00233313	0.036768	0.000923139	7.03886e-06	9999.73	1.50217e+07
28200	4.32509	0.00232216	0.0359971	0.000917569	7.00308e-06	10021.3	1.49197e+07
28300	4.35294	0.00231135	0.0352764	0.000912227	6.96803e-06	10042.5	1.48193e+07
28400	4.38075	0.00230067	0.0346054	0.000907099	6.93358e-06	10063.3	1.47207e+07
28500	4.40852	0.00229008	0.0339834	0.000902173	6.89961e-06	10083.5	1.46238e+07
28600	4.43623	0.00227958	0.0334125	0.00089751	6.86614e-06	10103.3	1.45288e+07
28700	4.46389	0.00226926	0.0328901	0.000892998	6.83329e-06	10122.5	1.44358e+07
28800	4.49148	0.00225893	0.0324146	0.000888654	6.80064e-06	10141.2	1.43446e+07
28900	4.51899	0.00224857	0.031985	0.000884468	6.76809e-06	10159.3	1.42555e+07
29000	4.54643	0.00223816	0.0316005	0.000880429	6.73554e-06	10176.9	1.41684e+07
29100	4.57378	0.00222765	0.0312599	0.000876523	6.70289e-06	10193.8	1.40833e+07
29200	4.60104	0.00221703	0.0309622	0.00087274	6.67007e-06	10210.2	1.40003e+07
29300	4.6282	0.00220627	0.0307062	0.000869067	6.63699e-06	10225.9	1.39193e+07
29400	4.65525	0.00219534	0.0304909	0.000865492	6.60359e-06	10240.9	1.38405e+07
29500	4.6822	0.00218424	0.030315	0.000862005	6.56978e-06	10255.3	1.37638e+07
29600	4.70903	0.00217293	0.0301772	0.000858594	6.53551e-06	10269	1.36891e+07
29700	4.73575	0.0021614	0.0300762	0.000855248	6.50073e-06	10282	1.36166e+07
29800	4.76234	0.00214964	0.0300107	0.000851957	6.46537e-06	10294.4	1.35462e+07
29900	4.78881	0.00213763	0.0299792	0.000848711	6.4294e-06	10306.1	1.34779e+07
30000	4.81515	0.00212536	0.0299803	0.000845499	6.39278e-06	10317.1	1.34116e+07
