# Supplementary material for: Cross-Code Verification for Improved Thermophysical Properties of Argon, Krypton and Xenon Plasmas
Source: Entropy (Basel). 2026 Jul 22;28(7):830. doi: 10.3390/e28070830 (PMC13409251; doi:10.3390/e28070830)
Supplement: Supplementary file 1 [file entropy-28-00830-s001.zip › Ar_Kr_Xe_Data/Transport Properties/Krypton/Phenomenological/TP_Kr Transport 2 atm.csv]

Th [K]	λₑ [W/(m·K)]	λₕ [W/(m·K)]	λᵣ [W/(m·K)]	λint [W/(m·K)]	μ [Pa·s]	σ [S/m]	HeatExchange[J]
300	4.86545e-24	0.00938246	2.68883e-22	2.98699e-16	2.52233e-05	6.02766e-19	1.02378e-15
400	9.43608e-24	0.012164	2.78153e-22	-2.04477e-16	3.27292e-05	7.58028e-19	5.62382e-16
500	1.81199e-23	0.0146604	2.85664e-22	-7.40247e-17	3.94826e-05	1.04738e-18	3.67781e-16
600	3.19812e-23	0.0169455	2.90024e-22	3.7181e-17	4.56746e-05	1.50242e-18	2.63488e-16
700	4.89063e-23	0.0190736	2.97162e-22	8.70588e-17	5.14477e-05	2.12709e-18	1.99339e-16
800	6.41175e-23	0.0210695	2.95545e-22	-2.42591e-16	5.68638e-05	2.86091e-18	1.56281e-16
900	7.54355e-23	0.0229584	2.89663e-22	-2.64759e-16	6.19895e-05	3.6783e-18	1.25642e-16
1000	8.39381e-23	0.0247595	2.94367e-22	-5.88827e-17	6.68759e-05	4.61949e-18	1.02959e-16
1100	9.16261e-23	0.0264869	3.0391e-22	3.20035e-16	7.1561e-05	5.72691e-18	8.56938e-17
1200	9.95325e-23	0.0281516	3.0122e-22	-2.06397e-16	7.60746e-05	6.99351e-18	7.22923e-17
1300	1.0827e-22	0.0297625	2.89856e-22	2.08439e-16	8.04411e-05	8.37351e-18	6.17381e-17
1400	1.27147e-22	0.0313266	2.88319e-22	-6.43195e-17	8.46799e-05	1.05351e-17	5.75578e-17
1500	2.86946e-22	0.0328495	1.23389e-20	1.01321e-16	8.8806e-05	2.47416e-17	1.04317e-16
1600	1.09068e-17	0.0343354	5.87109e-22	4.71322e-17	9.28313e-05	9.51873e-13	3.22503e-12
1700	8.41238e-21	0.0357881	3.84214e-17	1.10673e-16	9.67656e-05	7.2539e-16	2.05264e-15
1800	6.0159e-14	0.0372104	5.53665e-21	2.62409e-16	0.000100617	5.02845e-09	1.23061e-08
1900	2.42046e-18	0.0386051	7.38292e-15	-1.06138e-16	0.000104393	1.93784e-13	4.21684e-13
2000	7.73572e-14	0.0399744	3.96508e-17	-6.20105e-17	0.0001081	5.89184e-09	1.16649e-08
2100	1.03703e-14	0.0413202	1.51965e-14	-6.19912e-16	0.000111742	7.4952e-10	1.37603e-09
2200	2.6227e-13	0.0426444	2.16185e-14	4.24222e-15	0.000115326	1.80061e-08	3.1124e-08
2300	1.22555e-12	0.0439483	1.21948e-13	-2.62387e-16	0.000118854	8.02191e-08	1.32099e-07
2400	5.65609e-12	0.0452334	5.30314e-13	2.522e-16	0.000122331	3.545e-07	5.62312e-07
2500	2.30958e-11	0.0465008	2.05065e-12	3.72831e-17	0.00012576	1.3953e-06	2.14553e-06
2600	8.46035e-11	0.0477517	7.14718e-12	-9.85044e-17	0.000129144	4.95786e-06	7.43448e-06
2700	2.81332e-10	0.0489868	2.27135e-11	9.52654e-16	0.000132485	1.60856e-05	2.36539e-05
2800	8.57972e-10	0.0502072	6.64717e-11	3.1558e-15	0.000135785	4.81249e-05	6.97352e-05
2900	2.4211e-09	0.0514136	1.80676e-10	1.06797e-14	0.000139048	0.000133913	0.000191953
3000	6.37069e-09	0.0526067	4.595e-10	5.69116e-14	0.000142274	0.000349038	0.000496638
3100	1.57372e-08	0.0537872	1.1005e-09	2.87027e-14	0.000145466	0.000857457	0.00121468
3200	3.67123e-08	0.0549556	2.49606e-09	2.43655e-13	0.000148625	0.00199579	0.0028226
3300	8.13038e-08	0.0561125	5.38811e-09	5.52632e-13	0.000151753	0.0044204	0.00626021
3400	1.7173e-07	0.0572584	1.1118e-08	1.27638e-12	0.000154852	0.0093616	0.0132953
3500	3.47369e-07	0.0583938	2.20146e-08	2.61903e-12	0.000157921	0.0190212	0.0271348
3600	6.75318e-07	0.0595191	4.19736e-08	5.59823e-12	0.000160963	0.0371897	0.053391
3700	1.26584e-06	0.0606347	7.7296e-08	1.14858e-11	0.000163979	0.0701569	0.10157
3800	2.29422e-06	0.0617411	1.37862e-07	2.26212e-11	0.000166969	0.128009	0.187287
3900	4.03085e-06	0.0628385	2.38732e-07	4.3531e-11	0.000169936	0.226401	0.335491
4000	6.88115e-06	0.0639272	4.02268e-07	8.11921e-11	0.000172878	0.388878	0.585023
4100	1.14375e-05	0.0650077	6.60888e-07	1.47856e-10	0.000175799	0.649783	0.994918
4200	1.85446e-05	0.0660801	1.06055e-06	2.61749e-10	0.000178697	1.05777	1.6529
4300	2.93791e-05	0.0671448	1.66511e-06	4.55456e-10	0.000181574	1.6797	2.68672
4400	4.55422e-05	0.0682019	2.56159e-06	7.75962e-10	0.000184431	2.6036	4.2795
4500	6.91718e-05	0.0692518	3.86653e-06	1.29348e-09	0.000187269	3.94423	6.68817
4600	0.000103051	0.0702947	5.73347e-06	2.11839e-09	0.000190087	5.84186	10.2697
4700	0.00015073	0.0713307	8.36165e-06	3.41139e-09	0.000192886	8.46202	15.5124
4800	0.000216664	0.0723602	1.2006e-05	5.40557e-09	0.000195668	11.9909	23.0767
4900	0.000306291	0.0733832	1.69883e-05	8.43838e-09	0.000198432	16.6307	33.8408
5000	0.000426113	0.0743999	2.37099e-05	1.29851e-08	0.00020118	22.5721	48.9709
5100	0.000583905	0.0754107	3.26656e-05	1.97144e-08	0.000203911	30.0141	69.9867
5200	0.000788342	0.0764155	4.44588e-05	2.95495e-08	0.000206626	39.0798	98.8847
5300	0.00104954	0.0774145	5.98181e-05	4.37597e-08	0.000209325	49.9072	138.222
5400	0.00137817	0.078408	7.96147e-05	6.40686e-08	0.000212009	62.5307	191.317
5500	0.00178535	0.0793961	0.000104881	9.2791e-08	0.000214679	76.9144	262.443
5600	0.00228301	0.0803788	0.000136831	1.33012e-07	0.000217334	93.0663	357.021
5700	0.00288575	0.0813564	0.00017688	1.88805e-07	0.000219975	111.243	481.699
5800	0.003603	0.0823289	0.000226665	2.6551e-07	0.000222602	131.158	645.411
5900	0.00444502	0.0832965	0.000288069	3.70065e-07	0.000225216	152.766	859.32
6000	0.00542069	0.0842593	0.000363241	5.11412e-07	0.000227817	176.049	1137.59
6100	0.00653744	0.0852173	0.000454618	7.01e-07	0.000230405	201.025	1498.16
6200	0.00780103	0.0861707	0.000564951	9.53377e-07	0.000232981	227.744	1963.69
6300	0.00921571	0.0871196	0.000697321	1.28689e-06	0.000235544	256.291	2562.77
6400	0.010803	0.088064	0.000855167	1.72455e-06	0.000238095	287.488	3327.57
6500	0.0125626	0.089004	0.0010423	2.29498e-06	0.000240635	321.139	4302.17
6600	0.0144919	0.0899397	0.00126295	3.03354e-06	0.000243162	357.094	5542.23
6700	0.0166189	0.090871	0.00152172	3.98373e-06	0.000245678	396.091	7108.62
6800	0.0189365	0.091798	0.0018237	5.19858e-06	0.000248182	437.811	9085.44
6900	0.0214501	0.0927207	0.00217524	6.74268e-06	0.000250674	482.278	11581.1
7000	0.0241606	0.093639	0.0025816	8.69334e-06	0.000253154	529.423	14715.7
7100	0.0271156	0.0945527	0.00304927	1.11435e-05	0.000255622	580.102	18618.6
7200	0.0303213	0.0954618	0.00358464	1.42034e-05	0.000258077	634.12	23457.8
7300	0.0337702	0.096366	0.00419644	1.80044e-05	0.000260519	690.999	29471.8
7400	0.0374715	0.0972649	0.00489202	2.26999e-05	0.000262946	750.601	36914.1
7500	0.0414393	0.0981581	0.00567991	2.84698e-05	0.000265358	812.829	46094.7
7600	0.0456892	0.0990451	0.00656915	3.55226e-05	0.000267754	877.551	57383.7
7700	0.0502372	0.0999252	0.00756897	4.40994e-05	0.00027013	944.623	71213.4
7800	0.0551619	0.100797	0.00869023	5.44769e-05	0.000272486	1014.95	88013.5
7900	0.060504	0.101661	0.00994311	6.69705e-05	0.000274818	1088.72	108292
8000	0.0662184	0.102515	0.0113384	8.19366e-05	0.000277124	1164.62	132817
8100	0.0723267	0.103357	0.0128883	9.97716e-05	0.000279399	1242.54	162388
8200	0.0788472	0.104185	0.0146047	0.000688507	0.000281638	1322.3	197910
8300	0.0857981	0.104998	0.0164994	0.000135398	0.000283836	1403.73	240427
8400	0.093249	0.105792	0.0185861	0.000162259	0.000285987	1487.52	290958
8500	0.101326	0.106566	0.0208774	0.000193595	0.000288087	1575.2	350298
8600	0.109909	0.107316	0.0233872	0.000229978	0.000290124	1664.44	420405
8700	0.119014	0.108038	0.026129	0.000272021	0.00029209	1755.09	502930
8800	0.128654	0.108726	0.0291171	0.000320377	0.000293974	1847.05	599753
8900	0.138842	0.109376	0.0323651	0.000375733	0.000295765	1940.17	712944
9000	0.149587	0.109983	0.0358877	0.000520933	0.000297448	2034.38	844831
9100	0.160897	0.110539	0.0396984	0.00050934	0.00029901	2129.57	997955
9200	0.172778	0.111038	0.0438113	0.000589883	0.000300434	2225.64	1.17514e+06
9300	0.185233	0.111472	0.0482419	-0.00083592	0.000301705	2322.52	1.37946e+06
9400	0.198263	0.111832	0.0529991	0.000498661	0.000302802	2420.13	1.61426e+06
9500	0.211876	0.112109	0.0581	0.0013792	0.000303708	2518.54	1.88306e+06
9600	0.226663	0.112312	0.063556	-0.00184266	0.000304442	2625.42	2.18175e+06
9700	0.242084	0.112419	0.0693759	0.00217491	0.000304951	2733.3	2.52027e+06
9800	0.258135	0.112418	0.0755717	0.00252074	0.000305216	2842.1	2.90267e+06
9900	0.274809	0.1123	0.0821509	0.00155159	0.000305216	2951.75	3.33318e+06
10000	0.292099	0.112056	0.089132	0.00412493	0.000304929	3062.18	3.81627e+06
10100	0.309996	0.111676	0.0964992	-0.000506641	0.000304335	3173.35	4.35655e+06
10200	0.328489	0.11115	0.104275	0.00409469	0.000303415	3285.18	4.95875e+06
10300	0.347564	0.110471	0.112451	0.00237181	0.000302148	3397.62	5.62769e+06
10400	0.367209	0.109632	0.121033	0.00221314	0.000300519	3510.61	6.36826e+06
10500	0.387408	0.108625	0.130026	0.004831	0.000298512	3624.11	7.18538e+06
10600	0.408144	0.107447	0.139413	0.00566945	0.000296115	3738.05	8.08374e+06
10700	0.429402	0.106095	0.149172	0.00277095	0.000293317	3852.38	9.06806e+06
10800	0.451161	0.104567	0.159312	0.00300369	0.000290113	3967.05	1.01426e+07
10900	0.473404	0.102866	0.169813	0.00144133	0.000286501	4081.99	1.13116e+07
11000	0.496112	0.100995	0.180669	0.000487126	0.00028248	4197.18	1.25788e+07
11100	0.519265	0.0989603	0.191789	0.00370216	0.000278059	4312.54	1.39474e+07
11200	0.542843	0.0967697	0.203238	0.00574273	0.000273245	4428.02	1.54199e+07
11300	0.566826	0.0944341	0.214893	0.00414009	0.000268054	4543.57	1.69983e+07
11400	0.591191	0.0919663	0.226776	0.00593128	0.000262506	4659.13	1.86835e+07
11500	0.615918	0.0893806	0.238803	0.00465307	0.000256622	4774.65	2.04759e+07
11600	0.640987	0.0866928	0.250964	0.00133869	0.00025043	4890.06	2.23746e+07
11700	0.666379	0.0839195	0.263185	0.00291252	0.000243959	5005.33	2.4378e+07
11800	0.692071	0.0810787	0.275343	0.00533418	0.000237243	5120.39	2.64833e+07
11900	0.71804	0.0781891	0.287449	0.00557921	0.000230318	5235.17	2.86854e+07
12000	0.744272	0.0752676	0.299423	0.00575971	0.000223218	5349.64	3.09803e+07
12100	0.770739	0.0723333	0.311157	0.00607237	0.000215985	5463.72	3.33599e+07
12200	0.797427	0.0694016	0.322603	0.00613489	0.000208654	5577.37	3.58176e+07
12300	0.824309	0.0664905	0.333638	0.00633439	0.000201267	5690.5	3.83429e+07
12400	0.851368	0.063614	0.344188	0.00653405	0.00019386	5803.07	4.09258e+07
12500	0.878585	0.0607854	0.35417	0.00672237	0.000186469	5915.02	4.35551e+07
12600	0.905941	0.0580169	0.363495	0.00689891	0.000179128	6026.3	4.62185e+07
12700	0.933416	0.0553188	0.372075	0.00706261	0.000171868	6136.84	4.89026e+07
12800	0.961006	0.0526971	0.379901	0.00709473	0.000164713	6246.66	5.15972e+07
12900	0.988671	0.0501639	0.386772	0.00719774	0.0001577	6355.59	5.42822e+07
13000	1.01641	0.0477222	0.392684	0.00725765	0.000150847	6463.65	5.69463e+07
13100	1.04418	0.045379	0.397504	0.00736265	0.00014418	6570.73	5.95717e+07
13200	1.07199	0.0431359	0.401216	0.00745373	0.000137714	6676.8	6.21455e+07
13300	1.09982	0.0409948	0.403774	0.00753046	0.000131462	6781.83	6.46537e+07
13400	1.12766	0.0389552	0.405192	0.0075418	0.000125432	6885.8	6.70853e+07
13500	1.15548	0.0370188	0.405393	0.007551	0.000119639	6988.64	6.94244e+07
13600	1.18328	0.0351854	0.40435	0.0075729	0.00011409	7090.29	7.16583e+07
13700	1.21103	0.0334529	0.402086	0.00759084	0.000108789	7190.72	7.37771e+07
13800	1.23874	0.0318192	0.398628	0.00760001	0.000103736	7289.92	7.57716e+07
13900	1.26641	0.0302781	0.394135	0.00750275	9.89207e-05	7387.95	7.76409e+07
14000	1.29399	0.0288334	0.388422	0.00748854	9.43629e-05	7484.6	7.93652e+07
14100	1.3215	0.0274787	0.381667	0.00746357	9.00488e-05	7579.94	8.0946e+07
14200	1.34892	0.0262103	0.373944	0.00742847	8.59739e-05	7673.97	8.23798e+07
14300	1.37626	0.0250248	0.365336	0.00738385	8.21326e-05	7766.67	8.36646e+07
14400	1.4035	0.0239183	0.355936	0.00733047	7.85183e-05	7858.03	8.48e+07
14500	1.43065	0.022887	0.34584	0.00726895	7.51238e-05	7948.06	8.57869e+07
14600	1.4577	0.0219272	0.335152	0.00720002	7.19413e-05	8036.76	8.66272e+07
14700	1.48465	0.0210352	0.323973	0.00712436	6.89623e-05	8124.12	8.73244e+07
14800	1.51149	0.0202071	0.312407	0.00704267	6.61783e-05	8210.16	8.78827e+07
14900	1.53824	0.0194394	0.300554	0.00695562	6.35805e-05	8294.89	8.83072e+07
15000	1.56488	0.0187285	0.288511	0.00686386	6.11598e-05	8378.32	8.86037e+07
15100	1.59142	0.018071	0.27637	0.00676804	5.89075e-05	8460.46	8.87788e+07
15200	1.61787	0.0174636	0.264216	0.00666876	5.68146e-05	8541.34	8.88392e+07
15300	1.64422	0.0169032	0.252129	0.00656658	5.48724e-05	8620.98	8.87921e+07
15400	1.67048	0.0163867	0.240177	0.00646206	5.30724e-05	8699.39	8.86448e+07
15500	1.69665	0.0159112	0.228425	0.00635572	5.14064e-05	8776.59	8.84049e+07
15600	1.72273	0.0154741	0.216925	0.00624801	4.98662e-05	8852.6	8.80798e+07
15700	1.74873	0.0150726	0.205724	0.0061394	4.84442e-05	8927.45	8.76768e+07
15800	1.77465	0.0147044	0.194861	0.00603028	4.71328e-05	9001.14	8.72032e+07
15900	1.8005	0.0143672	0.184367	0.00592104	4.5925e-05	9073.7	8.66658e+07
16000	1.82627	0.0140587	0.174265	0.00581202	4.4814e-05	9145.14	8.60715e+07
16100	1.85197	0.0137769	0.164573	0.00570353	4.37933e-05	9215.49	8.54266e+07
16200	1.87756	0.0135247	0.155174	0.00566763	4.28736e-05	9284.53	8.47263e+07
16300	1.90313	0.0132906	0.146337	0.0055595	4.20155e-05	9352.71	8.39984e+07
16400	1.92864	0.0130777	0.137932	0.0054526	4.12303e-05	9419.81	8.32372e+07
16500	1.9541	0.0128845	0.129959	0.00534718	4.05127e-05	9485.85	8.24479e+07
16600	1.97949	0.0127096	0.122406	0.00524665	3.98588e-05	9550.82	8.16346e+07
16700	2.00483	0.0125512	0.115279	0.00514473	3.92621e-05	9614.73	8.08028e+07
16800	2.0301	0.0124089	0.108545	0.00505372	3.87217e-05	9677.56	7.99548e+07
16900	2.05531	0.0122821	0.102183	0.00498161	3.82358e-05	9739.24	7.90928e+07
17000	2.08049	0.0121662	0.0962535	0.00488524	3.77884e-05	9799.95	7.82275e+07
17100	2.10561	0.0120622	0.0906981	0.0047912	3.73832e-05	9859.56	7.73578e+07
17200	2.13065	0.0119717	0.0854493	0.00473143	3.70261e-05	9917.93	7.64815e+07
17300	2.15567	0.0118884	0.0806018	0.0046415	3.6695e-05	9975.29	7.56118e+07
17400	2.18062	0.011814	0.0760861	0.00455414	3.63962e-05	10031.5	7.47459e+07
17500	2.20552	0.0117476	0.0718882	0.00446941	3.61267e-05	10086.5	7.38861e+07
17600	2.22916	0.0116725	0.0678157	0.00437463	3.58335e-05	10135.3	7.25539e+07
17700	2.25512	0.0116357	0.0643905	0.00430794	3.56651e-05	10192.9	7.21932e+07
17800	2.27981	0.0115885	0.0610642	0.00423127	3.54678e-05	10244.2	7.13638e+07
17900	2.30444	0.0115463	0.0580029	0.00415731	3.52895e-05	10294.1	7.05479e+07
18000	2.32898	0.0115084	0.0551946	0.00408608	3.5128e-05	10342.7	6.97472e+07
18100	2.35344	0.0114739	0.0526282	0.00401758	3.4981e-05	10389.8	6.8963e+07
18200	2.37646	0.0114314	0.0501332	0.00397079	3.48138e-05	10429.8	6.7761e+07
18300	2.40205	0.0114178	0.048129	0.00392729	3.47385e-05	10479.6	6.74401e+07
18400	2.42624	0.0113907	0.0462363	0.00386578	3.46243e-05	10522.4	6.67103e+07
18500	2.45032	0.0113655	0.0445409	0.00381237	3.45191e-05	10563.5	6.60004e+07
18600	2.47429	0.0113402	0.0430505	0.00375604	3.44167e-05	10603	6.5313e+07
18700	2.49809	0.0113189	0.0417066	0.00373455	3.43312e-05	10640.5	6.46424e+07
18800	2.52178	0.0112956	0.0405659	0.00370208	3.42421e-05	10676.4	6.39973e+07
18900	2.54536	0.011269	0.0396298	0.00365193	3.41444e-05	10710.5	6.33798e+07
19000	2.5688	0.0112409	0.0388659	0.00360429	3.4045e-05	10742.7	6.2787e+07
19100	2.59207	0.0112109	0.0382694	0.0035591	3.39425e-05	10773	6.22194e+07
19200	2.61519	0.0111785	0.0378357	0.00351631	3.38355e-05	10801.2	6.16776e+07
19300	2.63813	0.0111433	0.037561	0.00347583	3.37226e-05	10827.3	6.1162e+07
19400	2.66088	0.011105	0.0374417	0.0034376	3.36026e-05	10851.3	6.06732e+07
19500	2.68345	0.0110631	0.0374745	0.00340152	3.3474e-05	10873.1	6.02115e+07
19600	2.70582	0.0110173	0.0376562	0.00336751	3.33359e-05	10892.7	5.97773e+07
19700	2.72798	0.0109673	0.0379841	0.00333549	3.31872e-05	10910	5.93709e+07
19800	2.74993	0.0109127	0.0384555	0.00330534	3.30268e-05	10925	5.89924e+07
19900	2.77165	0.0108534	0.0390676	0.00327697	3.28539e-05	10937.7	5.86422e+07
20000	2.79315	0.010789	0.0398179	0.00325027	3.26677e-05	10948.1	5.83202e+07
20100	2.81442	0.0107195	0.0407037	0.00322513	3.24675e-05	10956.1	5.80265e+07
20200	2.83544	0.0106446	0.0417223	0.00320145	3.22528e-05	10961.8	5.77612e+07
20300	2.85623	0.0105643	0.0428706	0.0031791	3.2023e-05	10965.2	5.7524e+07
20400	2.87677	0.0104785	0.0441456	0.00315796	3.1778e-05	10966.3	5.73149e+07
20500	2.89707	0.0103871	0.0455438	0.00313792	3.15175e-05	10965.2	5.71336e+07
20600	2.91717	0.0102905	0.047062	0.00311889	3.12418e-05	10962.1	5.69788e+07
20700	2.94047	0.0102016	0.0487409	0.00310283	3.09891e-05	10968.5	5.67861e+07
20800	2.96354	0.0101068	0.0505358	0.00308756	3.07197e-05	10972.7	5.66212e+07
20900	2.98639	0.0100065	0.0524418	0.00307295	3.04339e-05	10974.8	5.64834e+07
21000	3.00901	0.00990057	0.0544535	0.00305888	3.0132e-05	10974.8	5.63718e+07
21100	3.03142	0.00978938	0.056565	0.00304524	2.98144e-05	10972.9	5.62858e+07
21200	3.05362	0.00967311	0.0587699	0.00303191	2.94818e-05	10969.1	5.62243e+07
21300	3.07561	0.00955206	0.0610609	0.00301879	2.91347e-05	10963.5	5.61863e+07
21400	3.09742	0.00942652	0.0634304	0.00300576	2.8774e-05	10956.4	5.61709e+07
21500	3.11904	0.00929682	0.0658701	0.00299273	2.84005e-05	10947.7	5.61767e+07
21600	3.14049	0.00916332	0.068371	0.0029796	2.80151e-05	10937.7	5.62027e+07
21700	3.16178	0.00902638	0.0709236	0.00296629	2.76188e-05	10926.5	5.62474e+07
21800	3.18294	0.00888639	0.0735179	0.00295272	2.72126e-05	10914.2	5.63096e+07
21900	3.20397	0.00874374	0.0761434	0.00293882	2.67976e-05	10901	5.63877e+07
22000	3.22488	0.00859885	0.0787892	0.00292452	2.63749e-05	10887	5.64804e+07
22100	3.2457	0.0084521	0.0814437	0.00290976	2.59457e-05	10872.4	5.65861e+07
22200	3.26645	0.0083039	0.0840954	0.0028945	2.5511e-05	10857.3	5.67033e+07
22300	3.28713	0.00815464	0.0867323	0.0028787	2.5072e-05	10841.9	5.68304e+07
22400	3.30778	0.00800471	0.0893423	0.00286231	2.46298e-05	10826.2	5.69658e+07
22500	3.3284	0.00785447	0.0919133	0.00284531	2.41855e-05	10810.5	5.7108e+07
22600	3.34901	0.0077043	0.0944332	0.00282769	2.37401e-05	10794.8	5.72553e+07
22700	3.36963	0.00755453	0.0968899	0.00280943	2.32947e-05	10779.3	5.74063e+07
22800	3.39029	0.00740548	0.0992716	0.00279051	2.28502e-05	10764.1	5.75592e+07
22900	3.41098	0.00725746	0.101567	0.00277095	2.24076e-05	10749.3	5.77127e+07
23000	3.43174	0.00711076	0.103765	0.00275074	2.19677e-05	10735	5.78652e+07
23100	3.45257	0.00696563	0.105855	0.0027299	2.15313e-05	10721.3	5.80154e+07
23200	3.47349	0.00682277	0.107827	0.00270848	2.11003e-05	10708.2	5.81617e+07
23300	3.49451	0.00668236	0.109672	0.00268652	2.06752e-05	10695.8	5.83029e+07
23400	3.51565	0.00654425	0.111382	0.00266399	2.02559e-05	10684.3	5.84377e+07
23500	3.53692	0.00640861	0.112949	0.00264091	1.98431e-05	10673.6	5.8565e+07
23600	3.55833	0.00627559	0.114366	0.00261732	1.94372e-05	10663.8	5.86836e+07
23700	3.57989	0.00614534	0.115628	0.00259325	1.90386e-05	10655	5.87925e+07
23800	3.60161	0.00601796	0.11673	0.00256873	1.86478e-05	10647.2	5.88909e+07
23900	3.62349	0.00589355	0.117668	0.0025438	1.82652e-05	10640.3	5.89777e+07
24000	3.64554	0.00577219	0.11844	0.00251849	1.78911e-05	10634.6	5.90524e+07
24100	3.66778	0.00565395	0.119043	0.00249284	1.75256e-05	10629.8	5.91142e+07
24200	3.6902	0.00553888	0.119478	0.0024669	1.71691e-05	10626.2	5.91626e+07
24300	3.71282	0.00542699	0.119745	0.00244069	1.68216e-05	10623.6	5.9197e+07
24400	3.73562	0.00531833	0.119845	0.00241427	1.64834e-05	10622.1	5.92171e+07
24500	3.75863	0.00521289	0.119781	0.00238766	1.61544e-05	10621.7	5.92226e+07
24600	3.78183	0.00511068	0.119556	0.00236092	1.58348e-05	10622.3	5.92133e+07
24700	3.80523	0.00501167	0.119174	0.00233408	1.55245e-05	10623.9	5.9189e+07
24800	3.82883	0.00491586	0.11864	0.00230717	1.52236e-05	10626.7	5.91496e+07
24900	3.85264	0.0048232	0.11796	0.00228024	1.4932e-05	10630.4	5.90953e+07
25000	3.87664	0.00473367	0.117139	0.00225332	1.46496e-05	10635.1	5.9026e+07
25100	3.90084	0.00464721	0.116185	0.00222645	1.43764e-05	10640.8	5.89419e+07
25200	3.92525	0.00456378	0.115106	0.00219967	1.41122e-05	10647.4	5.88433e+07
25300	3.94984	0.00448333	0.113907	0.002173	1.3857e-05	10654.9	5.87305e+07
25400	3.97463	0.00440579	0.112598	0.00214647	1.36105e-05	10663.4	5.86036e+07
25500	3.99961	0.00433111	0.111187	0.00212013	1.33727e-05	10672.6	5.84632e+07
25600	4.02477	0.00425921	0.109682	0.00209399	1.31433e-05	10682.8	5.83096e+07
25700	4.05011	0.00419003	0.108092	0.00206809	1.29222e-05	10693.6	5.81434e+07
25800	4.07563	0.00412349	0.106425	0.00204245	1.27092e-05	10705.3	5.79648e+07
25900	4.10133	0.00405953	0.104689	0.00201709	1.25041e-05	10717.7	5.77746e+07
26000	4.12719	0.00399807	0.102893	0.00199205	1.23066e-05	10730.7	5.75732e+07
26100	4.15321	0.00393904	0.101045	0.00196733	1.21167e-05	10744.4	5.73611e+07
26200	4.17939	0.00388235	0.0991534	0.00194296	1.19341e-05	10758.7	5.7139e+07
26300	4.20572	0.00382794	0.0972255	0.00191896	1.17585e-05	10773.6	5.69073e+07
26400	4.2322	0.00377573	0.0952689	0.00189534	1.15898e-05	10789.1	5.66668e+07
26500	4.25882	0.00372563	0.093291	0.00187211	1.14276e-05	10805	5.6418e+07
26600	4.28557	0.00367758	0.0912984	0.0018493	1.12719e-05	10821.4	5.61615e+07
26700	4.31356	0.00363158	0.0892999	0.00182698	1.11227e-05	10839.4	5.58952e+07
26800	4.34208	0.00358749	0.0873005	0.00180511	1.09795e-05	10858.3	5.56216e+07
26900	4.37073	0.00354521	0.0853053	0.00178368	1.08421e-05	10877.5	5.53421e+07
27000	4.39951	0.00350467	0.0833198	0.00176269	1.07101e-05	10897	5.50574e+07
27100	4.42842	0.00346579	0.081349	0.00174216	1.05834e-05	10916.9	5.47679e+07
27200	4.45744	0.00342851	0.0793978	0.00172207	1.04619e-05	10936.9	5.44742e+07
27300	4.48657	0.00339276	0.0774704	0.00170245	1.03452e-05	10957.2	5.41769e+07
27400	4.5158	0.00335847	0.0755709	0.00168329	1.02332e-05	10977.7	5.38764e+07
27500	4.54513	0.00332567	0.0737124	0.00166493	1.0126e-05	10998.4	5.35731e+07
27600	4.57456	0.00329409	0.071879	0.00164669	1.00228e-05	11019.2	5.32677e+07
27700	4.60406	0.0032649	0.0700834	0.00162917	9.92671e-06	11040	5.29606e+07
27800	4.63365	0.00323704	0.0683283	0.00161215	9.83489e-06	11061	5.26522e+07
27900	4.66331	0.00321031	0.066616	0.0015956	9.7468e-06	11081.9	5.2343e+07
28000	4.69303	0.00318466	0.0649487	0.00157951	9.66225e-06	11102.9	5.20333e+07
28100	4.72281	0.00316003	0.0633282	0.00156388	9.58104e-06	11123.9	5.17236e+07
28200	4.75264	0.00313635	0.0617562	0.0015487	9.503e-06	11144.8	5.14142e+07
28300	4.78252	0.00311357	0.0602338	0.00153397	9.42795e-06	11165.6	5.11055e+07
28400	4.81244	0.00309163	0.0587624	0.00151968	9.3557e-06	11186.4	5.07979e+07
28500	4.84239	0.00307046	0.0573427	0.00150582	9.28609e-06	11207	5.04917e+07
28600	4.87236	0.00305003	0.0559756	0.00149238	9.21893e-06	11227.4	5.01872e+07
28700	4.90235	0.00303026	0.0546616	0.00147935	9.15408e-06	11247.6	4.98847e+07
28800	4.93236	0.00301112	0.0534011	0.00146673	9.09136e-06	11267.7	4.95845e+07
28900	4.96238	0.00299254	0.0521943	0.0014545	9.03062e-06	11287.5	4.92869e+07
29000	4.99239	0.00297494	0.0510884	0.00144399	8.97337e-06	11307.1	4.89919e+07
29100	5.0224	0.00295733	0.049988	0.00143245	8.91607e-06	11326.3	4.87001e+07
29200	5.05239	0.00294015	0.0489414	0.00142128	8.86029e-06	11345.3	4.84116e+07
29300	5.08237	0.00292335	0.0479482	0.00141044	8.8059e-06	11364	4.81265e+07
29400	5.11232	0.00290688	0.0470081	0.00139995	8.75276e-06	11382.3	4.78451e+07
29500	5.14225	0.00289089	0.0461262	0.00138987	8.70127e-06	11400.2	4.75675e+07
29600	5.17213	0.00287526	0.0452969	0.00138008	8.65102e-06	11417.8	4.72939e+07
29700	5.20198	0.00285987	0.0445197	0.00137059	8.60171e-06	11435	4.70245e+07
29800	5.23178	0.00284473	0.0437993	0.00136153	8.5534e-06	11451.7	4.67593e+07
29900	5.26153	0.0028297	0.0431242	0.0013526	8.50562e-06	11468.1	4.64985e+07
30000	5.29122	0.00281481	0.042499	0.00134394	8.45846e-06	11483.9	4.62422e+07
