# Supplementary material for: Cross-Code Verification for Improved Thermophysical Properties of Argon, Krypton and Xenon Plasmas
Source: Entropy (Basel). 2026 Jul 22;28(7):830. doi: 10.3390/e28070830 (PMC13409251; doi:10.3390/e28070830)
Supplement: Supplementary file 1 [file entropy-28-00830-s001.zip › Ar_Kr_Xe_Data/Transport Properties/Krypton/Phenomenological/TP_Kr Transport 5 atm.csv]

Th [K]	λₑ [W/(m·K)]	λₕ [W/(m·K)]	λᵣ [W/(m·K)]	λint [W/(m·K)]	μ [Pa·s]	σ [S/m]	HeatExchange[J]
300	2.01447e-24	0.00938246	1.07554e-22	2.98699e-16	2.52233e-05	2.49567e-19	2.64925e-15
400	3.83712e-24	0.012164	1.11262e-22	-2.04477e-16	3.27292e-05	3.08247e-19	1.4293e-15
500	7.31184e-24	0.0146604	1.14266e-22	3.94798e-17	3.94826e-05	4.22644e-19	9.27556e-16
600	1.28552e-23	0.0169455	1.1601e-22	-1.85905e-16	4.56746e-05	6.03918e-19	6.61953e-16
700	1.96171e-23	0.0190736	1.18865e-22	-3.15991e-16	5.14477e-05	8.53212e-19	4.99738e-16
800	2.56881e-23	0.0210695	1.18218e-22	3.38914e-16	5.68638e-05	1.1462e-18	3.91329e-16
900	3.02021e-23	0.0229584	1.15865e-22	-7.78704e-17	6.19895e-05	1.47268e-18	3.14394e-16
1000	3.35931e-23	0.0247595	1.17747e-22	-5.88827e-17	6.68759e-05	1.84878e-18	2.57534e-16
1100	3.66617e-23	0.0264869	1.21564e-22	5.09352e-16	7.1561e-05	2.29147e-18	2.143e-16
1200	3.982e-23	0.0281516	1.20488e-22	1.39198e-16	7.60746e-05	2.7979e-18	1.80763e-16
1300	4.33125e-23	0.0297625	1.15942e-22	2.08439e-16	8.04411e-05	3.34975e-18	1.54361e-16
1400	5.65743e-23	0.0313266	1.20763e-22	2.19758e-16	8.46799e-05	4.68761e-18	1.60065e-16
1500	1.36042e-22	0.0328495	1.02341e-20	7.88048e-17	8.8806e-05	1.173e-17	3.09105e-16
1600	9.61801e-18	0.0343354	2.51209e-22	4.71322e-17	9.28313e-05	8.39399e-13	1.77747e-11
1700	3.75377e-21	0.0357881	1.93389e-17	-7.37801e-17	9.67656e-05	3.23683e-16	5.72454e-15
1800	5.40262e-14	0.0372104	2.45247e-21	2.62409e-16	0.000100617	4.51583e-09	6.90723e-08
1900	1.07711e-18	0.0386051	4.25761e-15	-1.65986e-16	0.000104393	8.62345e-14	1.17282e-12
2000	1.38899e-13	0.0399744	8.83319e-18	1.24023e-16	0.0001081	1.05791e-08	1.30906e-07
2100	4.69893e-15	0.0413202	1.34115e-14	1.99882e-16	0.000111742	3.39619e-10	3.89688e-09
2200	1.89448e-13	0.0426444	1.19715e-14	-4.48919e-16	0.000115326	1.30065e-08	1.40513e-07
2300	7.71567e-13	0.0439483	7.74803e-14	-9.21898e-15	0.000118854	5.05034e-08	5.19782e-07
2400	3.57722e-12	0.0452334	3.354e-13	3.94435e-16	0.000122331	2.24205e-07	2.22273e-06
2500	1.46071e-11	0.0465008	1.29694e-12	4.75655e-16	0.00012576	8.82463e-07	8.48094e-06
2600	5.3508e-11	0.0477517	4.52028e-12	3.09854e-16	0.000129144	3.13563e-06	2.93874e-05
2700	1.7793e-10	0.0489868	1.43653e-11	5.9191e-16	0.000132485	1.01734e-05	9.35002e-05
2800	5.4263e-10	0.0502072	4.20405e-11	1.83906e-15	0.000135785	3.04369e-05	0.000275653
2900	1.53124e-09	0.0514136	1.1427e-10	6.71508e-15	0.000139048	8.46941e-05	0.000758764
3000	4.02919e-09	0.0526067	2.90614e-10	4.5816e-14	0.000142274	0.000220752	0.00196314
3100	9.95314e-09	0.0537872	6.96018e-10	-3.6571e-16	0.000145466	0.000542308	0.00480145
3200	2.32192e-08	0.0549556	1.57866e-09	1.71924e-13	0.000148625	0.00126226	0.0111573
3300	5.14222e-08	0.0561125	3.40778e-09	3.84996e-13	0.000151753	0.00279578	0.0247458
3400	1.08615e-07	0.0572584	7.03179e-09	9.03572e-13	0.000154852	0.00592109	0.0525544
3500	2.19709e-07	0.0583938	1.39236e-08	1.82668e-12	0.000157921	0.0120312	0.107259
3600	4.27152e-07	0.0595191	2.65473e-08	3.98278e-12	0.000160963	0.0235248	0.211043
3700	8.00713e-07	0.0606347	4.88884e-08	8.31565e-12	0.000163979	0.0443839	0.401474
3800	1.45135e-06	0.0617411	8.71968e-08	1.66151e-11	0.000166969	0.0809994	0.740261
3900	2.55028e-06	0.0628385	1.50999e-07	3.25153e-11	0.000169936	0.143304	1.32597
4000	4.35445e-06	0.0639272	2.5444e-07	6.15863e-11	0.000172878	0.246267	2.31201
4100	7.23967e-06	0.0650077	4.1803e-07	1.1392e-10	0.000175799	0.411804	3.93139
4200	1.17426e-05	0.0660801	6.70849e-07	2.04506e-10	0.000178697	0.671127	6.53016
4300	1.86128e-05	0.0671448	1.0533e-06	3.61193e-10	0.000181574	1.06751	10.6116
4400	2.8875e-05	0.0682019	1.62044e-06	6.24178e-10	0.000184431	1.65897	16.8954
4500	4.38998e-05	0.0692518	2.44604e-06	1.05413e-09	0.000187269	2.52181	26.3907
4600	6.54833e-05	0.0702947	3.62728e-06	1.74827e-09	0.000190087	3.75204	40.4952
4700	9.59406e-05	0.0713307	5.29029e-06	2.84943e-09	0.000192886	5.46813	61.1117
4800	0.000138186	0.0723602	7.59648e-06	4.56686e-09	0.000195668	7.80643	90.8097
4900	0.000195853	0.0733832	1.07497e-05	7.20665e-09	0.000198432	10.9297	132.976
5000	0.000273368	0.0743999	1.5004e-05	1.12034e-08	0.00020118	15.0105	192.074
5100	0.000376049	0.0754107	2.06732e-05	1.71737e-08	0.000203911	20.2284	273.902
5200	0.000510159	0.0764155	2.81395e-05	2.5975e-08	0.000206626	26.7574	385.94
5300	0.000682839	0.0774146	3.78649e-05	3.87943e-08	0.000209325	34.7358	537.799
5400	0.000902308	0.0784081	5.04019e-05	5.72535e-08	0.000212009	44.2959	741.638
5500	0.00117813	0.0793961	6.64056e-05	8.35435e-08	0.000214679	55.6025	1012.61
5600	0.00151986	0.0803789	8.66463e-05	1.20599e-07	0.000217334	68.6405	1370.19
5700	0.00193785	0.0813564	0.000112023	1.72314e-07	0.000219975	83.4033	1838.67
5800	0.0024427	0.082329	0.000143575	2.43813e-07	0.000222603	99.848	2448.49
5900	0.00304491	0.0832966	0.0001825	3.41787e-07	0.000225217	117.909	3237.61
6000	0.00375459	0.0842594	0.000230164	4.74885e-07	0.000227818	137.515	4253.39
6100	0.00458399	0.0852174	0.000288119	6.54226e-07	0.000230406	158.832	5552.67
6200	0.00554525	0.0861709	0.000358115	8.9398e-07	0.000232982	182.004	7205.05
6300	0.00664427	0.0871199	0.000442118	1.21208e-06	0.000235545	206.769	9300.57
6400	0.00789628	0.0880645	0.000542319	1.63105e-06	0.000238097	233.549	11941.5
6500	0.0093057	0.0890047	0.000661155	2.17901e-06	0.000240637	262.167	15261.2
6600	0.0108771	0.0899407	0.000801316	2.89082e-06	0.000243165	292.598	19421.8
6700	0.0126159	0.0908725	0.000965765	3.8094e-06	0.000245682	324.94	24619.7
6800	0.014554	0.0918001	0.00115774	4.98729e-06	0.000248188	360.24	31056.1
6900	0.016677	0.0927237	0.00138079	6.48834e-06	0.000250682	397.742	39035.9
7000	0.0189963	0.0936432	0.00163959	8.38999e-06	0.000253166	437.646	48933.5
7100	0.0215097	0.0945587	0.00193757	1.07847e-05	0.000255639	479.897	61140.3
7200	0.0242223	0.09547	0.00227922	1.37832e-05	0.0002581	524.572	76153.5
7300	0.0271397	0.0963773	0.00266938	1.75168e-05	0.00026055	571.716	94570.9
7400	0.0303149	0.0972804	0.00311272	2.21388e-05	0.000262989	622.381	116930
7500	0.0337439	0.0981791	0.00361584	2.78364e-05	0.000265417	676.148	144132
7600	0.0374164	0.0990734	0.00418404	3.48165e-05	0.000267832	732.555	177163
7700	0.0413435	0.099963	0.00482357	4.33241e-05	0.000270234	791.594	217161
7800	0.0455362	0.100848	0.00554069	0.000256052	0.000272622	853.2	265438
7900	0.050055	0.101727	0.00634306	6.18534e-05	0.000274996	918.125	323355
8000	0.0549564	0.1026	0.00723761	7.56786e-05	0.000277355	986.927	392303
8100	0.0601877	0.103467	0.0082317	9.21686e-05	0.000279696	1058.3	474623
8200	0.0657687	0.104327	0.00933393	0.000111747	0.000282018	1132.19	572691
8300	0.0717148	0.105179	0.010552	0.000134885	0.000284318	1208.47	689119
8400	0.078047	0.106022	0.0118952	0.000162108	0.000286594	1287.05	827013
8500	0.0847821	0.106854	0.0133717	0.000219538	0.000288843	1367.79	989788
8600	0.0919412	0.107675	0.0149915	0.000230783	0.00029106	1450.61	1.18145e+06
8700	0.0995424	0.108482	0.0167636	0.000273874	0.000293242	1535.36	1.40641e+06
8800	0.107608	0.109274	0.0186977	0.00039279	0.000295384	1621.97	1.6696e+06
8900	0.116516	0.11005	0.0208036	0.00020748	0.000297487	1715.63	1.96935e+06
9000	0.125965	0.110808	0.0230916	0.000465186	0.000299539	1811.36	2.31671e+06
9100	0.135973	0.111543	0.0255721	0.00140538	0.000301535	1909.04	2.71801e+06
9200	0.146557	0.112253	0.0282548	0.00029192	0.000303467	2008.57	3.18038e+06
9300	0.157735	0.112933	0.03115	0.000720442	0.000305326	2109.83	3.7115e+06
9400	0.169523	0.113581	0.0342695	0.00193522	0.000307102	2212.75	4.31994e+06
9500	0.181934	0.114192	0.037621	0.000557433	0.000308787	2317.21	5.01487e+06
9600	0.194982	0.114761	0.0412151	0.000819818	0.000310368	2423.13	5.80638e+06
9700	0.208678	0.115282	0.0450629	0.00109181	0.000311833	2530.44	6.70536e+06
9800	0.22303	0.11575	0.0491743	0.00235663	0.000313169	2639.03	7.72342e+06
9900	0.238046	0.116158	0.053558	0.00121425	0.000314363	2748.85	8.8731e+06
10000	0.253731	0.1165	0.058218	0.00176437	0.000315399	2859.81	1.01676e+07
10100	0.27009	0.116769	0.0631679	0.0017021	0.000316261	2971.85	1.16211e+07
10200	0.287122	0.116958	0.0684174	0.00169918	0.000316934	3084.91	1.32485e+07
10300	0.304828	0.117058	0.0739616	0.00209305	0.000317402	3198.93	1.50652e+07
10400	0.323206	0.117062	0.0798217	0.00627313	0.000317646	3313.86	1.70876e+07
10500	0.34225	0.116962	0.0859853	0.00309524	0.00031765	3429.65	1.93323e+07
10600	0.361955	0.11675	0.0924662	0.00278252	0.000317396	3546.25	2.18164e+07
10700	0.382313	0.116418	0.0992793	-0.000486678	0.000316869	3663.6	2.45576e+07
10800	0.403315	0.11596	0.106382	0.00329843	0.000316052	3781.67	2.75738e+07
10900	0.42495	0.115368	0.113816	0.00356665	0.000314931	3900.4	3.08825e+07
11000	0.447205	0.114636	0.121562	0.00383653	0.00031349	4019.76	3.45013e+07
11100	0.470067	0.11376	0.129616	0.0055072	0.000311718	4139.69	3.84472e+07
11200	0.49352	0.112736	0.137964	0.00448898	0.000309605	4260.15	4.27368e+07
11300	0.517549	0.111559	0.146603	0.00483528	0.000307143	4381.11	4.73859e+07
11400	0.542199	0.110233	0.155528	0.00509568	0.00030433	4503.02	5.24032e+07
11500	0.568211	0.10879	0.164712	0.00541475	0.000301235	4632	5.77039e+07
11600	0.594809	0.107201	0.174192	0.00724267	0.000297789	4761.48	6.33859e+07
11700	0.621975	0.105467	0.183793	0.00748018	0.000293995	4891.42	6.94576e+07
11800	0.64969	0.103595	0.193643	0.00636716	0.000289858	5021.75	7.59261e+07
11900	0.677928	0.101591	0.203673	0.0101478	0.000285389	5152.38	8.27931e+07
12000	0.70667	0.0994633	0.213815	0.0070907	0.000280598	5283.26	9.00606e+07
12100	0.735893	0.0972207	0.224073	0.00745779	0.000275502	5414.33	9.77266e+07
12200	0.765574	0.0948745	0.234398	0.00782244	0.000270117	5545.53	1.05786e+08
12300	0.795698	0.0924354	0.24477	0.00808672	0.000264463	5676.81	1.14233e+08
12400	0.826236	0.0899168	0.255132	0.00832603	0.000258565	5808.09	1.23055e+08
12500	0.857153	0.0873341	0.2654	0.00866508	0.000252451	5939.25	1.32229e+08
12600	0.888433	0.0846998	0.275551	0.00899494	0.000246147	6070.25	1.41739e+08
12700	0.920057	0.0820269	0.285551	0.0092482	0.000239678	6201.05	1.51567e+08
12800	0.951997	0.07933	0.29535	0.011976	0.000233076	6331.57	1.61681e+08
12900	0.984252	0.0766186	0.30492	0.00947189	0.00022636	6461.85	1.7207e+08
13000	1.01674	0.0739155	0.314059	0.00973994	0.000219585	6591.54	1.82657e+08
13100	1.04947	0.0712279	0.322794	0.00999358	0.000212768	6720.71	1.93426e+08
13200	1.08241	0.0685669	0.331073	0.0102128	0.000205935	6849.3	2.04338e+08
13300	1.11554	0.065944	0.338819	0.0104355	0.000199119	6977.22	2.15346e+08
13400	1.14883	0.0633685	0.345981	0.0106419	0.000192344	7104.41	2.26406e+08
13500	1.18227	0.0608487	0.352503	0.0108314	0.000185636	7230.8	2.37469e+08
13600	1.21612	0.0584003	0.358331	0.0110039	0.000179036	7358.04	2.48422e+08
13700	1.25005	0.0560201	0.363417	0.0111587	0.000172544	7484.17	2.59284e+08
13800	1.28402	0.0537132	0.367716	0.0112956	0.000166179	7609.09	2.7001e+08
13900	1.31806	0.0514754	0.371398	0.0111605	0.000159935	7732.99	2.80604e+08
14000	1.35203	0.0493254	0.374048	0.0112342	0.000153868	7855.28	2.90927e+08
14100	1.38597	0.0472584	0.375819	0.0112902	0.000147972	7976.13	3.00978e+08
14200	1.4199	0.0452697	0.376861	0.0111549	0.00014224	8095.72	3.10758e+08
14300	1.45368	0.0433736	0.376812	0.0111996	0.000136717	8213.48	3.20138e+08
14400	1.48737	0.0415633	0.375852	0.0112284	0.000131392	8329.62	3.29127e+08
14500	1.52093	0.0398383	0.373989	0.0112416	0.000126269	8444.08	3.37693e+08
14600	1.55435	0.0381977	0.37124	0.0112399	0.000121351	8556.81	3.45807e+08
14700	1.58761	0.0366402	0.36763	0.0112238	0.00011664	8667.77	3.53446e+08
14800	1.62069	0.0351639	0.363194	0.011194	0.000112137	8776.93	3.60588e+08
14900	1.65359	0.0337669	0.357971	0.0111511	0.000107839	8884.25	3.67219e+08
15000	1.68634	0.0324474	0.35201	0.0110959	0.000103747	8989.96	3.73315e+08
15100	1.71933	0.0312081	0.345364	0.0110293	9.98714e-05	9095.92	3.78782e+08
15200	1.75217	0.0300409	0.338093	0.0109518	9.61939e-05	9200.31	3.837e+08
15300	1.78486	0.028943	0.330258	0.0108644	9.271e-05	9303.1	3.88072e+08
15400	1.81739	0.0279116	0.321926	0.0107678	8.94145e-05	9404.3	3.91904e+08
15500	1.84977	0.0269437	0.313163	0.0106628	8.63014e-05	9503.9	3.95203e+08
15600	1.88198	0.0260364	0.304039	0.0105501	8.33648e-05	9601.9	3.97983e+08
15700	1.91402	0.0251868	0.29462	0.0104306	8.05981e-05	9698.3	4.00258e+08
15800	1.9459	0.024392	0.284973	0.010305	7.79947e-05	9793.12	4.02046e+08
15900	1.9776	0.0236493	0.275162	0.010174	7.5548e-05	9886.35	4.03365e+08
16000	2.00914	0.0229558	0.26525	0.0100383	7.3251e-05	9978.02	4.04238e+08
16100	2.04051	0.022309	0.255293	0.00989859	7.1097e-05	10068.1	4.04686e+08
16200	2.07171	0.0217061	0.245347	0.00975556	6.90793e-05	10156.7	4.04734e+08
16300	2.10275	0.0211449	0.23546	0.0096098	6.71911e-05	10243.8	4.04404e+08
16400	2.13363	0.0206227	0.225679	0.0094619	6.54259e-05	10329.3	4.03723e+08
16500	2.16434	0.0201374	0.216043	0.00931241	6.37773e-05	10413.4	4.02713e+08
16600	2.1949	0.0196867	0.20659	0.00916184	6.22391e-05	10496	4.014e+08
16700	2.22531	0.0192685	0.197348	0.00901069	6.08052e-05	10577.1	3.99808e+08
16800	2.25556	0.0188809	0.188347	0.00885941	5.94697e-05	10656.9	3.9796e+08
16900	2.28567	0.0185218	0.179607	0.00870841	5.8227e-05	10735.2	3.9588e+08
17000	2.31563	0.0181896	0.171147	0.00855808	5.70718e-05	10812.1	3.9359e+08
17100	2.34546	0.0178824	0.162981	0.00840878	5.59987e-05	10887.6	3.9111e+08
17200	2.37514	0.0175986	0.155122	0.00826084	5.50028e-05	10961.8	3.88463e+08
17300	2.40469	0.0173366	0.147575	0.00811457	5.40793e-05	11034.6	3.85666e+08
17400	2.43411	0.0170951	0.140346	0.00797022	5.32237e-05	11106.1	3.8274e+08
17500	2.46341	0.0168726	0.133438	0.00782806	5.24317e-05	11176.3	3.797e+08
17600	2.49258	0.0166677	0.126851	0.0076883	5.1699e-05	11245.1	3.76565e+08
17700	2.52162	0.0164793	0.120584	0.00755115	5.10217e-05	11312.6	3.73349e+08
17800	2.55054	0.0163061	0.114632	0.0074168	5.03961e-05	11378.8	3.70067e+08
17900	2.57935	0.016147	0.108992	0.0072854	4.98186e-05	11443.6	3.66734e+08
18000	2.60992	0.0160123	0.103658	0.00715784	4.93173e-05	11514.4	3.63111e+08
18100	2.64163	0.0159104	0.0984244	0.00715311	4.89235e-05	11588.4	3.59188e+08
18200	2.67345	0.0158066	0.0936887	0.00702973	4.85242e-05	11662	3.55364e+08
18300	2.70523	0.0157145	0.0892143	0.00692394	4.8166e-05	11734.3	3.51528e+08
18400	2.737	0.0156302	0.0850398	0.00680741	4.78351e-05	11805.4	3.47717e+08
18500	2.76873	0.0155542	0.0811332	0.00669462	4.75342e-05	11875.4	3.43926e+08
18600	2.80029	0.0154981	0.0773312	0.0066843	4.73021e-05	11943.4	3.40076e+08
18700	2.83187	0.0154429	0.0738645	0.00662631	4.70748e-05	12010.5	3.36309e+08
18800	2.86349	0.0153874	0.0707211	0.00652102	4.68484e-05	12076.5	3.32635e+08
18900	2.89505	0.0153372	0.0678123	0.00641973	4.6642e-05	12141.2	3.29012e+08
19000	2.92656	0.0152917	0.0651306	0.00632244	4.64535e-05	12204.4	3.25447e+08
19100	2.958	0.0152501	0.0626683	0.00622917	4.62807e-05	12266.1	3.21947e+08
19200	2.98937	0.0152117	0.0604183	0.00613992	4.61213e-05	12326.3	3.18516e+08
19300	3.02066	0.015176	0.0583736	0.00605467	4.59735e-05	12384.8	3.15159e+08
19400	3.05187	0.0151423	0.0565279	0.0059734	4.58351e-05	12441.7	3.11882e+08
19500	3.08297	0.01511	0.0548749	0.00589609	4.57043e-05	12496.8	3.08688e+08
19600	3.11397	0.0150784	0.053409	0.00582268	4.55792e-05	12550.2	3.05581e+08
19700	3.14486	0.0150471	0.0521247	0.00575315	4.54579e-05	12601.6	3.02565e+08
19800	3.17562	0.0150153	0.051017	0.00568742	4.53387e-05	12651.1	2.99644e+08
19900	3.20626	0.0149832	0.0500858	0.00562548	4.52211e-05	12698.8	2.96814e+08
20000	3.23683	0.0149508	0.0493343	0.00556733	4.51054e-05	12744.9	2.94068e+08
20100	3.26725	0.0149168	0.0487486	0.0055128	4.49874e-05	12789	2.91422e+08
20200	3.29752	0.0148805	0.0483253	0.00546179	4.48657e-05	12831	2.88878e+08
20300	3.32762	0.0148417	0.048061	0.00541422	4.47389e-05	12870.8	2.86438e+08
20400	3.35755	0.0147998	0.0479525	0.00536997	4.46054e-05	12908.5	2.84105e+08
20500	3.38729	0.0147543	0.0479971	0.00532894	4.44641e-05	12943.8	2.81879e+08
20600	3.41684	0.0147051	0.0481919	0.005291	4.43136e-05	12976.9	2.79763e+08
20700	3.44619	0.0146516	0.0485345	0.00525603	4.41529e-05	13007.6	2.77756e+08
20800	3.47533	0.0145936	0.0490222	0.00522388	4.39807e-05	13035.9	2.7586e+08
20900	3.50425	0.0145307	0.0496526	0.00519443	4.37962e-05	13061.8	2.74076e+08
21000	3.53293	0.0144626	0.0504232	0.00516751	4.35984e-05	13085.2	2.72403e+08
21100	3.56139	0.0143893	0.0513315	0.00514297	4.33865e-05	13106.2	2.70843e+08
21200	3.58959	0.0143103	0.0523749	0.00512066	4.31597e-05	13124.7	2.69396e+08
21300	3.61755	0.0142257	0.0535508	0.0051004	4.29175e-05	13140.7	2.6806e+08
21400	3.64525	0.0141351	0.0548562	0.00508203	4.26593e-05	13154.3	2.66835e+08
21500	3.6727	0.0140387	0.0562881	0.00506538	4.23848e-05	13165.5	2.65722e+08
21600	3.69986	0.0139375	0.0578413	0.00505553	4.20979e-05	13174.1	2.64712e+08
21700	3.72678	0.013829	0.0595165	0.00504163	4.17898e-05	13180.5	2.63817e+08
21800	3.75343	0.0137146	0.0613074	0.00502893	4.14649e-05	13184.5	2.63028e+08
21900	3.77982	0.0135942	0.0632097	0.00501725	4.11231e-05	13186.2	2.62344e+08
22000	3.80595	0.0134681	0.0652189	0.0050064	4.07647e-05	13185.8	2.61764e+08
22100	3.83182	0.0133364	0.06733	0.00499623	4.03898e-05	13183.2	2.61284e+08
22200	3.85743	0.0131991	0.0695376	0.00498656	3.9999e-05	13178.5	2.60902e+08
22300	3.88279	0.0130567	0.0718357	0.00497723	3.95927e-05	13171.9	2.60615e+08
22400	3.90791	0.0129092	0.0742182	0.00496807	3.91714e-05	13163.5	2.6042e+08
22500	3.9328	0.012757	0.0766782	0.00495893	3.87358e-05	13153.2	2.60313e+08
22600	3.95746	0.0126003	0.0792087	0.00494968	3.82867e-05	13141.4	2.60292e+08
22700	3.9819	0.0124396	0.0818019	0.00494016	3.78248e-05	13128	2.60351e+08
22800	4.00614	0.012275	0.0844498	0.00493025	3.73512e-05	13113.3	2.60487e+08
22900	4.03018	0.0121071	0.0871441	0.00491983	3.68666e-05	13097.2	2.60696e+08
23000	4.05405	0.0119361	0.0898757	0.00490878	3.63721e-05	13080.1	2.60973e+08
23100	4.07775	0.0117624	0.0926356	0.004897	3.58687e-05	13061.9	2.61313e+08
23200	4.1013	0.0115865	0.0954142	0.0048844	3.53574e-05	13042.8	2.61711e+08
23300	4.12472	0.0114086	0.0982017	0.00487089	3.48394e-05	13023	2.62163e+08
23400	4.14801	0.0112292	0.100988	0.0048564	3.43156e-05	13002.5	2.62664e+08
23500	4.1712	0.0110487	0.103763	0.00484087	3.37872e-05	12981.6	2.63207e+08
23600	4.19447	0.0108694	0.106546	0.00482477	3.32607e-05	12961.4	2.63757e+08
23700	4.21785	0.0106917	0.109327	0.00480812	3.27375e-05	12942.1	2.64305e+08
23800	4.2412	0.0105141	0.11207	0.00479036	3.22129e-05	12922.9	2.64876e+08
23900	4.26453	0.0103367	0.114763	0.00477147	3.16879e-05	12903.7	2.65466e+08
24000	4.28786	0.01016	0.117396	0.00475143	3.11635e-05	12884.7	2.66069e+08
24100	4.3112	0.00998417	0.119959	0.00473023	3.06406e-05	12865.9	2.6668e+08
24200	4.33456	0.00980957	0.122441	0.00470786	3.01199e-05	12847.5	2.67294e+08
24300	4.35798	0.00963563	0.124823	0.00468177	2.95994e-05	12829.6	2.6791e+08
24400	4.38144	0.00946421	0.127117	0.00465716	2.90857e-05	12812.2	2.68515e+08
24500	4.40497	0.00929471	0.129304	0.00463141	2.85765e-05	12795.4	2.69109e+08
24600	4.42858	0.00912736	0.131376	0.00460455	2.80726e-05	12779.3	2.69687e+08
24700	4.45228	0.00896232	0.133325	0.0045766	2.75745e-05	12763.8	2.70245e+08
24800	4.47608	0.00879979	0.135143	0.0045476	2.70828e-05	12749.2	2.70779e+08
24900	4.49999	0.00863991	0.136826	0.00451758	2.6598e-05	12735.3	2.71284e+08
25000	4.52402	0.00848281	0.138366	0.00448659	2.61205e-05	12722.4	2.71758e+08
25100	4.54818	0.00832863	0.13976	0.00445467	2.56508e-05	12710.3	2.72198e+08
25200	4.57248	0.00817746	0.141003	0.00442187	2.51893e-05	12699.1	2.72599e+08
25300	4.59692	0.00802939	0.142092	0.00438823	2.47362e-05	12688.9	2.72959e+08
25400	4.62152	0.00788449	0.143024	0.00435381	2.42919e-05	12679.6	2.73275e+08
25500	4.64627	0.00774285	0.143798	0.00431866	2.38566e-05	12671.4	2.73546e+08
25600	4.67118	0.0076045	0.144413	0.00428284	2.34306e-05	12664.1	2.73769e+08
25700	4.69626	0.00746948	0.144869	0.00424639	2.30139e-05	12657.9	2.73942e+08
25800	4.7215	0.00733781	0.145166	0.00420938	2.26068e-05	12652.6	2.74065e+08
25900	4.74691	0.00720951	0.145305	0.00417187	2.22092e-05	12648.3	2.74135e+08
26000	4.7725	0.00708457	0.145289	0.00413389	2.18213e-05	12645	2.74152e+08
26100	4.79826	0.00696299	0.14512	0.00409552	2.14431e-05	12642.7	2.74115e+08
26200	4.8242	0.00684476	0.144802	0.0040568	2.10747e-05	12641.4	2.74024e+08
26300	4.8503	0.00672987	0.144339	0.00401779	2.07159e-05	12641	2.73878e+08
26400	4.87659	0.00661827	0.143734	0.00397855	2.03668e-05	12641.5	2.73678e+08
26500	4.90304	0.00650995	0.142994	0.00393912	2.00274e-05	12643	2.73424e+08
26600	4.92967	0.00640485	0.142123	0.00389955	1.96974e-05	12645.4	2.73116e+08
26700	4.95647	0.00630294	0.141128	0.00385991	1.93769e-05	12648.6	2.72755e+08
26800	4.98343	0.00620416	0.140014	0.00382022	1.90658e-05	12652.7	2.72342e+08
26900	5.01056	0.00610846	0.138789	0.00378055	1.87638e-05	12657.6	2.71877e+08
27000	5.03785	0.00601579	0.137458	0.00374093	1.84709e-05	12663.3	2.71362e+08
27100	5.06529	0.00592654	0.136053	0.00370269	1.81887e-05	12669.8	2.70796e+08
27200	5.0929	0.00583972	0.134533	0.00366328	1.79134e-05	12677	2.70184e+08
27300	5.12494	0.00575888	0.133043	0.0036266	1.76568e-05	12693.9	2.69321e+08
27400	5.15724	0.00568065	0.131475	0.00359011	1.74082e-05	12711.7	2.68411e+08
27500	5.18975	0.00560494	0.129833	0.0035538	1.71672e-05	12730.1	2.67459e+08
27600	5.22246	0.00553167	0.128126	0.00351771	1.69337e-05	12749.2	2.66468e+08
27700	5.25537	0.00546079	0.12636	0.00348187	1.67075e-05	12768.9	2.65439e+08
27800	5.28847	0.00539224	0.124541	0.0034463	1.64884e-05	12789.2	2.64373e+08
27900	5.32175	0.00532594	0.122676	0.00341103	1.62763e-05	12810.1	2.63274e+08
28000	5.35521	0.00526185	0.120773	0.0033761	1.60711e-05	12831.5	2.62143e+08
28100	5.38885	0.00519988	0.118836	0.00334151	1.58724e-05	12853.3	2.60982e+08
28200	5.42266	0.00513998	0.116873	0.0033073	1.56801e-05	12875.7	2.59793e+08
28300	5.45663	0.00508207	0.114888	0.00327349	1.54941e-05	12898.4	2.58579e+08
28400	5.49076	0.0050261	0.112889	0.00324008	1.53141e-05	12921.6	2.57341e+08
28500	5.52504	0.004972	0.11088	0.00320711	1.51399e-05	12945.1	2.56081e+08
28600	5.55946	0.0049197	0.108867	0.00317458	1.49715e-05	12968.9	2.54801e+08
28700	5.59403	0.00486914	0.106854	0.00314251	1.48085e-05	12993	2.53504e+08
28800	5.62872	0.00482025	0.104846	0.0031109	1.46508e-05	13017.4	2.52191e+08
28900	5.66354	0.00477297	0.102848	0.00307977	1.44982e-05	13042	2.50865e+08
29000	5.69847	0.00472724	0.100864	0.00304914	1.43505e-05	13066.8	2.49526e+08
29100	5.73352	0.004683	0.0988976	0.00301899	1.42075e-05	13091.8	2.48178e+08
29200	5.76867	0.00464018	0.0969525	0.00298935	1.40691e-05	13116.9	2.46821e+08
29300	5.80391	0.00459872	0.0950321	0.0029602	1.39351e-05	13142.1	2.45458e+08
29400	5.83924	0.00455857	0.0931397	0.00293157	1.38053e-05	13167.3	2.4409e+08
29500	5.87466	0.00451966	0.091278	0.00290344	1.36795e-05	13192.6	2.42719e+08
29600	5.91011	0.00448573	0.0897596	0.002886	1.35716e-05	13217.8	2.4134e+08
29700	5.94567	0.00444902	0.0879617	0.00285858	1.34529e-05	13243.1	2.39968e+08
29800	5.98128	0.0044134	0.0862019	0.00283167	1.33377e-05	13268.3	2.38597e+08
29900	6.01694	0.0043788	0.0844819	0.00280527	1.32258e-05	13293.4	2.3723e+08
30000	6.05265	0.00434516	0.0828037	0.00277938	1.31172e-05	13318.4	2.35867e+08
