# Supplementary material for: Cross-Code Verification for Improved Thermophysical Properties of Argon, Krypton and Xenon Plasmas
Source: Entropy (Basel). 2026 Jul 22;28(7):830. doi: 10.3390/e28070830 (PMC13409251; doi:10.3390/e28070830)
Supplement: Supplementary file 1 [file entropy-28-00830-s001.zip › Ar_Kr_Xe_Data/Transport Properties/Krypton/Phenomenological/TP_Kr Transport 10 atm.csv]

Th [K]	λₑ [W/(m·K)]	λₕ [W/(m·K)]	λᵣ [W/(m·K)]	λint [W/(m·K)]	μ [Pa·s]	σ [S/m]	HeatExchange[J]
300	9.7309e-25	0.00938246	5.37767e-23	2.98699e-16	2.52233e-05	1.20553e-19	5.11888e-15
400	1.88722e-24	0.012164	5.56306e-23	-2.04477e-16	3.27292e-05	1.51606e-19	2.81191e-15
500	3.62398e-24	0.0146604	5.71328e-23	3.94798e-17	3.94826e-05	2.09476e-19	1.8389e-15
600	6.39623e-24	0.0169455	5.80048e-23	-1.85905e-16	4.56746e-05	3.00485e-19	1.31744e-15
700	9.78126e-24	0.0190736	5.94324e-23	-3.15991e-16	5.14477e-05	4.25419e-19	9.96693e-16
800	1.28235e-23	0.0210695	5.91091e-23	3.38914e-16	5.68638e-05	5.72182e-19	7.81405e-16
900	1.50871e-23	0.0229584	5.79325e-23	-7.78704e-17	6.19895e-05	7.3566e-19	6.28208e-16
1000	1.67876e-23	0.0247595	5.88733e-23	-5.88827e-17	6.68759e-05	9.23897e-19	5.14794e-16
1100	1.83252e-23	0.0264869	6.07819e-23	5.09352e-16	7.1561e-05	1.14538e-18	4.28469e-16
1200	1.99065e-23	0.0281516	6.02441e-23	1.39198e-16	7.60746e-05	1.3987e-18	3.61462e-16
1300	2.1654e-23	0.0297625	5.79712e-23	2.08439e-16	8.04411e-05	1.6747e-18	3.0869e-16
1400	3.16482e-23	0.0313266	6.42372e-23	2.19758e-16	8.46799e-05	2.6223e-18	3.58168e-16
1500	5.4492e-20	0.0328495	6.79776e-23	7.88048e-17	8.8806e-05	4.69851e-15	4.95253e-13
1600	4.88264e-22	0.0343354	9.32437e-19	4.71322e-17	9.28313e-05	4.26126e-17	3.60938e-15
1700	8.2363e-16	0.0357881	4.05526e-22	1.84453e-17	9.67656e-05	7.10207e-11	5.02418e-09
1800	9.33172e-21	0.0372104	5.31836e-17	1.85678e-16	0.000100617	7.80001e-16	4.77223e-14
1900	9.44421e-14	0.0386051	8.37435e-20	-1.32947e-17	0.000104393	7.5611e-09	4.11333e-07
2000	4.17255e-17	0.0399744	1.37976e-14	-1.03107e-16	0.0001081	3.17798e-12	1.57298e-10
2100	1.00798e-13	0.0413202	3.12776e-16	-2.85095e-17	0.000111742	7.28527e-09	3.34372e-07
2200	7.17123e-14	0.0426444	1.58125e-14	-2.27904e-16	0.000115326	4.9234e-09	2.12755e-07
2300	5.51151e-13	0.0439483	5.42331e-14	-6.34847e-15	0.000118854	3.60759e-08	1.48518e-06
2400	2.52947e-12	0.0452334	2.37164e-13	-6.02463e-16	0.000122331	1.58537e-07	6.28683e-06
2500	1.03288e-11	0.0465008	9.17078e-13	5.88202e-17	0.00012576	6.23996e-07	2.39877e-05
2600	3.78359e-11	0.0477517	3.19632e-12	-2.68109e-16	0.000129144	2.21723e-06	8.31201e-05
2700	1.25816e-10	0.0489868	1.01578e-11	3.88697e-16	0.000132485	7.1937e-06	0.000264459
2800	3.83698e-10	0.0502072	2.97272e-11	1.17543e-15	0.000135785	2.15222e-05	0.000779665
2900	1.08275e-09	0.0514136	8.08012e-11	4.79722e-15	0.000139048	5.98879e-05	0.00214611
3000	2.84908e-09	0.0526067	2.05496e-10	3.75835e-14	0.000142274	0.000156096	0.00555262
3100	7.03798e-09	0.0537872	4.92162e-10	-9.95989e-15	0.000145466	0.000383472	0.0135806
3200	1.64186e-08	0.0549556	1.11629e-09	1.35772e-13	0.000148625	0.000892566	0.0315579
3300	3.63616e-08	0.0561125	2.40969e-09	3.00507e-13	0.000151753	0.00197695	0.0699921
3400	7.68047e-08	0.0572584	4.97231e-09	7.15674e-13	0.000154852	0.00418698	0.148647
3500	1.55364e-07	0.0583938	9.84567e-09	1.42733e-12	0.000157921	0.00850784	0.303377
3600	3.02062e-07	0.0595191	1.87723e-08	3.16858e-12	0.000160963	0.0166361	0.596923
3700	5.66244e-07	0.0606347	3.45707e-08	6.71784e-12	0.000163979	0.0313892	1.13554
3800	1.02641e-06	0.0617411	6.16606e-08	1.35879e-11	0.000166969	0.0572902	2.09375
3900	1.80371e-06	0.0628385	1.06779e-07	2.69631e-11	0.000169936	0.101374	3.75029
4000	3.08002e-06	0.0639272	1.79932e-07	5.17045e-11	0.000172878	0.174254	6.53891
4100	5.12153e-06	0.0650077	2.95624e-07	9.68145e-11	0.000175799	0.291497	11.1183
4200	8.30866e-06	0.0660801	4.74425e-07	1.75653e-10	0.000178697	0.475332	18.4663
4300	1.31736e-05	0.0671448	7.44914e-07	3.13679e-10	0.000181574	0.756772	30.0039
4400	2.04446e-05	0.0682019	1.14605e-06	5.47669e-10	0.000184431	1.17752	47.7627
4500	3.10978e-05	0.0692518	1.73002e-06	9.33479e-10	0.000187269	1.79297	74.5883
4600	4.64176e-05	0.0702947	2.5656e-06	1.5617e-09	0.000190087	2.67392	114.415
4700	6.8061e-05	0.0713307	3.74206e-06	2.56613e-09	0.000192886	3.90837	172.595
4800	9.81348e-05	0.0723602	5.37363e-06	4.14403e-09	0.000195668	5.60213	256.33
4900	0.000139269	0.0733832	7.60464e-06	6.58563e-09	0.000198432	7.88254	375.1
5000	0.000194713	0.0743999	1.06151e-05	1.03051e-08	0.00020118	10.8942	541.329
5100	0.000268381	0.0754107	1.46271e-05	1.58925e-08	0.000203911	14.7908	771.14
5200	0.000364923	0.0764155	1.99115e-05	2.41722e-08	0.000206626	19.7286	1085.25
5300	0.000489909	0.0774146	2.67958e-05	3.62896e-08	0.000209325	25.8848	1509.8
5400	0.000649679	0.0784081	3.56715e-05	5.38154e-08	0.000212009	33.4075	2077.98
5500	0.000851356	0.0793961	4.70033e-05	7.88772e-08	0.000214679	42.4111	2831.49
5600	0.00110288	0.0803789	6.13377e-05	1.14333e-07	0.000217334	52.9825	3822.35
5700	0.00141287	0.0813565	7.93122e-05	1.63987e-07	0.000219975	65.1684	5115.29
5800	0.00179045	0.082329	0.000101666	2.32855e-07	0.000222603	78.9738	6790.53
5900	0.00224567	0.0832966	0.000129248	3.275e-07	0.000225217	94.4447	8945.87
6000	0.00278969	0.0842594	0.000163031	4.56425e-07	0.000227818	111.688	11699.4
6100	0.00343179	0.0852175	0.000204117	6.30574e-07	0.000230406	130.52	15200.5
6200	0.00418478	0.086171	0.000253751	8.63928e-07	0.000232982	151.136	19622.3
6300	0.00505761	0.08712	0.000313334	1.17419e-06	0.000235545	173.351	25184.2
6400	0.00605947	0.0880646	0.000384426	1.58367e-06	0.000238097	197.101	32150.5
6500	0.00720268	0.0890049	0.000468764	2.1202e-06	0.000240637	222.602	40828.9
6600	0.00850067	0.089941	0.000568269	2.81836e-06	0.000243166	250.111	51582.7
6700	0.00995685	0.0908729	0.000685054	3.72081e-06	0.000245683	279.305	64882
6800	0.0115783	0.0918007	0.000821438	4.87977e-06	0.000248189	310.226	81274.8
6900	0.0133712	0.0927246	0.000979953	6.35884e-06	0.000250685	342.925	101419
7000	0.0153409	0.0936445	0.00116335	8.23499e-06	0.00025317	377.463	126101
7100	0.017519	0.0945604	0.00137548	1.06011e-05	0.000255644	414.711	156271
7200	0.0199039	0.0954725	0.00161881	1.35666e-05	0.000258107	454.494	192907
7300	0.0224903	0.0963808	0.00189679	1.72662e-05	0.00026056	496.463	237361
7400	0.0252836	0.0972851	0.00221315	2.18524e-05	0.000263003	540.686	291164
7500	0.0282894	0.0981856	0.00257188	-6.81731e-05	0.000265435	587.218	356126
7600	0.0315624	0.0990822	0.00297679	3.24461e-05	0.000267856	637.212	433777
7700	0.0350956	0.0999748	0.00343333	4.03257e-05	0.000270267	690.173	526815
7800	0.0388798	0.100863	0.00394579	4.98729e-05	0.000272666	745.704	638075
7900	0.0429228	0.101747	0.00451885	6.13851e-05	0.000275054	803.781	770714
8000	0.0472401	0.102627	0.00515862	7.52021e-05	0.000277429	864.478	928659
8100	0.0518411	0.103502	0.00587025	9.17088e-05	0.000279792	927.737	1.11615e+06
8200	0.0567371	0.104372	0.00665932	0.000122963	0.000282141	993.506	1.33808e+06
8300	0.0619455	0.105236	0.00753255	0.000134368	0.000284475	1061.79	1.60033e+06
8400	0.0675797	0.106095	0.00849573	-1.68817e-05	0.000286793	1134.13	1.90659e+06
8500	0.0737157	0.106947	0.00955601	0.000267228	0.000289095	1211.26	2.26183e+06
8600	0.0802461	0.107793	0.0107199	0.000298245	0.000291377	1291.06	2.67662e+06
8700	0.0871887	0.10863	0.0119944	0.000282467	0.000293639	1373.44	3.15965e+06
8800	0.0945645	0.109459	0.0133871	0.000127852	0.000295877	1458.36	3.72094e+06
8900	0.102391	0.110278	0.014905	0.000387401	0.000298089	1545.71	4.3713e+06
9000	0.110689	0.111086	0.0165563	0.000926844	0.000300271	1635.42	5.1231e+06
9100	0.11948	0.111881	0.0183485	0.000441023	0.00030242	1727.41	5.99008e+06
9200	0.128782	0.112662	0.0202893	0.000608591	0.000304531	1821.57	6.98713e+06
9300	0.138615	0.113426	0.0223877	0.00109843	0.000306601	1917.82	8.13112e+06
9400	0.148999	0.114173	0.0246503	-5.47419e-05	0.000308623	2016.04	9.44014e+06
9500	0.159953	0.114898	0.0270865	0.00140697	0.000310591	2116.17	1.09345e+07
9600	0.171495	0.1156	0.0297034	0.000945583	0.000312499	2218.1	1.26358e+07
9700	0.183641	0.116275	0.0325107	0.000681685	0.00031434	2321.75	1.4568e+07
9800	0.196411	0.116921	0.0355145	-0.000296791	0.000316104	2427.03	1.67571e+07
9900	0.209816	0.117532	0.0387239	0.00296993	0.000317784	2533.86	1.92305e+07
10000	0.223873	0.118105	0.0421453	0.00179399	0.00031937	2642.16	2.20186e+07
10100	0.238591	0.118636	0.0457881	0.000107103	0.000320851	2751.84	2.51528e+07
10200	0.253984	0.119119	0.0496572	0.0019075	0.000322216	2862.86	2.86677e+07
10300	0.270059	0.11955	0.0537636	0.00182159	0.000323453	2975.14	3.25993e+07
10400	0.286823	0.119923	0.0581084	0.00606766	0.00032455	3088.63	3.69857e+07
10500	0.30445	0.120235	0.0626963	0.00321936	0.000325502	3205.09	4.18367e+07
10600	0.323205	0.120488	0.0675369	0.00287298	0.000326311	3327.16	4.71388e+07
10700	0.342718	0.120667	0.0726349	0.00312917	0.000326946	3450.59	5.29952e+07
10800	0.362992	0.120767	0.0779921	0.00340906	0.000327393	3575.31	5.94473e+07
10900	0.384029	0.120781	0.0836217	0.00302193	0.000327638	3701.28	6.65379e+07
11000	0.405828	0.120702	0.0894934	0.00404283	0.000327666	3828.44	7.43102e+07
11100	0.428386	0.120525	0.0956434	0.00259891	0.000327464	3956.73	8.28083e+07
11200	0.451698	0.120244	0.102051	0.00473666	0.000327019	4086.1	9.20753e+07
11300	0.475759	0.119851	0.108722	0.00513376	0.000326316	4216.5	1.02155e+08
11400	0.500562	0.119343	0.115654	0.00548667	0.000325344	4347.88	1.13092e+08
11500	0.526099	0.118713	0.122842	0.00583898	0.000324091	4480.2	1.24927e+08
11600	0.552644	0.117969	0.130271	0.00627289	0.000322572	4615.83	1.37604e+08
11700	0.580142	0.117106	0.138	0.00494382	0.000320773	4754.18	1.51171e+08
11800	0.608377	0.116114	0.145842	0.00707669	0.000318672	4893.43	1.65718e+08
11900	0.637342	0.114991	0.153975	0.00732439	0.000316263	5033.58	1.81283e+08
12000	0.667003	0.113737	0.162292	0.00776385	0.000313545	5174.45	1.97873e+08
12100	0.697351	0.112354	0.170791	0.00822413	0.000310517	5316.02	2.15518e+08
12200	0.728368	0.110842	0.179456	0.0086884	0.000307178	5458.25	2.34232e+08
12300	0.760033	0.109204	0.188264	0.00915552	0.000303532	5601.06	2.54022e+08
12400	0.792344	0.107444	0.197228	0.00940858	0.000299582	5744.48	2.74912e+08
12500	0.82526	0.105568	0.206286	0.00968743	0.00029534	5888.35	2.96879e+08
12600	0.858747	0.103586	0.215383	0.0101309	0.00029082	6032.54	3.19894e+08
12700	0.892793	0.101502	0.224514	0.010569	0.000286033	6177.03	3.43952e+08
12800	0.927383	0.0993256	0.233669	0.0109085	0.000280991	6321.81	3.69036e+08
12900	0.962482	0.0970669	0.242789	0.011256	0.000275715	6466.75	3.95098e+08
13000	0.998062	0.094737	0.251828	0.0116383	0.000270225	6611.76	4.22085e+08
13100	1.03412	0.0923434	0.260809	0.0118393	0.000264536	6756.9	4.49981e+08
13200	1.07059	0.089903	0.269585	0.0122139	0.000258682	6901.86	4.78655e+08
13300	1.10746	0.0874245	0.278166	0.0125744	0.000252681	7046.69	5.08068e+08
13400	1.1447	0.0849186	0.28652	0.012891	0.000246556	7191.32	5.38146e+08
13500	1.18229	0.0823979	0.294579	0.0132199	0.000240335	7335.63	5.68785e+08
13600	1.2202	0.0798727	0.30231	0.0135314	0.00023404	7479.57	5.99897e+08
13700	1.2584	0.0773537	0.309666	0.0138248	0.000227698	7623.06	6.31375e+08
13800	1.29686	0.0748506	0.316603	0.0140988	0.000221331	7766.02	6.63111e+08
13900	1.3359	0.0723257	0.324005	0.0126909	0.000214842	7910.05	6.9571e+08
14000	1.37483	0.069878	0.33006	0.0128912	0.000208486	8051.85	7.27699e+08
14100	1.41394	0.0674718	0.335575	0.0130726	0.000202174	8192.9	7.59598e+08
14200	1.45321	0.065114	0.340511	0.0132361	0.000195926	8333.11	7.91287e+08
14300	1.4926	0.0628106	0.344833	0.0133813	0.00018976	8472.43	8.22644e+08
14400	1.53209	0.060567	0.348511	0.0135081	0.000183692	8610.78	8.53545e+08
14500	1.57165	0.0583874	0.351518	0.0136166	0.00017774	8748.09	8.83872e+08
14600	1.61127	0.0562756	0.353832	0.0137069	0.000171916	8884.28	9.13511e+08
14700	1.65092	0.0542344	0.355436	0.0137793	0.000166233	9019.3	9.4235e+08
14800	1.69057	0.0522659	0.356319	0.0138341	0.0001607	9153.09	9.70286e+08
14900	1.73021	0.0503715	0.356474	0.0138717	0.000155326	9285.58	9.97221e+08
15000	1.76982	0.0485523	0.355902	0.0138927	0.000150119	9416.73	1.02307e+09
15100	1.80936	0.0468085	0.354608	0.0138975	0.000145085	9546.47	1.04774e+09
15200	1.84884	0.0451401	0.352604	0.0138867	0.000140227	9674.75	1.07117e+09
15300	1.88823	0.0435464	0.349907	0.0138609	0.000135548	9801.54	1.0933e+09
15400	1.92751	0.0420265	0.34654	0.0138209	0.00013105	9926.8	1.11408e+09
15500	1.96668	0.0405792	0.34253	0.0137673	0.000126733	10050.5	1.13346e+09
15600	2.00571	0.039203	0.337912	0.0137009	0.000122598	10172.5	1.15141e+09
15700	2.0446	0.0378961	0.33272	0.0136224	0.000118643	10293	1.16792e+09
15800	2.08333	0.0366565	0.326997	0.0135326	0.000114865	10411.8	1.18297e+09
15900	2.12191	0.0354823	0.320785	0.0134324	0.000111262	10528.8	1.19657e+09
16000	2.1603	0.0343713	0.31413	0.0133224	0.000107831	10644.2	1.20872e+09
16100	2.19852	0.033321	0.30708	0.0132035	0.000104567	10757.9	1.21944e+09
16200	2.23656	0.0323294	0.299683	0.0130765	0.000101467	10869.9	1.22875e+09
16300	2.2744	0.0313939	0.29199	0.0129421	9.85251e-05	10980.1	1.23668e+09
16400	2.31204	0.0305123	0.284049	0.0128011	9.5737e-05	11088.7	1.24328e+09
16500	2.34949	0.0296822	0.275908	0.0126542	9.30975e-05	11195.4	1.24858e+09
16600	2.38674	0.0289012	0.267614	0.0125022	9.06011e-05	11300.5	1.25264e+09
16700	2.42379	0.0281671	0.259214	0.0123457	8.82426e-05	11403.9	1.2555e+09
16800	2.46064	0.0274776	0.250749	0.0121854	8.60164e-05	11505.5	1.25722e+09
16900	2.49728	0.0268305	0.242262	0.012022	8.3917e-05	11605.4	1.25786e+09
17000	2.53372	0.0262236	0.233789	0.0118561	8.19391e-05	11703.7	1.25747e+09
17100	2.56996	0.0256549	0.225368	0.0116882	8.00771e-05	11800.3	1.25612e+09
17200	2.606	0.0251223	0.217029	0.0115189	7.83258e-05	11895.2	1.25386e+09
17300	2.64185	0.024624	0.208803	0.0113488	7.66799e-05	11988.4	1.25077e+09
17400	2.6775	0.024158	0.200715	0.0111783	7.51342e-05	12080.1	1.24688e+09
17500	2.71296	0.0237225	0.192789	0.011008	7.36838e-05	12170.1	1.24228e+09
17600	2.74823	0.0233158	0.185045	0.0108381	7.23238e-05	12258.5	1.237e+09
17700	2.78331	0.0229363	0.177501	0.0106693	7.10494e-05	12345.3	1.23112e+09
17800	2.81821	0.0225823	0.17017	0.0105017	6.98561e-05	12430.5	1.22468e+09
17900	2.85293	0.0222524	0.163066	0.0103358	6.87395e-05	12514.2	1.21775e+09
18000	2.88748	0.021945	0.156199	0.010172	6.76952e-05	12596.3	1.21036e+09
18100	2.92185	0.0216588	0.149575	0.0100104	6.67193e-05	12676.9	1.20257e+09
18200	2.95604	0.0213925	0.143201	0.00985142	6.58076e-05	12756	1.19442e+09
18300	2.99007	0.0211448	0.137081	0.00969527	6.49564e-05	12833.5	1.18597e+09
18400	3.02393	0.0209145	0.131216	0.0095422	6.41621e-05	12909.5	1.17725e+09
18500	3.05763	0.0207005	0.125608	0.00939241	6.34211e-05	12984	1.1683e+09
18600	3.09116	0.0205016	0.120257	0.00924608	6.27301e-05	13056.9	1.15916e+09
18700	3.12453	0.0203167	0.11516	0.0091034	6.20858e-05	13128.4	1.14986e+09
18800	3.15775	0.020145	0.110316	0.00896451	6.14852e-05	13198.3	1.14045e+09
18900	3.1908	0.0199853	0.105721	0.00882955	6.09252e-05	13266.7	1.13094e+09
19000	3.22369	0.0198369	0.101372	0.00869864	6.0403e-05	13333.6	1.12138e+09
19100	3.25642	0.0196988	0.0972641	0.0085719	5.99159e-05	13398.9	1.11179e+09
19200	3.2907	0.0195808	0.0933982	0.00845027	5.94913e-05	13468.9	1.10163e+09
19300	3.32549	0.0194756	0.0897668	0.00833338	5.91079e-05	13539.8	1.0913e+09
19400	3.36018	0.0193783	0.0863634	0.00822097	5.87522e-05	13609.2	1.08102e+09
19500	3.39476	0.0192882	0.0831829	0.00811309	5.84219e-05	13677.2	1.07081e+09
19600	3.42924	0.0192045	0.0802202	0.0080098	5.81147e-05	13743.6	1.0607e+09
19700	3.4636	0.0191266	0.0774699	0.00791111	5.78283e-05	13808.6	1.0507e+09
19800	3.49785	0.0190538	0.0749271	0.00781706	5.75608e-05	13871.9	1.04082e+09
19900	3.53198	0.0189854	0.0725867	0.00772765	5.73099e-05	13933.6	1.0311e+09
20000	3.56599	0.0189209	0.070444	0.00764288	5.70738e-05	13993.7	1.02153e+09
20100	3.59986	0.0188594	0.0684941	0.00756274	5.68504e-05	14052.2	1.01214e+09
20200	3.6336	0.0188006	0.0667325	0.0074872	5.66381e-05	14108.9	1.00294e+09
20300	3.66721	0.0187438	0.065155	0.00741623	5.64349e-05	14163.8	9.9394e+08
20400	3.70067	0.0186885	0.0637575	0.0073498	5.62391e-05	14217	9.85148e+08
20500	3.73397	0.018634	0.0625359	0.00728784	5.6049e-05	14268.3	9.76577e+08
20600	3.76712	0.0185799	0.0614866	0.0072303	5.5863e-05	14317.7	9.68235e+08
20700	3.80011	0.0185258	0.0606062	0.00717711	5.56795e-05	14365.2	9.60132e+08
20800	3.83293	0.018471	0.0598912	0.00712817	5.54969e-05	14410.8	9.52276e+08
20900	3.86557	0.0184151	0.0593386	0.00708573	5.53139e-05	14454.3	9.44673e+08
21000	3.89803	0.0183577	0.0589456	0.00704517	5.51289e-05	14495.9	9.3733e+08
21100	3.9303	0.0182984	0.0587091	0.00700858	5.49406e-05	14535.3	9.30253e+08
21200	3.96237	0.0182367	0.0586266	0.00697584	5.47477e-05	14572.6	9.23446e+08
21300	3.99425	0.0181722	0.0586955	0.00694682	5.4549e-05	14607.8	9.16916e+08
21400	4.02591	0.0181046	0.0589134	0.00692138	5.43433e-05	14640.9	9.10666e+08
21500	4.05736	0.0180335	0.0592779	0.00689938	5.41295e-05	14671.7	9.047e+08
21600	4.08859	0.0179586	0.0597864	0.00688065	5.39064e-05	14700.3	8.99019e+08
21700	4.11825	0.0180082	0.0600539	0.00737293	5.41074e-05	14719.7	8.91563e+08
21800	4.15318	0.0179406	0.0608819	0.0073497	5.39087e-05	14755.9	8.85742e+08
21900	4.1879	0.0178678	0.0618466	0.00732977	5.36964e-05	14789.6	8.80239e+08
22000	4.22239	0.0177894	0.0629454	0.00731291	5.34697e-05	14820.9	8.75054e+08
22100	4.25665	0.0177053	0.0641758	0.00729894	5.32278e-05	14849.6	8.70188e+08
22200	4.29066	0.0176153	0.0655351	0.00728762	5.297e-05	14875.9	8.65638e+08
22300	4.32442	0.0175192	0.0670205	0.00727874	5.26959e-05	14899.7	8.61404e+08
22400	4.35794	0.017417	0.0686289	0.00727207	5.24049e-05	14921.1	8.57484e+08
22500	4.39119	0.0173084	0.0703571	0.00726739	5.20966e-05	14939.9	8.53875e+08
22600	4.42417	0.0171936	0.0722015	0.00726446	5.17708e-05	14956.3	8.50573e+08
22700	4.4569	0.0170724	0.0741584	0.00726304	5.14273e-05	14970.3	8.47575e+08
22800	4.48935	0.0169449	0.0762237	0.00726291	5.10661e-05	14982	8.44875e+08
22900	4.52153	0.0168113	0.0783928	0.00726384	5.06873e-05	14991.3	8.42469e+08
23000	4.55345	0.0166715	0.0806613	0.00726558	5.02909e-05	14998.3	8.4035e+08
23100	4.5851	0.0165257	0.0830239	0.00726792	4.98773e-05	15003.1	8.38512e+08
23200	4.61648	0.0163742	0.0854752	0.00727064	4.94467e-05	15005.9	8.36948e+08
23300	4.64761	0.016217	0.0880095	0.00727351	4.89997e-05	15006.5	8.35649e+08
23400	4.67847	0.0160544	0.0906206	0.00727633	4.85368e-05	15005.2	8.34609e+08
23500	4.70909	0.0158868	0.093302	0.0072789	4.80585e-05	15002	8.33816e+08
23600	4.73947	0.0157142	0.0960468	0.00728101	4.75657e-05	14997.1	8.33262e+08
23700	4.76961	0.0155372	0.0988478	0.00728249	4.70589e-05	14990.5	8.32936e+08
23800	4.79952	0.0153559	0.101697	0.00728317	4.65391e-05	14982.2	8.32828e+08
23900	4.82922	0.0151707	0.104588	0.00728287	4.60071e-05	14972.6	8.32928e+08
24000	4.85872	0.014982	0.107511	0.00728144	4.54638e-05	14961.6	8.33223e+08
24100	4.88802	0.0147902	0.110458	0.00727876	4.49102e-05	14949.3	8.33701e+08
24200	4.91723	0.0145965	0.113435	0.00727499	4.43503e-05	14936.5	8.3431e+08
24300	4.94677	0.0144058	0.116489	0.00727134	4.37968e-05	14925.6	8.34861e+08
24400	4.97619	0.0142131	0.119546	0.00726623	4.32365e-05	14913.9	8.35544e+08
24500	5.00551	0.0140188	0.122596	0.00725955	4.26704e-05	14901.7	8.36346e+08
24600	5.03474	0.0138233	0.125629	0.00725123	4.20993e-05	14889	8.37254e+08
24700	5.06391	0.0136268	0.128637	0.0072412	4.15244e-05	14875.8	8.38254e+08
24800	5.09302	0.0134299	0.131609	0.0072294	4.09465e-05	14862.4	8.39333e+08
24900	5.12209	0.0132326	0.134537	0.00721578	4.03666e-05	14848.8	8.40479e+08
25000	5.15113	0.0130354	0.137411	0.00720031	3.97856e-05	14835.1	8.41678e+08
25100	5.18016	0.0128386	0.140221	0.00718297	3.92044e-05	14821.5	8.42918e+08
25200	5.20919	0.0126425	0.14296	0.00716373	3.86238e-05	14807.9	8.44185e+08
25300	5.23823	0.0124472	0.145617	0.0071426	3.80447e-05	14794.4	8.45468e+08
25400	5.26731	0.0122532	0.148186	0.00711957	3.74678e-05	14781.3	8.46753e+08
25500	5.29642	0.0120606	0.150657	0.00709467	3.68939e-05	14768.4	8.4803e+08
25600	5.32559	0.0118697	0.153023	0.00706791	3.63237e-05	14756	8.49288e+08
25700	5.35483	0.0116806	0.155276	0.00703931	3.57579e-05	14744	8.50514e+08
25800	5.38414	0.0114936	0.157411	0.00700892	3.51971e-05	14732.5	8.51699e+08
25900	5.41355	0.0113088	0.15942	0.00697677	3.46418e-05	14721.5	8.52832e+08
26000	5.44304	0.0111265	0.161297	0.00694291	3.40927e-05	14711.2	8.53904e+08
26100	5.47265	0.0109468	0.163039	0.00690738	3.35502e-05	14701.5	8.54906e+08
26200	5.50237	0.0107697	0.164639	0.00687026	3.30147e-05	14692.5	8.5583e+08
26300	5.53222	0.0105955	0.166095	0.00683159	3.24867e-05	14684.3	8.56667e+08
26400	5.5622	0.0104243	0.167403	0.00679143	3.19665e-05	14676.7	8.57411e+08
26500	5.59231	0.010256	0.168559	0.00674987	3.14545e-05	14670	8.58055e+08
26600	5.62257	0.0100909	0.169563	0.00670695	3.0951e-05	14664	8.58592e+08
26700	5.65298	0.00992892	0.170413	0.00666276	3.04563e-05	14658.9	8.59018e+08
26800	5.68355	0.0097702	0.171108	0.00661736	2.99704e-05	14654.6	8.59328e+08
26900	5.71427	0.00961476	0.171648	0.00657083	2.94938e-05	14651.1	8.59517e+08
27000	5.74516	0.00946264	0.172033	0.00652325	2.90264e-05	14648.4	8.59582e+08
27100	5.77621	0.00931386	0.172265	0.00647468	2.85684e-05	14646.5	8.5952e+08
27200	5.80744	0.00916844	0.172345	0.00642521	2.812e-05	14645.5	8.5933e+08
27300	5.83883	0.00902638	0.172276	0.0063749	2.76811e-05	14645.4	8.59007e+08
27400	5.87039	0.00888768	0.17206	0.00632383	2.72519e-05	14646	8.58551e+08
27500	5.90212	0.00875234	0.171701	0.00627208	2.68324e-05	14647.5	8.57963e+08
27600	5.93403	0.00862034	0.171203	0.00621971	2.64225e-05	14649.8	8.5724e+08
27700	5.96611	0.00849165	0.170569	0.0061668	2.60223e-05	14652.8	8.56384e+08
27800	5.99836	0.00836626	0.169805	0.00611342	2.56317e-05	14656.7	8.55396e+08
27900	6.03078	0.00824413	0.168914	0.00605964	2.52506e-05	14661.3	8.54276e+08
28000	6.06337	0.00812521	0.167903	0.00600552	2.4879e-05	14666.6	8.53025e+08
28100	6.09613	0.00800948	0.166778	0.00595113	2.45168e-05	14672.7	8.51647e+08
28200	6.12906	0.00789688	0.165542	0.00589653	2.41639e-05	14679.4	8.50142e+08
28300	6.16215	0.00778737	0.164204	0.00584179	2.38201e-05	14686.9	8.48515e+08
28400	6.1954	0.00768089	0.162768	0.00578696	2.34854e-05	14695	8.46767e+08
28500	6.2288	0.0075774	0.161241	0.00573209	2.31596e-05	14703.7	8.44901e+08
28600	6.26236	0.00747682	0.15963	0.00567725	2.28426e-05	14713.1	8.42922e+08
28700	6.29607	0.0073791	0.15794	0.00562248	2.25342e-05	14723	8.40832e+08
28800	6.32993	0.00728419	0.156178	0.00556784	2.22343e-05	14733.5	8.38636e+08
28900	6.36393	0.00719202	0.15435	0.00551338	2.19427e-05	14744.6	8.36338e+08
29000	6.39807	0.00710252	0.152463	0.00545913	2.16592e-05	14756.1	8.33941e+08
29100	6.4328	0.00701792	0.150562	0.00540649	2.13902e-05	14770.3	8.3128e+08
29200	6.46807	0.00693785	0.148646	0.00535533	2.11348e-05	14786.8	8.2838e+08
29300	6.50349	0.0068602	0.146687	0.00530451	2.08867e-05	14803.9	8.25394e+08
29400	6.53905	0.00678491	0.144691	0.00525406	2.0646e-05	14821.4	8.22328e+08
29500	6.57474	0.00671191	0.142662	0.00520399	2.04123e-05	14839.3	8.19185e+08
29600	6.61055	0.00664114	0.140607	0.00515436	2.01856e-05	14857.6	8.15971e+08
29700	6.64649	0.00657253	0.138532	0.00510518	1.99655e-05	14876.2	8.12691e+08
29800	6.68254	0.006506	0.13644	0.00505647	1.97519e-05	14895.2	8.09349e+08
29900	6.71869	0.0064415	0.134338	0.00500826	1.95447e-05	14914.5	8.05952e+08
30000	6.75495	0.00637895	0.13223	0.00496058	1.93436e-05	14934	8.02502e+08
