# Supplementary material for: Cross-Code Verification for Improved Thermophysical Properties of Argon, Krypton and Xenon Plasmas
Source: Entropy (Basel). 2026 Jul 22;28(7):830. doi: 10.3390/e28070830 (PMC13409251; doi:10.3390/e28070830)
Supplement: Supplementary file 1 [file entropy-28-00830-s001.zip › Ar_Kr_Xe_Data/Transport Properties/Krypton/Phenomenological/TP_Kr Transport 20 atm.csv]

Th [K]	λₑ [W/(m·K)]	λₕ [W/(m·K)]	λᵣ [W/(m·K)]	λint [W/(m·K)]	μ [Pa·s]	σ [S/m]	HeatExchange[J]
300	4.86545e-25	0.00938246	2.68883e-23	2.98699e-16	2.52233e-05	6.02766e-20	1.02378e-14
400	9.43608e-25	0.012164	2.78153e-23	-2.04477e-16	3.27292e-05	7.58028e-20	5.62382e-15
500	1.81199e-24	0.0146604	2.85664e-23	3.94798e-17	3.94826e-05	1.04738e-19	3.67781e-15
600	3.19812e-24	0.0169455	2.90024e-23	-1.85905e-16	4.56746e-05	1.50242e-19	2.63488e-15
700	4.89063e-24	0.0190736	2.97162e-23	-3.15991e-16	5.14477e-05	2.12709e-19	1.99339e-15
800	6.41175e-24	0.0210695	2.95545e-23	3.38914e-16	5.68638e-05	2.86091e-19	1.56281e-15
900	7.54355e-24	0.0229584	2.89663e-23	-7.78704e-17	6.19895e-05	3.6783e-19	1.25642e-15
1000	8.39381e-24	0.0247595	2.94367e-23	-5.88827e-17	6.68759e-05	4.61949e-19	1.02959e-15
1100	9.16261e-24	0.0264869	3.0391e-23	5.09352e-16	7.1561e-05	5.72691e-19	8.56938e-16
1200	9.95325e-24	0.0281516	3.0122e-23	1.39198e-16	7.60746e-05	6.99351e-19	7.22923e-16
1300	1.0827e-23	0.0297625	2.89856e-23	2.08439e-16	8.04411e-05	8.37351e-19	6.17381e-16
1400	1.78324e-23	0.0313266	3.55085e-23	2.19758e-16	8.46799e-05	1.47755e-18	8.07247e-16
1500	3.56731e-20	0.0328495	3.73635e-23	7.88048e-17	8.8806e-05	3.07588e-15	1.29687e-12
1600	3.16335e-22	0.0343354	6.78537e-19	1.06047e-16	9.28313e-05	2.76077e-17	9.35375e-15
1700	6.43561e-16	0.0357881	2.51357e-22	-7.37813e-17	9.67656e-05	5.54936e-11	1.5703e-08
1800	5.93622e-21	0.0372104	3.38827e-17	1.92569e-17	0.000100617	4.96185e-16	1.21431e-13
1900	7.42866e-14	0.0386051	5.32242e-20	1.92773e-16	0.000104393	5.94744e-09	1.29419e-06
2000	2.65232e-17	0.0399744	1.06967e-14	-3.42581e-17	0.0001081	2.02011e-12	3.99952e-10
2100	7.91423e-14	0.0413202	1.99181e-16	-8.55434e-17	0.000111742	5.72007e-09	1.05014e-06
2200	4.74519e-14	0.0426444	1.19483e-14	-4.48919e-16	0.000115326	3.2578e-09	5.63118e-07
2300	3.90073e-13	0.0439483	3.83142e-14	1.07428e-16	0.000118854	2.55324e-08	4.20449e-06
2400	1.78861e-12	0.0452334	1.67701e-13	-2.39753e-14	0.000122331	1.12103e-07	1.77818e-05
2500	7.30353e-12	0.0465008	6.48472e-13	-2.57213e-16	0.00012576	4.41232e-07	6.78475e-05
2600	2.6754e-11	0.0477517	2.26014e-12	-2.09037e-16	0.000129144	1.56782e-06	0.000235099
2700	8.89652e-11	0.0489868	7.18265e-12	2.45005e-16	0.000132485	5.08672e-06	0.000748003
2800	2.71316e-10	0.0502072	2.10203e-11	1.02839e-15	0.000135785	1.52185e-05	0.00220523
2900	7.65624e-10	0.0514136	5.71352e-11	3.30402e-15	0.000139048	4.23472e-05	0.00607014
3000	2.01461e-09	0.0526067	1.45308e-10	3.36293e-14	0.000142274	0.000110377	0.0157052
3100	4.97664e-09	0.0537872	3.48013e-10	-2.53757e-14	0.000145466	0.000271158	0.038412
3200	1.16098e-08	0.0549556	7.89344e-10	1.10208e-13	0.000148625	0.000631147	0.08926
3300	2.5712e-08	0.0561125	1.70393e-09	2.40764e-13	0.000151753	0.00139794	0.19797
3400	5.43105e-08	0.0572584	3.51602e-09	5.82809e-13	0.000154852	0.00296074	0.420444
3500	1.09864e-07	0.0583938	6.96212e-09	1.14495e-12	0.000157921	0.00601625	0.858095
3600	2.13602e-07	0.0595191	1.32745e-08	2.59285e-12	0.000160963	0.0117645	1.68839
3700	4.0043e-07	0.0606347	2.44463e-08	5.588e-12	0.000163979	0.0221983	3.21186
3800	7.25871e-07	0.0617411	4.36033e-08	1.14472e-11	0.000166969	0.0405186	5.92213
3900	1.27564e-06	0.0628385	7.55103e-08	2.3037e-11	0.000169936	0.0717052	10.6076
4000	2.17846e-06	0.0639272	1.27244e-07	4.47167e-11	0.000172878	0.123279	18.4948
4100	3.62279e-06	0.0650077	2.09064e-07	8.47186e-11	0.000175799	0.206281	31.4464
4200	5.87821e-06	0.0660801	3.35522e-07	1.55249e-10	0.000178697	0.336525	52.2263
4300	9.32199e-06	0.0671448	5.26836e-07	2.80079e-10	0.000181574	0.536109	84.8507
4400	1.4471e-05	0.0682019	8.1057e-07	4.93562e-10	0.000184431	0.834888	135.059
4500	2.20195e-05	0.0692518	1.22366e-06	8.48153e-10	0.000187269	1.27281	210.883
4600	3.28818e-05	0.0702947	1.81476e-06	1.42974e-09	0.000190087	1.90117	323.423
4700	4.82432e-05	0.0713307	2.64709e-06	2.36577e-09	0.000192886	2.78504	487.755
4800	6.96114e-05	0.0723602	3.80151e-06	3.84496e-09	0.000195668	4.00305	724.146
4900	9.88868e-05	0.0733832	5.38022e-06	6.14636e-09	0.000198432	5.6536	1059.19
5000	0.00013841	0.0743999	7.51074e-06	9.66955e-09	0.00020118	7.84802	1527.77
5100	0.000191038	0.0754107	1.03504e-05	1.49861e-08	0.000203911	10.7119	2174.92
5200	0.000260244	0.0764155	1.40913e-05	2.28968e-08	0.000206626	14.3919	3057.96
5300	0.00035008	0.0774146	1.89654e-05	3.45175e-08	0.000209325	19.0277	4249.96
5400	0.000465295	0.0784081	2.52505e-05	5.13823e-08	0.000212009	24.7624	5842.66
5500	0.000611344	0.0793961	3.32764e-05	7.55746e-08	0.000214679	31.7295	7950.5
5600	0.000794387	0.0803789	4.34308e-05	1.09898e-07	0.000217334	40.0437	10715.5
5700	0.00102128	0.0813565	5.61666e-05	1.58093e-07	0.000219975	49.7992	14313
5800	0.00130005	0.082329	7.20088e-05	2.25096e-07	0.000222603	61.151	18954
5900	0.00163858	0.0832966	9.15615e-05	3.17381e-07	0.000225217	74.0826	24902.8
6000	0.00204623	0.0842594	0.000115516	4.43345e-07	0.000227818	88.7	32472.5
6100	0.00253211	0.0852175	0.000144656	6.13812e-07	0.000230406	104.96	42048
6200	0.00310565	0.086171	0.000179871	8.4262e-07	0.000232982	122.807	54093.5
6300	0.00377823	0.08712	0.000222156	1.14732e-06	0.000235546	142.377	69149
6400	0.00456061	0.0880647	0.000272626	1.55004e-06	0.000238097	163.673	87868.4
6500	0.00546172	0.089005	0.000332521	2.07844e-06	0.000240637	186.526	111051
6600	0.00649119	0.0899411	0.000403213	2.76689e-06	0.000243166	210.896	139638
6700	0.00765815	0.0908731	0.000486213	3.65782e-06	0.000245684	236.759	174752
6800	0.00897365	0.091801	0.000583181	4.80327e-06	0.00024819	264.27	217688
6900	0.0104543	0.092725	0.000695931	6.26664e-06	0.000250686	293.896	269884
7000	0.0121016	0.093645	0.000826438	8.12474e-06	0.000253171	325.17	333259
7100	0.0139226	0.0945612	0.000976845	1.04701e-05	0.000255646	358.116	409978
7200	0.0159337	0.0954736	0.00115037	1.34136e-05	0.00025811	392.973	503038
7300	0.0181565	0.0963823	0.0013487	1.62058e-05	0.000260565	430.538	614550
7400	0.0205865	0.0972873	0.00157453	2.04786e-05	0.000263009	470.292	748097
7500	0.0232253	0.0981886	0.00183071	2.57376e-05	0.000265443	512.08	907773
7600	0.026079	0.0990862	0.00212034	3.21791e-05	0.000267868	555.937	1.09825e+06
7700	0.0291508	0.0999802	0.00244625	4.00297e-05	0.000270282	601.885	1.32463e+06
7800	0.0324554	0.10087	0.00281285	4.95514e-05	0.000272686	650.11	1.59376e+06
7900	0.0359956	0.101757	0.00322333	6.59943e-05	0.000275081	700.585	1.91255e+06
8000	0.0398223	0.10264	0.00368156	7.47446e-05	0.000277464	754.295	2.28748e+06
8100	0.0440045	0.103519	0.00419134	-5.45073e-06	0.000279838	812.368	2.72434e+06
8200	0.0484802	0.104394	0.0047576	5.15651e-05	0.000282201	873.1	3.23686e+06
8300	0.0532564	0.105264	0.00538421	0.000136472	0.000284552	936.437	3.83615e+06
8400	0.0583496	0.106131	0.00607649	0.000238683	0.000286891	1002.45	4.536e+06
8500	0.0637689	0.106992	0.0068387	0.000244734	0.000289218	1071.08	5.35078e+06
8600	0.0695317	0.107849	0.00767656	-0.000209771	0.000291532	1142.36	6.29799e+06
8700	0.0756506	0.108701	0.00859494	8.1237e-05	0.000293831	1216.25	7.39631e+06
8800	0.0821402	0.109547	0.00959914	0.000268613	0.000296115	1292.7	8.66679e+06
8900	0.0890191	0.110386	0.0106953	-3.13723e-05	0.000298381	1371.71	1.01339e+07
9000	0.0963023	0.111219	0.0118886	6.45843e-05	0.000300629	1453.21	1.18236e+07
9100	0.104008	0.112044	0.0131854	0.00071769	0.000302856	1537.15	1.37658e+07
9200	0.112157	0.11286	0.0145917	0.000419606	0.000305061	1623.49	1.59938e+07
9300	0.120765	0.113667	0.0161137	0.0011445	0.00030724	1712.14	1.85433e+07
9400	0.129853	0.114463	0.0177578	0.000455162	0.000309391	1803.06	2.14549e+07
9500	0.13944	0.115247	0.0195296	0.000690494	0.00031151	1896.15	2.4772e+07
9600	0.149546	0.116018	0.0214366	0.000679515	0.000313593	1991.36	2.85436e+07
9700	0.160189	0.116774	0.023485	0.00054406	0.000315637	2088.59	3.28217e+07
9800	0.17146	0.117513	0.0256809	0.00105739	0.000317638	2188.64	3.76467e+07
9900	0.183628	0.118235	0.0280306	0.00134647	0.000319596	2294.45	4.30102e+07
10000	0.196431	0.118937	0.0305411	0.00152393	0.000321502	2402.37	4.90374e+07
10100	0.209888	0.119616	0.0332203	-0.00279478	0.000323348	2512.35	5.57967e+07
10200	0.22402	0.120269	0.0360715	0.00700478	0.000325129	2624.32	6.33597e+07
10300	0.238843	0.120894	0.0390999	0.00212577	0.000326837	2738.2	7.18031e+07
10400	0.254376	0.121487	0.0423158	0.00375882	0.000328466	2853.96	8.12101e+07
10500	0.270633	0.122044	0.0457222	0.00180999	0.000330005	2971.5	9.16659e+07
10600	0.287631	0.122563	0.0493238	0.00288474	0.000331448	3090.77	1.03262e+08
10700	0.30567	0.123043	0.0531269	0.0031974	0.000332796	3214.76	1.15959e+08
10800	0.324548	0.123478	0.0571364	0.00349243	0.000334032	3341.01	1.2994e+08
10900	0.344239	0.123862	0.0613557	0.00381037	0.000335144	3469.01	1.45321e+08
11000	0.364752	0.124191	0.0657986	0.00327903	0.000336123	3598.72	1.62207e+08
11100	0.386097	0.124461	0.0704372	0.00452541	0.000336957	3730.08	1.80702e+08
11200	0.408285	0.124665	0.0753107	0.00254084	0.000337634	3863.04	2.00919e+08
11300	0.431316	0.1248	0.0803965	0.00523193	0.000338144	3997.52	2.22961e+08
11400	0.455196	0.12486	0.0857049	0.00568127	0.000338474	4133.48	2.46943e+08
11500	0.479928	0.12484	0.091234	0.00615203	0.000338614	4270.87	2.72976e+08
11600	0.505518	0.124735	0.0969907	0.00649455	0.00033855	4409.68	3.01181e+08
11700	0.531959	0.124539	0.102964	0.00689093	0.000338273	4549.8	3.31659e+08
11800	0.559244	0.124248	0.109147	0.00740003	0.000337771	4691.18	3.64509e+08
11900	0.587378	0.123857	0.115547	0.0078185	0.000337034	4833.8	3.99852e+08
12000	0.616345	0.123362	0.122146	0.00833599	0.000336052	4977.58	4.3777e+08
12100	0.646341	0.122765	0.128953	0.00875053	0.000334829	5124.11	4.78195e+08
12200	0.677714	0.122077	0.135938	0.00929894	0.000333389	5276.16	5.20797e+08
12300	0.709955	0.121279	0.143104	0.00983849	0.000331688	5429.41	5.66126e+08
12400	0.743049	0.120368	0.150435	0.0104052	0.000329721	5583.8	6.14236e+08
12500	0.776981	0.119345	0.15792	0.0109776	0.000327484	5739.24	6.65175e+08
12600	0.811846	0.1182	0.165708	0.010316	0.000324957	5896.29	7.19259e+08
12700	0.847424	0.116949	0.173478	0.0108242	0.000322173	6053.74	7.75997e+08
12800	0.883791	0.115587	0.181355	0.0113322	0.000319117	6212.04	8.35632e+08
12900	0.920927	0.114115	0.189318	0.0118381	0.000315794	6371.12	8.98152e+08
13000	0.95881	0.112537	0.197346	0.0123402	0.000312208	6530.91	9.63529e+08
13100	0.997416	0.110859	0.205415	0.0128367	0.000308366	6691.34	1.03171e+09
13200	1.03672	0.109083	0.213501	0.0133259	0.000304277	6852.31	1.10264e+09
13300	1.0767	0.107218	0.221577	0.0138055	0.000299951	7013.75	1.17622e+09
13400	1.11732	0.105268	0.229614	0.0142747	0.000295402	7175.58	1.25234e+09
13500	1.15855	0.103243	0.237583	0.0147322	0.000290643	7337.72	1.33089e+09
13600	1.20038	0.101149	0.245453	0.0151754	0.00028569	7500.07	1.4117e+09
13700	1.24275	0.0989956	0.253193	0.0156034	0.000280559	7662.55	1.49461e+09
13800	1.28565	0.0967914	0.260768	0.0160144	0.000275269	7825.08	1.57943e+09
13900	1.32905	0.0945453	0.268147	0.0164091	0.000269838	7987.56	1.66595e+09
14000	1.37292	0.0922648	0.275326	0.0167029	0.000264282	8150	1.75403e+09
14100	1.41721	0.0899625	0.282211	0.0170568	0.000258629	8312.14	1.84326e+09
14200	1.46188	0.0876457	0.288797	0.0173897	0.000252895	8473.97	1.93347e+09
14300	1.50692	0.0853233	0.295051	0.0177014	0.0002471	8635.41	2.02438e+09
14400	1.55229	0.0830038	0.300939	0.0179914	0.000241265	8796.37	2.11571e+09
14500	1.59795	0.0806952	0.30643	0.0182592	0.000235409	8956.75	2.20717e+09
14600	1.64387	0.0784051	0.311494	0.0185045	0.000229552	9116.47	2.29847e+09
14700	1.69003	0.0761405	0.316104	0.0187264	0.000223711	9275.45	2.3893e+09
14800	1.7367	0.0738752	0.320819	0.0180564	0.000217818	9435.08	2.48097e+09
14900	1.78324	0.0716783	0.324484	0.0182224	0.000212055	9592.4	2.57011e+09
15000	1.82991	0.0695243	0.327625	0.0183657	0.000206357	9748.72	2.65789e+09
15100	1.87671	0.0674154	0.33027	0.0184276	0.000200732	9904.09	2.74418e+09
15200	1.92362	0.0653559	0.332399	0.0184268	0.000195193	10058.4	2.82866e+09
15300	1.97052	0.0633557	0.333879	0.0185057	0.00018977	10211.3	2.91075e+09
15400	2.01744	0.0614134	0.334783	0.0185641	0.000184461	10362.8	2.99039e+09
15500	2.06473	0.059497	0.335749	0.017949	0.000179181	10514.6	3.06933e+09
15600	2.11163	0.0576748	0.335527	0.0179667	0.000174121	10663.4	3.14356e+09
15700	2.15848	0.0559156	0.334729	0.0179666	0.000169199	10810.7	3.21473e+09
15800	2.20524	0.0542201	0.333365	0.0179494	0.00016442	10956.5	3.28266e+09
15900	2.25191	0.0525886	0.331446	0.0179158	0.000159787	11100.6	3.34719e+09
16000	2.29844	0.0510213	0.328987	0.0178665	0.000155305	11243	3.4082e+09
16100	2.34484	0.0495177	0.326007	0.0178022	0.000150976	11383.7	3.46559e+09
16200	2.39108	0.0480773	0.32253	0.0177238	0.0001468	11522.6	3.51928e+09
16300	2.43714	0.0466992	0.318579	0.017632	0.000142779	11659.7	3.5692e+09
16400	2.483	0.0453823	0.314183	0.0175276	0.000138912	11795	3.61532e+09
16500	2.52866	0.0441254	0.309372	0.0174115	0.000135198	11928.4	3.65763e+09
16600	2.5741	0.042927	0.304177	0.0172846	0.000131636	12059.9	3.69614e+09
16700	2.6193	0.0417856	0.298633	0.0171475	0.000128224	12189.4	3.73087e+09
16800	2.66427	0.0406995	0.292772	0.0170012	0.000124958	12317	3.76186e+09
16900	2.70898	0.039667	0.286632	0.0168464	0.000121838	12442.6	3.78919e+09
17000	2.75344	0.0386863	0.280246	0.016684	0.000118858	12566.3	3.81292e+09
17100	2.79764	0.0377556	0.27365	0.0165147	0.000116016	12687.9	3.83315e+09
17200	2.84156	0.0368731	0.26688	0.0163394	0.000113307	12807.6	3.84997e+09
17300	2.88521	0.0360368	0.25997	0.0161587	0.000110728	12925.3	3.86351e+09
17400	2.92859	0.0352449	0.252953	0.0159733	0.000108276	13040.9	3.87389e+09
17500	2.97169	0.0344956	0.24586	0.015784	0.000105944	13154.6	3.88124e+09
17600	3.01451	0.033787	0.238724	0.0155915	0.00010373	13266.3	3.88568e+09
17700	3.05705	0.0331174	0.231572	0.0153964	0.000101629	13376.1	3.88737e+09
17800	3.09931	0.0324849	0.224432	0.0151993	9.9636e-05	13483.8	3.88644e+09
17900	3.14128	0.0318879	0.21733	0.0150008	9.77476e-05	13589.7	3.88304e+09
18000	3.18298	0.0313246	0.210289	0.0148014	9.59592e-05	13693.5	3.87731e+09
18100	3.22441	0.0307934	0.20333	0.0146018	9.42665e-05	13795.5	3.86941e+09
18200	3.26556	0.0302927	0.196474	0.0144024	9.26653e-05	13895.5	3.85947e+09
18300	3.30644	0.029821	0.189737	0.0142037	9.11515e-05	13993.6	3.84764e+09
18400	3.34705	0.0293767	0.183136	0.0140062	8.9721e-05	14089.8	3.83406e+09
18500	3.38739	0.0289585	0.176684	0.0138103	8.837e-05	14184.2	3.81887e+09
18600	3.42747	0.0285649	0.170394	0.0136163	8.70945e-05	14276.7	3.8022e+09
18700	3.46729	0.0281947	0.164276	0.0134247	8.58909e-05	14367.3	3.78418e+09
18800	3.50686	0.0278464	0.158338	0.0132358	8.47554e-05	14456.1	3.76494e+09
18900	3.54617	0.0275189	0.152589	0.0130499	8.36845e-05	14543.1	3.74459e+09
19000	3.58523	0.0272109	0.147033	0.0128674	8.26749e-05	14628.3	3.72326e+09
19100	3.62404	0.0269214	0.141677	0.0126885	8.17232e-05	14711.7	3.70105e+09
19200	3.6626	0.0266492	0.136522	0.0125134	8.08261e-05	14793.3	3.67807e+09
19300	3.70093	0.0263932	0.131573	0.0123424	7.99806e-05	14873	3.65442e+09
19400	3.73901	0.0261525	0.126829	0.0121758	7.91837e-05	14951	3.6302e+09
19500	3.77686	0.025926	0.122293	0.0120137	7.84324e-05	15027.3	3.60551e+09
19600	3.81447	0.0257127	0.117964	0.0118562	7.7724e-05	15101.7	3.58042e+09
19700	3.8533	0.0255908	0.113233	0.0120764	7.73022e-05	15178.7	3.54899e+09
19800	3.89423	0.025426	0.109344	0.011922	7.674e-05	15262.6	3.52021e+09
19900	3.93501	0.0252719	0.105659	0.0117731	7.6213e-05	15345	3.4913e+09
20000	3.97566	0.0251276	0.102177	0.0116296	7.57187e-05	15425.7	3.46235e+09
20100	4.01618	0.0249924	0.0988956	0.0114918	7.52547e-05	15504.9	3.43341e+09
20200	4.05655	0.0248655	0.0958113	0.0113597	7.48187e-05	15582.5	3.40456e+09
20300	4.0966	0.0247559	0.0928446	0.0112839	7.444e-05	15657.6	3.3753e+09
20400	4.13668	0.0246434	0.0901504	0.0111622	7.40533e-05	15731.9	3.3468e+09
20500	4.17662	0.024537	0.0876449	0.0110464	7.36882e-05	15804.4	3.31855e+09
20600	4.2163	0.0244419	0.085285	0.0109645	7.33611e-05	15874.8	3.29028e+09
20700	4.25593	0.0243458	0.0831504	0.0108599	7.30329e-05	15943.8	3.26268e+09
20800	4.2954	0.024254	0.0811957	0.0107612	7.27201e-05	16011.1	3.23546e+09
20900	4.33471	0.0241657	0.0794178	0.0106685	7.24211e-05	16076.6	3.20867e+09
21000	4.37385	0.0240805	0.0778138	0.0105818	7.21338e-05	16140.2	3.18234e+09
21100	4.41282	0.0239976	0.0763806	0.010501	7.18567e-05	16202	3.15651e+09
21200	4.45097	0.0239482	0.0749443	0.0105605	7.1691e-05	16259.2	3.12962e+09
21300	4.48913	0.0238904	0.0737406	0.0105794	7.15008e-05	16315.2	3.10382e+09
21400	4.52695	0.0238405	0.072678	0.010628	7.13387e-05	16368.6	3.07828e+09
21500	4.56517	0.0237614	0.0719247	0.0105614	7.1084e-05	16422.5	3.05481e+09
21600	4.60319	0.0236821	0.0713287	0.0105005	7.08312e-05	16474.4	3.03198e+09
21700	4.64102	0.0236021	0.0708879	0.0104453	7.0579e-05	16524.2	3.00981e+09
21800	4.67863	0.0235209	0.0706	0.0103957	7.03258e-05	16571.9	2.98831e+09
21900	4.71602	0.0234382	0.0704628	0.0103514	7.00705e-05	16617.5	2.9675e+09
22000	4.75319	0.0233534	0.0704742	0.0103124	6.98115e-05	16660.9	2.94741e+09
22100	4.79014	0.0232662	0.070632	0.0102784	6.95479e-05	16702.1	2.92803e+09
22200	4.82685	0.0231763	0.0709343	0.0102494	6.92782e-05	16741	2.9094e+09
22300	4.86332	0.0230832	0.071379	0.0102252	6.90014e-05	16777.8	2.8915e+09
22400	4.89954	0.0229866	0.071964	0.0102054	6.87165e-05	16812.3	2.87437e+09
22500	4.93552	0.0228862	0.0726874	0.01019	6.84224e-05	16844.5	2.858e+09
22600	4.97124	0.0227818	0.073547	0.0101788	6.81182e-05	16874.4	2.8424e+09
22700	5.00671	0.022673	0.0745407	0.0101714	6.78031e-05	16902.1	2.82758e+09
22800	5.04191	0.0225597	0.0756662	0.0101677	6.74762e-05	16927.5	2.81353e+09
22900	5.07684	0.0224415	0.0769212	0.0101675	6.71368e-05	16950.5	2.80027e+09
23000	5.11151	0.0223184	0.0783034	0.0101704	6.67844e-05	16971.3	2.78779e+09
23100	5.1459	0.0221902	0.07981	0.0101763	6.64183e-05	16989.8	2.77609e+09
23200	5.1818	0.0220662	0.0814676	0.0101873	6.60646e-05	17011.5	2.76419e+09
23300	5.21878	0.0219437	0.0832695	0.0102025	6.57161e-05	17035.1	2.75235e+09
23400	5.25552	0.0218157	0.0851919	0.0102201	6.53525e-05	17056.4	2.74129e+09
23500	5.29202	0.0216821	0.0872315	0.0102399	6.49735e-05	17075.7	2.73099e+09
23600	5.32828	0.021543	0.0893849	0.0102614	6.45789e-05	17092.8	2.72145e+09
23700	5.36429	0.0213982	0.0916484	0.0102845	6.41687e-05	17107.9	2.71266e+09
23800	5.40006	0.0212479	0.0940181	0.0103088	6.37428e-05	17120.9	2.7046e+09
23900	5.4356	0.0210921	0.0964897	0.0103342	6.33012e-05	17132	2.69725e+09
24000	5.4709	0.0209309	0.0990586	0.0103603	6.28441e-05	17141.2	2.69061e+09
24100	5.50597	0.0207644	0.10172	0.0103869	6.23717e-05	17148.5	2.68466e+09
24200	5.54082	0.0205927	0.104469	0.0104137	6.18844e-05	17154	2.67936e+09
24300	5.57544	0.0204161	0.1073	0.0104405	6.13823e-05	17157.9	2.67472e+09
24400	5.60985	0.0202346	0.110207	0.010467	6.08661e-05	17160.1	2.6707e+09
24500	5.64406	0.0200486	0.113184	0.010493	6.03361e-05	17160.8	2.66728e+09
24600	5.67806	0.0198581	0.116225	0.0105182	5.97929e-05	17160	2.66444e+09
24700	5.71188	0.0196636	0.119323	0.0105425	5.92372e-05	17157.8	2.66215e+09
24800	5.74551	0.0194651	0.122471	0.0105656	5.86695e-05	17154.3	2.66039e+09
24900	5.77897	0.0192631	0.125662	0.0105873	5.80906e-05	17149.7	2.65913e+09
25000	5.81227	0.0190578	0.128889	0.0106075	5.75012e-05	17143.9	2.65834e+09
25100	5.84542	0.0188494	0.132143	0.0106259	5.69021e-05	17137.1	2.658e+09
25200	5.87843	0.0186382	0.135417	0.0106424	5.6294e-05	17129.4	2.65807e+09
25300	5.91131	0.0184247	0.138703	0.0106569	5.56779e-05	17120.8	2.65853e+09
25400	5.94407	0.018209	0.141992	0.0106692	5.50545e-05	17111.5	2.65934e+09
25500	5.97673	0.0179915	0.145277	0.0106791	5.44246e-05	17101.6	2.66048e+09
25600	6.0093	0.0177725	0.148548	0.0106866	5.37892e-05	17091.1	2.66192e+09
25700	6.04178	0.0175522	0.151797	0.0106916	5.3149e-05	17080.2	2.66362e+09
25800	6.0742	0.0173311	0.155016	0.010694	5.25049e-05	17068.9	2.66554e+09
25900	6.10655	0.0171093	0.158197	0.0106938	5.18579e-05	17057.2	2.66767e+09
26000	6.13887	0.0168873	0.16133	0.0106907	5.12086e-05	17045.4	2.66997e+09
26100	6.17115	0.0166652	0.164408	0.0106849	5.0558e-05	17033.4	2.67241e+09
26200	6.2034	0.0164433	0.167422	0.0106763	4.99067e-05	17021.4	2.67496e+09
26300	6.23565	0.0162219	0.170364	0.0106648	4.92557e-05	17009.3	2.67759e+09
26400	6.2679	0.0160013	0.173227	0.0106505	4.86056e-05	16997.4	2.68027e+09
26500	6.30015	0.0157817	0.176003	0.0106333	4.79572e-05	16985.6	2.68298e+09
26600	6.33243	0.0155633	0.178684	0.0106132	4.73111e-05	16974	2.68567e+09
26700	6.36828	0.0153504	0.181265	0.0105935	4.66809e-05	16968.3	2.68756e+09
26800	6.40425	0.0151388	0.183738	0.0105709	4.60534e-05	16963	2.68942e+09
26900	6.44025	0.0149287	0.186097	0.0105453	4.54291e-05	16957.8	2.69122e+09
27000	6.47631	0.0147203	0.188337	0.0105168	4.48085e-05	16952.8	2.69296e+09
27100	6.51242	0.0145138	0.190451	0.0104856	4.41923e-05	16948.1	2.69461e+09
27200	6.5486	0.0143093	0.192436	0.0104515	4.3581e-05	16943.7	2.69614e+09
27300	6.58486	0.014107	0.194287	0.0104148	4.2975e-05	16939.6	2.69753e+09
27400	6.6212	0.013907	0.195999	0.0103754	4.2375e-05	16936	2.69877e+09
27500	6.65763	0.0137095	0.197571	0.0103334	4.17814e-05	16932.7	2.69982e+09
27600	6.69416	0.0135147	0.198998	0.010289	4.11945e-05	16930	2.70069e+09
27700	6.7308	0.0133225	0.200278	0.0102422	4.06148e-05	16927.7	2.70134e+09
27800	6.76754	0.0131332	0.20141	0.0101931	4.00426e-05	16925.9	2.70177e+09
27900	6.8044	0.0129469	0.202393	0.0101418	3.94782e-05	16924.6	2.70196e+09
28000	6.84138	0.0127635	0.203225	0.0100883	3.89219e-05	16923.9	2.70189e+09
28100	6.87849	0.0125832	0.203907	0.0100329	3.8374e-05	16923.7	2.70157e+09
28200	6.91573	0.012406	0.204439	0.00997551	3.78346e-05	16924.1	2.70097e+09
28300	6.95309	0.012232	0.204822	0.00991633	3.7304e-05	16925	2.70008e+09
28400	6.9906	0.0120612	0.205056	0.00985543	3.67823e-05	16926.6	2.69891e+09
28500	7.02824	0.0118936	0.205144	0.00979291	3.62696e-05	16928.7	2.69745e+09
28600	7.06602	0.0117293	0.205088	0.00972888	3.57662e-05	16931.4	2.69569e+09
28700	7.10394	0.0115683	0.20489	0.00966344	3.52719e-05	16934.6	2.69362e+09
28800	7.14201	0.0114105	0.204554	0.00959667	3.4787e-05	16938.5	2.69125e+09
28900	7.18022	0.0112561	0.204082	0.0095287	3.43115e-05	16942.9	2.68857e+09
29000	7.21858	0.0111049	0.203479	0.0094596	3.38454e-05	16947.9	2.68559e+09
29100	7.25708	0.010957	0.202749	0.00938949	3.33886e-05	16953.5	2.6823e+09
29200	7.29572	0.0108123	0.201896	0.00931844	3.29412e-05	16959.6	2.6787e+09
29300	7.33451	0.0106708	0.200923	0.00924656	3.25032e-05	16966.2	2.67481e+09
29400	7.37343	0.0105326	0.199838	0.00917394	3.20745e-05	16973.4	2.67061e+09
29500	7.4125	0.0103975	0.198643	0.00910066	3.1655e-05	16981	2.66613e+09
29600	7.45171	0.0102655	0.197345	0.00902681	3.12447e-05	16989.2	2.66135e+09
29700	7.49106	0.0101367	0.195949	0.00895247	3.08435e-05	16997.9	2.65629e+09
29800	7.53054	0.0100108	0.194459	0.00887772	3.04513e-05	17007	2.65095e+09
29900	7.57074	0.00989056	0.192931	0.00880452	3.00754e-05	17019	2.64485e+09
30000	7.61208	0.00977747	0.1914	0.00873424	2.97206e-05	17035.5	2.63763e+09
