# Supplementary material for: Cross-Code Verification for Improved Thermophysical Properties of Argon, Krypton and Xenon Plasmas
Source: Entropy (Basel). 2026 Jul 22;28(7):830. doi: 10.3390/e28070830 (PMC13409251; doi:10.3390/e28070830)
Supplement: Supplementary file 1 [file entropy-28-00830-s001.zip › Ar_Kr_Xe_Data/Transport Properties/Krypton/Phenomenological/TP_Kr Transport 50 atm.csv]

Th [K]	λₑ [W/(m·K)]	λₕ [W/(m·K)]	λᵣ [W/(m·K)]	λint [W/(m·K)]	μ [Pa·s]	σ [S/m]	HeatExchange[J]
300	2.20246e-25	0.00938246	1.07556e-23	1.07246e-15	2.52233e-05	2.72856e-20	2.89647e-14
400	3.99866e-25	0.012164	1.11263e-23	2.6582e-16	3.27292e-05	3.21224e-20	1.48948e-14
500	7.47204e-25	0.0146604	1.14266e-23	-7.40247e-17	3.94826e-05	4.31904e-20	9.47878e-15
600	1.30105e-24	0.0169455	1.1601e-23	-2.25946e-16	4.56746e-05	6.11213e-20	6.69948e-15
700	1.97512e-24	0.0190736	1.18865e-23	2.00235e-15	5.14477e-05	8.59044e-20	5.03153e-15
800	2.57887e-24	0.0210695	1.18218e-23	4.8875e-16	5.68638e-05	1.15069e-19	3.92861e-15
900	3.02701e-24	0.0229584	1.15865e-23	-7.78704e-17	6.19895e-05	1.476e-19	3.15102e-15
1000	3.36368e-24	0.0247595	1.17747e-23	5.7621e-16	6.68759e-05	1.85118e-19	2.57869e-15
1100	3.66891e-24	0.0264869	1.21564e-23	2.79468e-16	7.1561e-05	2.29318e-19	2.14461e-15
1200	3.98372e-24	0.0281516	1.20488e-23	-1.48798e-16	7.60746e-05	2.79911e-19	1.80841e-15
1300	4.33232e-24	0.0297625	1.15942e-23	-1.576e-16	8.04411e-05	3.35058e-19	1.54399e-15
1400	8.11111e-24	0.0313266	1.79258e-23	-1.07199e-17	8.46799e-05	6.72067e-19	2.29487e-15
1500	2.26039e-20	0.0328495	1.72053e-23	7.88048e-17	8.8806e-05	1.949e-15	5.13592e-12
1600	1.74936e-22	0.0343354	4.4236e-19	-3.53492e-17	9.28313e-05	1.52673e-17	3.23293e-14
1700	4.70992e-16	0.0357881	1.33118e-22	-7.37813e-17	9.67656e-05	4.06131e-11	7.18269e-08
1800	3.22608e-21	0.0372104	1.84446e-17	1.60047e-16	0.000100617	2.69655e-16	4.12453e-13
1900	1.09433e-13	0.0386051	1.4456e-20	-1.76819e-15	0.000104393	8.7613e-09	1.19156e-05
2000	7.20279e-18	0.0399744	1.18291e-14	7.78869e-16	0.0001081	5.48594e-13	6.78832e-10
2100	1.15842e-13	0.0413202	5.44314e-17	9.19636e-16	0.000111742	8.37259e-09	9.60693e-06
2200	1.51471e-14	0.0426444	1.49702e-14	6.04741e-14	0.000115326	1.03992e-09	1.12345e-06
2300	2.45417e-13	0.0439483	2.43591e-14	-1.49021e-14	0.000118854	1.60639e-08	1.6533e-05
2400	1.12958e-12	0.0452334	1.06217e-13	3.24289e-16	0.000122331	7.07971e-08	7.01871e-05
2500	4.61916e-12	0.0465008	4.1013e-13	1.28198e-16	0.00012576	2.7906e-07	0.000268191
2600	1.69207e-11	0.0477517	1.42944e-12	-4.43221e-16	0.000129144	9.91575e-07	0.000929312
2700	5.62666e-11	0.0489868	4.54271e-12	4.9568e-17	0.000132485	3.21713e-06	0.00295674
2800	1.71596e-10	0.0502072	1.32944e-11	6.12004e-16	0.000135785	9.62506e-06	0.00871695
2900	4.84225e-10	0.0514136	3.61356e-11	2.1306e-15	0.000139048	2.67829e-05	0.0239944
3000	1.27416e-09	0.0526067	9.19016e-11	3.27609e-14	0.000142274	6.9809e-05	0.0620808
3100	3.14754e-09	0.0537872	2.20105e-10	-3.45681e-14	0.000145466	0.000171497	0.151838
3200	7.34283e-09	0.0549556	4.99233e-10	8.75242e-14	0.000148625	0.000399179	0.352836
3300	1.62621e-08	0.0561125	1.07769e-09	1.87752e-13	0.000151753	0.000884161	0.782559
3400	3.43503e-08	0.0572584	2.22379e-09	4.64912e-13	0.000154852	0.00187261	1.662
3500	6.94875e-08	0.0583938	4.40342e-09	8.94374e-13	0.000157921	0.00380525	3.39203
3600	1.35104e-07	0.0595191	8.39602e-09	2.11163e-12	0.000160963	0.00744122	6.67422
3700	2.53282e-07	0.0606347	1.54624e-08	4.58543e-12	0.000163979	0.0140415	12.6967
3800	4.59152e-07	0.0617411	2.75799e-08	9.54773e-12	0.000166969	0.0256319	23.4107
3900	8.06961e-07	0.0628385	4.77631e-08	1.95531e-11	0.000169936	0.0453657	41.933
4000	1.37819e-06	0.0639272	8.04892e-08	3.85158e-11	0.000172878	0.0780084	73.1124
4100	2.29221e-06	0.0650077	1.32251e-07	7.39847e-11	0.000175799	0.130567	124.311
4200	3.71983e-06	0.0660801	2.12257e-07	1.37142e-10	0.000178697	0.213089	206.452
4300	5.90032e-06	0.0671448	3.33304e-07	2.50261e-10	0.000181574	0.339655	335.406
4400	9.16184e-06	0.0682019	5.12845e-07	4.45544e-10	0.000184431	0.529363	533.844
4500	1.39456e-05	0.0692518	7.74261e-07	7.72427e-10	0.000187269	0.807873	833.482
4600	2.08343e-05	0.0702947	1.14838e-06	1.31263e-09	0.000190087	1.20849	1278.11
4700	3.05845e-05	0.0713307	1.67525e-06	2.18793e-09	0.000192886	1.77375	1927.18
4800	4.41628e-05	0.0723602	2.40611e-06	3.57949e-09	0.000195668	2.55606	2860.48
4900	6.27879e-05	0.0733832	3.40575e-06	5.75643e-09	0.000198432	3.62121	4182.72
5000	8.79796e-05	0.0743999	4.75507e-06	9.10539e-09	0.00020118	5.04788	6030.52
5100	0.000121597	0.0754107	6.55387e-06	1.41814e-08	0.000203911	6.92678	8580.17
5200	0.000165891	0.0764155	8.92408e-06	2.17643e-08	0.000206626	9.36024	12056.6
5300	0.000223546	0.0774146	1.20131e-05	3.29437e-08	0.000209325	12.4607	16744
5400	0.000297734	0.0784081	1.59975e-05	4.92215e-08	0.000212009	16.3473	22998.1
5500	0.00039216	0.0793961	2.10868e-05	7.2641e-08	0.000214679	21.1461	31260.1
5600	0.000511148	0.0803789	2.7528e-05	1.05958e-07	0.000217334	26.9947	42071.5
5700	0.000659507	0.0813565	3.56094e-05	1.52855e-07	0.000219975	34.0054	56100.1
5800	0.000842796	0.082329	4.56657e-05	2.182e-07	0.000222603	42.3099	74152.7
5900	0.00106697	0.0832966	5.80822e-05	3.08386e-07	0.000225217	51.9855	97215.2
6000	0.0013387	0.0842594	7.33001e-05	4.31715e-07	0.000227818	63.1181	126468
6100	0.0016657	0.0852175	9.18213e-05	5.98902e-07	0.000230406	75.8389	163301
6200	0.00205551	0.086171	0.000114214	8.23662e-07	0.000232982	90.125	209412
6300	0.00251641	0.0871201	0.000141115	1.12341e-06	0.000235546	105.983	266799
6400	0.00305707	0.0880647	0.000173241	1.5201e-06	0.000238097	123.395	337833
6500	0.00368733	0.089005	0.000211388	2.04124e-06	0.000240637	142.444	425252
6600	0.00441779	0.0899412	0.000256436	2.72101e-06	0.000243166	163.225	532248
6700	0.00525693	0.0908732	0.000309361	3.60165e-06	0.000245684	185.553	662711
6800	0.0062143	0.0918011	0.000371233	4.73501e-06	0.00024819	209.389	821118
6900	0.00730234	0.0927251	0.000443223	6.1843e-06	0.000250686	234.95	1.01247e+06
7000	0.00853356	0.0936453	0.000526609	-2.19533e-05	0.000253172	262.389	1.24257e+06
7100	0.00991436	0.0945616	0.000622779	9.86121e-06	0.000255647	291.38	1.51863e+06
7200	0.0114541	0.0954742	0.000733238	1.26174e-05	0.000258112	321.938	1.8487e+06
7300	0.0131728	0.0963831	0.000860494	1.60454e-05	0.000260567	354.264	2.24475e+06
7400	0.0150678	0.0972884	0.00100551	2.02918e-05	0.000263012	388.139	2.71558e+06
7500	0.0171464	0.0981901	0.00117014	2.3593e-05	0.000265448	423.577	3.27373e+06
7600	0.019455	0.0990883	0.00135641	3.18981e-05	0.000267874	462.262	3.92906e+06
7700	0.0219823	0.099983	0.00156646	3.83497e-05	0.00027029	503.115	4.69952e+06
7800	0.0247276	0.100874	0.00180219	4.28173e-05	0.000272697	545.846	5.60241e+06
7900	0.0277099	0.101762	0.00206691	6.11435e-05	0.000275095	590.662	6.66174e+06
8000	0.0309324	0.102647	0.00236273	8.92513e-05	0.000277484	637.513	7.89944e+06
8100	0.0344005	0.103528	0.00269201	8.20786e-05	0.000279863	686.393	9.34091e+06
8200	0.0381302	0.104405	0.00305838	0.000172348	0.000282233	737.46	1.10198e+07
8300	0.0421262	0.105279	0.00346443	9.64728e-05	0.000284594	790.694	1.29688e+07
8400	0.0463951	0.10615	0.00391307	-1.57058e-05	0.000286945	846.106	1.52257e+07
8500	0.0509513	0.107017	0.00440817	0.0001918	0.000289286	903.808	1.78372e+07
8600	0.0557996	0.10788	0.00495261	0.000301385	0.000291618	963.767	2.08497e+07
8700	0.0609546	0.10874	0.00555055	0.000208238	0.000293939	1026.07	2.43219e+07
8800	0.0664228	0.109595	0.00620518	0.000457015	0.000296249	1090.7	2.83127e+07
8900	0.0722197	0.110447	0.0069209	0.000201774	0.000298548	1157.71	3.28948e+07
9000	0.0783536	0.111294	0.00770114	0.000426131	0.000300835	1227.06	3.81422e+07
9100	0.0849459	0.112136	0.00855067	-4.27602e-05	0.00030311	1300.52	4.40998e+07
9200	0.0920157	0.112974	0.00947308	0.000219499	0.000305372	1377.95	5.08439e+07
9300	0.0994987	0.113807	0.0104734	0.00119874	0.00030762	1457.99	5.85099e+07
9400	0.107409	0.114634	0.0115554	0.00079422	0.000309852	1540.6	6.72038e+07
9500	0.115765	0.115455	0.0127245	-0.000564502	0.000312068	1625.78	7.70492e+07
9600	0.124585	0.116269	0.0139846	0.00181211	0.000314266	1713.5	8.81748e+07
9700	0.133887	0.117075	0.015341	0.000837569	0.000316444	1803.73	1.00728e+08
9800	0.143857	0.117875	0.0167978	0.00116172	0.000318602	1898.64	1.14733e+08
9900	0.154383	0.118665	0.0183606	0.00132124	0.000320736	1996.32	1.3044e+08
10000	0.165476	0.119446	0.0200343	0.000266055	0.000322845	2096.59	1.48039e+08
10100	0.177154	0.120216	0.021824	0.000496191	0.000324925	2199.39	1.67717e+08
10200	0.18944	0.120974	0.0237328	0.00187831	0.000326974	2304.67	1.89682e+08
10300	0.202358	0.121719	0.0257683	0.0026458	0.000328988	2412.42	2.14158e+08
10400	0.215927	0.12245	0.0279341	0.00155466	0.000330964	2522.57	2.41377e+08
10500	0.230171	0.123164	0.0302344	0.00255378	0.000332898	2635.08	2.71594e+08
10600	0.24511	0.12386	0.0326745	0.00284776	0.000334786	2749.89	3.05075e+08
10700	0.260767	0.124537	0.0352599	0.00310754	0.000336622	2866.98	3.42109e+08
10800	0.277331	0.125193	0.0379943	0.00339457	0.000338405	2988.13	3.82732e+08
10900	0.294916	0.125828	0.040881	0.00375307	0.000340134	3114.21	4.27039e+08
11000	0.313325	0.126438	0.0439258	0.00408775	0.000341798	3242.7	4.75685e+08
11100	0.332579	0.127019	0.0471323	0.00442729	0.000343391	3373.55	5.28998e+08
11200	0.352694	0.12757	0.0505018	0.00485552	0.000344905	3506.69	5.87304e+08
11300	0.373693	0.128088	0.0540392	0.00530198	0.000346335	3642.09	6.50964e+08
11400	0.395593	0.128569	0.0577468	0.00578506	0.000347673	3779.69	7.20336e+08
11500	0.418432	0.129009	0.0616463	0.00568481	0.000348911	3919.6	7.95892e+08
11600	0.44219	0.129407	0.0657049	0.00616488	0.000350042	4061.48	8.7784e+08
11700	0.466898	0.129758	0.0699401	0.00666923	0.000351056	4205.41	9.66644e+08
11800	0.49257	0.130059	0.0743529	0.00719748	0.000351947	4351.36	1.0627e+09
11900	0.519216	0.130306	0.0789433	0.00774905	0.000352704	4499.26	1.16639e+09
12000	0.546848	0.130495	0.0837111	0.00832318	0.00035332	4649.06	1.27812e+09
12100	0.575474	0.130622	0.088655	0.00891896	0.000353784	4800.72	1.39826e+09
12200	0.605101	0.130684	0.0937734	0.00953529	0.000354089	4954.19	1.52721e+09
12300	0.635733	0.130676	0.0990632	0.0101709	0.000354225	5109.4	1.66532e+09
12400	0.667373	0.130595	0.104521	0.0108235	0.000354183	5266.31	1.81297e+09
12500	0.700026	0.130437	0.110146	0.0114442	0.000353955	5424.89	1.9705e+09
12600	0.733685	0.130198	0.115926	0.012125	0.000353533	5585.04	2.13821e+09
12700	0.76835	0.129876	0.121858	0.0128185	0.00035291	5746.73	2.31638e+09
12800	0.804046	0.129465	0.127966	0.0131746	0.000352075	5910.07	2.50554e+09
12900	0.840733	0.128965	0.134205	0.0136422	0.000351026	6074.79	2.70565e+09
13000	0.878429	0.128375	0.140563	0.0142151	0.000349759	6241.05	2.91674e+09
13100	0.917979	0.127713	0.147083	0.0144265	0.000348317	6414.62	3.13599e+09
13200	0.958505	0.126961	0.153658	0.0150849	0.000346657	6589.32	3.36581e+09
13300	1.00004	0.126116	0.160324	0.0157425	0.000344771	6765.34	3.60663e+09
13400	1.04258	0.125177	0.167069	0.016397	0.00034266	6942.62	3.85844e+09
13500	1.08609	0.124145	0.173875	0.0170467	0.000340322	7121.06	4.12114e+09
13600	1.13058	0.12302	0.180755	0.0175325	0.000337754	7300.73	4.39486e+09
13700	1.17606	0.121801	0.187727	0.0177031	0.000334956	7481.7	4.67979e+09
13800	1.22239	0.120498	0.19463	0.0183016	0.000331947	7663.24	4.97427e+09
13900	1.2696	0.119109	0.201525	0.0188873	0.000328725	7845.61	5.27872e+09
14000	1.31767	0.117638	0.208389	0.0194582	0.000325294	8028.76	5.59274e+09
14100	1.36658	0.116088	0.215221	0.0199423	0.00032166	8212.66	5.91606e+09
14200	1.41628	0.114465	0.221964	0.020479	0.000317838	8397.08	6.24778e+09
14300	1.46674	0.112774	0.22861	0.0209972	0.000313835	8582.01	6.58748e+09
14400	1.51794	0.11102	0.235137	0.0214947	0.000309661	8767.34	6.93447e+09
14500	1.5703	0.109177	0.24204	0.0204623	0.000305251	8955.17	7.29419e+09
14600	1.62291	0.107312	0.248306	0.0208804	0.000300767	9141.24	7.65428e+09
14700	1.67614	0.105402	0.254386	0.0212766	0.00029615	9327.45	8.0194e+09
14800	1.72997	0.103454	0.260253	0.0216508	0.000291417	9513.71	8.38864e+09
14900	1.78436	0.101475	0.265887	0.0220024	0.000286581	9699.93	8.76109e+09
15000	1.84041	0.0993902	0.272536	0.0196476	0.000281453	9891.07	9.15228e+09
15100	1.89588	0.097362	0.277735	0.0199063	0.000276438	10077.3	9.52987e+09
15200	1.95181	0.0953225	0.282636	0.0201438	0.000271366	10263.2	9.90782e+09
15300	2.0082	0.0932743	0.287278	0.0202589	0.000266241	10448.8	1.02859e+10
15400	2.06491	0.0912307	0.291528	0.0204536	0.000261096	10633.8	1.06614e+10
15500	2.12201	0.0891901	0.295489	0.0205395	0.000255927	10818.4	1.10352e+10
15600	2.17947	0.0871585	0.299137	0.0205133	0.000250749	11002.5	1.1406e+10
15700	2.23707	0.085152	0.302288	0.02063	0.000245603	11185.4	1.17705e+10
15800	2.29529	0.0831416	0.305451	0.0201899	0.000240414	11369.1	1.21351e+10
15900	2.35333	0.0811836	0.307816	0.0202783	0.000235329	11550.2	1.24875e+10
16000	2.41152	0.0792569	0.309764	0.0203485	0.000230293	11730.3	1.28322e+10
16100	2.46983	0.0773651	0.311286	0.0204011	0.000225318	11909.2	1.31684e+10
16200	2.52822	0.0755114	0.31238	0.0204366	0.000220413	12086.8	1.34952e+10
16300	2.58665	0.0736986	0.313042	0.0204554	0.000215586	12263.2	1.38118e+10
16400	2.6451	0.0719291	0.313274	0.0204582	0.000210845	12438.2	1.41177e+10
16500	2.70354	0.070205	0.313078	0.0204456	0.000206198	12611.7	1.44121e+10
16600	2.76192	0.0685278	0.312459	0.0204182	0.000201651	12783.7	1.46943e+10
16700	2.82024	0.0668989	0.311425	0.0203767	0.000197209	12954	1.49641e+10
16800	2.87845	0.0653193	0.309985	0.0203218	0.000192876	13122.7	1.52208e+10
16900	2.93653	0.0637897	0.30815	0.0202541	0.000188656	13289.6	1.54641e+10
17000	2.99447	0.0623104	0.305934	0.0201744	0.000184552	13454.8	1.56938e+10
17100	3.05223	0.0608816	0.303353	0.0200833	0.000180567	13618.1	1.59096e+10
17200	3.10979	0.0595033	0.300422	0.0199817	0.000176702	13779.6	1.61114e+10
17300	3.16714	0.0581752	0.297161	0.0198701	0.000172959	13939.1	1.62991e+10
17400	3.22425	0.0568968	0.293589	0.0197494	0.000169337	14096.6	1.64726e+10
17500	3.28112	0.0556676	0.289727	0.0196202	0.000165837	14252.1	1.66321e+10
17600	3.33772	0.0544866	0.285596	0.0194831	0.000162458	14405.5	1.67776e+10
17700	3.39482	0.0533094	0.281863	0.0188992	0.000159074	14560	1.69211e+10
17800	3.45087	0.0522216	0.277269	0.0187528	0.000155933	14709.4	1.70394e+10
17900	3.50662	0.0511792	0.272472	0.0186008	0.000152909	14856.6	1.71444e+10
18000	3.56206	0.0501811	0.267496	0.0184441	0.000150001	15001.7	1.72363e+10
18100	3.61718	0.0492261	0.262363	0.0182831	0.000147207	15144.7	1.73154e+10
18200	3.67197	0.048313	0.257096	0.0181186	0.000144525	15285.4	1.73822e+10
18300	3.72642	0.0474405	0.251718	0.017951	0.000141952	15424	1.74371e+10
18400	3.78054	0.0466072	0.24625	0.0177811	0.000139485	15560.4	1.74803e+10
18500	3.8343	0.0458119	0.240714	0.0176093	0.000137122	15694.5	1.75125e+10
18600	3.88772	0.0450531	0.235129	0.0174362	0.000134859	15826.5	1.75341e+10
18700	3.94079	0.0443297	0.229515	0.0172623	0.000132695	15956.3	1.75454e+10
18800	3.99244	0.0436917	0.223231	0.0174743	0.000130779	16079.6	1.75331e+10
18900	4.04478	0.0430354	0.21762	0.0172946	0.000128802	16204.9	1.75255e+10
19000	4.09676	0.0424103	0.212034	0.0171154	0.000126914	16328	1.75091e+10
19100	4.14838	0.0418153	0.206488	0.0169373	0.000125111	16448.9	1.74846e+10
19200	4.19966	0.041249	0.200996	0.0167606	0.00012339	16567.6	1.74523e+10
19300	4.25057	0.0407102	0.195573	0.0165858	0.000121749	16684.2	1.74128e+10
19400	4.30114	0.0401978	0.19023	0.0164133	0.000120183	16798.6	1.73666e+10
19500	4.35135	0.0397104	0.184979	0.0162433	0.00011869	16910.8	1.7314e+10
19600	4.40122	0.039247	0.179829	0.0160764	0.000117268	17020.9	1.72556e+10
19700	4.45073	0.0388064	0.17479	0.0159127	0.000115912	17128.8	1.71918e+10
19800	4.4999	0.0383876	0.169871	0.0157526	0.00011462	17234.6	1.71231e+10
19900	4.54873	0.0379893	0.165077	0.0155964	0.000113389	17338.3	1.70499e+10
20000	4.59739	0.0376121	0.160417	0.0154445	0.00011222	17440.4	1.69719e+10
20100	4.64972	0.0372846	0.155905	0.0152991	0.000111192	17553.3	1.68764e+10
20200	4.70185	0.0369747	0.151537	0.0151585	0.000110217	17664.5	1.67776e+10
20300	4.75377	0.0366817	0.147318	0.015023	0.000109293	17773.8	1.66759e+10
20400	4.8055	0.0364045	0.143251	0.0148928	0.000108417	17881.4	1.65716e+10
20500	4.85703	0.0361422	0.13934	0.0147682	0.000107587	17987.3	1.6465e+10
20600	4.90837	0.035894	0.135587	0.0146492	0.000106801	18091.3	1.63566e+10
20700	4.9595	0.035659	0.131993	0.0145361	0.000106055	18193.5	1.62466e+10
20800	5.01043	0.0354364	0.12856	0.014429	0.000105347	18293.9	1.61353e+10
20900	5.06116	0.0352254	0.12529	0.0143281	0.000104676	18392.6	1.60231e+10
21000	5.11169	0.0350252	0.122182	0.0142334	0.000104039	18489.3	1.59102e+10
21100	5.16201	0.034835	0.119237	0.0141451	0.000103434	18584.3	1.57968e+10
21200	5.21214	0.0346542	0.116456	0.0140633	0.000102858	18677.3	1.56832e+10
21300	5.26205	0.034482	0.113837	0.0139879	0.00010231	18768.6	1.55697e+10
21400	5.31176	0.0343176	0.111381	0.0139192	0.000101787	18857.9	1.54565e+10
21500	5.36126	0.0341605	0.109087	0.0138572	0.000101288	18945.3	1.53437e+10
21600	5.41055	0.03401	0.106955	0.0138018	0.000100811	19030.8	1.52316e+10
21700	5.45963	0.0338655	0.104982	0.0137531	0.000100353	19114.4	1.51204e+10
21800	5.50848	0.0337262	0.103169	0.0137111	9.99139e-05	19196	1.50101e+10
21900	5.55713	0.0335916	0.101515	0.0136758	9.94906e-05	19275.7	1.49011e+10
22000	5.60555	0.0334612	0.100017	0.0136472	9.90818e-05	19353.3	1.47934e+10
22100	5.65201	0.0334029	0.0983379	0.0138691	9.89009e-05	19422	1.46734e+10
22200	5.69997	0.0332787	0.0971658	0.013848	9.85153e-05	19495.6	1.45691e+10
22300	5.7477	0.033157	0.0961468	0.0138336	9.81392e-05	19567.1	1.44665e+10
22400	5.7952	0.0330372	0.0952797	0.0138258	9.7771e-05	19636.5	1.43657e+10
22500	5.84246	0.0329187	0.0945629	0.0138244	9.74092e-05	19703.8	1.42669e+10
22600	5.8889	0.0328231	0.0939101	0.0139161	9.71213e-05	19766.8	1.4166e+10
22700	5.93567	0.0327059	0.0934953	0.0139265	9.67676e-05	19829.8	1.40716e+10
22800	5.9822	0.0325887	0.0932267	0.013943	9.6416e-05	19890.7	1.39793e+10
22900	6.02847	0.0324709	0.093104	0.0139882	9.60647e-05	19949.4	1.38894e+10
23000	6.07449	0.0323523	0.0931238	0.0140177	9.57132e-05	20005.9	1.38018e+10
23100	6.11989	0.0322452	0.0932473	0.0140903	9.54005e-05	20058.8	1.37145e+10
23200	6.16538	0.0321235	0.0935525	0.0141303	9.50441e-05	20110.8	1.3632e+10
23300	6.21059	0.0319997	0.0939968	0.0141757	9.46835e-05	20160.6	1.3552e+10
23400	6.25554	0.0318735	0.0945788	0.0142262	9.43177e-05	20208.1	1.34747e+10
23500	6.30021	0.0317446	0.0952968	0.0142817	9.39456e-05	20253.4	1.34e+10
23600	6.3446	0.0316125	0.0961492	0.0143419	9.35663e-05	20296.3	1.3328e+10
23700	6.38836	0.0314893	0.0971099	0.0144386	9.32176e-05	20335.6	1.32567e+10
23800	6.43218	0.0313501	0.0982283	0.0145067	9.28208e-05	20374	1.31902e+10
23900	6.47571	0.031207	0.0994754	0.0145788	9.24141e-05	20410.1	1.31265e+10
24000	6.51895	0.0310599	0.100849	0.0146546	9.19968e-05	20443.9	1.30656e+10
24100	6.56189	0.0309083	0.102348	0.0147339	9.15681e-05	20475.4	1.30075e+10
24200	6.60454	0.0307523	0.103969	0.0148162	9.11276e-05	20504.6	1.29521e+10
24300	6.6469	0.0305916	0.10571	0.0149013	9.06745e-05	20531.6	1.28996e+10
24400	6.68895	0.0304261	0.107569	0.014989	9.02085e-05	20556.3	1.28498e+10
24500	6.73071	0.0302556	0.109542	0.0150789	8.97291e-05	20578.8	1.28029e+10
24600	6.77217	0.0300801	0.111628	0.0151706	8.9236e-05	20599.2	1.27586e+10
24700	6.81333	0.0298996	0.113822	0.0152639	8.87288e-05	20617.3	1.27172e+10
24800	6.85419	0.029714	0.116122	0.0153584	8.82074e-05	20633.4	1.26784e+10
24900	6.89476	0.0295232	0.118524	0.0154538	8.76716e-05	20647.3	1.26423e+10
25000	6.93504	0.0293273	0.121024	0.0155498	8.71213e-05	20659.2	1.26089e+10
25100	6.97502	0.0291264	0.123618	0.0156461	8.65566e-05	20669.1	1.2578e+10
25200	7.01472	0.0289204	0.126303	0.0157422	8.59774e-05	20677	1.25498e+10
25300	7.05414	0.0287095	0.129074	0.015838	8.53839e-05	20683	1.2524e+10
25400	7.09327	0.0284937	0.131926	0.0159331	8.47762e-05	20687.2	1.25007e+10
25500	7.13625	0.0282912	0.134923	0.0160347	8.4207e-05	20700.3	1.24729e+10
25600	7.18019	0.0280889	0.138016	0.0161374	8.36381e-05	20714.7	1.24456e+10
25700	7.2239	0.0278816	0.141181	0.0162387	8.30546e-05	20727.5	1.24205e+10
25800	7.26738	0.0276695	0.144412	0.0163384	8.24568e-05	20738.6	1.23977e+10
25900	7.31064	0.0274527	0.147703	0.016436	8.18452e-05	20748.1	1.23772e+10
26000	7.35369	0.0272315	0.151049	0.0165314	8.12201e-05	20756.2	1.23587e+10
26100	7.39653	0.027006	0.154444	0.0166243	8.05822e-05	20762.8	1.23423e+10
26200	7.43917	0.0267764	0.15788	0.0167144	7.9932e-05	20768	1.23278e+10
26300	7.48162	0.026543	0.161353	0.0168015	7.927e-05	20771.9	1.23151e+10
26400	7.52389	0.0263061	0.164855	0.0168853	7.85969e-05	20774.6	1.23042e+10
26500	7.56599	0.0260659	0.168379	0.0169655	7.79133e-05	20776.2	1.2295e+10
26600	7.60083	0.026071	0.173138	0.0174764	7.80476e-05	20750.6	1.22534e+10
26700	7.64269	0.0258215	0.176753	0.01754	7.73351e-05	20750.6	1.2248e+10
26800	7.6844	0.0255694	0.180369	0.0175999	7.66142e-05	20749.6	1.22438e+10
26900	7.72599	0.0253151	0.18398	0.0176557	7.58858e-05	20747.9	1.2241e+10
27000	7.76744	0.0250588	0.187578	0.0177075	7.51504e-05	20745.4	1.22393e+10
27100	7.80879	0.0248008	0.191156	0.017755	7.4409e-05	20742.2	1.22387e+10
27200	7.85004	0.0245414	0.194706	0.0177981	7.36623e-05	20738.4	1.22391e+10
27300	7.89119	0.0242808	0.198222	0.0178367	7.29109e-05	20734.1	1.22404e+10
27400	7.93225	0.0240194	0.201696	0.0178708	7.21558e-05	20729.3	1.22424e+10
27500	7.97325	0.0237573	0.205121	0.0179002	7.13976e-05	20724.1	1.22451e+10
27600	8.01418	0.0234949	0.20849	0.0179248	7.0637e-05	20718.6	1.22484e+10
27700	8.05506	0.0232324	0.211795	0.0179447	6.98749e-05	20712.8	1.22521e+10
27800	8.0959	0.0229701	0.215031	0.0179598	6.91119e-05	20706.9	1.22563e+10
27900	8.14263	0.0225035	0.216084	0.0176345	6.76506e-05	20721.3	1.22867e+10
28000	8.18332	0.0222453	0.219091	0.0176461	6.68977e-05	20714.6	1.22908e+10
28100	8.22398	0.021988	0.22201	0.0176527	6.61459e-05	20708	1.2295e+10
28200	8.26465	0.0217317	0.224835	0.0176543	6.53958e-05	20701.4	1.22992e+10
28300	8.30531	0.0214767	0.22756	0.017651	6.46481e-05	20694.8	1.23034e+10
28400	8.34599	0.021223	0.230179	0.0176427	6.39033e-05	20688.3	1.23074e+10
28500	8.38668	0.020971	0.232688	0.0176297	6.3162e-05	20682.1	1.23113e+10
28600	8.4274	0.0207207	0.235083	0.0176119	6.24248e-05	20676	1.23148e+10
28700	8.46815	0.0204724	0.237358	0.0175894	6.16921e-05	20670.1	1.2318e+10
28800	8.50894	0.0202262	0.23951	0.0175623	6.09645e-05	20664.5	1.23207e+10
28900	8.54977	0.0199822	0.241537	0.0175307	6.02423e-05	20659.2	1.2323e+10
29000	8.59066	0.0197406	0.243433	0.0174946	5.9526e-05	20654.3	1.23246e+10
29100	8.63161	0.0195015	0.245197	0.0174543	5.8816e-05	20649.7	1.23257e+10
29200	8.67261	0.019265	0.246827	0.0174098	5.81127e-05	20645.4	1.23261e+10
29300	8.71369	0.0190312	0.24832	0.0173612	5.74165e-05	20641.6	1.23258e+10
29400	8.75484	0.0188003	0.249675	0.0173086	5.67275e-05	20638.2	1.23247e+10
29500	8.79166	0.0187289	0.254027	0.0175066	5.65951e-05	20621.2	1.23048e+10
29600	8.83305	0.0185011	0.255157	0.0174423	5.59129e-05	20619	1.23025e+10
29700	8.87453	0.0182763	0.256146	0.0173746	5.5239e-05	20617.3	1.22993e+10
29800	8.91609	0.0180547	0.256993	0.0173034	5.45734e-05	20616	1.22952e+10
29900	8.95773	0.0178363	0.257698	0.017229	5.39165e-05	20615.2	1.22901e+10
30000	8.99946	0.0176212	0.258262	0.0171515	5.32684e-05	20614.9	1.22841e+10
