# Supplementary material for: Cross-Code Verification for Improved Thermophysical Properties of Argon, Krypton and Xenon Plasmas
Source: Entropy (Basel). 2026 Jul 22;28(7):830. doi: 10.3390/e28070830 (PMC13409251; doi:10.3390/e28070830)
Supplement: Supplementary file 1 [file entropy-28-00830-s001.zip › Ar_Kr_Xe_Data/Transport Properties/Krypton/Phenomenological/TP_Kr Transport 100 atm.csv]

Th [K]	λₑ [W/(m·K)]	λₕ [W/(m·K)]	λᵣ [W/(m·K)]	λint [W/(m·K)]	μ [Pa·s]	σ [S/m]	HeatExchange[J]
300	1.07016e-25	0.00938246	5.37776e-24	9.53294e-17	2.52233e-05	1.32579e-20	5.6295e-14
400	1.97348e-25	0.012164	5.56311e-24	2.6582e-16	3.27292e-05	1.58536e-20	2.94044e-14
500	3.71073e-25	0.0146604	5.71331e-24	-7.40247e-17	3.94826e-05	2.1449e-20	1.88292e-14
600	6.48089e-25	0.0169455	5.8005e-24	-2.25946e-16	4.56746e-05	3.04462e-20	1.33488e-14
700	9.85465e-25	0.0190736	5.94325e-24	2.00235e-15	5.14477e-05	4.28611e-20	1.00417e-14
800	1.28787e-24	0.0210695	5.91091e-24	4.8875e-16	5.68638e-05	5.74643e-20	7.84766e-15
900	1.51245e-24	0.0229584	5.79326e-24	-7.78704e-17	6.19895e-05	7.37482e-20	6.29763e-15
1000	1.68116e-24	0.0247595	5.88733e-24	5.7621e-16	6.68759e-05	9.25216e-20	5.1553e-15
1100	1.83403e-24	0.0264869	6.07819e-24	2.79468e-16	7.1561e-05	1.14633e-19	4.28822e-15
1200	1.99159e-24	0.0281516	6.02441e-24	-1.48798e-16	7.60746e-05	1.39937e-19	3.61633e-15
1300	2.16599e-24	0.0297625	5.79712e-24	-1.576e-16	8.04411e-05	1.67516e-19	3.08775e-15
1400	4.31393e-24	0.0313266	1.19675e-23	-1.07199e-17	8.46799e-05	3.57442e-19	4.88214e-15
1500	1.7613e-20	0.0328495	9.47665e-24	7.88048e-17	8.8806e-05	1.51866e-15	1.60076e-11
1600	1.06219e-22	0.0343354	3.16952e-19	-3.53492e-17	9.28313e-05	9.27009e-18	7.85198e-14
1700	3.89969e-16	0.0357881	7.91793e-23	1.10672e-16	9.67656e-05	3.36266e-11	2.37883e-07
1800	1.94296e-21	0.0372104	1.1123e-17	-3.8367e-17	0.000100617	1.62404e-16	9.93626e-13
1900	9.08823e-14	0.0386051	8.70213e-21	-2.06067e-16	0.000104393	7.27611e-09	3.95829e-05
2000	4.33644e-18	0.0399744	8.80337e-15	-2.32174e-15	0.0001081	3.30281e-13	1.63476e-09
2100	9.61689e-14	0.0413202	3.27833e-17	-1.2547e-15	0.000111742	6.95068e-09	3.19016e-05
2200	9.22519e-15	0.0426444	1.22891e-14	-3.67906e-16	0.000115326	6.33354e-10	2.73691e-06
2300	1.8718e-13	0.0439483	1.5969e-14	-7.43926e-16	0.000118854	1.2252e-08	5.04391e-05
2400	7.98705e-13	0.0452334	7.51093e-14	-1.26413e-14	0.000122331	5.00595e-08	0.000198513
2500	3.26624e-12	0.0465008	2.90006e-13	-1.09777e-16	0.00012576	1.97325e-07	0.000758559
2600	1.19648e-11	0.0477517	1.01077e-12	-7.24164e-17	0.000129144	7.0115e-07	0.00262849
2700	3.97866e-11	0.0489868	3.21219e-12	-1.46928e-17	0.000132485	2.27486e-06	0.00836295
2800	1.21337e-10	0.0502072	9.40061e-12	5.93736e-16	0.000135785	6.80596e-06	0.0246553
2900	3.424e-10	0.0514136	2.55518e-11	1.41842e-15	0.000139048	1.89384e-05	0.0678668
3000	9.00975e-10	0.0526067	6.49847e-11	2.83521e-14	0.000142274	4.93628e-05	0.175592
3100	2.22567e-09	0.0537872	1.55639e-10	-3.9201e-14	0.000145466	0.000121268	0.429467
3200	5.19224e-09	0.0549556	3.53016e-10	7.60916e-14	0.000148625	0.000282266	0.997985
3300	1.14993e-08	0.0561125	7.62054e-10	1.61033e-13	0.000151753	0.00062521	2.21345
3400	2.42901e-08	0.0572584	1.5725e-09	4.05492e-13	0.000154852	0.00132418	4.70095
3500	4.91373e-08	0.0583938	3.11381e-09	7.68082e-13	0.000157921	0.00269085	9.59446
3600	9.55392e-08	0.0595191	5.93719e-09	1.85414e-12	0.000160963	0.00526212	18.8784
3700	1.79113e-07	0.0606347	1.09343e-08	4.08011e-12	0.000163979	0.00992989	35.9137
3800	3.24708e-07	0.0617411	1.95037e-08	8.59034e-12	0.000166969	0.0181273	66.2205
3900	5.707e-07	0.0628385	3.37776e-08	1.77971e-11	0.000169936	0.0320855	118.615
4000	9.74743e-07	0.0639272	5.69231e-08	3.53903e-11	0.000172878	0.0551784	206.815
4100	1.62131e-06	0.0650077	9.35333e-08	6.85742e-11	0.000175799	0.0923687	351.647
4200	2.63135e-06	0.0660801	1.50124e-07	1.28015e-10	0.000178697	0.150781	584.014
4300	4.17431e-06	0.0671448	2.3575e-07	2.3523e-10	0.000181574	0.240409	948.808
4400	6.48275e-06	0.0682019	3.62763e-07	4.21339e-10	0.000184431	0.374836	1510.16
4500	9.86966e-06	0.0692518	5.47717e-07	7.34252e-10	0.000187269	0.572371	2357.76
4600	1.47487e-05	0.0702947	8.12439e-07	1.25359e-09	0.000190087	0.856853	3615.45
4700	2.16577e-05	0.0713307	1.18528e-06	2.09827e-09	0.000192886	1.25888	5451.26
4800	3.12847e-05	0.0723602	1.70257e-06	3.44565e-09	0.000195668	1.81637	8090.72
4900	4.45013e-05	0.0733832	2.4102e-06	5.55981e-09	0.000198432	2.57787	11829.2
5000	6.23915e-05	0.0744	3.36552e-06	8.8209e-09	0.00020118	3.60086	17052.7
5100	8.62889e-05	0.0754107	4.63932e-06	1.37756e-08	0.000203911	4.95331	24258.4
5200	0.000117814	0.0764155	6.31813e-06	2.11931e-08	0.000206626	6.71364	34079.8
5300	0.00015891	0.0774146	8.50656e-06	3.21499e-08	0.000209325	8.97002	47315.8
5400	0.000211901	0.0784081	1.133e-05	4.81313e-08	0.000212009	11.8233	64962.7
5500	0.0002795	0.0793961	1.49375e-05	7.11609e-08	0.000214679	15.379	88256
5600	0.00036488	0.0803789	1.95046e-05	1.0397e-07	0.000217334	19.7528	118712
5700	0.000471649	0.0813565	2.52364e-05	1.50211e-07	0.000219975	25.0568	158186
5800	0.000603895	0.082329	3.23714e-05	2.14719e-07	0.000222603	31.4004	208935
5900	0.000766368	0.0832966	4.11842e-05	3.03844e-07	0.000225217	38.9213	273647
6000	0.000964127	0.0842594	5.19896e-05	4.25841e-07	0.000227818	47.6998	355590
6100	0.00120286	0.0852175	6.51459e-05	5.9137e-07	0.000230406	57.819	458637
6200	0.00148877	0.0861711	8.10589e-05	8.14082e-07	0.000232982	69.3431	587386
6300	0.00182896	0.0871201	0.000100185	1.11132e-06	0.000235546	82.3824	747183
6400	0.00223086	0.0880647	0.000123038	1.50496e-06	0.000238097	96.9915	944351
6500	0.00270202	0.089005	0.000150186	2.02242e-06	0.000240637	113.145	1.18638e+06
6600	0.00325061	0.0899412	0.000182264	2.69779e-06	0.000243166	130.838	1.48196e+06
6700	0.0038872	0.0908732	0.000219972	3.57321e-06	0.000245684	150.328	1.8407e+06
6800	0.00461987	0.0918012	0.00026408	-9.36435e-06	0.000248191	171.443	2.27445e+06
6900	0.00545775	0.0927252	0.000315434	5.88155e-06	0.000250686	194.132	2.79672e+06
7000	0.00641023	0.0936453	0.000374955	7.61764e-06	0.000253172	218.354	3.42309e+06
7100	0.00748671	0.0945617	0.000443648	9.80562e-06	0.000255647	244.063	4.17152e+06
7200	0.00869665	0.0954743	0.000522602	1.25472e-05	0.000258112	271.247	5.06256e+06
7300	0.0100739	0.0963833	0.000613752	1.59423e-05	0.000260567	301.168	6.12351e+06
7400	0.0116115	0.0972886	0.000717701	2.01734e-05	0.000263013	332.875	7.37628e+06
7500	0.013318	0.0981905	0.000835801	9.0331e-06	0.000265449	366.229	8.85147e+06
7600	0.0151963	0.0990888	0.000969021	3.01122e-05	0.000267875	401.065	1.05779e+07
7700	0.0172712	0.0999837	0.00112002	2.68233e-05	0.000270292	437.707	1.26074e+07
7800	0.0195447	0.100875	0.0012899	5.51076e-05	0.0002727	476.01	1.49781e+07
7900	0.0220262	0.101764	0.00148045	7.86189e-05	0.000275099	515.987	1.77404e+07
8000	0.0247208	0.102648	0.00169322	5.34836e-05	0.000277489	557.594	2.09463e+07
8100	0.027647	0.10353	0.001931	5.5568e-06	0.00027987	601.011	2.46716e+07
8200	0.0308084	0.104408	0.00219549	5.04183e-05	0.000282242	646.187	2.89834e+07
8300	0.0342104	0.105284	0.00248864	0.000111957	0.000284606	693.113	3.39592e+07
8400	0.0378685	0.106155	0.00281346	5.09956e-05	0.000286961	741.935	3.97016e+07
8500	0.0417844	0.107024	0.00317177	5.95451e-05	0.000289306	792.599	4.63041e+07
8600	0.0459934	0.107889	0.00356678	0.00018217	0.000291643	845.781	5.3878e+07
8700	0.0505613	0.108752	0.00400062	0.000142577	0.000293972	902.906	6.2486e+07
8800	0.0554416	0.10961	0.00447667	0.000422139	0.000296291	962.297	7.23237e+07
8900	0.0606423	0.110466	0.00499758	0.000200939	0.000298601	1023.95	8.35388e+07
9000	0.0661731	0.111318	0.00556614	0.000418147	0.000300901	1087.87	9.62978e+07
9100	0.0720479	0.112166	0.00618583	-0.000205263	0.000303192	1154.13	1.10794e+08
9200	0.0783265	0.113011	0.00686009	0.000807431	0.000305472	1223.65	1.27186e+08
9300	0.0850342	0.113852	0.00759193	0.000222586	0.000307743	1296.58	1.45658e+08
9400	0.0921446	0.114688	0.0083851	0.000563067	0.000310002	1372.08	1.6652e+08
9500	0.0996693	0.115521	0.0092429	0.000777504	0.00031225	1450.12	1.90027e+08
9600	0.107628	0.116349	0.0101697	0.000571796	0.000314486	1530.76	2.16487e+08
9700	0.116033	0.117172	0.011168	0.00100731	0.000316708	1613.96	2.46208e+08
9800	0.124905	0.11799	0.012243	0.00200082	0.000318917	1699.76	2.79554e+08
9900	0.134259	0.118803	0.0133977	0.000958797	0.000321111	1788.13	3.16894e+08
10000	0.144115	0.119609	0.0146364	0.00144001	0.000323288	1879.08	3.58646e+08
10100	0.154652	0.12041	0.0159632	0.00163095	0.000325448	1974.77	4.04887e+08
10200	0.165846	0.121203	0.0173839	0.00143077	0.000327591	2074.39	4.56117e+08
10300	0.177637	0.121989	0.0188975	0.00201014	0.000329713	2176.81	5.13027e+08
10400	0.190044	0.122767	0.0205143	0.00179277	0.000331813	2282	5.76132e+08
10500	0.203092	0.123536	0.0222329	0.00249399	0.000333889	2389.93	6.46002e+08
10600	0.216805	0.124295	0.0240621	0.00164491	0.000335939	2500.62	7.23251e+08
10700	0.231205	0.125042	0.0260029	0.00305779	0.000337959	2614.01	8.08503e+08
10800	0.246317	0.125778	0.0280605	0.00339602	0.000339948	2730.08	9.02447e+08
10900	0.262171	0.126501	0.0302434	0.00342267	0.000341901	2848.89	1.00587e+09
11000	0.278779	0.127209	0.032547	0.00377791	0.000343816	2970.28	1.11942e+09
11100	0.296172	0.1279	0.034979	0.00415988	0.000345689	3094.27	1.24397e+09
11200	0.314374	0.128575	0.0375431	0.00456942	0.000347516	3220.84	1.38035e+09
11300	0.333407	0.12923	0.0402424	0.00500731	0.000349293	3349.94	1.52944e+09
11400	0.353295	0.129863	0.0430803	0.00547417	0.000351015	3481.54	1.69218e+09
11500	0.374063	0.130474	0.04606	0.00597052	0.000352677	3615.6	1.86952e+09
11600	0.395732	0.131059	0.0491838	0.00649626	0.000354274	3752.08	2.06245e+09
11700	0.418323	0.131617	0.0524552	0.00702469	0.0003558	3890.95	2.272e+09
11800	0.44235	0.13215	0.055875	0.00760844	0.000357263	4036.78	2.49596e+09
11900	0.467439	0.132652	0.0594453	0.00822145	0.000358649	4185.63	2.73766e+09
12000	0.493581	0.133121	0.0631793	0.00852303	0.000359948	4337.12	2.99865e+09
12100	0.52077	0.133553	0.067059	0.00909926	0.000361155	4491.01	3.27964e+09
12200	0.54905	0.133945	0.0711021	0.00947697	0.000362262	4647.43	3.582e+09
12300	0.57841	0.134296	0.0752888	0.0101433	0.000363264	4806.14	3.90638e+09
12400	0.608881	0.134602	0.0796287	0.0108332	0.000364153	4967.19	4.254e+09
12500	0.640479	0.13486	0.0841207	0.0115446	0.000364923	5130.54	4.62591e+09
12600	0.673243	0.135066	0.0887845	0.011893	0.000365563	5296.3	5.02357e+09
12700	0.707134	0.135218	0.0935772	0.0126193	0.000366071	5464.09	5.44705e+09
12800	0.742186	0.135313	0.0985146	0.0133614	0.000366437	5634.02	5.89771e+09
12900	0.778412	0.135348	0.103596	0.0140715	0.000366653	5806.06	6.37651e+09
13000	0.815807	0.135319	0.108811	0.0148389	0.000366715	5980.1	6.88409e+09
13100	0.85438	0.135225	0.114155	0.0156171	0.000366614	6156.1	7.42126e+09
13200	0.894253	0.135057	0.119721	0.0153535	0.000366335	6334.68	7.9914e+09
13300	0.935198	0.134822	0.125319	0.016089	0.000365889	6514.5	8.59013e+09
13400	0.977319	0.134513	0.131028	0.016828	0.000365263	6696.1	9.2202e+09
13500	1.02089	0.134118	0.137064	0.0156144	0.000364427	6880.9	9.88883e+09
13600	1.06582	0.133663	0.143004	0.0161839	0.000363445	7069.07	1.05786e+10
13700	1.11243	0.133142	0.149028	0.016745	0.000362299	7262.27	1.12936e+10
13800	1.16027	0.132543	0.155135	0.0172364	0.000360961	7457.23	1.20398e+10
13900	1.20937	0.131862	0.161352	0.0174182	0.000359424	7654.12	1.28184e+10
14000	1.25957	0.131105	0.167556	0.0180079	0.000357699	7852.14	1.36253e+10
14100	1.31092	0.130268	0.173792	0.0185874	0.00035578	8051.59	1.4462e+10
14200	1.36342	0.129353	0.180047	0.0191551	0.000353666	8252.39	1.53277e+10
14300	1.41714	0.128356	0.186391	0.0192975	0.000351349	8455	1.62248e+10
14400	1.47185	0.127287	0.192644	0.0198238	0.000348852	8658.31	1.71464e+10
14500	1.52772	0.126139	0.198947	0.0200036	0.000346159	8863.17	1.80969e+10
14600	1.58458	0.124921	0.20516	0.0203729	0.000343289	9068.77	1.90706e+10
14700	1.64241	0.123635	0.211292	0.020797	0.000340247	9275.15	2.00669e+10
14800	1.70119	0.122283	0.217331	0.021241	0.000337036	9482.28	2.10843e+10
14900	1.76091	0.120869	0.223269	0.0216653	0.000333664	9690.09	2.21212e+10
15000	1.82193	0.119377	0.229401	0.0211445	0.000330091	9900.31	2.31887e+10
15100	1.88343	0.117849	0.235107	0.0215087	0.000326416	10109.3	2.42601e+10
15200	1.94575	0.116271	0.240656	0.0218529	0.000322607	10318.7	2.53449e+10
15300	2.00885	0.114647	0.24603	0.0221767	0.000318675	10528.4	2.64405e+10
15400	2.07268	0.112984	0.251211	0.0224798	0.000314629	10738.3	2.75446e+10
15500	2.13721	0.111286	0.25618	0.0227616	0.000310481	10948.1	2.86546e+10
15600	2.20248	0.109554	0.260995	0.0228732	0.00030623	11158.4	2.97712e+10
15700	2.26826	0.107801	0.265496	0.0231114	0.000301913	11368.1	3.08853e+10
15800	2.33461	0.106029	0.269737	0.0233289	0.000297529	11577.5	3.19973e+10
15900	2.40146	0.104244	0.273703	0.0235258	0.00029309	11786.6	3.31044e+10
16000	2.46879	0.102449	0.277379	0.0237126	0.000288609	11995.1	3.4204e+10
16100	2.53654	0.100649	0.28075	0.0239053	0.000284096	12203.1	3.52935e+10
16200	2.60466	0.0988505	0.283817	0.0240188	0.000279565	12410.3	3.637e+10
16300	2.67312	0.0970567	0.286559	0.0241122	0.000275024	12616.7	3.74311e+10
16400	2.74186	0.0952722	0.288968	0.024201	0.000270486	12822.2	3.84742e+10
16500	2.81085	0.0935009	0.291045	0.02429	0.00026596	13026.7	3.9497e+10
16600	2.88003	0.0917465	0.292778	0.0243517	0.000261456	13230.1	4.04972e+10
16700	2.94937	0.0900125	0.294165	0.0243959	0.000256984	13432.3	4.14726e+10
16800	3.01882	0.0883021	0.295205	0.0244234	0.000252551	13633.2	4.24211e+10
16900	3.08835	0.0866181	0.295898	0.0244346	0.000248166	13832.6	4.3341e+10
17000	3.15791	0.0849631	0.296245	0.0244302	0.000243837	14030.6	4.42304e+10
17100	3.22747	0.0833393	0.29625	0.0244109	0.000239568	14227	4.50879e+10
17200	3.29698	0.0817487	0.295914	0.0243069	0.000235368	14421.8	4.59121e+10
17300	3.36642	0.0801932	0.295248	0.0244278	0.000231242	14614.9	4.67017e+10
17400	3.43576	0.078674	0.294262	0.0242696	0.000227193	14806.2	4.74557e+10
17500	3.50495	0.0771924	0.292958	0.0241972	0.000223227	14995.5	4.81732e+10
17600	3.57397	0.0757494	0.291349	0.0241128	0.000219347	15183	4.88535e+10
17700	3.6428	0.0743457	0.28944	0.024226	0.000215556	15368.5	4.94962e+10
17800	3.7114	0.0729818	0.287264	0.0239128	0.000211856	15551.9	5.01009e+10
17900	3.77975	0.071658	0.284815	0.0237985	0.000208251	15733.3	5.06674e+10
18000	3.84782	0.0703745	0.282113	0.0236755	0.00020474	15912.4	5.11956e+10
18100	3.91561	0.0691314	0.279173	0.0235444	0.000201326	16089.4	5.16857e+10
18200	3.98308	0.0679284	0.276012	0.023406	0.000198009	16264.2	5.21379e+10
18300	4.05021	0.0667653	0.272644	0.0232609	0.00019479	16436.7	5.25526e+10
18400	4.117	0.0656417	0.269087	0.0231098	0.000191668	16606.9	5.29303e+10
18500	4.18343	0.064557	0.265357	0.0229534	0.000188643	16774.8	5.32716e+10
18600	4.24948	0.0635107	0.261471	0.0227922	0.000185715	16940.3	5.35772e+10
18700	4.31513	0.0625022	0.257447	0.0226269	0.000182883	17103.4	5.38479e+10
18800	4.38039	0.0615306	0.253299	0.0224581	0.000180144	17264.2	5.40846e+10
18900	4.44523	0.0605952	0.249046	0.0222864	0.0001775	17422.5	5.42883e+10
19000	4.50965	0.0596952	0.244704	0.0221124	0.000174946	17578.4	5.446e+10
19100	4.57365	0.0588296	0.240287	0.0219366	0.000172483	17731.9	5.46007e+10
19200	4.63721	0.0579975	0.235812	0.0217596	0.000170108	17882.9	5.47116e+10
19300	4.70033	0.057198	0.231294	0.0215819	0.00016782	18031.5	5.47939e+10
19400	4.76301	0.0564302	0.226748	0.0214041	0.000165615	18177.7	5.48486e+10
19500	4.82524	0.055693	0.222186	0.0212265	0.000163493	18321.3	5.4877e+10
19600	4.88703	0.0549854	0.217623	0.0210498	0.000161451	18462.6	5.48804e+10
19700	4.94835	0.0543066	0.213071	0.0208743	0.000159487	18601.4	5.48599e+10
19800	5.00923	0.0536554	0.208542	0.0207004	0.000157598	18737.8	5.48168e+10
19900	5.06965	0.0530309	0.204047	0.0205287	0.000155783	18871.7	5.47523e+10
20000	5.12961	0.0524322	0.199597	0.0203595	0.000154038	19003.2	5.46676e+10
20100	5.18913	0.0518582	0.195202	0.0201932	0.000152362	19132.3	5.45638e+10
20200	5.24818	0.0513081	0.190871	0.0200302	0.000150752	19259	5.44423e+10
20300	5.30679	0.0507807	0.186615	0.019874	0.000149206	19383.3	5.43041e+10
20400	5.36495	0.0502753	0.182437	0.0197187	0.000147721	19505.2	5.41503e+10
20500	5.42266	0.0497909	0.178348	0.0195678	0.000146296	19624.7	5.39821e+10
20600	5.48418	0.0493618	0.174357	0.0194304	0.000145023	19755.1	5.37611e+10
20700	5.54576	0.0489551	0.170463	0.0192917	0.000143814	19884.5	5.35242e+10
20800	5.60706	0.0485668	0.166676	0.0191585	0.000142658	20012	5.32762e+10
20900	5.66806	0.048196	0.163	0.0190309	0.000141552	20137.4	5.3018e+10
21000	5.72878	0.0478417	0.159441	0.0189132	0.000140495	20260.8	5.27507e+10
21100	5.78921	0.0475032	0.156002	0.0188011	0.000139483	20382.2	5.24752e+10
21200	5.84934	0.0471798	0.152685	0.0186924	0.000138516	20501.5	5.21924e+10
21300	5.90919	0.0468706	0.149495	0.0185902	0.00013759	20618.9	5.19034e+10
21400	5.96875	0.0465748	0.146433	0.0184949	0.000136704	20734.1	5.16088e+10
21500	6.02802	0.0462916	0.143504	0.0184064	0.000135855	20847.4	5.13096e+10
21600	6.087	0.0460203	0.140708	0.0183251	0.000135042	20958.6	5.10066e+10
21700	6.14569	0.0457603	0.138047	0.0182509	0.000134262	21067.7	5.07005e+10
21800	6.2041	0.0455107	0.135524	0.0181842	0.000133514	21174.8	5.0392e+10
21900	6.26221	0.0452708	0.133138	0.0181248	0.000132796	21279.8	5.00818e+10
22000	6.32003	0.0450401	0.130891	0.018073	0.000132105	21382.7	4.97706e+10
22100	6.37756	0.0448179	0.128783	0.0180289	0.000131441	21483.5	4.94591e+10
22200	6.4348	0.0446034	0.126816	0.0179924	0.0001308	21582.2	4.91477e+10
22300	6.49174	0.0443961	0.124989	0.0179637	0.000130182	21678.8	4.8837e+10
22400	6.5484	0.0441954	0.123303	0.0179427	0.000129584	21773.2	4.85277e+10
22500	6.60475	0.0440006	0.121758	0.0179295	0.000129005	21865.5	4.82201e+10
22600	6.66082	0.0438112	0.120353	0.0179241	0.000128443	21955.7	4.79147e+10
22700	6.71658	0.0436266	0.119089	0.0179264	0.000127897	22043.7	4.76121e+10
22800	6.77205	0.0434462	0.117966	0.0179472	0.000127365	22129.5	4.73126e+10
22900	6.82722	0.0432694	0.116983	0.017974	0.000126845	22213.1	4.70167e+10
23000	6.88208	0.0430959	0.116138	0.0180005	0.000126336	22294.4	4.67246e+10
23100	6.93663	0.0429251	0.115431	0.0180345	0.000125836	22373.5	4.64368e+10
23200	6.99087	0.0427565	0.114863	0.018076	0.000125345	22450.4	4.61535e+10
23300	7.04481	0.0425895	0.114432	0.018125	0.00012486	22525	4.58751e+10
23400	7.09843	0.0424237	0.114137	0.0181812	0.00012438	22597.3	4.5602e+10
23500	7.15174	0.0422585	0.11398	0.018263	0.000123904	22667.3	4.53343e+10
23600	7.20472	0.0420938	0.113957	0.0183342	0.00012343	22735	4.50722e+10
23700	7.25739	0.0419288	0.114068	0.0184284	0.000122958	22800.4	4.48161e+10
23800	7.30974	0.0417634	0.114311	0.0185263	0.000122486	22863.4	4.45662e+10
23900	7.36177	0.0415967	0.114688	0.0186753	0.000122011	22924.1	4.43226e+10
24000	7.41346	0.0414291	0.115194	0.0187765	0.000121536	22982.4	4.40855e+10
24100	7.46481	0.0412598	0.115829	0.0188886	0.000121057	23038.2	4.38551e+10
24200	7.51582	0.0410884	0.116592	0.0190118	0.000120574	23091.7	4.36315e+10
24300	7.5665	0.0409147	0.117483	0.0191313	0.000120085	23142.8	4.34149e+10
24400	7.61683	0.0407384	0.118499	0.0192562	0.000119591	23191.5	4.32053e+10
24500	7.67131	0.0405859	0.119697	0.0193934	0.000119163	23249.9	4.2978e+10
24600	7.72774	0.0404432	0.121051	0.0195393	0.000118765	23312.1	4.27457e+10
24700	7.78391	0.0402969	0.122532	0.0196904	0.000118357	23372	4.2521e+10
24800	7.83982	0.0401467	0.12414	0.0198464	0.00011794	23429.7	4.23038e+10
24900	7.89547	0.0399924	0.125872	0.0200068	0.000117512	23485.1	4.20943e+10
25000	7.95085	0.0398338	0.127726	0.0201714	0.000117073	23538.3	4.18923e+10
25100	8.00596	0.0396707	0.1297	0.0203398	0.000116622	23589.3	4.1698e+10
25200	8.06081	0.0395029	0.131793	0.0205117	0.000116158	23638.1	4.15113e+10
25300	8.11538	0.0393302	0.134001	0.0206867	0.000115682	23684.7	4.13321e+10
25400	8.16967	0.0391526	0.136323	0.0208645	0.000115192	23729	4.11606e+10
25500	8.22369	0.0389699	0.138756	0.0210446	0.000114688	23771.2	4.09965e+10
25600	8.27744	0.038782	0.141297	0.0212268	0.000114169	23811.3	4.08399e+10
25700	8.33091	0.0385889	0.143943	0.0214105	0.000113637	23849.2	4.06906e+10
25800	8.3841	0.0383904	0.146692	0.0215955	0.000113089	23885	4.05487e+10
25900	8.43702	0.0381867	0.149538	0.0217813	0.000112527	23918.7	4.04139e+10
26000	8.48966	0.0379776	0.15248	0.0219675	0.000111949	23950.4	4.02863e+10
26100	8.54204	0.0377631	0.155513	0.0221538	0.000111356	23980.1	4.01657e+10
26200	8.59414	0.0375434	0.158634	0.0223397	0.000110748	24007.8	4.00519e+10
26300	8.64598	0.0373185	0.161838	0.0225249	0.000110125	24033.7	3.99449e+10
26400	8.69755	0.0370884	0.16512	0.0227089	0.000109488	24057.6	3.98444e+10
26500	8.74886	0.0368532	0.168478	0.0228915	0.000108835	24079.7	3.97505e+10
26600	8.79992	0.036613	0.171905	0.0230721	0.000108168	24100.1	3.96628e+10
26700	8.85073	0.036368	0.175396	0.0232506	0.000107486	24118.7	3.95812e+10
26800	8.90129	0.0361183	0.178948	0.0234263	0.000106791	24135.7	3.95056e+10
26900	8.9516	0.0358641	0.182554	0.0235992	0.000106081	24151.1	3.94357e+10
27000	9.00169	0.0356054	0.186209	0.0237687	0.000105359	24164.9	3.93713e+10
27100	9.05154	0.0353426	0.189907	0.0239346	0.000104624	24177.2	3.93124e+10
27200	9.10117	0.0350758	0.193643	0.0240965	0.000103876	24188.1	3.92586e+10
27300	9.15059	0.0348052	0.197411	0.0242542	0.000103117	24197.6	3.92098e+10
27400	9.19979	0.034531	0.201205	0.0244073	0.000102346	24205.9	3.91656e+10
27500	9.2488	0.0342534	0.205018	0.0245556	0.000101565	24212.9	3.91261e+10
27600	9.29762	0.0339728	0.208844	0.0246989	0.000100774	24218.7	3.90908e+10
27700	9.34625	0.0336892	0.212678	0.0248368	9.99732e-05	24223.5	3.90595e+10
27800	9.3947	0.033403	0.216512	0.0249691	9.91637e-05	24227.2	3.90321e+10
27900	9.44298	0.0331144	0.22034	0.0250957	9.83461e-05	24229.9	3.90083e+10
28000	9.49111	0.0328236	0.224156	0.0252163	9.75211e-05	24231.7	3.89878e+10
28100	9.53908	0.0325309	0.227954	0.0253307	9.66893e-05	24232.7	3.89705e+10
28200	9.58691	0.0322366	0.231726	0.0254389	9.58515e-05	24232.9	3.8956e+10
28300	9.63461	0.0319409	0.235466	0.0255406	9.50083e-05	24232.4	3.89442e+10
28400	9.68218	0.0316441	0.239169	0.0256357	9.41604e-05	24231.2	3.89349e+10
28500	9.72964	0.0313463	0.242826	0.0257242	9.33086e-05	24229.5	3.89276e+10
28600	9.77699	0.0310479	0.246434	0.0258059	9.24534e-05	24227.2	3.89224e+10
28700	9.82424	0.0307491	0.249984	0.0258807	9.15957e-05	24224.4	3.89188e+10
28800	9.8714	0.0304501	0.253471	0.0259486	9.0736e-05	24221.2	3.89167e+10
28900	9.91847	0.0301512	0.25689	0.0260095	8.98752e-05	24217.7	3.89159e+10
29000	9.96547	0.0298525	0.260234	0.0260635	8.90137e-05	24213.8	3.89161e+10
29100	10.0124	0.0295543	0.263498	0.0261105	8.81522e-05	24209.7	3.89171e+10
29200	10.0593	0.0292569	0.266677	0.0261505	8.72915e-05	24205.3	3.89187e+10
29300	10.1061	0.0289604	0.269765	0.0261835	8.6432e-05	24200.8	3.89207e+10
29400	10.1529	0.028665	0.272757	0.0262096	8.55744e-05	24196.1	3.89229e+10
29500	10.1996	0.0283709	0.27565	0.0262288	8.47192e-05	24191.4	3.89251e+10
29600	10.2463	0.0280783	0.278438	0.0262411	8.38671e-05	24186.6	3.8927e+10
29700	10.293	0.0277873	0.281117	0.0262466	8.30184e-05	24181.8	3.89286e+10
29800	10.3397	0.0274982	0.283684	0.0262455	8.21738e-05	24177	3.89296e+10
29900	10.3864	0.0272111	0.286135	0.0262377	8.13337e-05	24172.3	3.89299e+10
30000	10.433	0.026926	0.288466	0.0262235	8.04985e-05	24167.6	3.89293e+10
