# Supplementary material for: Cross-Code Verification for Improved Thermophysical Properties of Argon, Krypton and Xenon Plasmas
Source: Entropy (Basel). 2026 Jul 22;28(7):830. doi: 10.3390/e28070830 (PMC13409251; doi:10.3390/e28070830)
Supplement: Supplementary file 1 [file entropy-28-00830-s001.zip › Ar_Kr_Xe_Data/Transport Properties/Krypton/Traditional/TP_Kr Transport 1 atm.csv]

Th [K]	λₑ [W/(m·K)]	λₕ [W/(m·K)]	λᵣ [W/(m·K)]	λint [W/(m·K)]	μ [Pa·s]	σ [S/m]	HeatExchange[J]
300	9.93108e-24	0.00952723	5.38465e-22	3.04555e-16	2.56168e-05	1.23033e-18	5.22418e-16
400	1.90573e-23	0.0122869	5.56775e-22	-2.07368e-16	3.30682e-05	1.53093e-18	2.83949e-16
500	3.64291e-23	0.0147733	5.71571e-22	-7.51778e-17	3.97988e-05	2.1057e-18	1.84851e-16
600	6.41485e-23	0.0170397	5.802e-22	3.76877e-17	4.59402e-05	3.0136e-18	1.32128e-16
700	9.79748e-23	0.0191543	5.94423e-22	8.81772e-17	5.16757e-05	4.26124e-18	9.98345e-17
800	1.28357e-22	0.0211416	5.91139e-22	-2.45669e-16	5.70676e-05	5.72727e-18	7.8215e-17
900	1.50954e-22	0.0230246	5.79336e-22	-2.68049e-16	6.21766e-05	7.36064e-18	6.28553e-17
1000	1.67929e-22	0.0248217	5.88721e-22	-5.96015e-17	6.70523e-05	9.2419e-18	5.14958e-17
1100	1.83286e-22	0.0265456	6.07793e-22	3.23923e-16	7.17277e-05	1.14559e-17	4.28547e-17
1200	1.99086e-22	0.0282061	6.02408e-22	-2.0892e-16	7.62299e-05	1.39885e-17	3.615e-17
1300	2.16553e-22	0.0298126	5.79674e-22	2.11018e-16	8.05841e-05	1.6748e-17	3.08709e-17
1400	2.42694e-22	0.0313741	5.66179e-22	-6.51282e-17	8.48154e-05	2.01091e-17	2.74661e-17
1500	5.30863e-22	0.0328959	1.35219e-20	1.02617e-16	8.89374e-05	4.5773e-17	4.82477e-17
1600	1.16008e-17	0.034382	1.13267e-21	-8.35577e-17	9.2961e-05	1.01244e-12	8.57561e-13
1700	1.59551e-20	0.035835	6.15371e-17	-9.96846e-17	9.68932e-05	1.37579e-15	9.73269e-16
1800	6.33776e-14	0.0372583	1.04479e-20	3.5681e-16	0.000100743	5.29748e-09	3.24112e-09
1900	4.59725e-18	0.0386568	1.02253e-14	5.41503e-17	0.000104525	3.68059e-13	2.00229e-13
2000	8.15494e-14	0.0400332	7.44934e-17	-1.67734e-16	0.000108245	6.21113e-09	3.07427e-09
2100	1.92138e-14	0.0413896	1.62456e-14	2.10117e-16	0.000111911	1.3887e-09	6.3737e-10
2200	3.27445e-13	0.0427285	3.42932e-14	-7.52723e-15	0.000115528	2.24807e-08	9.71457e-09
2300	1.73319e-12	0.0440507	1.70792e-13	2.97429e-14	0.000119099	1.13447e-07	4.6704e-08
2400	7.99891e-12	0.0453556	7.42821e-13	1.03977e-16	0.000122623	5.01338e-07	1.98807e-07
2500	3.26623e-11	0.0466442	2.87285e-12	3.62256e-16	0.000126102	1.97325e-06	7.58558e-07
2600	1.19647e-10	0.0479178	1.00147e-11	8.75725e-16	0.00012954	7.01147e-06	2.62849e-06
2700	3.97863e-10	0.0491779	3.18327e-11	1.39059e-15	0.000132941	2.27484e-05	8.3629e-06
2800	1.21335e-09	0.0504257	9.31784e-11	4.58761e-15	0.000136309	6.80589e-05	2.46551e-05
2900	3.42394e-09	0.0516607	2.53319e-10	1.50147e-14	0.000139642	0.000189381	6.78657e-05
3000	9.00948e-09	0.0528843	6.44379e-10	6.95522e-14	0.000142946	0.000493613	0.000175588
3100	2.22556e-08	0.0540977	1.54359e-09	5.9594e-14	0.000146221	0.00121262	0.000429453
3200	5.19184e-08	0.0553011	3.50176e-09	3.23227e-13	0.00014947	0.00282243	0.000997938
3300	1.14979e-07	0.0564946	7.56058e-09	7.38438e-13	0.000152693	0.00625123	0.00221332
3400	2.42854e-07	0.0576786	1.56039e-08	1.69094e-12	0.000155891	0.0132387	0.00470062
3500	4.91225e-07	0.0588528	3.09031e-08	3.49903e-12	0.000159062	0.0268976	0.00959374
3600	9.54949e-07	0.0600158	5.89324e-08	7.39949e-12	0.000162204	0.0525851	0.0188772
3700	1.78987e-06	0.061169	1.08548e-07	1.50349e-11	0.000165319	0.0991857	0.0359127
3800	3.24369e-06	0.0623131	1.93639e-07	2.93711e-11	0.00016841	0.180935	0.0662235
3900	5.69822e-06	0.0634483	3.35383e-07	5.59699e-11	0.000171477	0.319892	0.118637
4000	9.72558e-06	0.0645747	5.65231e-07	1.03441e-10	0.00017452	0.549154	0.2069
4100	1.61607e-05	0.0656924	9.28786e-07	1.86584e-10	0.000177541	0.916804	0.351921
4200	2.61919e-05	0.0668018	1.49072e-06	3.27449e-10	0.000180539	1.49053	0.5848
4300	4.14704e-05	0.0679032	2.34088e-06	5.64374e-10	0.000183516	2.36249	0.950879
4400	6.42351e-05	0.0689967	3.60176e-06	9.52626e-10	0.000186471	3.65222	1.51528
4500	9.74482e-05	0.0700826	5.43741e-06	1.5742e-09	0.000189407	5.51029	2.36976
4600	0.000144966	0.0711629	8.06401e-06	2.55613e-09	0.000192328	8.11958	3.64183
4700	0.000211651	0.0722378	1.17621e-05	4.08207e-09	0.000195233	11.6852	5.50681
4800	0.000303507	0.073306	1.68907e-05	6.4164e-09	0.000198121	16.42	8.20347
4900	0.00042782	0.0743667	2.39029e-05	9.93873e-09	0.000200988	22.5496	12.0503
5000	0.000593147	0.0754199	3.33642e-05	1.51803e-08	0.000203835	30.2653	17.4732
5100	0.000809158	0.0764661	4.59714e-05	2.28835e-08	0.000206662	39.6934	25.0383
5200	0.00108693	0.0775053	6.25744e-05	3.40676e-08	0.000209471	50.9539	35.485
5300	0.00143819	0.0785379	8.41995e-05	5.01256e-08	0.000212261	64.071	49.7864
5400	0.00187519	0.079564	0.000112074	7.29399e-08	0.000215033	79.0264	69.2134
5500	0.00241143	0.0805839	0.000147651	1.05027e-07	0.000217789	95.8929	95.3933
5600	0.00305769	0.0815976	0.000192641	1.49726e-07	0.000220527	114.497	130.494
5700	0.00382425	0.0826053	0.000249036	2.11429e-07	0.000223249	134.782	177.316
5800	0.00472546	0.083607	0.000319141	2.95871e-07	0.000225955	157.103	239.321
5900	0.0057732	0.0846021	0.000405606	4.10485e-07	0.000228642	181.639	320.976
6000	0.00696981	0.0855902	0.000511455	5.64812e-07	0.000231311	208.133	428.316
6100	0.00832014	0.0865726	0.000640116	7.71039e-07	0.000233964	236.676	568.937
6200	0.00982755	0.0875509	0.000795457	1.04461e-06	0.000236605	267.382	752.583
6300	0.0114944	0.0885263	0.00098181	1.40495e-06	0.00023924	300.377	991.715
6400	0.0133227	0.0894991	0.00120401	1.87636e-06	0.000241867	335.784	1302.22
6500	0.0153145	0.090469	0.0014674	2.48899e-06	0.000244487	373.714	1704.28
6600	0.0174982	0.0914357	0.00177792	3.28005e-06	0.000247098	414.886	2220.93
6700	0.0198917	0.0923988	0.00214204	4.29515e-06	0.000249699	459.536	2881.35
6800	0.0224784	0.0933578	0.00256687	5.5898e-06	0.000252289	507.024	3726.24
6900	0.0252888	0.0943122	0.00306113	7.23146e-06	0.000254867	557.749	4803.34
7000	0.028355	0.0952614	0.00363235	9.30066e-06	0.00025743	611.999	6164.5
7100	0.0316577	0.0962047	0.00428958	1.18938e-05	0.000259976	669.032	7885.31
7200	0.0352119	0.0971415	0.00504255	1.51252e-05	0.000262505	728.739	10053
7300	0.0390336	0.0980712	0.00590171	1.91299e-05	0.000265015	790.966	12773.8
7400	0.0432171	0.098993	0.00687819	2.40662e-05	0.000267503	856.947	16146.2
7500	0.0477506	0.099906	0.00798384	3.01181e-05	0.000269967	925.886	20322.5
7600	0.0526223	0.100809	0.00923084	3.7498e-05	0.000272404	997.004	25488.4
7700	0.0578548	0.101701	0.0106332	4.64503e-05	0.00027481	1070.16	31857.5
7800	0.0634667	0.102578	0.0122044	5.72532e-05	0.000277181	1145.13	39676.3
7900	0.0694769	0.103439	0.0139587	7.02216e-05	0.000279507	1221.71	49235.1
8000	0.0759057	0.10428	0.015912	8.57095e-05	0.00028178	1299.76	60878.7
8100	0.0827688	0.105096	0.0180793	0.000104111	0.00028399	1379.06	75000.1
8200	0.0902266	0.105885	0.0204776	0.000125865	0.000286129	1461.96	91868.3
8300	0.0982075	0.106641	0.0231234	0.000151449	0.000288187	1546.76	112056
8400	0.106687	0.10736	0.0260337	0.000181382	0.000290152	1632.66	136183
8500	0.115676	0.108037	0.0292266	0.000216128	0.000292013	1719.54	164908
8600	0.125182	0.108665	0.0327195	0.000236709	0.000293756	1807.28	198968
8700	0.135211	0.109237	0.0365306	0.000278976	0.000295366	1895.77	239201
8800	0.145766	0.109746	0.0406777	0.000327304	0.000296826	1984.92	286533
8900	0.157064	0.110187	0.0451789	0.000382286	0.000298128	2077.84	341345
9000	0.168993	0.11055	0.0500518	0.000444505	0.000299248	2172.63	404934
9100	0.181479	0.110822	0.0553135	0.00051454	0.000300163	2268.12	478695
9200	0.194518	0.110994	0.0609811	0.000592957	0.000300849	2364.24	563934
9300	0.208102	0.111054	0.0670699	0.000680289	0.000301283	2460.9	662055
9400	0.222222	0.110988	0.0735953	0.00096463	0.000301437	2558.07	774583
9500	0.236868	0.110786	0.0805698	0.000881769	0.000301288	2655.66	903132
9600	0.252028	0.110434	0.0880061	0.000998267	0.000300808	2753.63	1.04943e+06
9700	0.267686	0.109921	0.0959144	0.000977263	0.000299973	2851.94	1.21529e+06
9800	0.283828	0.109236	0.104308	0.00119771	0.000298758	2950.53	1.4026e+06
9900	0.300438	0.10837	0.113179	-7.10944e-05	0.00029714	3049.35	1.61331e+06
10000	0.317499	0.107313	0.122536	0.00126808	0.0002951	3148.37	1.84945e+06
10100	0.334992	0.10606	0.132392	-0.00347684	0.000292621	3247.54	2.11301e+06
10200	0.353048	0.104614	0.142719	0.00473354	0.000289706	3348.35	2.40474e+06
10300	0.372273	0.103009	0.153522	0.000251135	0.000286412	3456.87	2.72053e+06
10400	0.391951	0.101211	0.164775	0.00168691	0.000282664	3565.66	3.06784e+06
10500	0.412063	0.0992217	0.176487	-0.00243844	0.000278462	3674.65	3.4483e+06
10600	0.43259	0.0970493	0.188608	0.000886024	0.000273809	3783.79	3.86346e+06
10700	0.453509	0.0947034	0.201114	-0.00197923	0.000268717	3893.01	4.31455e+06
10800	0.474803	0.0921961	0.213975	-0.00154743	0.0002632	4002.23	4.8027e+06
10900	0.496449	0.0895424	0.227113	0.0037144	0.00025728	4111.4	5.32873e+06
11000	0.518425	0.0867599	0.240519	0.00318535	0.000250983	4220.45	5.89309e+06
11100	0.540713	0.0838668	0.254135	0.00332256	0.000244338	4329.32	6.49607e+06
11200	0.563288	0.0808844	0.267876	0.00348726	0.000237384	4437.93	7.13728e+06
11300	0.586129	0.077834	0.281664	0.00368005	0.00023016	4546.22	7.81601e+06
11400	0.609217	0.0747365	0.29544	0.00514827	0.000222706	4654.12	8.53126e+06
11500	0.632529	0.0716139	0.309087	0.00398081	0.000215068	4761.58	9.28131e+06
11600	0.656042	0.0684871	0.322518	0.00415324	0.000207292	4868.5	1.00639e+07
11700	0.679736	0.0653757	0.335628	0.00432493	0.000199425	4974.84	1.08764e+07
11800	0.703589	0.0622981	0.348309	0.00448955	0.000191512	5080.51	1.17157e+07
11900	0.727584	0.0592702	0.360523	0.00293745	0.000183595	5185.47	1.25782e+07
12000	0.751697	0.0563072	0.371964	0.00471915	0.000175718	5289.63	1.34597e+07
12100	0.775904	0.053423	0.382671	0.0048559	0.000167923	5392.93	1.43554e+07
12200	0.800191	0.0506272	0.392753	0.00648097	0.000160243	5495.3	1.52606e+07
12300	0.824535	0.0479293	0.401384	0.00681595	0.000152713	5596.69	1.617e+07
12400	0.84892	0.0453357	0.409057	0.00509279	0.000145361	5697.03	1.70782e+07
12500	0.873319	0.0428535	0.415537	0.00518479	0.000138218	5796.24	1.7979e+07
12600	0.897719	0.0404851	0.42071	0.00526508	0.000131301	5894.27	1.8867e+07
12700	0.922104	0.0382326	0.424508	0.00532689	0.000124629	5991.07	1.97368e+07
12800	0.946454	0.0360972	0.426856	0.00538474	0.000118218	6086.59	2.05826e+07
12900	0.970755	0.0340783	0.427719	0.00543123	0.000112076	6180.78	2.13993e+07
13000	0.994992	0.0321748	0.427074	0.00546675	0.000106212	6273.59	2.21819e+07
13100	1.01915	0.0303844	0.424919	0.00549134	0.00010063	6364.99	2.29261e+07
13200	1.04322	0.0287043	0.421273	0.00550536	9.53313e-05	6454.94	2.36278e+07
13300	1.06719	0.0271313	0.416178	0.00550921	9.03163e-05	6543.42	2.42836e+07
13400	1.09105	0.025661	0.409715	0.00548914	8.55801e-05	6630.4	2.4891e+07
13500	1.11479	0.0242895	0.40196	0.00545181	8.11185e-05	6715.88	2.54478e+07
13600	1.1384	0.0230135	0.392967	0.00542799	7.69287e-05	6799.81	2.59516e+07
13700	1.16188	0.0218275	0.382893	0.00538783	7.29998e-05	6882.21	2.64022e+07
13800	1.18522	0.0207275	0.371839	0.00534839	6.9325e-05	6963.06	2.6799e+07
13900	1.20842	0.019708	0.35997	0.00528869	6.58922e-05	7042.4	2.71427e+07
14000	1.23147	0.0187656	0.347383	0.0052365	6.26948e-05	7120.2	2.74335e+07
14100	1.25438	0.0178951	0.33424	0.0051788	5.97205e-05	7196.49	2.76728e+07
14200	1.27715	0.0170923	0.320679	0.00511612	5.69584e-05	7271.29	2.78625e+07
14300	1.29977	0.0163529	0.306836	0.00504908	5.43975e-05	7344.63	2.80046e+07
14400	1.32225	0.0156726	0.292837	0.00497827	5.2027e-05	7416.51	2.81012e+07
14500	1.34459	0.0150477	0.278802	0.00490419	4.98359e-05	7486.98	2.81551e+07
14600	1.3668	0.0144741	0.26484	0.00482748	4.78135e-05	7556.06	2.81688e+07
14700	1.38887	0.0139491	0.251025	0.00476098	4.59514e-05	7623.75	2.81448e+07
14800	1.41081	0.0134678	0.237487	0.00468021	4.42355e-05	7690.14	2.80867e+07
14900	1.43264	0.0130278	0.224277	0.00459789	4.2658e-05	7755.24	2.79971e+07
15000	1.45434	0.0126264	0.211442	0.00452199	4.12109e-05	7819.05	2.78784e+07
15100	1.47593	0.0122599	0.199059	0.00443815	3.98827e-05	7881.65	2.77339e+07
15200	1.49741	0.011926	0.187153	0.004354	3.86663e-05	7943.04	2.75661e+07
15300	1.51879	0.0116232	0.175718	0.00428795	3.7557e-05	8003.21	2.73768e+07
15400	1.54006	0.0113479	0.164821	0.00421497	3.65426e-05	8062.25	2.71694e+07
15500	1.56125	0.0110975	0.154479	0.00413128	3.5615e-05	8120.18	2.69465e+07
15600	1.58234	0.0108707	0.144678	0.0040484	3.47697e-05	8177.01	2.67098e+07
15700	1.60335	0.0106655	0.135415	0.00396651	3.40003e-05	8232.75	2.64613e+07
15800	1.62427	0.0104803	0.126684	0.0038858	3.33011e-05	8287.42	2.62028e+07
15900	1.64512	0.0103132	0.118475	0.00380639	3.26664e-05	8341.03	2.59362e+07
16000	1.66588	0.0101629	0.110773	0.00372844	3.20912e-05	8393.59	2.5663e+07
16100	1.68657	0.0100279	0.103563	0.00365204	3.15705e-05	8445.11	2.53848e+07
16200	1.70719	0.00990687	0.0968271	0.00357729	3.11e-05	8495.59	2.51029e+07
16300	1.72774	0.00979859	0.0905454	0.00350427	3.06754e-05	8545.03	2.48185e+07
16400	1.74822	0.0097019	0.0846982	0.00343305	3.02928e-05	8593.43	2.45328e+07
16500	1.76862	0.00961574	0.0792654	0.00336369	2.99485e-05	8640.77	2.42467e+07
16600	1.78896	0.0095391	0.0742264	0.00329623	2.96391e-05	8687.05	2.39614e+07
16700	1.80922	0.00947103	0.0695615	0.0032307	2.93614e-05	8732.24	2.36776e+07
16800	1.82941	0.00941102	0.0652434	0.00317174	2.91136e-05	8776.31	2.33959e+07
16900	1.84953	0.0093575	0.0612686	0.00311004	2.88903e-05	8819.28	2.31174e+07
17000	1.86957	0.00931007	0.0576113	0.00305033	2.86903e-05	8861.09	2.28426e+07
17100	1.89001	0.00927039	0.054255	0.00299279	2.85177e-05	8903.78	2.25666e+07
17200	1.91291	0.00924835	0.0511871	0.00293816	2.84005e-05	8956.42	2.22659e+07
17300	1.9358	0.00923036	0.0483892	0.00288559	2.82996e-05	9007.94	2.19714e+07
17400	1.95864	0.00921811	0.0458062	0.00286206	2.82213e-05	9058.19	2.16822e+07
17500	1.98148	0.00920624	0.0435087	0.00281276	2.81465e-05	9107.3	2.14016e+07
17600	2.00428	0.0091966	0.0414403	0.00276671	2.80821e-05	9155.11	2.11283e+07
17700	2.02704	0.00918873	0.0395885	0.00272494	2.80264e-05	9201.54	2.08627e+07
17800	2.04975	0.0091815	0.0379519	0.00268155	2.79758e-05	9246.54	2.06054e+07
17900	2.07239	0.00917564	0.0365022	0.00265001	2.79329e-05	9289.98	2.0356e+07
18000	2.09496	0.00916866	0.0352596	0.00261021	2.78891e-05	9331.88	2.01158e+07
18100	2.11745	0.00916229	0.0341855	0.00258468	2.78507e-05	9372.04	1.9884e+07
18200	2.13985	0.00915345	0.0333078	0.00254825	2.78069e-05	9410.51	1.96619e+07
18300	2.16216	0.00914292	0.0326029	0.00251365	2.77608e-05	9447.15	1.94493e+07
18400	2.18435	0.00913024	0.0320657	0.00248083	2.77107e-05	9481.88	1.92462e+07
18500	2.20642	0.00911492	0.0316916	0.00244974	2.76551e-05	9514.63	1.90529e+07
18600	2.22836	0.00909652	0.0314766	0.0024203	2.75927e-05	9545.31	1.88696e+07
18700	2.25015	0.00907463	0.0314171	0.00239247	2.75222e-05	9573.86	1.86962e+07
18800	2.27178	0.00904885	0.0315098	0.00236618	2.74421e-05	9600.21	1.85331e+07
18900	2.29325	0.00901881	0.0317519	0.00234136	2.73513e-05	9624.3	1.83802e+07
19000	2.31453	0.0089842	0.0321407	0.00231793	2.72488e-05	9646.07	1.82377e+07
19100	2.33563	0.00894468	0.0326736	0.00229582	2.71335e-05	9665.48	1.81056e+07
19200	2.35652	0.00890141	0.0333378	0.00228577	2.70096e-05	9682.44	1.79834e+07
19300	2.37598	0.00884044	0.0341577	0.00226021	2.68335e-05	9691.44	1.77599e+07
19400	2.39771	0.00879564	0.0351045	0.00224669	2.6707e-05	9709.2	1.77717e+07
19500	2.41798	0.00873424	0.0361904	0.00222868	2.65324e-05	9718.93	1.76816e+07
19600	2.43801	0.00866746	0.0374051	0.00221471	2.63432e-05	9726.22	1.76016e+07
19700	2.45783	0.00859438	0.0387504	0.00219829	2.61359e-05	9731.14	1.75321e+07
19800	2.47742	0.00851544	0.0402199	0.00218257	2.59119e-05	9733.7	1.74727e+07
19900	2.49677	0.00843095	0.0418087	0.00216919	2.56723e-05	9733.95	1.74233e+07
20000	2.5159	0.00834051	0.043514	0.00215456	2.54152e-05	9731.98	1.73837e+07
20100	2.53267	0.00822645	0.0453873	0.00213307	2.50884e-05	9718.36	1.72011e+07
20200	2.55347	0.0081432	0.0472496	0.00212651	2.4853e-05	9721.71	1.73329e+07
20300	2.57194	0.00803678	0.0492674	0.00211292	2.45488e-05	9713.61	1.73212e+07
20400	2.59019	0.00792554	0.0513758	0.0020995	2.42301e-05	9703.7	1.73181e+07
20500	2.60824	0.00780981	0.0535667	0.00208618	2.38978e-05	9692.1	1.73233e+07
20600	2.62611	0.00768993	0.0558314	0.00207288	2.35526e-05	9678.96	1.73363e+07
20700	2.64379	0.0075663	0.0581605	0.00205954	2.31955e-05	9664.43	1.73568e+07
20800	2.66132	0.0074393	0.0605438	0.00204608	2.28278e-05	9648.66	1.73842e+07
20900	2.6787	0.00730936	0.0629706	0.00203246	2.24504e-05	9631.81	1.74181e+07
21000	2.69594	0.00717691	0.0654292	0.00201861	2.20645e-05	9614.04	1.74579e+07
21100	2.71308	0.00704216	0.0679068	0.00200334	2.16706e-05	9595.53	1.75031e+07
21200	2.73011	0.00690599	0.0703927	0.00198896	2.12714e-05	9576.41	1.75531e+07
21300	2.74706	0.0067686	0.0728731	0.00197425	2.08674e-05	9556.85	1.76073e+07
21400	2.76396	0.00663043	0.0753349	0.00195916	2.04599e-05	9537.02	1.7665e+07
21500	2.78081	0.00649155	0.0777616	0.00194198	2.00487e-05	9517.07	1.77259e+07
21600	2.79765	0.00635304	0.0801457	0.00192617	1.96375e-05	9497.16	1.7789e+07
21700	2.81577	0.00621636	0.082471	0.00191031	1.92309e-05	9480.23	1.78491e+07
21800	2.83388	0.00608023	0.0847244	0.00189401	1.88246e-05	9463.43	1.79107e+07
21900	2.85201	0.00594499	0.0868929	0.00187727	1.84197e-05	9446.87	1.79732e+07
22000	2.87017	0.00581097	0.0889641	0.00186008	1.80171e-05	9430.69	1.80359e+07
22100	2.88838	0.00567848	0.090926	0.00184246	1.76179e-05	9414.99	1.80983e+07
22200	2.90666	0.00554691	0.0927512	0.00182029	1.72196e-05	9399.91	1.81601e+07
22300	2.92501	0.00541828	0.0944612	0.00180199	1.68296e-05	9385.46	1.82201e+07
22400	2.94346	0.00529191	0.0960311	0.00178331	1.64453e-05	9371.76	1.82782e+07
22500	2.96201	0.005168	0.0974526	0.00176428	1.60674e-05	9358.88	1.83338e+07
22600	2.98069	0.00504692	0.0987183	0.00174495	1.56968e-05	9346.89	1.83865e+07
22700	2.9995	0.00492902	0.0998222	0.00172537	1.53347e-05	9335.82	1.84358e+07
22800	3.01845	0.00481405	0.100759	0.00170552	1.49805e-05	9325.74	1.84814e+07
22900	3.03755	0.00470212	0.101526	0.00168544	1.46348e-05	9316.67	1.85229e+07
23000	3.05681	0.00459331	0.10212	0.00166517	1.42977e-05	9308.63	1.856e+07
23100	3.07623	0.00448768	0.10254	0.00164472	1.39695e-05	9301.66	1.85923e+07
23200	3.09583	0.00438527	0.102786	0.00162415	1.36506e-05	9295.76	1.86198e+07
23300	3.11561	0.00428612	0.10286	0.00160347	1.33409e-05	9290.94	1.86421e+07
23400	3.13236	0.00417246	0.10259	0.00157445	1.29855e-05	9275.18	1.84621e+07
23500	3.15571	0.00409759	0.102501	0.00156196	1.27498e-05	9284.53	1.86708e+07
23600	3.17604	0.0040082	0.102077	0.00154119	1.24685e-05	9282.94	1.86769e+07
23700	3.19657	0.00392203	0.101497	0.00152044	1.21967e-05	9282.4	1.86774e+07
23800	3.21728	0.00383905	0.100768	0.00149976	1.19343e-05	9282.89	1.86724e+07
23900	3.23818	0.00375921	0.099897	0.00147918	1.16813e-05	9284.4	1.86618e+07
24000	3.25927	0.00368247	0.0988914	0.00145871	1.14375e-05	9286.91	1.86456e+07
24100	3.28055	0.00360876	0.09776	0.00143839	1.12029e-05	9290.38	1.8624e+07
24200	3.30202	0.00353803	0.0965116	0.00141825	1.09772e-05	9294.79	1.8597e+07
24300	3.32367	0.0034702	0.0951555	0.00139831	1.07604e-05	9300.11	1.85647e+07
24400	3.3455	0.0034052	0.0937011	0.0013786	1.05522e-05	9306.3	1.85273e+07
24500	3.36751	0.00334298	0.0921582	0.00135914	1.03524e-05	9313.33	1.84849e+07
24600	3.3897	0.00328343	0.0905361	0.00133994	1.01609e-05	9321.18	1.84377e+07
24700	3.41206	0.00322649	0.0888445	0.00132103	9.97739e-06	9329.79	1.83859e+07
24800	3.43459	0.00317208	0.0870928	0.00130243	9.80169e-06	9339.14	1.83296e+07
24900	3.45728	0.00312055	0.0853226	0.00128585	9.63529e-06	9349.18	1.8269e+07
25000	3.48012	0.00307091	0.083478	0.00126785	9.47445e-06	9359.89	1.82045e+07
25100	3.50312	0.00302355	0.0816001	0.00125021	9.3207e-06	9371.22	1.81361e+07
25200	3.52627	0.00297837	0.0796973	0.00123293	9.17382e-06	9383.15	1.80642e+07
25300	3.54957	0.0029353	0.0777774	0.00121602	9.03355e-06	9395.62	1.79889e+07
25400	3.57299	0.00289438	0.0758584	0.00119997	8.90016e-06	9408.6	1.79104e+07
25500	3.59655	0.00285527	0.0739264	0.00118383	8.7724e-06	9422.07	1.78291e+07
25600	3.62024	0.0028181	0.0720046	0.00116834	8.65081e-06	9435.97	1.77451e+07
25700	3.64405	0.00278262	0.0700869	0.001153	8.53461e-06	9450.27	1.76586e+07
25800	3.66797	0.00274885	0.0681851	0.00113806	8.42383e-06	9464.95	1.75698e+07
25900	3.69213	0.00271687	0.0663087	0.0011236	8.31873e-06	9480.37	1.74782e+07
26000	3.7187	0.0026893	0.0645413	0.0011112	8.22722e-06	9503.19	1.73689e+07
26100	3.74541	0.00266307	0.0627935	0.00109894	8.13997e-06	9526.33	1.72581e+07
26200	3.77225	0.00263806	0.0610659	0.00108671	8.05665e-06	9549.74	1.71462e+07
26300	3.79922	0.00261432	0.0593716	0.00107487	7.97745e-06	9573.4	1.70333e+07
26400	3.8263	0.00259179	0.0577137	0.00106343	7.90215e-06	9597.26	1.69195e+07
26500	3.85349	0.00257038	0.0560952	0.00105238	7.83057e-06	9621.28	1.68051e+07
26600	3.88078	0.00255005	0.0545184	0.00104171	7.76249e-06	9645.44	1.66903e+07
26700	3.90816	0.00253072	0.0529857	0.00103143	7.69773e-06	9669.69	1.65752e+07
26800	3.93564	0.00251233	0.0514988	0.00102152	7.63609e-06	9693.99	1.646e+07
26900	3.96319	0.00249483	0.0500594	0.00101198	7.57739e-06	9718.32	1.6345e+07
27000	3.99082	0.00247814	0.0486687	0.00100281	7.52144e-06	9742.64	1.62301e+07
27100	4.0185	0.00246223	0.047328	0.000993984	7.46806e-06	9766.9	1.61157e+07
27200	4.04625	0.00244701	0.046038	0.000985508	7.41708e-06	9791.09	1.60019e+07
27300	4.07404	0.00243245	0.0447995	0.00097737	7.36832e-06	9815.16	1.58887e+07
27400	4.10188	0.00241849	0.0436129	0.000969559	7.32162e-06	9839.09	1.57763e+07
27500	4.12975	0.00240507	0.0424786	0.000962066	7.27682e-06	9862.83	1.56648e+07
27600	4.15764	0.00239214	0.0413966	0.00095488	7.23375e-06	9886.36	1.55544e+07
27700	4.18555	0.00237966	0.0403671	0.000947992	7.19225e-06	9909.65	1.54452e+07
27800	4.21347	0.00236757	0.0393899	0.00094139	7.15219e-06	9932.66	1.53372e+07
27900	4.24139	0.00235582	0.0384649	0.000935062	7.1134e-06	9955.36	1.52306e+07
28000	4.26931	0.00234438	0.0375916	0.000928998	7.07575e-06	9977.73	1.51254e+07
28100	4.29721	0.00233318	0.0367697	0.000923186	7.03909e-06	9999.73	1.50217e+07
28200	4.32509	0.0023222	0.0359987	0.000917612	7.0033e-06	10021.3	1.49197e+07
28300	4.35294	0.00231139	0.0352779	0.000912266	6.96823e-06	10042.5	1.48193e+07
28400	4.38075	0.00230071	0.0346068	0.000907135	6.93377e-06	10063.3	1.47207e+07
28500	4.40852	0.00229012	0.0339847	0.000902207	6.89978e-06	10083.5	1.46238e+07
28600	4.43623	0.00227962	0.0334137	0.000897541	6.86629e-06	10103.3	1.45288e+07
28700	4.46389	0.00226929	0.0328913	0.000893026	6.83344e-06	10122.5	1.44358e+07
28800	4.49148	0.00225896	0.0324157	0.00088868	6.80078e-06	10141.2	1.43446e+07
28900	4.51899	0.0022486	0.031986	0.000884492	6.76821e-06	10159.3	1.42555e+07
29000	4.54643	0.00223818	0.0316014	0.000880451	6.73565e-06	10176.9	1.41684e+07
29100	4.57378	0.00222767	0.0312607	0.000876544	6.70299e-06	10193.8	1.40833e+07
29200	4.60104	0.00221705	0.0309629	0.000872758	6.67016e-06	10210.2	1.40003e+07
29300	4.6282	0.00220629	0.030707	0.000869084	6.63708e-06	10225.9	1.39193e+07
29400	4.65525	0.00219536	0.0304916	0.000865508	6.60367e-06	10240.9	1.38405e+07
29500	4.6822	0.00218425	0.0303156	0.000862019	6.56985e-06	10255.3	1.37638e+07
29600	4.70903	0.00217294	0.0301778	0.000858607	6.53558e-06	10269	1.36891e+07
29700	4.73575	0.00216142	0.0300768	0.00085526	6.50079e-06	10282	1.36166e+07
29800	4.76234	0.00214965	0.0300112	0.000851968	6.46543e-06	10294.4	1.35462e+07
29900	4.78881	0.00213764	0.0299797	0.000848721	6.42946e-06	10306.1	1.34779e+07
30000	4.81515	0.00212538	0.0299807	0.000845508	6.39283e-06	10317.1	1.34116e+07
