# Supplementary material for: Cross-Code Verification for Improved Thermophysical Properties of Argon, Krypton and Xenon Plasmas
Source: Entropy (Basel). 2026 Jul 22;28(7):830. doi: 10.3390/e28070830 (PMC13409251; doi:10.3390/e28070830)
Supplement: Supplementary file 1 [file entropy-28-00830-s001.zip › Ar_Kr_Xe_Data/Transport Properties/Krypton/Traditional/TP_Kr Transport 2 atm.csv]

Th [K]	λₑ [W/(m·K)]	λₕ [W/(m·K)]	λᵣ [W/(m·K)]	λint [W/(m·K)]	μ [Pa·s]	σ [S/m]	HeatExchange[J]
300	4.86545e-24	0.00952723	2.69232e-22	3.04555e-16	2.56168e-05	6.02766e-19	1.02378e-15
400	9.43608e-24	0.0122869	2.78387e-22	-2.07368e-16	3.30682e-05	7.58028e-19	5.62382e-16
500	1.81199e-23	0.0147733	2.85785e-22	-7.51778e-17	3.97988e-05	1.04738e-18	3.67781e-16
600	3.19812e-23	0.0170397	2.901e-22	3.76877e-17	4.59402e-05	1.50242e-18	2.63488e-16
700	4.89063e-23	0.0191543	2.97211e-22	8.81772e-17	5.16757e-05	2.12709e-18	1.99339e-16
800	6.41175e-23	0.0211416	2.9557e-22	-2.45669e-16	5.70676e-05	2.86091e-18	1.56281e-16
900	7.54355e-23	0.0230246	2.89668e-22	-2.68049e-16	6.21766e-05	3.6783e-18	1.25642e-16
1000	8.39381e-23	0.0248217	2.9436e-22	-5.96015e-17	6.70523e-05	4.61949e-18	1.02959e-16
1100	9.16261e-23	0.0265456	3.03897e-22	3.23923e-16	7.17277e-05	5.72691e-18	8.56938e-17
1200	9.95325e-23	0.0282061	3.01204e-22	-2.0892e-16	7.62299e-05	6.99351e-18	7.22923e-17
1300	1.0827e-22	0.0298126	2.89837e-22	2.11018e-16	8.05841e-05	8.37351e-18	6.17381e-17
1400	1.27147e-22	0.0313741	2.88236e-22	-6.51282e-17	8.48154e-05	1.05351e-17	5.75578e-17
1500	2.86946e-22	0.0328959	1.22398e-20	1.02617e-16	8.89374e-05	2.47416e-17	1.04317e-16
1600	1.09068e-17	0.034382	5.8444e-22	4.77473e-17	9.2961e-05	9.51873e-13	3.22503e-12
1700	8.41238e-21	0.035835	3.83418e-17	1.12148e-16	9.68932e-05	7.2539e-16	2.05264e-15
1800	6.0159e-14	0.0372583	5.48745e-21	2.65986e-16	0.000100743	5.02845e-09	1.23061e-08
1900	2.42046e-18	0.0386568	7.3507e-15	-1.07625e-16	0.000104525	1.93784e-13	4.21684e-13
2000	7.73572e-14	0.0400332	3.92652e-17	-6.29e-17	0.000108245	5.89184e-09	1.16649e-08
2100	1.03703e-14	0.0413896	1.5048e-14	-6.2906e-16	0.000111911	7.4952e-10	1.37603e-09
2200	2.6227e-13	0.0427285	2.14076e-14	4.30654e-15	0.000115528	1.80061e-08	3.1124e-08
2300	1.22555e-12	0.0440507	1.20768e-13	-2.66566e-16	0.000119099	8.02191e-08	1.32099e-07
2400	5.65609e-12	0.0453556	5.25254e-13	2.55796e-16	0.000122623	3.545e-07	5.62312e-07
2500	2.30958e-11	0.0466442	2.03141e-12	3.58936e-17	0.000126102	1.3953e-06	2.14553e-06
2600	8.46035e-11	0.0479178	7.08147e-12	-1.08165e-16	0.00012954	4.95786e-06	7.43448e-06
2700	2.81332e-10	0.0491779	2.25091e-11	9.40287e-16	0.000132941	1.60856e-05	2.36539e-05
2800	8.57972e-10	0.0504257	6.58871e-11	3.11674e-15	0.000136309	4.81249e-05	6.97352e-05
2900	2.4211e-09	0.0516607	1.79124e-10	1.05851e-14	0.000139642	0.000133913	0.000191953
3000	6.37069e-09	0.0528843	4.55646e-10	5.71527e-14	0.000142946	0.000349038	0.000496638
3100	1.57372e-08	0.0540977	1.09149e-09	2.71028e-14	0.000146221	0.000857457	0.00121468
3200	3.67123e-08	0.0553011	2.47613e-09	2.43034e-13	0.00014947	0.00199579	0.0028226
3300	8.13038e-08	0.0564946	5.34618e-09	5.50988e-13	0.000152693	0.0044204	0.00626021
3400	1.7173e-07	0.0576786	1.10338e-08	1.27398e-12	0.000155891	0.0093616	0.0132953
3500	3.47369e-07	0.0588528	2.18521e-08	2.61267e-12	0.000159062	0.0190212	0.0271348
3600	6.75318e-07	0.0600158	4.16723e-08	5.59201e-12	0.000162204	0.0371897	0.053391
3700	1.26584e-06	0.061169	7.67569e-08	1.14871e-11	0.000165319	0.0701569	0.10157
3800	2.29422e-06	0.0623131	1.36928e-07	2.26483e-11	0.00016841	0.128009	0.187287
3900	4.03085e-06	0.0634483	2.37162e-07	4.36375e-11	0.000171477	0.226401	0.335491
4000	6.88115e-06	0.0645747	3.99701e-07	8.14878e-11	0.00017452	0.388878	0.585023
4100	1.14375e-05	0.0656924	6.56798e-07	1.48577e-10	0.000177541	0.649783	0.994918
4200	1.85446e-05	0.0668018	1.05419e-06	2.63328e-10	0.000180539	1.05777	1.6529
4300	2.93791e-05	0.0679032	1.65543e-06	4.58769e-10	0.000183516	1.6797	2.68672
4400	4.55422e-05	0.0689967	2.54716e-06	7.82552e-10	0.000186471	2.6036	4.2795
4500	6.91718e-05	0.0700826	3.84544e-06	1.30597e-09	0.000189407	3.94423	6.68817
4600	0.000103051	0.071163	5.7032e-06	2.1413e-09	0.000192328	5.84186	10.2697
4700	0.00015073	0.0722379	8.31893e-06	3.45215e-09	0.000195233	8.46202	15.5124
4800	0.000216664	0.073306	1.19466e-05	5.47616e-09	0.000198121	11.9909	23.0767
4900	0.000306291	0.0743667	1.69071e-05	8.55777e-09	0.000200988	16.6307	33.8408
5000	0.000426113	0.07542	2.36004e-05	1.31826e-08	0.000203835	22.5721	48.9709
5100	0.000583905	0.0764662	3.252e-05	2.00347e-08	0.000206662	30.0141	69.9867
5200	0.000788342	0.0775055	4.42676e-05	3.00595e-08	0.000209471	39.0798	98.8847
5300	0.00104954	0.0785381	5.95698e-05	4.45581e-08	0.000212261	49.9072	138.222
5400	0.00137817	0.0795643	7.9296e-05	6.52991e-08	0.000215034	62.5307	191.317
5500	0.00178535	0.0805842	0.000104476	9.46603e-08	0.00021779	76.9144	262.443
5600	0.00228301	0.081598	0.000136322	1.35813e-07	0.000220529	93.0663	357.021
5700	0.00288575	0.0826059	0.000176246	1.9295e-07	0.000223251	111.243	481.699
5800	0.003603	0.0836077	0.000225882	2.71568e-07	0.000225957	131.158	645.411
5900	0.00444502	0.0846031	0.000287111	3.78821e-07	0.000228645	152.766	859.32
6000	0.00542069	0.0855915	0.000362077	5.23933e-07	0.000231314	176.049	1137.59
6100	0.00653744	0.0865743	0.000453216	7.18722e-07	0.000233968	201.025	1498.16
6200	0.00780103	0.087553	0.000563273	9.78219e-07	0.000236611	227.744	1963.69
6300	0.00921571	0.088529	0.000695329	1.32139e-06	0.000239247	256.291	2562.77
6400	0.010803	0.0895027	0.000852817	1.77205e-06	0.000241877	287.488	3327.57
6500	0.0125626	0.0904737	0.00103955	2.35981e-06	0.0002445	321.139	4302.17
6600	0.0144919	0.0914417	0.00125974	3.12132e-06	0.000247115	357.094	5542.23
6700	0.0166189	0.0924065	0.00151801	4.10164e-06	0.000249721	396.091	7108.62
6800	0.0189365	0.0933677	0.00181942	5.35578e-06	0.000252317	437.811	9085.44
6900	0.0214501	0.0943249	0.00217034	6.95073e-06	0.000254902	482.278	11581.1
7000	0.0241606	0.0952777	0.00257603	8.96673e-06	0.000257475	529.423	14715.7
7100	0.0271156	0.0962257	0.00304297	1.15003e-05	0.000260034	580.102	18618.6
7200	0.0303213	0.0971685	0.00357755	1.4666e-05	0.000262579	634.12	23457.8
7300	0.0337702	0.098106	0.00418851	1.86003e-05	0.00026511	690.999	29471.8
7400	0.0374715	0.0990375	0.00488319	2.34626e-05	0.000267624	750.601	36914.1
7500	0.0414393	0.0999628	0.00567013	2.94399e-05	0.00027012	812.829	46094.7
7600	0.0456892	0.100881	0.00655838	3.67493e-05	0.000272598	877.551	57383.7
7700	0.0502372	0.101792	0.00755717	4.56412e-05	0.000275056	944.623	71213.4
7800	0.0551619	0.102695	0.00867736	5.64038e-05	0.000277491	1014.95	88013.5
7900	0.060504	0.103587	0.00992915	6.93647e-05	0.000279898	1088.72	108292
8000	0.0662184	0.104467	0.0113233	8.48947e-05	0.00028227	1164.62	132817
8100	0.0723267	0.105331	0.0128722	0.000103406	0.000284602	1242.54	162388
8200	0.0788472	0.106178	0.0145874	0.000714878	0.000286887	1322.3	197910
8300	0.0857981	0.107005	0.016481	0.000140386	0.00028912	1403.73	240427
8400	0.093249	0.10781	0.0185666	0.000168275	0.000291296	1487.52	290958
8500	0.101326	0.108591	0.0208569	0.000200811	0.000293412	1575.2	350298
8600	0.109909	0.109346	0.0233659	0.000238588	0.00029546	1664.44	420405
8700	0.119014	0.110069	0.0261068	0.000282239	0.000297429	1755.09	502930
8800	0.128654	0.110757	0.0290942	0.00033244	0.000299311	1847.05	599753
8900	0.138842	0.111405	0.0323416	0.000389898	0.000301095	1940.17	712944
9000	0.149587	0.112007	0.0358637	0.000540688	0.000302769	2034.38	844831
9100	0.160897	0.112557	0.0396741	0.000528523	0.000304318	2129.57	997955
9200	0.172778	0.113048	0.0437871	0.000612049	0.000305729	2225.64	1.17514e+06
9300	0.185233	0.113473	0.0482178	-0.000869021	0.000306983	2322.52	1.37946e+06
9400	0.198263	0.113822	0.0529755	0.000516924	0.000308062	2420.13	1.61426e+06
9500	0.211876	0.114086	0.0580771	0.0014308	0.000308947	2518.54	1.88306e+06
9600	0.226663	0.114275	0.0635341	-0.00191332	0.000309655	2625.42	2.18175e+06
9700	0.242084	0.114363	0.0693554	0.00225513	0.000310136	2733.3	2.52027e+06
9800	0.258135	0.114342	0.0755531	0.00261274	0.000310368	2842.1	2.90267e+06
9900	0.274809	0.114201	0.0821345	0.00160692	0.00031033	2951.75	3.33318e+06
10000	0.292099	0.113931	0.0891183	0.00427196	0.000309999	3062.18	3.81627e+06
10100	0.309996	0.113521	0.0964887	-0.000526084	0.000309356	3173.35	4.35655e+06
10200	0.328489	0.112963	0.104268	0.00423563	0.000308381	3285.18	4.95875e+06
10300	0.347564	0.112248	0.112448	0.00245114	0.000307054	3397.62	5.62769e+06
10400	0.367209	0.111369	0.121036	0.00228543	0.000305358	3510.61	6.36826e+06
10500	0.387408	0.11032	0.130034	0.00498727	0.000303278	3624.11	7.18538e+06
10600	0.408144	0.109096	0.139428	0.00584874	0.000300802	3738.05	8.08374e+06
10700	0.429402	0.107695	0.149193	0.00285528	0.000297919	3852.38	9.06806e+06
10800	0.451161	0.106117	0.159341	0.00309272	0.000294623	3967.05	1.01426e+07
10900	0.473404	0.104362	0.16985	0.00148165	0.00029091	4081.99	1.13116e+07
11000	0.496112	0.102433	0.180715	0.000498795	0.00028678	4197.18	1.25788e+07
11100	0.519265	0.100339	0.191846	0.00380253	0.000282241	4312.54	1.39474e+07
11200	0.542843	0.0980865	0.203306	0.00589448	0.000277301	4428.02	1.54199e+07
11300	0.566826	0.0956872	0.214973	0.004245	0.000271977	4543.57	1.69983e+07
11400	0.591191	0.0931547	0.226868	0.00607717	0.000266288	4659.13	1.86835e+07
11500	0.615918	0.0905036	0.238908	0.00476267	0.000260258	4774.65	2.04759e+07
11600	0.640987	0.0877502	0.251083	0.00136714	0.000253914	4890.06	2.23746e+07
11700	0.666379	0.0849118	0.26332	0.0029748	0.000247286	5005.33	2.4378e+07
11800	0.692071	0.0820068	0.275493	0.0054456	0.000240411	5120.39	2.64833e+07
11900	0.71804	0.0790546	0.287615	0.0056909	0.000233325	5235.17	2.86854e+07
12000	0.744272	0.0760723	0.299606	0.00587006	0.000226064	5349.64	3.09803e+07
12100	0.770739	0.0730795	0.311357	0.00618361	0.000218671	5463.72	3.33599e+07
12200	0.797427	0.0700922	0.322821	0.0062422	0.000211182	5577.37	3.58176e+07
12300	0.824309	0.0671282	0.333874	0.00644012	0.000203641	5690.5	3.83429e+07
12400	0.851368	0.064202	0.344442	0.00663802	0.000196084	5803.07	4.09258e+07
12500	0.878585	0.0613269	0.354442	0.00682426	0.000188549	5915.02	4.35551e+07
12600	0.905941	0.058515	0.363785	0.00699843	0.00018107	6026.3	4.62185e+07
12700	0.933416	0.0557767	0.372383	0.0071595	0.000173679	6136.84	4.89026e+07
12800	0.961006	0.0531179	0.380227	0.00718718	0.000166399	6246.66	5.15972e+07
12900	0.988671	0.0505505	0.387115	0.00728683	0.000159269	6355.59	5.42822e+07
13000	1.01641	0.0480775	0.393043	0.00734291	0.000152305	6463.65	5.69463e+07
13100	1.04418	0.0457056	0.397879	0.00744473	0.000145535	6570.73	5.95717e+07
13200	1.07199	0.0434363	0.401606	0.00753256	0.000138972	6676.8	6.21455e+07
13300	1.09982	0.0412714	0.404178	0.007606	0.00013263	6781.83	6.46537e+07
13400	1.12766	0.03921	0.405608	0.00761352	0.000126518	6885.8	6.70853e+07
13500	1.15548	0.0372539	0.40582	0.00761908	0.000120647	6988.64	6.94244e+07
13600	1.18328	0.0354025	0.404786	0.00763764	0.000115028	7090.29	7.16583e+07
13700	1.21103	0.0336537	0.40253	0.00765237	0.000109661	7190.72	7.37771e+07
13800	1.23874	0.0320052	0.399078	0.00765844	0.000104548	7289.92	7.57716e+07
13900	1.26641	0.0304505	0.39459	0.00755745	9.96773e-05	7387.95	7.76409e+07
14000	1.29399	0.0289936	0.38888	0.00754036	9.50687e-05	7484.6	7.93652e+07
14100	1.3215	0.0276277	0.382126	0.00751261	9.0708e-05	7579.94	8.0946e+07
14200	1.34892	0.0263492	0.374402	0.00747483	8.65903e-05	7673.97	8.23798e+07
14300	1.37626	0.0251544	0.365792	0.00742766	8.27096e-05	7766.67	8.36646e+07
14400	1.4035	0.0240394	0.356388	0.00737186	7.90591e-05	7858.03	8.48e+07
14500	1.43065	0.0230003	0.346288	0.00730803	7.56313e-05	7948.06	8.57869e+07
14600	1.4577	0.0220334	0.335593	0.0072369	7.24181e-05	8036.76	8.66272e+07
14700	1.48465	0.0211348	0.324406	0.00715918	6.94108e-05	8124.12	8.73244e+07
14800	1.51149	0.0203007	0.312831	0.00707554	6.66006e-05	8210.16	8.78827e+07
14900	1.53824	0.0195275	0.300968	0.00698665	6.39786e-05	8294.89	8.83072e+07
15000	1.56488	0.0188115	0.288915	0.00689318	6.15355e-05	8378.32	8.86037e+07
15100	1.59142	0.0181492	0.276762	0.00679574	5.92624e-05	8460.46	8.87788e+07
15200	1.61787	0.0175374	0.264597	0.00669495	5.71502e-05	8541.34	8.88392e+07
15300	1.64422	0.0169729	0.252496	0.00659136	5.51901e-05	8620.98	8.87921e+07
15400	1.67048	0.0164527	0.240532	0.00648552	5.33734e-05	8699.39	8.86448e+07
15500	1.69665	0.0159737	0.228766	0.00637794	5.16918e-05	8776.59	8.84049e+07
15600	1.72273	0.0155333	0.217253	0.00626909	5.01371e-05	8852.6	8.80798e+07
15700	1.74873	0.0151288	0.206039	0.0061594	4.87014e-05	8927.45	8.76768e+07
15800	1.77465	0.0147577	0.195163	0.00604928	4.73772e-05	9001.14	8.72032e+07
15900	1.8005	0.0144178	0.184655	0.00593911	4.61575e-05	9073.7	8.66658e+07
16000	1.82627	0.0141068	0.17454	0.00582922	4.50353e-05	9145.14	8.60715e+07
16100	1.85197	0.0138226	0.164836	0.00571992	4.4004e-05	9215.49	8.54266e+07
16200	1.87756	0.0135683	0.155424	0.00568349	4.30747e-05	9284.53	8.47263e+07
16300	1.90313	0.0133321	0.146575	0.00557463	4.22073e-05	9352.71	8.39984e+07
16400	1.92864	0.0131173	0.138159	0.00546707	4.14133e-05	9419.81	8.32372e+07
16500	1.9541	0.0129222	0.130175	0.00536102	4.06875e-05	9485.85	8.24479e+07
16600	1.97949	0.0127456	0.122611	0.00525991	4.00257e-05	9550.82	8.16346e+07
16700	2.00483	0.0125856	0.115473	0.00515744	3.94218e-05	9614.73	8.08028e+07
16800	2.0301	0.0124418	0.108729	0.00506594	3.88744e-05	9677.56	7.99548e+07
16900	2.05531	0.0123135	0.102357	0.00499341	3.8382e-05	9739.24	7.90928e+07
17000	2.08049	0.0121963	0.0964188	0.00489659	3.79285e-05	9799.95	7.82275e+07
17100	2.10561	0.012091	0.0908546	0.00480211	3.75174e-05	9859.56	7.73578e+07
17200	2.13065	0.0119994	0.0855975	0.00474202	3.71549e-05	9917.93	7.64815e+07
17300	2.15567	0.0119149	0.0807421	0.0046517	3.68185e-05	9975.29	7.56118e+07
17400	2.18062	0.0118394	0.076219	0.00456398	3.65147e-05	10031.5	7.47459e+07
17500	2.20552	0.011772	0.072014	0.00447889	3.62406e-05	10086.5	7.38861e+07
17600	2.22916	0.0116958	0.0679344	0.00438375	3.59424e-05	10135.3	7.25539e+07
17700	2.25512	0.0116581	0.0645033	0.00431679	3.57702e-05	10192.9	7.21932e+07
17800	2.27981	0.0116101	0.0611711	0.00423982	3.55688e-05	10244.2	7.13638e+07
17900	2.30444	0.0115671	0.0581041	0.00416558	3.53866e-05	10294.1	7.05479e+07
18000	2.32898	0.0115283	0.0552905	0.00409408	3.52214e-05	10342.7	6.97472e+07
18100	2.35344	0.0114931	0.0527191	0.00402532	3.50709e-05	10389.8	6.8963e+07
18200	2.37646	0.0114498	0.0502191	0.00397833	3.49002e-05	10429.8	6.7761e+07
18300	2.40205	0.0114356	0.0482106	0.00393465	3.48222e-05	10479.6	6.74401e+07
18400	2.42624	0.0114079	0.0463139	0.00387291	3.47049e-05	10522.4	6.67103e+07
18500	2.45032	0.011382	0.0446145	0.0038193	3.45968e-05	10563.5	6.60004e+07
18600	2.47429	0.0113561	0.0431204	0.00376276	3.44916e-05	10603	6.5313e+07
18700	2.49809	0.0113343	0.041773	0.00374114	3.44037e-05	10640.5	6.46424e+07
18800	2.52178	0.0113105	0.040629	0.00370853	3.43122e-05	10676.4	6.39973e+07
18900	2.54536	0.0112833	0.03969	0.00365819	3.42119e-05	10710.5	6.33798e+07
19000	2.5688	0.0112547	0.0389233	0.00361037	3.41102e-05	10742.7	6.2787e+07
19100	2.59207	0.0112242	0.038324	0.00356501	3.40055e-05	10773	6.22194e+07
19200	2.61519	0.0111914	0.0378879	0.00352204	3.38963e-05	10801.2	6.16776e+07
19300	2.63813	0.0111558	0.0376109	0.0034814	3.37814e-05	10827.3	6.1162e+07
19400	2.66088	0.011117	0.0374895	0.00344301	3.36593e-05	10851.3	6.06732e+07
19500	2.68345	0.0110747	0.0375202	0.00340678	3.35288e-05	10873.1	6.02115e+07
19600	2.70582	0.0110285	0.0377	0.00337263	3.33888e-05	10892.7	5.97773e+07
19700	2.72798	0.010978	0.0380262	0.00334046	3.32382e-05	10910	5.93709e+07
19800	2.74993	0.0109231	0.0384959	0.00331017	3.30761e-05	10925	5.89924e+07
19900	2.77165	0.0108634	0.0391065	0.00328167	3.29015e-05	10937.7	5.86422e+07
20000	2.79315	0.0107987	0.0398554	0.00325484	3.27137e-05	10948.1	5.83202e+07
20100	2.81442	0.0107288	0.0407399	0.00322958	3.25119e-05	10956.1	5.80265e+07
20200	2.83544	0.0106536	0.0417572	0.00320578	3.22956e-05	10961.8	5.77612e+07
20300	2.85623	0.0105729	0.0429044	0.00318331	3.20645e-05	10965.2	5.7524e+07
20400	2.87677	0.0104868	0.0441784	0.00316206	3.1818e-05	10966.3	5.73149e+07
20500	2.89707	0.0103952	0.0455756	0.00314191	3.1556e-05	10965.2	5.71336e+07
20600	2.91717	0.0102982	0.0470929	0.00312277	3.12791e-05	10962.1	5.69788e+07
20700	2.94047	0.010209	0.048771	0.0031066	3.1025e-05	10968.5	5.67861e+07
20800	2.96354	0.010114	0.0505651	0.00309123	3.07544e-05	10972.7	5.66212e+07
20900	2.98639	0.0100134	0.0524704	0.00307652	3.04674e-05	10974.8	5.64834e+07
21000	3.00901	0.00990726	0.0544814	0.00306236	3.01643e-05	10974.8	5.63718e+07
21100	3.03142	0.00979582	0.0565924	0.00304863	2.98456e-05	10972.9	5.62858e+07
21200	3.05362	0.00967932	0.0587967	0.00303521	2.95119e-05	10969.1	5.62243e+07
21300	3.07561	0.00955804	0.0610872	0.00302199	2.91638e-05	10963.5	5.61863e+07
21400	3.09742	0.00943227	0.0634563	0.00300887	2.8802e-05	10956.4	5.61709e+07
21500	3.11904	0.00930236	0.0658955	0.00299576	2.84275e-05	10947.7	5.61767e+07
21600	3.14049	0.00916864	0.068396	0.00298255	2.80411e-05	10937.7	5.62027e+07
21700	3.16178	0.0090315	0.0709483	0.00296916	2.76438e-05	10926.5	5.62474e+07
21800	3.18294	0.00889131	0.0735424	0.00295551	2.72367e-05	10914.2	5.63096e+07
21900	3.20397	0.00874848	0.0761676	0.00294153	2.68208e-05	10901	5.63877e+07
22000	3.22488	0.0086034	0.0788131	0.00292716	2.63973e-05	10887	5.64804e+07
22100	3.2457	0.00845647	0.0814674	0.00291233	2.59672e-05	10872.4	5.65861e+07
22200	3.26645	0.0083081	0.0841189	0.002897	2.55317e-05	10857.3	5.67033e+07
22300	3.28713	0.00815868	0.0867556	0.00288112	2.5092e-05	10841.9	5.68304e+07
22400	3.30778	0.00800859	0.0893655	0.00286467	2.4649e-05	10826.2	5.69658e+07
22500	3.3284	0.0078582	0.0919363	0.0028476	2.4204e-05	10810.5	5.7108e+07
22600	3.34901	0.00770788	0.0944561	0.00282992	2.37579e-05	10794.8	5.72553e+07
22700	3.36963	0.00755797	0.0969126	0.00281159	2.33118e-05	10779.3	5.74063e+07
22800	3.39029	0.00740878	0.0992943	0.00279261	2.28666e-05	10764.1	5.75592e+07
22900	3.41098	0.00726063	0.10159	0.00277298	2.24233e-05	10749.3	5.77127e+07
23000	3.43174	0.0071138	0.103787	0.00275272	2.19828e-05	10735	5.78652e+07
23100	3.45257	0.00696855	0.105877	0.00273181	2.15458e-05	10721.3	5.80154e+07
23200	3.47349	0.00682557	0.107849	0.00271034	2.11142e-05	10708.2	5.81617e+07
23300	3.49451	0.00668504	0.109695	0.00268832	2.06886e-05	10695.8	5.83029e+07
23400	3.51565	0.00654682	0.111404	0.00266573	2.02688e-05	10684.3	5.84377e+07
23500	3.53692	0.00641108	0.112971	0.0026426	1.98554e-05	10673.6	5.8565e+07
23600	3.55833	0.00627796	0.114388	0.00261896	1.9449e-05	10663.8	5.86836e+07
23700	3.57989	0.00614761	0.11565	0.00259483	1.90499e-05	10655	5.87925e+07
23800	3.60161	0.00602013	0.116752	0.00257026	1.86587e-05	10647.2	5.88909e+07
23900	3.62349	0.00589563	0.11769	0.00254528	1.82757e-05	10640.3	5.89777e+07
24000	3.64554	0.00577419	0.118461	0.00251992	1.79011e-05	10634.6	5.90524e+07
24100	3.66778	0.00565587	0.119064	0.00249422	1.75352e-05	10629.8	5.91142e+07
24200	3.6902	0.00554071	0.119499	0.00246823	1.71782e-05	10626.2	5.91626e+07
24300	3.71282	0.00542875	0.119766	0.00244197	1.68304e-05	10623.6	5.9197e+07
24400	3.73562	0.00532001	0.119866	0.0024155	1.64917e-05	10622.1	5.92171e+07
24500	3.75863	0.0052145	0.119801	0.00238886	1.61624e-05	10621.7	5.92226e+07
24600	3.78183	0.00511221	0.119576	0.00236207	1.58424e-05	10622.3	5.92133e+07
24700	3.80523	0.00501314	0.119194	0.00233518	1.55318e-05	10623.9	5.9189e+07
24800	3.82883	0.00491726	0.11866	0.00230823	1.52306e-05	10626.7	5.91496e+07
24900	3.85264	0.00482454	0.117979	0.00228126	1.49386e-05	10630.4	5.90953e+07
25000	3.87664	0.00473495	0.117158	0.0022543	1.4656e-05	10635.1	5.9026e+07
25100	3.90084	0.00464843	0.116204	0.00222739	1.43824e-05	10640.8	5.89419e+07
25200	3.92525	0.00456495	0.115124	0.00220057	1.4118e-05	10647.4	5.88433e+07
25300	3.94984	0.00448444	0.113925	0.00217386	1.38625e-05	10654.9	5.87305e+07
25400	3.97463	0.00440685	0.112616	0.0021473	1.36157e-05	10663.4	5.86036e+07
25500	3.99961	0.00433212	0.111204	0.00212092	1.33776e-05	10672.6	5.84632e+07
25600	4.02477	0.00426017	0.109699	0.00209475	1.3148e-05	10682.8	5.83096e+07
25700	4.05011	0.00419094	0.108108	0.00206881	1.29267e-05	10693.6	5.81434e+07
25800	4.07563	0.00412436	0.10644	0.00204314	1.27134e-05	10705.3	5.79648e+07
25900	4.10133	0.00406036	0.104704	0.00201775	1.25081e-05	10717.7	5.77746e+07
26000	4.12719	0.00399886	0.102908	0.00199268	1.23105e-05	10730.7	5.75732e+07
26100	4.15321	0.00393979	0.10106	0.00196793	1.21204e-05	10744.4	5.73611e+07
26200	4.17939	0.00388306	0.0991674	0.00194353	1.19375e-05	10758.7	5.7139e+07
26300	4.20572	0.00382861	0.097239	0.0019195	1.17618e-05	10773.6	5.69073e+07
26400	4.2322	0.00377636	0.095282	0.00189585	1.15929e-05	10789.1	5.66668e+07
26500	4.25882	0.00372623	0.0933036	0.0018726	1.14306e-05	10805	5.6418e+07
26600	4.28557	0.00367815	0.0913106	0.00184977	1.12747e-05	10821.4	5.61615e+07
26700	4.31356	0.00363212	0.0893117	0.00182742	1.11253e-05	10839.4	5.58952e+07
26800	4.34208	0.003588	0.0873118	0.00180553	1.0982e-05	10858.3	5.56216e+07
26900	4.37073	0.00354569	0.0853162	0.00178408	1.08444e-05	10877.5	5.53421e+07
27000	4.39951	0.00350512	0.0833302	0.00176307	1.07123e-05	10897	5.50574e+07
27100	4.42842	0.00346622	0.0813591	0.00174251	1.05855e-05	10916.9	5.47679e+07
27200	4.45744	0.00342892	0.0794074	0.00172241	1.04638e-05	10936.9	5.44742e+07
27300	4.48657	0.00339314	0.0774796	0.00170276	1.0347e-05	10957.2	5.41769e+07
27400	4.5158	0.00335883	0.0755797	0.00168359	1.02349e-05	10977.7	5.38764e+07
27500	4.54513	0.00332601	0.0737208	0.00166521	1.01277e-05	10998.4	5.35731e+07
27600	4.57456	0.00329441	0.071887	0.00164695	1.00243e-05	11019.2	5.32677e+07
27700	4.60406	0.00326521	0.070091	0.00162942	9.92815e-06	11040	5.29606e+07
27800	4.63365	0.00323732	0.0683355	0.00161238	9.83625e-06	11061	5.26522e+07
27900	4.66331	0.00321058	0.0666229	0.00159582	9.74807e-06	11081.9	5.2343e+07
28000	4.69303	0.00318492	0.0649553	0.00157972	9.66344e-06	11102.9	5.20333e+07
28100	4.72281	0.00316027	0.0633345	0.00156407	9.58216e-06	11123.9	5.17236e+07
28200	4.75264	0.00313657	0.0617621	0.00154889	9.50405e-06	11144.8	5.14142e+07
28300	4.78252	0.00311378	0.0602394	0.00153414	9.42893e-06	11165.6	5.11055e+07
28400	4.81244	0.00309182	0.0587677	0.00151984	9.35662e-06	11186.4	5.07979e+07
28500	4.84239	0.00307065	0.0573477	0.00150597	9.28694e-06	11207	5.04917e+07
28600	4.87236	0.0030502	0.0559803	0.00149252	9.21974e-06	11227.4	5.01872e+07
28700	4.90235	0.00303042	0.0546661	0.00147949	9.15483e-06	11247.6	4.98847e+07
28800	4.93236	0.00301127	0.0534053	0.00146685	9.09206e-06	11267.7	4.95845e+07
28900	4.96238	0.00299268	0.0521983	0.00145461	9.03127e-06	11287.5	4.92869e+07
29000	4.99239	0.00297507	0.0510922	0.0014441	8.97399e-06	11307.1	4.89919e+07
29100	5.0224	0.00295745	0.0499916	0.00143255	8.91664e-06	11326.3	4.87001e+07
29200	5.05239	0.00294026	0.0489448	0.00142137	8.86082e-06	11345.3	4.84116e+07
29300	5.08237	0.00292345	0.0479514	0.00141053	8.8064e-06	11364	4.81265e+07
29400	5.11232	0.00290698	0.0470111	0.00140003	8.75322e-06	11382.3	4.78451e+07
29500	5.14225	0.00289099	0.046129	0.00138995	8.7017e-06	11400.2	4.75675e+07
29600	5.17213	0.00287535	0.0452996	0.00138015	8.65142e-06	11417.8	4.72939e+07
29700	5.20198	0.00285995	0.0445222	0.00137066	8.60208e-06	11435	4.70245e+07
29800	5.23178	0.0028448	0.0438017	0.00136159	8.55375e-06	11451.7	4.67593e+07
29900	5.26153	0.00282977	0.0431264	0.00135266	8.50595e-06	11468.1	4.64985e+07
30000	5.29122	0.00281488	0.042501	0.00134399	8.45876e-06	11483.9	4.62422e+07
