# Supplementary material for: Cross-Code Verification for Improved Thermophysical Properties of Argon, Krypton and Xenon Plasmas
Source: Entropy (Basel). 2026 Jul 22;28(7):830. doi: 10.3390/e28070830 (PMC13409251; doi:10.3390/e28070830)
Supplement: Supplementary file 1 [file entropy-28-00830-s001.zip › Ar_Kr_Xe_Data/Transport Properties/Krypton/Traditional/TP_Kr Transport 5 atm.csv]

Th [K]	λₑ [W/(m·K)]	λₕ [W/(m·K)]	λᵣ [W/(m·K)]	λint [W/(m·K)]	μ [Pa·s]	σ [S/m]	HeatExchange[J]
300	2.01447e-24	0.00952723	1.07693e-22	3.04555e-16	2.56168e-05	2.49567e-19	2.64925e-15
400	3.83712e-24	0.0122869	1.11355e-22	-2.07368e-16	3.30682e-05	3.08247e-19	1.4293e-15
500	7.31184e-24	0.0147733	1.14314e-22	4.00948e-17	3.97988e-05	4.22644e-19	9.27556e-16
600	1.28552e-23	0.0170397	1.1604e-22	-1.88439e-16	4.59402e-05	6.03918e-19	6.61953e-16
700	1.96171e-23	0.0191543	1.18885e-22	-3.20051e-16	5.16757e-05	8.53212e-19	4.99738e-16
800	2.56881e-23	0.0211416	1.18228e-22	3.43215e-16	5.70676e-05	1.1462e-18	3.91329e-16
900	3.02021e-23	0.0230246	1.15867e-22	-7.8838e-17	6.21766e-05	1.47268e-18	3.14394e-16
1000	3.35931e-23	0.0248217	1.17744e-22	-5.96015e-17	6.70523e-05	1.84878e-18	2.57534e-16
1100	3.66617e-23	0.0265456	1.21559e-22	5.1554e-16	7.17277e-05	2.29147e-18	2.143e-16
1200	3.982e-23	0.0282061	1.20482e-22	1.40899e-16	7.62299e-05	2.7979e-18	1.80763e-16
1300	4.33125e-23	0.0298126	1.15935e-22	2.11018e-16	8.05841e-05	3.34975e-18	1.54361e-16
1400	5.65743e-23	0.0313741	1.20687e-22	2.22521e-16	8.48154e-05	4.68761e-18	1.60065e-16
1500	1.36042e-22	0.0328959	1.01514e-20	7.98136e-17	8.89374e-05	1.173e-17	3.09105e-16
1600	9.61801e-18	0.034382	2.49999e-22	4.77473e-17	9.2961e-05	8.39399e-13	1.77747e-11
1700	3.75377e-21	0.035835	1.93164e-17	-7.47633e-17	9.68932e-05	3.23683e-16	5.72454e-15
1800	5.40262e-14	0.0372583	2.43056e-21	2.65986e-16	0.000100743	4.51583e-09	6.90723e-08
1900	1.07711e-18	0.0386568	4.24567e-15	-1.68309e-16	0.000104525	8.62345e-14	1.17282e-12
2000	1.38899e-13	0.0400332	8.74729e-18	1.25801e-16	0.000108245	1.05791e-08	1.30906e-07
2100	4.69893e-15	0.0413896	1.32805e-14	2.02823e-16	0.000111911	3.39619e-10	3.89688e-09
2200	1.89448e-13	0.0427285	1.18547e-14	-4.55733e-16	0.000115528	1.30065e-08	1.40513e-07
2300	7.71567e-13	0.0440507	7.67309e-14	-9.36281e-15	0.000119099	5.05034e-08	5.19782e-07
2400	3.57722e-12	0.0453556	3.322e-13	4.00475e-16	0.000122623	2.24205e-07	2.22273e-06
2500	1.46071e-11	0.0466442	1.28478e-12	4.82216e-16	0.000126102	8.82463e-07	8.48094e-06
2600	5.3508e-11	0.0479178	4.47872e-12	3.10024e-16	0.00012954	3.13563e-06	2.93874e-05
2700	1.7793e-10	0.0491779	1.4236e-11	5.83905e-16	0.000132941	1.01734e-05	9.35002e-05
2800	5.4263e-10	0.0504257	4.16707e-11	1.81158e-15	0.000136309	3.04369e-05	0.000275653
2900	1.53124e-09	0.0516607	1.13288e-10	6.65453e-15	0.000139642	8.46941e-05	0.000758764
3000	4.02919e-09	0.0528843	2.88177e-10	4.61502e-14	0.000142946	0.000220752	0.00196314
3100	9.95314e-09	0.0540977	6.90321e-10	-1.72775e-15	0.000146221	0.000542308	0.00480145
3200	2.32192e-08	0.0553011	1.56606e-09	1.71875e-13	0.00014947	0.00126226	0.0111573
3300	5.14222e-08	0.0564946	3.38126e-09	3.84656e-13	0.000152693	0.00279578	0.0247458
3400	1.08615e-07	0.0576786	6.97848e-09	9.03994e-13	0.000155891	0.00592109	0.0525544
3500	2.19709e-07	0.0588528	1.38208e-08	1.82616e-12	0.000159062	0.0120312	0.107259
3600	4.27152e-07	0.0600158	2.63568e-08	3.98815e-12	0.000162204	0.0235248	0.211043
3700	8.00713e-07	0.061169	4.85474e-08	8.33908e-12	0.000165319	0.0443839	0.401474
3800	1.45135e-06	0.0623131	8.6606e-08	1.66828e-11	0.00016841	0.0809994	0.740261
3900	2.55028e-06	0.0634483	1.50005e-07	3.26942e-11	0.000171477	0.143304	1.32597
4000	4.35445e-06	0.0645747	2.52817e-07	6.20071e-11	0.00017452	0.246267	2.31201
4100	7.23967e-06	0.0656924	4.15443e-07	1.14851e-10	0.000177541	0.411804	3.93139
4200	1.17426e-05	0.0668018	6.66824e-07	2.06428e-10	0.000180539	0.671127	6.53016
4300	1.86128e-05	0.0679032	1.04717e-06	3.65053e-10	0.000183516	1.06751	10.6116
4400	2.8875e-05	0.0689967	1.61131e-06	6.31623e-10	0.000186472	1.65897	16.8954
4500	4.38998e-05	0.0700826	2.4327e-06	1.06793e-09	0.000189407	2.52181	26.3907
4600	6.54833e-05	0.071163	3.60812e-06	1.77313e-09	0.000192328	3.75204	40.4952
4700	9.59406e-05	0.0722379	5.26326e-06	2.89306e-09	0.000195233	5.46813	61.1117
4800	0.000138186	0.0733061	7.55894e-06	4.6416e-09	0.000198121	7.80643	90.8097
4900	0.000195853	0.0743667	1.06983e-05	7.33193e-09	0.000200988	10.9297	132.976
5000	0.000273368	0.0754201	1.49348e-05	1.14092e-08	0.000203835	15.0105	192.074
5100	0.000376049	0.0764662	2.0581e-05	1.75054e-08	0.000206663	20.2284	273.902
5200	0.000510159	0.0775056	2.80185e-05	2.65004e-08	0.000209471	26.7574	385.94
5300	0.000682839	0.0785382	3.77077e-05	3.96133e-08	0.000212262	34.7358	537.799
5400	0.000902308	0.0795645	5.02001e-05	5.85114e-08	0.000215035	44.2959	741.638
5500	0.00117813	0.0805845	6.61492e-05	8.54487e-08	0.000217791	55.6025	1012.61
5600	0.00151986	0.0815984	8.63238e-05	1.23446e-07	0.00022053	68.6405	1370.19
5700	0.00193785	0.0826064	0.000111621	1.76518e-07	0.000223252	83.4033	1838.67
5800	0.0024427	0.0836084	0.000143079	2.49947e-07	0.000225959	99.848	2448.49
5900	0.00304491	0.0846039	0.000181893	3.5064e-07	0.000228647	117.909	3237.61
6000	0.00375459	0.0855926	0.000229427	4.87528e-07	0.000231317	137.515	4253.39
6100	0.00458399	0.0865757	0.00028723	6.72101e-07	0.000233972	158.832	5552.67
6200	0.00554525	0.0875548	0.000357052	9.19015e-07	0.000236616	182.004	7205.05
6300	0.00664427	0.0885313	0.000440855	1.24682e-06	0.000239254	206.769	9300.57
6400	0.00789628	0.0895056	0.000540829	1.67885e-06	0.000241885	233.549	11941.5
6500	0.0093057	0.0904774	0.000659407	2.24424e-06	0.00024451	262.167	15261.2
6600	0.0108771	0.0914464	0.00079928	2.97911e-06	0.000247128	292.598	19421.8
6700	0.0126159	0.0924124	0.000963407	3.92798e-06	0.000249737	324.94	24619.7
6800	0.014554	0.0933752	0.00115503	5.14538e-06	0.000252337	360.24	31056.1
6900	0.016677	0.0943344	0.00137769	6.6976e-06	0.000254928	397.742	39035.9
7000	0.0189963	0.0952897	0.00163605	8.66507e-06	0.000257508	437.646	48933.5
7100	0.0215097	0.0962409	0.00193357	1.11439e-05	0.000260076	479.897	61140.3
7200	0.0242223	0.0971878	0.00227472	1.42491e-05	0.000262633	524.572	76153.5
7300	0.0271397	0.0981302	0.00266433	1.81174e-05	0.000265177	571.716	94570.9
7400	0.0303149	0.0990682	0.0031071	2.29082e-05	0.000267708	622.381	116930
7500	0.0337439	0.100002	0.00360962	2.88163e-05	0.000270227	676.148	144132
7600	0.0374164	0.10093	0.00417718	3.60572e-05	0.000272732	732.555	177163
7700	0.0413435	0.101854	0.00481605	4.4886e-05	0.000275224	791.594	217161
7800	0.0455362	0.102772	0.00553249	0.000265706	0.000277701	853.2	265438
7900	0.050055	0.103684	0.00633415	6.41251e-05	0.00028016	918.125	323355
8000	0.0549564	0.104588	0.00722799	7.84855e-05	0.000282597	986.927	392303
8100	0.0601877	0.105483	0.00822137	9.56188e-05	0.000285007	1058.3	474623
8200	0.0657687	0.106366	0.00932288	0.000115966	0.000287389	1132.19	572691
8300	0.0717148	0.107239	0.0105403	0.000140019	0.000289739	1208.47	689119
8400	0.078047	0.108099	0.0118827	0.000168324	0.000292057	1287.05	827013
8500	0.0847821	0.108946	0.0133587	0.000228042	0.00029434	1367.79	989788
8600	0.0919412	0.10978	0.0149778	0.000239744	0.000296586	1450.61	1.18145e+06
8700	0.0995424	0.110598	0.0167493	0.000284565	0.000298792	1535.36	1.40641e+06
8800	0.107608	0.111399	0.018683	0.000408264	0.000300955	1621.97	1.6696e+06
8900	0.116516	0.112184	0.0207885	0.000215476	0.000303075	1715.63	1.96935e+06
9000	0.125965	0.112949	0.0230762	0.000483571	0.000305144	1811.36	2.31671e+06
9100	0.135973	0.113691	0.0255565	0.00146179	0.000307155	1909.04	2.71801e+06
9200	0.146557	0.114407	0.0282392	0.000303216	0.000309103	2008.57	3.18038e+06
9300	0.157735	0.115094	0.0311345	0.000749018	0.000310978	2109.83	3.7115e+06
9400	0.169523	0.115748	0.0342542	0.00201279	0.000312771	2212.75	4.31994e+06
9500	0.181934	0.116364	0.0376062	0.000579207	0.000314472	2317.21	5.01487e+06
9600	0.194982	0.116937	0.0412009	0.000852001	0.000316068	2423.13	5.80638e+06
9700	0.208678	0.117461	0.0450496	0.00113467	0.000317547	2530.44	6.70536e+06
9800	0.22303	0.117931	0.0491621	0.00244957	0.000318896	2639.03	7.72342e+06
9900	0.238046	0.11834	0.0535473	0.0012613	0.000320101	2748.85	8.8731e+06
10000	0.253731	0.118681	0.0582091	0.00183261	0.000321144	2859.81	1.01676e+07
10100	0.27009	0.118947	0.063161	0.00176724	0.000322012	2971.85	1.16211e+07
10200	0.287122	0.119131	0.0684129	0.00176348	0.000322688	3084.91	1.32485e+07
10300	0.304828	0.119224	0.07396	0.00217158	0.000323155	3198.93	1.50652e+07
10400	0.323206	0.119218	0.0798234	0.00650824	0.000323396	3313.86	1.70876e+07
10500	0.34225	0.119107	0.0859906	0.00320887	0.000323394	3429.65	1.93323e+07
10600	0.361955	0.118881	0.0924758	0.00288291	0.000323131	3546.25	2.18164e+07
10700	0.382313	0.118533	0.0992935	-0.000505987	0.00032259	3663.6	2.45576e+07
10800	0.403315	0.118055	0.106402	0.0034136	0.000321754	3781.67	2.75738e+07
10900	0.42495	0.117439	0.113841	0.00368891	0.000320605	3900.4	3.08825e+07
11000	0.447205	0.11668	0.121594	0.00396546	0.00031913	4019.76	3.45013e+07
11100	0.470067	0.115772	0.129654	0.00568912	0.000317315	4139.69	3.84472e+07
11200	0.49352	0.114711	0.13801	0.00463343	0.000315149	4260.15	4.27368e+07
11300	0.517549	0.113495	0.146657	0.00498724	0.000312622	4381.11	4.73859e+07
11400	0.542199	0.112123	0.155592	0.00525182	0.000309735	4503.02	5.24032e+07
11500	0.568211	0.110632	0.164784	0.00557632	0.000306556	4632	5.77039e+07
11600	0.594809	0.10899	0.174275	0.00745356	0.000303015	4761.48	6.33859e+07
11700	0.621975	0.1072	0.183887	0.00769168	0.000299116	4891.42	6.94576e+07
11800	0.64969	0.105269	0.193749	0.0065413	0.000294863	5021.75	7.59261e+07
11900	0.677928	0.103202	0.203791	0.0104182	0.000290268	5152.38	8.27931e+07
12000	0.70667	0.101009	0.213945	0.00727259	0.000285344	5283.26	9.00606e+07
12100	0.735893	0.0987003	0.224217	0.00764275	0.000280105	5414.33	9.77266e+07
12200	0.765574	0.0962863	0.234556	0.00800981	0.000274572	5545.53	1.05786e+08
12300	0.795698	0.093779	0.244943	0.00827354	0.000268765	5676.81	1.14233e+08
12400	0.826236	0.0911923	0.25532	0.00851136	0.000262708	5808.09	1.23055e+08
12500	0.857153	0.088542	0.265604	0.00885077	0.000256434	5939.25	1.32229e+08
12600	0.888433	0.0858413	0.275771	0.00918034	0.000249967	6070.25	1.41739e+08
12700	0.920057	0.0831034	0.285788	0.00943137	0.000243335	6201.05	1.51567e+08
12800	0.951997	0.0803433	0.295604	0.0122045	0.00023657	6331.57	1.61681e+08
12900	0.984252	0.0775708	0.30519	0.00964458	0.000229692	6461.85	1.7207e+08
13000	1.01674	0.0748091	0.314346	0.00991019	0.000222758	6591.54	1.82657e+08
13100	1.04947	0.0720654	0.323098	0.0101609	0.000215784	6720.71	1.93426e+08
13200	1.08241	0.069351	0.331395	0.0103765	0.000208799	6849.3	2.04338e+08
13300	1.11554	0.0666775	0.339157	0.0105956	0.000201834	6977.22	2.15346e+08
13400	1.14883	0.0640541	0.346336	0.0107981	0.000194915	7104.41	2.26406e+08
13500	1.18227	0.0614893	0.352874	0.0109834	0.000188068	7230.8	2.37469e+08
13600	1.21612	0.0589988	0.358718	0.0111514	0.000181335	7358.04	2.48422e+08
13700	1.25005	0.0565792	0.363818	0.0113016	0.000174717	7484.17	2.59284e+08
13800	1.28402	0.0542353	0.368131	0.0114338	0.00016823	7609.09	2.7001e+08
13900	1.31806	0.0519629	0.371826	0.0112907	0.000161869	7732.99	2.80604e+08
14000	1.35203	0.0497808	0.374489	0.0113593	0.000155693	7855.28	2.90927e+08
14100	1.38597	0.0476841	0.37627	0.0114102	0.000149693	7976.13	3.00978e+08
14200	1.4199	0.0456676	0.377323	0.011268	0.000143862	8095.72	3.10758e+08
14300	1.45368	0.0437458	0.377283	0.011308	0.000138247	8213.48	3.20138e+08
14400	1.48737	0.0419116	0.37633	0.0113321	0.000132834	8329.62	3.29127e+08
14500	1.52093	0.0401645	0.374473	0.0113408	0.000127629	8444.08	3.37693e+08
14600	1.55435	0.0385035	0.371728	0.0113346	0.000122634	8556.81	3.45807e+08
14700	1.58761	0.0369269	0.368122	0.0113141	0.000117851	8667.77	3.53446e+08
14800	1.62069	0.0354331	0.363687	0.01128	0.000113279	8776.93	3.60588e+08
14900	1.65359	0.0340197	0.358465	0.011233	0.000108918	8884.25	3.67219e+08
15000	1.68634	0.0326851	0.352503	0.0111738	0.000104767	8989.96	3.73315e+08
15100	1.71933	0.0314318	0.345855	0.0111034	0.000100835	9095.92	3.78782e+08
15200	1.75217	0.0302516	0.33858	0.0110223	9.71058e-05	9200.31	3.837e+08
15300	1.78486	0.0291417	0.33074	0.0109314	9.35731e-05	9303.1	3.88072e+08
15400	1.81739	0.028099	0.322402	0.0108314	9.02319e-05	9404.3	3.91904e+08
15500	1.84977	0.0271207	0.313632	0.0107232	8.7076e-05	9503.9	3.95203e+08
15600	1.88198	0.0262037	0.3045	0.0106075	8.40992e-05	9601.9	3.97983e+08
15700	1.91402	0.025345	0.295072	0.0104851	8.12949e-05	9698.3	4.00258e+08
15800	1.9459	0.0245418	0.285415	0.0103567	7.86563e-05	9793.12	4.02046e+08
15900	1.9776	0.0237912	0.275594	0.0102231	7.61765e-05	9886.35	4.03365e+08
16000	2.00914	0.0230904	0.26567	0.010085	7.38485e-05	9978.02	4.04238e+08
16100	2.04051	0.0224367	0.255702	0.00994302	7.16653e-05	10068.1	4.04686e+08
16200	2.07171	0.0218274	0.245744	0.00979781	6.96202e-05	10156.7	4.04734e+08
16300	2.10275	0.0212601	0.235845	0.00965	6.77063e-05	10243.8	4.04404e+08
16400	2.13363	0.0207323	0.226051	0.00950017	6.59169e-05	10329.3	4.03723e+08
16500	2.16434	0.0202417	0.216403	0.00934886	6.42455e-05	10413.4	4.02713e+08
16600	2.1949	0.0197861	0.206937	0.00919658	6.26859e-05	10496	4.014e+08
16700	2.22531	0.0193633	0.197683	0.00904382	6.12318e-05	10577.1	3.99808e+08
16800	2.25556	0.0189713	0.188669	0.00889102	5.98773e-05	10656.9	3.9796e+08
16900	2.28567	0.0186081	0.179916	0.00873859	5.86167e-05	10735.2	3.9588e+08
17000	2.31563	0.018272	0.171444	0.00858692	5.74445e-05	10812.1	3.9359e+08
17100	2.34546	0.0179611	0.163266	0.00843636	5.63555e-05	10887.6	3.9111e+08
17200	2.37514	0.0176739	0.155395	0.00828723	5.53445e-05	10961.8	3.88463e+08
17300	2.40469	0.0174088	0.147836	0.00813983	5.44068e-05	11034.6	3.85666e+08
17400	2.43411	0.0171642	0.140597	0.00799443	5.35377e-05	11106.1	3.8274e+08
17500	2.46341	0.0169388	0.133678	0.00785127	5.27329e-05	11176.3	3.797e+08
17600	2.49258	0.0167312	0.12708	0.00771058	5.19882e-05	11245.1	3.76565e+08
17700	2.52162	0.0165402	0.120802	0.00757254	5.12995e-05	11312.6	3.73349e+08
17800	2.55054	0.0163646	0.114841	0.00743735	5.06631e-05	11378.8	3.70067e+08
17900	2.57935	0.0162032	0.109192	0.00730516	5.00753e-05	11443.6	3.66734e+08
18000	2.60992	0.0160663	0.103848	0.00717686	4.95644e-05	11514.4	3.63111e+08
18100	2.64163	0.0159626	0.0986055	0.00717179	4.91624e-05	11588.4	3.59188e+08
18200	2.67345	0.0158569	0.0938614	0.00704773	4.87545e-05	11662	3.55364e+08
18300	2.70523	0.0157631	0.089379	0.00694134	4.83882e-05	11734.3	3.51528e+08
18400	2.737	0.015677	0.0851969	0.00682418	4.80496e-05	11805.4	3.47717e+08
18500	2.76873	0.0155994	0.081283	0.0067108	4.77413e-05	11875.4	3.43926e+08
18600	2.80029	0.0155419	0.0774737	0.00670023	4.75028e-05	11943.4	3.40076e+08
18700	2.83187	0.0154853	0.0740003	0.00664183	4.72692e-05	12010.5	3.36309e+08
18800	2.86349	0.0154284	0.0708506	0.00653603	4.70364e-05	12076.5	3.32635e+08
18900	2.89505	0.0153768	0.0679359	0.00643424	4.68239e-05	12141.2	3.29012e+08
19000	2.92656	0.01533	0.0652485	0.00633648	4.66296e-05	12204.4	3.25447e+08
19100	2.958	0.0152871	0.0627809	0.00624276	4.64511e-05	12266.1	3.21947e+08
19200	2.98937	0.0152476	0.0605258	0.00615307	4.62864e-05	12326.3	3.18516e+08
19300	3.02066	0.0152108	0.0584763	0.0060674	4.61333e-05	12384.8	3.15159e+08
19400	3.05187	0.0151759	0.0566261	0.00598574	4.599e-05	12441.7	3.11882e+08
19500	3.08297	0.0151425	0.0549688	0.00590804	4.58544e-05	12496.8	3.08688e+08
19600	3.11397	0.01511	0.0534988	0.00583428	4.57247e-05	12550.2	3.05581e+08
19700	3.14486	0.0150776	0.0522107	0.00576439	4.5599e-05	12601.6	3.02565e+08
19800	3.17562	0.015045	0.0510993	0.00569833	4.54755e-05	12651.1	2.99644e+08
19900	3.20626	0.0150119	0.0501648	0.00563607	4.53538e-05	12698.8	2.96814e+08
20000	3.23683	0.0149787	0.04941	0.00557761	4.52342e-05	12744.9	2.94068e+08
20100	3.26725	0.0149438	0.0488213	0.00552277	4.51124e-05	12789	2.91422e+08
20200	3.29752	0.0149067	0.0483951	0.00547148	4.4987e-05	12831	2.88878e+08
20300	3.32762	0.0148671	0.0481281	0.00542363	4.48566e-05	12870.8	2.86438e+08
20400	3.35755	0.0148244	0.0480171	0.00537912	4.47196e-05	12908.5	2.84105e+08
20500	3.38729	0.0147782	0.0480593	0.00533783	4.45749e-05	12943.8	2.81879e+08
20600	3.41684	0.0147282	0.0482519	0.00529964	4.44212e-05	12976.9	2.79763e+08
20700	3.44619	0.014674	0.0485923	0.00526443	4.42573e-05	13007.6	2.77756e+08
20800	3.47533	0.0146153	0.0490781	0.00523205	4.4082e-05	13035.9	2.7586e+08
20900	3.50425	0.0145518	0.0497066	0.00520237	4.38945e-05	13061.8	2.74076e+08
21000	3.53293	0.0144831	0.0504755	0.00517524	4.36938e-05	13085.2	2.72403e+08
21100	3.56139	0.0144091	0.0513822	0.00515049	4.3479e-05	13106.2	2.70843e+08
21200	3.58959	0.0143295	0.0524241	0.00512797	4.32495e-05	13124.7	2.69396e+08
21300	3.61755	0.0142442	0.0535986	0.00510752	4.30045e-05	13140.7	2.6806e+08
21400	3.64525	0.0141531	0.0549027	0.00508896	4.27437e-05	13154.3	2.66835e+08
21500	3.6727	0.0140561	0.0563334	0.00507213	4.24666e-05	13165.5	2.65722e+08
21600	3.69986	0.0139543	0.0578854	0.00506211	4.21772e-05	13174.1	2.64712e+08
21700	3.72678	0.0138453	0.0595595	0.00504804	4.18667e-05	13180.5	2.63817e+08
21800	3.75343	0.0137304	0.0613494	0.00503517	4.15394e-05	13184.5	2.63028e+08
21900	3.77982	0.0136095	0.0632509	0.00502332	4.11953e-05	13186.2	2.62344e+08
22000	3.80595	0.0134829	0.0652592	0.00501232	4.08346e-05	13185.8	2.61764e+08
22100	3.83182	0.0133506	0.0673695	0.00500199	4.04575e-05	13183.2	2.61284e+08
22200	3.85743	0.0132129	0.0695764	0.00499217	4.00645e-05	13178.5	2.60902e+08
22300	3.88279	0.01307	0.0718739	0.00498269	3.9656e-05	13171.9	2.60615e+08
22400	3.90791	0.012922	0.0742557	0.00497339	3.92327e-05	13163.5	2.6042e+08
22500	3.9328	0.0127694	0.0767152	0.00496412	3.87951e-05	13153.2	2.60313e+08
22600	3.95746	0.0126123	0.0792452	0.00495473	3.8344e-05	13141.4	2.60292e+08
22700	3.9819	0.0124511	0.081838	0.00494508	3.78802e-05	13128	2.60351e+08
22800	4.00614	0.0122862	0.0844855	0.00493504	3.74047e-05	13113.3	2.60487e+08
22900	4.03018	0.0121179	0.0871794	0.00492449	3.69183e-05	13097.2	2.60696e+08
23000	4.05405	0.0119465	0.0899107	0.00491332	3.6422e-05	13080.1	2.60973e+08
23100	4.07775	0.0117724	0.0926703	0.00490142	3.59169e-05	13061.9	2.61313e+08
23200	4.1013	0.0115961	0.0954486	0.00488871	3.5404e-05	13042.8	2.61711e+08
23300	4.12472	0.0114179	0.0982358	0.00487509	3.48843e-05	13023	2.62163e+08
23400	4.14801	0.0112382	0.101022	0.00486049	3.4359e-05	13002.5	2.62664e+08
23500	4.1712	0.0110573	0.103797	0.00484485	3.3829e-05	12981.6	2.63207e+08
23600	4.19447	0.0108777	0.106579	0.00482864	3.3301e-05	12961.4	2.63757e+08
23700	4.21785	0.0106997	0.109361	0.00481189	3.27763e-05	12942.1	2.64305e+08
23800	4.2412	0.0105217	0.112103	0.00479403	3.22504e-05	12922.9	2.64876e+08
23900	4.26453	0.0103441	0.114796	0.00477504	3.17241e-05	12903.7	2.65466e+08
24000	4.28786	0.0101671	0.117429	0.00475491	3.11983e-05	12884.7	2.66069e+08
24100	4.3112	0.00999102	0.119992	0.00473361	3.06741e-05	12865.9	2.6668e+08
24200	4.33456	0.00981616	0.122474	0.00471115	3.01522e-05	12847.5	2.67294e+08
24300	4.35798	0.00964196	0.124856	0.00468496	2.96305e-05	12829.6	2.6791e+08
24400	4.38144	0.00947029	0.12715	0.00466027	2.91156e-05	12812.2	2.68515e+08
24500	4.40497	0.00930056	0.129337	0.00463443	2.86054e-05	12795.4	2.69109e+08
24600	4.42858	0.00913298	0.131409	0.00460748	2.81004e-05	12779.3	2.69687e+08
24700	4.45228	0.00896773	0.133357	0.00457944	2.76012e-05	12763.8	2.70245e+08
24800	4.47608	0.00880499	0.135176	0.00455036	2.71085e-05	12749.2	2.70779e+08
24900	4.49999	0.00864491	0.136858	0.00452027	2.66227e-05	12735.3	2.71284e+08
25000	4.52402	0.00848762	0.138399	0.00448919	2.61443e-05	12722.4	2.71758e+08
25100	4.54818	0.00833325	0.139792	0.0044572	2.56737e-05	12710.3	2.72198e+08
25200	4.57248	0.0081819	0.141035	0.00442432	2.52113e-05	12699.1	2.72599e+08
25300	4.59692	0.00803365	0.142124	0.00439061	2.47574e-05	12688.9	2.72959e+08
25400	4.62152	0.00788859	0.143056	0.00435611	2.43123e-05	12679.6	2.73275e+08
25500	4.64627	0.00774679	0.14383	0.00432089	2.38762e-05	12671.4	2.73546e+08
25600	4.67118	0.00760828	0.144445	0.004285	2.34494e-05	12664.1	2.73769e+08
25700	4.69626	0.00747311	0.1449	0.00424849	2.3032e-05	12657.9	2.73942e+08
25800	4.7215	0.0073413	0.145197	0.00421141	2.26241e-05	12652.6	2.74065e+08
25900	4.74691	0.00721285	0.145336	0.00417383	2.22259e-05	12648.3	2.74135e+08
26000	4.7725	0.00708778	0.14532	0.00413579	2.18373e-05	12645	2.74152e+08
26100	4.79826	0.00696607	0.145151	0.00409736	2.14585e-05	12642.7	2.74115e+08
26200	4.8242	0.00684772	0.144832	0.00405858	2.10894e-05	12641.4	2.74024e+08
26300	4.8503	0.0067327	0.144368	0.00401951	2.073e-05	12641	2.73878e+08
26400	4.87659	0.00662099	0.143763	0.0039802	2.03803e-05	12641.5	2.73678e+08
26500	4.90304	0.00651255	0.143023	0.00394072	2.00403e-05	12643	2.73424e+08
26600	4.92967	0.00640735	0.142152	0.0039011	1.97098e-05	12645.4	2.73116e+08
26700	4.95647	0.00630533	0.141156	0.00386139	1.93888e-05	12648.6	2.72755e+08
26800	4.98343	0.00620645	0.140042	0.00382165	1.90771e-05	12652.7	2.72342e+08
26900	5.01056	0.00611066	0.138816	0.00378193	1.87747e-05	12657.6	2.71877e+08
27000	5.03785	0.00601789	0.137485	0.00374225	1.84813e-05	12663.3	2.71362e+08
27100	5.06529	0.00592855	0.136079	0.00370397	1.81986e-05	12669.8	2.70796e+08
27200	5.0929	0.00584165	0.134559	0.00366451	1.7923e-05	12677	2.70184e+08
27300	5.12494	0.00576073	0.133068	0.00362778	1.7666e-05	12693.9	2.69321e+08
27400	5.15724	0.00568242	0.131499	0.00359125	1.74169e-05	12711.7	2.68411e+08
27500	5.18975	0.00560662	0.129858	0.00355489	1.71755e-05	12730.1	2.67459e+08
27600	5.22246	0.00553328	0.12815	0.00351876	1.69416e-05	12749.2	2.66468e+08
27700	5.25537	0.00546233	0.126383	0.00348287	1.6715e-05	12768.9	2.65439e+08
27800	5.28847	0.00539371	0.124563	0.00344726	1.64956e-05	12789.2	2.64373e+08
27900	5.32175	0.00532735	0.122698	0.00341195	1.62832e-05	12810.1	2.63274e+08
28000	5.35521	0.00526319	0.120794	0.00337698	1.60776e-05	12831.5	2.62143e+08
28100	5.38885	0.00520116	0.118857	0.00334236	1.58786e-05	12853.3	2.60982e+08
28200	5.42266	0.00514119	0.116893	0.00330811	1.56861e-05	12875.7	2.59793e+08
28300	5.45663	0.00508323	0.114908	0.00327426	1.54997e-05	12898.4	2.58579e+08
28400	5.49076	0.00502721	0.112908	0.00324082	1.53195e-05	12921.6	2.57341e+08
28500	5.52504	0.00497305	0.110899	0.00320781	1.51451e-05	12945.1	2.56081e+08
28600	5.55946	0.0049207	0.108885	0.00317525	1.49763e-05	12968.9	2.54801e+08
28700	5.59403	0.00487009	0.106871	0.00314315	1.48131e-05	12993	2.53504e+08
28800	5.62872	0.00482116	0.104863	0.00311151	1.46552e-05	13017.4	2.52191e+08
28900	5.66354	0.00477383	0.102864	0.00308036	1.45023e-05	13042	2.50865e+08
29000	5.69847	0.00472806	0.10088	0.00304969	1.43544e-05	13066.8	2.49526e+08
29100	5.73352	0.00468378	0.0989126	0.00301952	1.42113e-05	13091.8	2.48178e+08
29200	5.76867	0.00464092	0.0969669	0.00298985	1.40727e-05	13116.9	2.46821e+08
29300	5.80391	0.00459942	0.0950461	0.00296068	1.39385e-05	13142.1	2.45458e+08
29400	5.83924	0.00455923	0.0931531	0.00293202	1.38085e-05	13167.3	2.4409e+08
29500	5.87466	0.00452029	0.0912908	0.00290387	1.36825e-05	13192.6	2.42719e+08
29600	5.91011	0.00448635	0.0897723	0.00288643	1.35746e-05	13217.8	2.4134e+08
29700	5.94567	0.00444961	0.087974	0.00285898	1.34557e-05	13243.1	2.39968e+08
29800	5.98128	0.00441396	0.0862136	0.00283205	1.33403e-05	13268.3	2.38597e+08
29900	6.01694	0.00437932	0.0844932	0.00280563	1.32284e-05	13293.4	2.3723e+08
30000	6.05265	0.00434566	0.0828145	0.00277972	1.31196e-05	13318.4	2.35867e+08
