# Supplementary material for: Cross-Code Verification for Improved Thermophysical Properties of Argon, Krypton and Xenon Plasmas
Source: Entropy (Basel). 2026 Jul 22;28(7):830. doi: 10.3390/e28070830 (PMC13409251; doi:10.3390/e28070830)
Supplement: Supplementary file 1 [file entropy-28-00830-s001.zip › Ar_Kr_Xe_Data/Transport Properties/Krypton/Traditional/TP_Kr Transport 10 atm.csv]

Th [K]	λₑ [W/(m·K)]	λₕ [W/(m·K)]	λᵣ [W/(m·K)]	λint [W/(m·K)]	μ [Pa·s]	σ [S/m]	HeatExchange[J]
300	9.7309e-25	0.00952723	5.38463e-23	3.04555e-16	2.56168e-05	1.20553e-19	5.11888e-15
400	1.88722e-24	0.0122869	5.56774e-23	-2.07368e-16	3.30682e-05	1.51606e-19	2.81191e-15
500	3.62398e-24	0.0147733	5.7157e-23	4.00948e-17	3.97988e-05	2.09476e-19	1.8389e-15
600	6.39623e-24	0.0170397	5.802e-23	-1.88439e-16	4.59402e-05	3.00485e-19	1.31744e-15
700	9.78126e-24	0.0191543	5.94423e-23	-3.20051e-16	5.16757e-05	4.25419e-19	9.96693e-16
800	1.28235e-23	0.0211416	5.91139e-23	3.43215e-16	5.70676e-05	5.72182e-19	7.81405e-16
900	1.50871e-23	0.0230246	5.79336e-23	-7.8838e-17	6.21766e-05	7.3566e-19	6.28208e-16
1000	1.67876e-23	0.0248217	5.88721e-23	-5.96015e-17	6.70523e-05	9.23897e-19	5.14794e-16
1100	1.83252e-23	0.0265456	6.07793e-23	5.1554e-16	7.17277e-05	1.14538e-18	4.28469e-16
1200	1.99065e-23	0.0282061	6.02408e-23	1.40899e-16	7.62299e-05	1.3987e-18	3.61462e-16
1300	2.1654e-23	0.0298126	5.79674e-23	2.11018e-16	8.05841e-05	1.6747e-18	3.0869e-16
1400	3.16482e-23	0.0313741	6.41699e-23	2.22521e-16	8.48154e-05	2.6223e-18	3.58168e-16
1500	5.4492e-20	0.0328959	6.78717e-23	7.98136e-17	8.89374e-05	4.69851e-15	4.95253e-13
1600	4.88264e-22	0.034382	9.26852e-19	4.77473e-17	9.2961e-05	4.26126e-17	3.60938e-15
1700	8.2363e-16	0.035835	4.02363e-22	1.86911e-17	9.68932e-05	7.10207e-11	5.02418e-09
1800	9.33172e-21	0.0372583	5.31796e-17	1.88207e-16	0.000100743	7.80001e-16	4.77223e-14
1900	9.44421e-14	0.0386568	8.29402e-20	-1.34803e-17	0.000104525	7.5611e-09	4.11333e-07
2000	4.17255e-17	0.0400332	1.36716e-14	-1.04592e-16	0.000108245	3.17798e-12	1.57298e-10
2100	1.00798e-13	0.0413896	3.09719e-16	-2.893e-17	0.000111911	7.28527e-09	3.34372e-07
2200	7.17123e-14	0.0427285	1.56582e-14	-2.31369e-16	0.000115528	4.9234e-09	2.12755e-07
2300	5.51151e-13	0.0440507	5.37085e-14	-6.44751e-15	0.000119099	3.60759e-08	1.48518e-06
2400	2.52947e-12	0.0453556	2.34901e-13	-6.1232e-16	0.000122623	1.58537e-07	6.28683e-06
2500	1.03288e-11	0.0466442	9.08476e-13	5.88924e-17	0.000126102	6.23996e-07	2.39877e-05
2600	3.78359e-11	0.0479178	3.16693e-12	-2.7621e-16	0.00012954	2.21723e-06	8.31201e-05
2700	1.25816e-10	0.0491779	1.00664e-11	3.82521e-16	0.000132941	7.1937e-06	0.000264459
2800	3.83698e-10	0.0504257	2.94657e-11	1.15378e-15	0.000136309	2.15222e-05	0.000779665
2900	1.08275e-09	0.0516607	8.0107e-11	4.7553e-15	0.000139642	5.98879e-05	0.00214611
3000	2.84908e-09	0.0528843	2.03772e-10	3.79158e-14	0.000142946	0.000156096	0.00555262
3100	7.03798e-09	0.0540977	4.88133e-10	-1.11064e-14	0.000146221	0.000383472	0.0135806
3200	1.64186e-08	0.0553011	1.10738e-09	1.36012e-13	0.00014947	0.000892566	0.0315579
3300	3.63616e-08	0.0564946	2.39094e-09	3.00825e-13	0.000152693	0.00197695	0.0699921
3400	7.68047e-08	0.0576786	4.93461e-09	7.17521e-13	0.000155891	0.00418698	0.148647
3500	1.55364e-07	0.0588528	9.77302e-09	1.42976e-12	0.000159062	0.00850784	0.303377
3600	3.02062e-07	0.0600158	1.86376e-08	3.1798e-12	0.000162204	0.0166361	0.596923
3700	5.66244e-07	0.061169	3.43296e-08	6.75243e-12	0.000165319	0.0313892	1.13554
3800	1.02641e-06	0.0623131	6.12429e-08	1.36762e-11	0.00016841	0.0572902	2.09375
3900	1.80371e-06	0.0634483	1.06077e-07	2.71786e-11	0.000171477	0.101374	3.75029
4000	3.08002e-06	0.0645747	1.78784e-07	5.21884e-11	0.00017452	0.174254	6.53891
4100	5.12153e-06	0.0656924	2.93794e-07	9.78515e-11	0.000177541	0.291497	11.1183
4200	8.30866e-06	0.0668018	4.71579e-07	1.77748e-10	0.000180539	0.475332	18.4663
4300	1.31736e-05	0.0679032	7.40583e-07	3.17816e-10	0.000183516	0.756772	30.0039
4400	2.04446e-05	0.0689967	1.1396e-06	5.55545e-10	0.000186472	1.17752	47.7627
4500	3.10978e-05	0.0700826	1.72058e-06	9.47934e-10	0.000189407	1.79297	74.5883
4600	4.64176e-05	0.071163	2.55205e-06	1.58754e-09	0.000192328	2.67392	114.415
4700	6.8061e-05	0.0722379	3.72294e-06	2.61121e-09	0.000195233	3.90837	172.595
4800	9.81348e-05	0.0733061	5.34708e-06	4.22086e-09	0.000198121	5.60213	256.33
4900	0.000139269	0.0743668	7.56831e-06	6.71388e-09	0.000200988	7.88254	375.1
5000	0.000194713	0.0754201	1.05661e-05	1.05149e-08	0.000203835	10.8942	541.329
5100	0.000268381	0.0764663	1.45619e-05	1.62299e-08	0.000206663	14.7908	771.14
5200	0.000364923	0.0775056	1.98259e-05	2.47054e-08	0.000209471	19.7286	1085.25
5300	0.000489909	0.0785383	2.66846e-05	3.71191e-08	0.000212262	25.8848	1509.8
5400	0.000649679	0.0795646	3.55287e-05	5.50871e-08	0.000215035	33.4075	2077.98
5500	0.000851356	0.0805846	4.68219e-05	8.08004e-08	0.000217791	42.4111	2831.49
5600	0.00110288	0.0815986	6.11094e-05	1.17204e-07	0.00022053	52.9825	3822.35
5700	0.00141287	0.0826066	7.90278e-05	1.68222e-07	0.000223253	65.1684	5115.29
5800	0.00179045	0.0836087	0.000101315	2.39028e-07	0.00022596	78.9738	6790.53
5900	0.00224567	0.0846044	0.000128818	3.36402e-07	0.000228648	94.4447	8945.87
6000	0.00278969	0.0855931	0.000162508	4.69129e-07	0.000231319	111.688	11699.4
6100	0.00343179	0.0865764	0.000203487	6.48528e-07	0.000233974	130.52	15200.5
6200	0.00418478	0.0875557	0.000252998	8.89061e-07	0.000236619	151.136	19622.3
6300	0.00505761	0.0885324	0.000312439	1.20906e-06	0.000239257	173.351	25184.2
6400	0.00605947	0.089507	0.000383369	1.63163e-06	0.000241889	197.101	32150.5
6500	0.00720268	0.0904791	0.000467525	2.18562e-06	0.000244515	222.602	40828.9
6600	0.00850067	0.0914485	0.000566825	2.90691e-06	0.000247134	250.111	51582.7
6700	0.00995685	0.0924151	0.000683381	3.83973e-06	0.000249745	279.305	64882
6800	0.0115783	0.0933785	0.000819513	5.03832e-06	0.000252347	310.226	81274.8
6900	0.0133712	0.0943386	0.000977748	6.56872e-06	0.00025494	342.925	101419
7000	0.0153409	0.0952949	0.00116084	8.51093e-06	0.000257523	377.463	126101
7100	0.017519	0.0962474	0.00137264	1.09615e-05	0.000260094	414.711	156271
7200	0.0199039	0.0971958	0.00161561	1.40341e-05	0.000262655	454.494	192907
7300	0.0224903	0.0981402	0.0018932	1.78692e-05	0.000265205	496.463	237361
7400	0.0252836	0.0990806	0.00220915	2.26254e-05	0.000267743	540.686	291164
7500	0.0282894	0.100017	0.00256745	-7.07443e-05	0.00027027	587.218	356126
7600	0.0315624	0.100949	0.00297191	3.36189e-05	0.000272785	637.212	433777
7700	0.0350956	0.101878	0.00342798	4.17997e-05	0.00027529	690.173	526815
7800	0.0388798	0.102802	0.00393994	5.17155e-05	0.000277783	745.704	638075
7900	0.0429228	0.103721	0.00451251	6.36765e-05	0.000280261	803.781	770714
8000	0.0472401	0.104633	0.00515176	7.80369e-05	0.00028272	864.478	928659
8100	0.0518411	0.105538	0.00586288	9.51983e-05	0.000285159	927.737	1.11615e+06
8200	0.0567371	0.106435	0.00665143	0.000127695	0.000287575	993.506	1.33808e+06
8300	0.0619455	0.107323	0.00752416	0.000139569	0.000289967	1061.79	1.60033e+06
8400	0.0675797	0.108202	0.00848685	-1.77035e-05	0.000292335	1134.13	1.90659e+06
8500	0.0737157	0.109073	0.00954666	0.000277794	0.000294681	1211.26	2.26183e+06
8600	0.0802461	0.109936	0.0107101	0.000310102	0.000297002	1291.06	2.67662e+06
8700	0.0871887	0.110788	0.0119843	0.00029372	0.000299299	1373.44	3.15965e+06
8800	0.0945645	0.111631	0.0133765	0.000132822	0.000301569	1458.36	3.72094e+06
8900	0.102391	0.112464	0.0148942	0.000402998	0.000303812	1545.71	4.3713e+06
9000	0.110689	0.113285	0.0165452	0.000964657	0.000306024	1635.42	5.1231e+06
9100	0.11948	0.114093	0.0183373	0.000458871	0.000308203	1727.41	5.99008e+06
9200	0.128782	0.114888	0.020278	0.000633377	0.000310347	1821.57	6.98713e+06
9300	0.138615	0.115666	0.0223766	0.00114353	0.000312449	1917.82	8.13112e+06
9400	0.148999	0.116427	0.0246393	-5.75006e-05	0.000314506	2016.04	9.44014e+06
9500	0.159953	0.117166	0.0270758	0.00146486	0.00031651	2116.17	1.09345e+07
9600	0.171495	0.117882	0.0296931	0.000984255	0.000318455	2218.1	1.26358e+07
9700	0.183641	0.118571	0.0325011	0.000709313	0.000320333	2321.75	1.4568e+07
9800	0.196411	0.11923	0.0355058	-0.000309802	0.000322134	2427.03	1.67571e+07
9900	0.209816	0.119854	0.0387162	0.00309184	0.000323851	2533.86	1.92305e+07
10000	0.223873	0.12044	0.0421388	0.00186699	0.000325473	2642.16	2.20186e+07
10100	0.238591	0.120982	0.0457832	0.00011056	0.000326989	2751.84	2.51528e+07
10200	0.253984	0.121476	0.049654	0.00198426	0.000328389	2862.86	2.86677e+07
10300	0.270059	0.121916	0.0537625	0.00189431	0.00032966	2975.14	3.25993e+07
10400	0.286823	0.122298	0.0581096	0.00631057	0.000330791	3088.63	3.69857e+07
10500	0.30445	0.122618	0.0627002	0.00334653	0.000331776	3205.09	4.18367e+07
10600	0.323205	0.122877	0.0675439	0.00298517	0.000332618	3327.16	4.71388e+07
10700	0.342718	0.123062	0.0726453	0.0032501	0.000333284	3450.59	5.29952e+07
10800	0.362992	0.123165	0.0780063	0.00353931	0.000333759	3575.31	5.94473e+07
10900	0.384029	0.12318	0.0836402	0.00313564	0.000334027	3701.28	6.65379e+07
11000	0.405828	0.1231	0.0895166	0.0041933	0.000334074	3828.44	7.43102e+07
11100	0.428386	0.122917	0.0956717	0.00269346	0.000333884	3956.73	8.28083e+07
11200	0.451698	0.122626	0.102085	0.0049076	0.000333443	4086.1	9.20753e+07
11300	0.475759	0.12222	0.108762	0.00531588	0.000332736	4216.5	1.02155e+08
11400	0.500562	0.121694	0.115701	0.00567775	0.00033175	4347.88	1.13092e+08
11500	0.526099	0.121041	0.122896	0.00603837	0.000330473	4480.2	1.24927e+08
11600	0.552644	0.12027	0.130333	0.00648272	0.000328919	4615.83	1.37604e+08
11700	0.580142	0.119375	0.13807	0.00510495	0.000327076	4754.18	1.51171e+08
11800	0.608377	0.118347	0.145921	0.00730296	0.000324919	4893.43	1.65718e+08
11900	0.637342	0.117182	0.154064	0.00755291	0.000322442	5033.58	1.81283e+08
12000	0.667003	0.115883	0.162391	0.00800002	0.000319645	5174.45	1.97873e+08
12100	0.697351	0.114449	0.170901	0.00846777	0.000316527	5316.02	2.15518e+08
12200	0.728368	0.112883	0.179577	0.00893882	0.000313088	5458.25	2.34232e+08
12300	0.760033	0.111188	0.188397	0.00941197	0.000309334	5601.06	2.54022e+08
12400	0.792344	0.109368	0.197373	0.00966436	0.000305266	5744.48	2.74912e+08
12500	0.82526	0.107429	0.206445	0.00994279	0.000300898	5888.35	2.96879e+08
12600	0.858747	0.105382	0.215555	0.0103896	0.000296246	6032.54	3.19894e+08
12700	0.892793	0.103232	0.224701	0.0108303	0.000291321	6177.03	3.43952e+08
12800	0.927383	0.100988	0.23387	0.0111694	0.000286135	6321.81	3.69036e+08
12900	0.962482	0.0986619	0.243005	0.0115161	0.00028071	6466.75	3.95098e+08
13000	0.998062	0.0962641	0.252059	0.0118979	0.000275069	6611.76	4.22085e+08
13100	1.03412	0.0938027	0.261055	0.012094	0.000269224	6756.9	4.49981e+08
13200	1.07059	0.0912954	0.269847	0.0124673	0.000263213	6901.86	4.78655e+08
13300	1.10746	0.0887508	0.278444	0.0128257	0.000257054	7046.69	5.08068e+08
13400	1.1447	0.0861803	0.286814	0.0131391	0.00025077	7191.32	5.38146e+08
13500	1.18229	0.0835965	0.294889	0.0134646	0.00024439	7335.63	5.68785e+08
13600	1.2202	0.0810101	0.302636	0.0137723	0.000237938	7479.57	5.99897e+08
13700	1.2584	0.0784317	0.310008	0.0140614	0.000231439	7623.06	6.31375e+08
13800	1.29686	0.0758715	0.316961	0.0143306	0.000224919	7766.02	6.63111e+08
13900	1.3359	0.0732905	0.324379	0.0128907	0.000218274	7910.05	6.9571e+08
14000	1.37483	0.0707902	0.330449	0.013086	0.00021177	8051.85	7.27699e+08
14100	1.41394	0.0683337	0.335978	0.0132621	0.000205313	8192.9	7.59598e+08
14200	1.45321	0.0659281	0.340928	0.0134202	0.000198924	8333.11	7.91287e+08
14300	1.4926	0.0635794	0.345264	0.0135598	0.000192621	8472.43	8.22644e+08
14400	1.53209	0.0612927	0.348954	0.0136809	0.000186422	8610.78	8.53545e+08
14500	1.57165	0.0590724	0.351973	0.0137835	0.000180342	8748.09	8.83872e+08
14600	1.61127	0.0569222	0.354298	0.013868	0.000174395	8884.28	9.13511e+08
14700	1.65092	0.0548447	0.355912	0.0139345	0.000168594	9019.3	9.4235e+08
14800	1.69057	0.0528419	0.356803	0.0139835	0.000162948	9153.09	9.70286e+08
14900	1.73021	0.0509155	0.356966	0.0140154	0.000157467	9285.58	9.97221e+08
15000	1.76982	0.049066	0.3564	0.0140306	0.000152157	9416.73	1.02307e+09
15100	1.80936	0.0472938	0.355112	0.0140297	0.000147024	9546.47	1.04774e+09
15200	1.84884	0.0455986	0.353112	0.0140134	0.000142072	9674.75	1.07117e+09
15300	1.88823	0.0439798	0.350417	0.0139822	0.000137304	9801.54	1.0933e+09
15400	1.92751	0.0424364	0.347052	0.0139369	0.000132721	9926.8	1.11408e+09
15500	1.96668	0.040967	0.343043	0.0138782	0.000128324	10050.5	1.13346e+09
15600	2.00571	0.03957	0.338424	0.0138069	0.000124112	10172.5	1.15141e+09
15700	2.0446	0.0382436	0.333231	0.0137236	0.000120084	10293	1.16792e+09
15800	2.08333	0.0369858	0.327504	0.0136293	0.000116237	10411.8	1.18297e+09
15900	2.12191	0.0357944	0.321288	0.0135246	0.000112569	10528.8	1.19657e+09
16000	2.1603	0.0346673	0.314628	0.0134104	0.000109076	10644.2	1.20872e+09
16100	2.19852	0.033602	0.307572	0.0132874	0.000105754	10757.9	1.21944e+09
16200	2.23656	0.0325962	0.300169	0.0131565	0.000102598	10869.9	1.22875e+09
16300	2.2744	0.0316474	0.292468	0.0130184	9.96043e-05	10980.1	1.23668e+09
16400	2.31204	0.0307533	0.284518	0.0128738	9.67667e-05	11088.7	1.24328e+09
16500	2.34949	0.0299115	0.276368	0.0127236	9.40803e-05	11195.4	1.24858e+09
16600	2.38674	0.0291195	0.268065	0.0125684	9.15397e-05	11300.5	1.25264e+09
16700	2.42379	0.028375	0.259654	0.0124088	8.91393e-05	11403.9	1.2555e+09
16800	2.46064	0.0276758	0.251178	0.0122457	8.68735e-05	11505.5	1.25722e+09
16900	2.49728	0.0270195	0.24268	0.0120795	8.47367e-05	11605.4	1.25786e+09
17000	2.53372	0.026404	0.234196	0.011911	8.27234e-05	11703.7	1.25747e+09
17100	2.56996	0.0258272	0.225763	0.0117406	8.08279e-05	11800.3	1.25612e+09
17200	2.606	0.025287	0.217413	0.011569	7.90449e-05	11895.2	1.25386e+09
17300	2.64185	0.0247815	0.209175	0.0113967	7.7369e-05	11988.4	1.25077e+09
17400	2.6775	0.0243087	0.201075	0.0112241	7.57949e-05	12080.1	1.24688e+09
17500	2.71296	0.0238668	0.193137	0.0110518	7.43176e-05	12170.1	1.24228e+09
17600	2.74823	0.0234541	0.185381	0.0108801	7.29321e-05	12258.5	1.237e+09
17700	2.78331	0.0230688	0.177825	0.0107094	7.16336e-05	12345.3	1.23112e+09
17800	2.81821	0.0227095	0.170483	0.0105402	7.04173e-05	12430.5	1.22468e+09
17900	2.85293	0.0223744	0.163368	0.0103727	6.9279e-05	12514.2	1.21775e+09
18000	2.88748	0.0220622	0.156489	0.0102074	6.82141e-05	12596.3	1.21036e+09
18100	2.92185	0.0217715	0.149855	0.0100444	6.72185e-05	12676.9	1.20257e+09
18200	2.95604	0.0215008	0.14347	0.00988404	6.62882e-05	12756	1.19442e+09
18300	2.99007	0.021249	0.137339	0.00972662	6.54194e-05	12833.5	1.18597e+09
18400	3.02393	0.0210148	0.131464	0.00957234	6.46082e-05	12909.5	1.17725e+09
18500	3.05763	0.0207971	0.125847	0.0094214	6.38512e-05	12984	1.1683e+09
18600	3.09116	0.0205947	0.120485	0.00927398	6.3145e-05	13056.9	1.15916e+09
18700	3.12453	0.0204065	0.115379	0.00913027	6.24862e-05	13128.4	1.14986e+09
18800	3.15775	0.0202315	0.110526	0.0089904	6.18718e-05	13198.3	1.14045e+09
18900	3.1908	0.0200689	0.105923	0.00885451	6.12986e-05	13266.7	1.13094e+09
19000	3.22369	0.0199175	0.101566	0.00872271	6.07638e-05	13333.6	1.12138e+09
19100	3.25642	0.0197767	0.0974501	0.00859512	6.02647e-05	13398.9	1.11179e+09
19200	3.2907	0.0196562	0.0935766	0.0084727	5.98288e-05	13468.9	1.10163e+09
19300	3.32549	0.0195485	0.0899379	0.00835504	5.94347e-05	13539.8	1.0913e+09
19400	3.36018	0.0194489	0.0865275	0.0082419	5.90688e-05	13609.2	1.08102e+09
19500	3.39476	0.0193565	0.0833403	0.00813333	5.87287e-05	13677.2	1.07081e+09
19600	3.42924	0.0192707	0.0803711	0.00802937	5.8412e-05	13743.6	1.0607e+09
19700	3.4636	0.0191908	0.0776147	0.00793005	5.81167e-05	13808.6	1.0507e+09
19800	3.49785	0.019116	0.0750661	0.00783539	5.78404e-05	13871.9	1.04082e+09
19900	3.53198	0.0190457	0.0727201	0.0077454	5.75812e-05	13933.6	1.0311e+09
20000	3.56599	0.0189793	0.0705721	0.00766008	5.73371e-05	13993.7	1.02153e+09
20100	3.59986	0.0189162	0.0686171	0.0075794	5.71061e-05	14052.2	1.01214e+09
20200	3.6336	0.0188557	0.0668507	0.00750335	5.68863e-05	14108.9	1.00294e+09
20300	3.66721	0.0187972	0.0652687	0.0074319	5.66759e-05	14163.8	9.9394e+08
20400	3.70067	0.0187403	0.0638667	0.007365	5.64732e-05	14217	9.85148e+08
20500	3.73397	0.0186844	0.062641	0.00730259	5.62764e-05	14268.3	9.76577e+08
20600	3.76712	0.0186288	0.0615878	0.00724462	5.6084e-05	14317.7	9.68235e+08
20700	3.80011	0.0185732	0.0607036	0.00719101	5.58942e-05	14365.2	9.60132e+08
20800	3.83293	0.0185171	0.0599851	0.00714168	5.57057e-05	14410.8	9.52276e+08
20900	3.86557	0.0184599	0.0594292	0.00709885	5.55167e-05	14454.3	9.44673e+08
21000	3.89803	0.0184012	0.059033	0.00705792	5.53261e-05	14495.9	9.3733e+08
21100	3.9303	0.0183406	0.0587935	0.00702098	5.51323e-05	14535.3	9.30253e+08
21200	3.96237	0.0182777	0.0587081	0.00698789	5.49341e-05	14572.6	9.23446e+08
21300	3.99425	0.018212	0.0587743	0.00695854	5.47302e-05	14607.8	9.16916e+08
21400	4.02591	0.0181433	0.0589897	0.00693278	5.45194e-05	14640.9	9.10666e+08
21500	4.05736	0.018071	0.0593518	0.00691047	5.43006e-05	14671.7	9.047e+08
21600	4.08859	0.017995	0.059858	0.00689144	5.40728e-05	14700.3	8.99019e+08
21700	4.11825	0.0180458	0.0601224	0.00738496	5.42788e-05	14719.7	8.91563e+08
21800	4.15318	0.0179772	0.0609485	0.00736141	5.40756e-05	14755.9	8.85742e+08
21900	4.1879	0.0179033	0.0619113	0.00734116	5.38589e-05	14789.6	8.80239e+08
22000	4.22239	0.017824	0.0630084	0.007324	5.36279e-05	14820.9	8.75054e+08
22100	4.25665	0.017739	0.0642372	0.00730973	5.33818e-05	14849.6	8.70188e+08
22200	4.29066	0.017648	0.065595	0.00729813	5.312e-05	14875.9	8.65638e+08
22300	4.32442	0.017551	0.067079	0.00728898	5.28418e-05	14899.7	8.61404e+08
22400	4.35794	0.0174478	0.0686862	0.00728205	5.25467e-05	14921.1	8.57484e+08
22500	4.39119	0.0173384	0.0704131	0.00727711	5.22346e-05	14939.9	8.53875e+08
22600	4.42417	0.0172226	0.0722564	0.00727392	5.19049e-05	14956.3	8.50573e+08
22700	4.4569	0.0171006	0.0742122	0.00727227	5.15577e-05	14970.3	8.47575e+08
22800	4.48935	0.0169723	0.0762765	0.0072719	5.11929e-05	14982	8.44875e+08
22900	4.52153	0.0168378	0.0784448	0.0072726	5.08104e-05	14991.3	8.42469e+08
23000	4.55345	0.0166972	0.0807124	0.00727412	5.04105e-05	14998.3	8.4035e+08
23100	4.5851	0.0165507	0.0830742	0.00727625	4.99934e-05	15003.1	8.38512e+08
23200	4.61648	0.0163983	0.0855248	0.00727875	4.95594e-05	15005.9	8.36948e+08
23300	4.64761	0.0162404	0.0880585	0.00728142	4.9109e-05	15006.5	8.35649e+08
23400	4.67847	0.0160771	0.090669	0.00728404	4.86428e-05	15005.2	8.34609e+08
23500	4.70909	0.0159087	0.0933498	0.00728642	4.81614e-05	15002	8.33816e+08
23600	4.73947	0.0157355	0.0960941	0.00728834	4.76653e-05	14997.1	8.33262e+08
23700	4.76961	0.0155577	0.0988947	0.00728964	4.71555e-05	14990.5	8.32936e+08
23800	4.79952	0.0153758	0.101744	0.00729014	4.66326e-05	14982.2	8.32828e+08
23900	4.82922	0.0151899	0.104634	0.00728966	4.60977e-05	14972.6	8.32928e+08
24000	4.85872	0.0150006	0.107557	0.00728807	4.55515e-05	14961.6	8.33223e+08
24100	4.88802	0.0148081	0.110504	0.00728522	4.49952e-05	14949.3	8.33701e+08
24200	4.91723	0.0146138	0.11348	0.00728129	4.44324e-05	14936.5	8.3431e+08
24300	4.94677	0.0144225	0.116534	0.00727749	4.38763e-05	14925.6	8.34861e+08
24400	4.97619	0.0142292	0.119591	0.00727222	4.33135e-05	14913.9	8.35544e+08
24500	5.00551	0.0140344	0.12264	0.00726539	4.27448e-05	14901.7	8.36346e+08
24600	5.03474	0.0138383	0.125674	0.00725692	4.21713e-05	14889	8.37254e+08
24700	5.06391	0.0136414	0.128681	0.00724675	4.1594e-05	14875.8	8.38254e+08
24800	5.09302	0.0134439	0.131654	0.00723481	4.10138e-05	14862.4	8.39333e+08
24900	5.12209	0.0132461	0.134581	0.00722105	4.04317e-05	14848.8	8.40479e+08
25000	5.15113	0.0130485	0.137455	0.00720545	3.98484e-05	14835.1	8.41678e+08
25100	5.18016	0.0128512	0.140265	0.00718797	3.92651e-05	14821.5	8.42918e+08
25200	5.20919	0.0126546	0.143004	0.00716861	3.86824e-05	14807.9	8.44185e+08
25300	5.23823	0.0124589	0.145661	0.00714735	3.81013e-05	14794.4	8.45468e+08
25400	5.26731	0.0122645	0.14823	0.0071242	3.75224e-05	14781.3	8.46753e+08
25500	5.29642	0.0120715	0.150701	0.00709918	3.69466e-05	14768.4	8.4803e+08
25600	5.32559	0.0118801	0.153066	0.00707229	3.63746e-05	14756	8.49288e+08
25700	5.35483	0.0116907	0.15532	0.00704358	3.5807e-05	14744	8.50514e+08
25800	5.38414	0.0115033	0.157454	0.00701308	3.52444e-05	14732.5	8.51699e+08
25900	5.41355	0.0113182	0.159463	0.00698081	3.46875e-05	14721.5	8.52832e+08
26000	5.44304	0.0111355	0.161341	0.00694684	3.41367e-05	14711.2	8.53904e+08
26100	5.47265	0.0109555	0.163082	0.00691121	3.35926e-05	14701.5	8.54906e+08
26200	5.50237	0.0107781	0.164683	0.00687398	3.30556e-05	14692.5	8.5583e+08
26300	5.53222	0.0106036	0.166138	0.00683521	3.25261e-05	14684.3	8.56667e+08
26400	5.5622	0.010432	0.167446	0.00679495	3.20045e-05	14676.7	8.57411e+08
26500	5.59231	0.0102635	0.168603	0.00675329	3.14912e-05	14670	8.58055e+08
26600	5.62257	0.010098	0.169606	0.00671027	3.09863e-05	14664	8.58592e+08
26700	5.65298	0.00993582	0.170456	0.00666599	3.04903e-05	14658.9	8.59018e+08
26800	5.68355	0.00977684	0.17115	0.0066205	3.00032e-05	14654.6	8.59328e+08
26900	5.71427	0.00962115	0.17169	0.00657388	2.95253e-05	14651.1	8.59517e+08
27000	5.74516	0.00946879	0.172075	0.0065262	2.90567e-05	14648.4	8.59582e+08
27100	5.77621	0.00931978	0.172307	0.00647755	2.85976e-05	14646.5	8.5952e+08
27200	5.80744	0.00917413	0.172387	0.00642799	2.81481e-05	14645.5	8.5933e+08
27300	5.83883	0.00903185	0.172317	0.00637759	2.77082e-05	14645.4	8.59007e+08
27400	5.87039	0.00889294	0.172101	0.00632644	2.72779e-05	14646	8.58551e+08
27500	5.90212	0.0087574	0.171742	0.00627461	2.68574e-05	14647.5	8.57963e+08
27600	5.93403	0.0086252	0.171243	0.00622216	2.64465e-05	14649.8	8.5724e+08
27700	5.96611	0.00849633	0.170609	0.00616918	2.60454e-05	14652.8	8.56384e+08
27800	5.99836	0.00837075	0.169844	0.00611572	2.56539e-05	14656.7	8.55396e+08
27900	6.03078	0.00824844	0.168953	0.00606187	2.52719e-05	14661.3	8.54276e+08
28000	6.06337	0.00812936	0.167942	0.00600767	2.48995e-05	14666.6	8.53025e+08
28100	6.09613	0.00801346	0.166816	0.00595321	2.45364e-05	14672.7	8.51647e+08
28200	6.12906	0.00790071	0.16558	0.00589854	2.41827e-05	14679.4	8.50142e+08
28300	6.16215	0.00779104	0.164241	0.00584373	2.38382e-05	14686.9	8.48515e+08
28400	6.1954	0.00768442	0.162805	0.00578883	2.35028e-05	14695	8.46767e+08
28500	6.2288	0.00758078	0.161277	0.0057339	2.31763e-05	14703.7	8.44901e+08
28600	6.26236	0.00748006	0.159665	0.005679	2.28586e-05	14713.1	8.42922e+08
28700	6.29607	0.00738221	0.157975	0.00562417	2.25496e-05	14723	8.40832e+08
28800	6.32993	0.00728717	0.156212	0.00556947	2.2249e-05	14733.5	8.38636e+08
28900	6.36393	0.00719488	0.154384	0.00551494	2.19568e-05	14744.6	8.36338e+08
29000	6.39807	0.00710526	0.152496	0.00546063	2.16727e-05	14756.1	8.33941e+08
29100	6.4328	0.00702055	0.150594	0.00540794	2.14032e-05	14770.3	8.3128e+08
29200	6.46807	0.00694036	0.148678	0.00535673	2.11471e-05	14786.8	8.2838e+08
29300	6.50349	0.00686261	0.146718	0.00530586	2.08986e-05	14803.9	8.25394e+08
29400	6.53905	0.00678722	0.144721	0.00525535	2.06573e-05	14821.4	8.22328e+08
29500	6.57474	0.00671412	0.142692	0.00520524	2.04232e-05	14839.3	8.19185e+08
29600	6.61055	0.00664326	0.140636	0.00515555	2.01959e-05	14857.6	8.15971e+08
29700	6.64649	0.00657455	0.13856	0.00510632	1.99754e-05	14876.2	8.12691e+08
29800	6.68254	0.00650794	0.136468	0.00505757	1.97614e-05	14895.2	8.09349e+08
29900	6.71869	0.00644335	0.134365	0.00500932	1.95537e-05	14914.5	8.05952e+08
30000	6.75495	0.00638072	0.132255	0.00496159	1.93522e-05	14934	8.02502e+08
