# Supplementary material for: Cross-Code Verification for Improved Thermophysical Properties of Argon, Krypton and Xenon Plasmas
Source: Entropy (Basel). 2026 Jul 22;28(7):830. doi: 10.3390/e28070830 (PMC13409251; doi:10.3390/e28070830)
Supplement: Supplementary file 1 [file entropy-28-00830-s001.zip › Ar_Kr_Xe_Data/Transport Properties/Krypton/Traditional/TP_Kr Transport 20 atm.csv]

Th [K]	λₑ [W/(m·K)]	λₕ [W/(m·K)]	λᵣ [W/(m·K)]	λint [W/(m·K)]	μ [Pa·s]	σ [S/m]	HeatExchange[J]
300	4.86545e-25	0.00952723	2.69232e-23	3.04555e-16	2.56168e-05	6.02766e-20	1.02378e-14
400	9.43608e-25	0.0122869	2.78387e-23	-2.07368e-16	3.30682e-05	7.58028e-20	5.62382e-15
500	1.81199e-24	0.0147733	2.85785e-23	4.00948e-17	3.97988e-05	1.04738e-19	3.67781e-15
600	3.19812e-24	0.0170397	2.901e-23	-1.88439e-16	4.59402e-05	1.50242e-19	2.63488e-15
700	4.89063e-24	0.0191543	2.97211e-23	-3.20051e-16	5.16757e-05	2.12709e-19	1.99339e-15
800	6.41175e-24	0.0211416	2.9557e-23	3.43215e-16	5.70676e-05	2.86091e-19	1.56281e-15
900	7.54355e-24	0.0230246	2.89668e-23	-7.8838e-17	6.21766e-05	3.6783e-19	1.25642e-15
1000	8.39381e-24	0.0248217	2.9436e-23	-5.96015e-17	6.70523e-05	4.61949e-19	1.02959e-15
1100	9.16261e-24	0.0265456	3.03897e-23	5.1554e-16	7.17277e-05	5.72691e-19	8.56938e-16
1200	9.95325e-24	0.0282061	3.01204e-23	1.40899e-16	7.62299e-05	6.99351e-19	7.22923e-16
1300	1.0827e-23	0.0298126	2.89837e-23	2.11018e-16	8.05841e-05	8.37351e-19	6.17381e-16
1400	1.78324e-23	0.0313741	3.54489e-23	2.22521e-16	8.48154e-05	1.47755e-18	8.07247e-16
1500	3.56731e-20	0.0328959	3.72826e-23	7.98136e-17	8.89374e-05	3.07588e-15	1.29687e-12
1600	3.16335e-22	0.034382	6.74703e-19	1.07431e-16	9.2961e-05	2.76077e-17	9.35375e-15
1700	6.43561e-16	0.035835	2.49333e-22	-7.47645e-17	9.68932e-05	5.54936e-11	1.5703e-08
1800	5.93622e-21	0.0372583	3.38807e-17	1.95181e-17	0.000100743	4.96185e-16	1.21431e-13
1900	7.42866e-14	0.0386568	5.27136e-20	1.95465e-16	0.000104525	5.94744e-09	1.29419e-06
2000	2.65232e-17	0.0400332	1.06004e-14	-3.47541e-17	0.000108245	2.02011e-12	3.99952e-10
2100	7.91423e-14	0.0413896	1.97234e-16	-8.68048e-17	0.000111911	5.72007e-09	1.05014e-06
2200	4.74519e-14	0.0427285	1.18318e-14	-4.55734e-16	0.000115528	3.2578e-09	5.63118e-07
2300	3.90073e-13	0.0440507	3.79436e-14	1.09076e-16	0.000119099	2.55324e-08	4.20449e-06
2400	1.78861e-12	0.0453556	1.661e-13	-2.43598e-14	0.000122623	1.12103e-07	1.77818e-05
2500	7.30353e-12	0.0466442	6.4239e-13	-2.62079e-16	0.000126102	4.41232e-07	6.78475e-05
2600	2.6754e-11	0.0479178	2.23936e-12	-2.15093e-16	0.00012954	1.56782e-06	0.000235099
2700	8.89652e-11	0.0491779	7.11802e-12	2.40122e-16	0.000132941	5.08672e-06	0.000748003
2800	2.71316e-10	0.0504257	2.08354e-11	1.01658e-15	0.000136309	1.52185e-05	0.00220523
2900	7.65624e-10	0.0516607	5.66443e-11	3.27277e-15	0.000139642	4.23472e-05	0.00607014
3000	2.01461e-09	0.0528843	1.4409e-10	3.39947e-14	0.000142946	0.000110377	0.0157052
3100	4.97664e-09	0.0540977	3.45165e-10	-2.6533e-14	0.000146221	0.000271158	0.038412
3200	1.16098e-08	0.0553011	7.83042e-10	1.10652e-13	0.00014947	0.000631147	0.08926
3300	2.5712e-08	0.0564946	1.69067e-09	2.41547e-13	0.000152693	0.00139794	0.19797
3400	5.43105e-08	0.0576786	3.48936e-09	5.85663e-13	0.000155891	0.00296074	0.420444
3500	1.09864e-07	0.0588528	6.91075e-09	1.14946e-12	0.000159062	0.00601625	0.858095
3600	2.13602e-07	0.0600158	1.31792e-08	2.60819e-12	0.000162204	0.0117645	1.68839
3700	4.0043e-07	0.061169	2.42758e-08	5.63047e-12	0.000165319	0.0221983	3.21186
3800	7.25871e-07	0.0623131	4.33079e-08	1.155e-11	0.00016841	0.0405186	5.92213
3900	1.27564e-06	0.0634483	7.50137e-08	2.32784e-11	0.000171477	0.0717052	10.6076
4000	2.17846e-06	0.0645747	1.26432e-07	4.52451e-11	0.00017452	0.123279	18.4948
4100	3.62279e-06	0.0656924	2.0777e-07	8.58305e-11	0.000177541	0.206281	31.4464
4200	5.87821e-06	0.0668018	3.33509e-07	1.57467e-10	0.000180539	0.336525	52.2263
4300	9.32199e-06	0.0679032	5.23772e-07	2.84412e-10	0.000183516	0.536109	84.8507
4400	1.4471e-05	0.0689967	8.06005e-07	5.01743e-10	0.000186472	0.834888	135.059
4500	2.20195e-05	0.0700826	1.21698e-06	8.63074e-10	0.000189407	1.27281	210.883
4600	3.28818e-05	0.071163	1.80518e-06	1.45628e-09	0.000192328	1.90117	323.423
4700	4.82432e-05	0.0722379	2.63356e-06	2.41187e-09	0.000195233	2.78504	487.755
4800	6.96114e-05	0.0733061	3.78272e-06	3.92326e-09	0.000198121	4.00305	724.146
4900	9.88868e-05	0.0743668	5.35452e-06	6.27671e-09	0.000200988	5.6536	1059.19
5000	0.00013841	0.0754201	7.47608e-06	9.88238e-09	0.000203835	7.84802	1527.77
5100	0.000191038	0.0764663	1.03043e-05	1.53275e-08	0.000206663	10.7119	2174.92
5200	0.000260244	0.0775057	1.40307e-05	2.34354e-08	0.000209472	14.3919	3057.96
5300	0.00035008	0.0785384	1.88867e-05	3.53543e-08	0.000212262	19.0277	4249.96
5400	0.000465295	0.0795647	2.51494e-05	5.26638e-08	0.000215035	24.7624	5842.66
5500	0.000611344	0.0805847	3.31479e-05	7.75106e-08	0.000217791	31.7295	7950.5
5600	0.000794387	0.0815987	4.32692e-05	1.12786e-07	0.00022053	40.0437	10715.5
5700	0.00102128	0.0826068	5.59652e-05	1.62348e-07	0.000223253	49.7992	14313
5800	0.00130005	0.0836089	7.176e-05	2.31296e-07	0.00022596	61.151	18954
5900	0.00163858	0.0846046	9.12568e-05	3.26318e-07	0.000228649	74.0826	24902.8
6000	0.00204623	0.0855935	0.000115145	4.56094e-07	0.00023132	88.7	32472.5
6100	0.00253211	0.0865769	0.00014421	6.31821e-07	0.000233975	104.96	42048
6200	0.00310565	0.0875563	0.000179337	8.67823e-07	0.00023662	122.807	54093.5
6300	0.00377823	0.0885332	0.000221521	1.18228e-06	0.000239259	142.377	69149
6400	0.00456061	0.0895079	0.000271877	1.59812e-06	0.000241892	163.673	87868.4
6500	0.00546172	0.0904802	0.000331642	2.14401e-06	0.000244518	186.526	111051
6600	0.00649119	0.09145	0.000402188	2.85562e-06	0.000247138	210.896	139638
6700	0.00765815	0.0924169	0.000485025	3.77699e-06	0.00024975	236.759	174752
6800	0.00897365	0.0933808	0.000581814	4.96214e-06	0.000252353	264.27	217688
6900	0.0104543	0.0943413	0.000694366	6.47696e-06	0.000254947	293.896	269884
7000	0.0121016	0.0952983	0.000824656	8.40128e-06	0.000257532	325.17	333259
7100	0.0139226	0.0962515	0.000974826	1.08313e-05	0.000260106	358.116	409978
7200	0.0159337	0.0972009	0.00114809	1.38824e-05	0.000262669	392.973	503038
7300	0.0181565	0.0981464	0.00134615	1.67784e-05	0.000265222	430.538	614550
7400	0.0205865	0.0990882	0.00157168	2.1211e-05	0.000267764	470.292	748097
7500	0.0232253	0.100026	0.00182756	2.66689e-05	0.000270296	512.08	907773
7600	0.026079	0.100961	0.00211686	3.33568e-05	0.000272817	555.937	1.09825e+06
7700	0.0291508	0.101892	0.00244243	4.15107e-05	0.000275329	601.885	1.32463e+06
7800	0.0324554	0.102819	0.00280869	5.1404e-05	0.00027783	650.11	1.59376e+06
7900	0.0359956	0.103742	0.0032188	6.8491e-05	0.000280318	700.585	1.91255e+06
8000	0.0398223	0.104659	0.00367666	7.75951e-05	0.000282791	754.295	2.28748e+06
8100	0.0440045	0.105569	0.00418608	-5.73472e-06	0.000285245	812.368	2.72434e+06
8200	0.0484802	0.106473	0.00475197	5.35248e-05	0.00028768	873.1	3.23686e+06
8300	0.0532564	0.107369	0.00537821	0.000141821	0.000290095	936.437	3.83615e+06
8400	0.0583496	0.108259	0.00607014	0.000248162	0.000292491	1002.45	4.536e+06
8500	0.0637689	0.109142	0.00683201	0.000254511	0.000294869	1071.08	5.35078e+06
8600	0.0695317	0.110019	0.00766955	-0.000218453	0.000297229	1142.36	6.29799e+06
8700	0.0756506	0.110889	0.00858764	8.44055e-05	0.000299571	1216.25	7.39631e+06
8800	0.0821402	0.111752	0.00959159	0.000279502	0.000301895	1292.7	8.66679e+06
8900	0.0890191	0.112609	0.0106876	-3.28779e-05	0.000304202	1371.71	1.01339e+07
9000	0.0963023	0.113459	0.0118807	6.70428e-05	0.000306489	1453.21	1.18236e+07
9100	0.104008	0.114301	0.0131774	0.000747464	0.000308758	1537.15	1.37658e+07
9200	0.112157	0.115136	0.0145837	0.000436948	0.000311006	1623.49	1.59938e+07
9300	0.120765	0.115962	0.0161056	0.00119245	0.000313231	1712.14	1.85433e+07
9400	0.129853	0.116778	0.0177499	0.000474058	0.000315429	1803.06	2.14549e+07
9500	0.13944	0.117582	0.0195219	0.000719386	0.000317599	1896.15	2.4772e+07
9600	0.149546	0.118374	0.0214292	0.000707957	0.000319734	1991.36	2.85436e+07
9700	0.160189	0.11915	0.023478	0.000566731	0.000321832	2088.59	3.28217e+07
9800	0.17146	0.119911	0.0256746	0.00110191	0.000323888	2188.64	3.76467e+07
9900	0.183628	0.120655	0.028025	0.00140326	0.000325902	2294.45	4.30102e+07
10000	0.196431	0.121378	0.0305364	0.0015882	0.000327863	2402.37	4.90374e+07
10100	0.209888	0.122079	0.0332167	-0.00291443	0.000329767	2512.35	5.57967e+07
10200	0.22402	0.122753	0.0360692	0.00730147	0.000331606	2624.32	6.33597e+07
10300	0.238843	0.1234	0.039099	0.00221494	0.000333374	2738.2	7.18031e+07
10400	0.254376	0.124014	0.0423166	0.00391651	0.000335063	2853.96	8.12101e+07
10500	0.270633	0.124593	0.0457251	0.00188502	0.000336665	2971.5	9.16659e+07
10600	0.287631	0.125134	0.0493289	0.00300422	0.000338172	3090.77	1.03262e+08
10700	0.30567	0.125635	0.0531345	0.00332904	0.000339585	3214.76	1.15959e+08
10800	0.324548	0.126091	0.0571468	0.00363522	0.000340885	3341.01	1.2994e+08
10900	0.344239	0.126495	0.0613692	0.00396492	0.00034206	3469.01	1.45321e+08
11000	0.364752	0.126843	0.0658156	0.00341056	0.000343099	3598.72	1.62207e+08
11100	0.386097	0.127128	0.0704581	0.00470558	0.000343988	3730.08	1.80702e+08
11200	0.408285	0.127347	0.0753358	0.00264011	0.000344716	3863.04	2.00919e+08
11300	0.431316	0.127492	0.0804262	0.00543553	0.00034527	3997.52	2.22961e+08
11400	0.455196	0.127559	0.0857397	0.00589954	0.000345638	4133.48	2.46943e+08
11500	0.479928	0.127542	0.0912742	0.00638514	0.000345808	4270.87	2.72976e+08
11600	0.505518	0.127436	0.0970368	0.00673695	0.000345765	4409.68	3.01181e+08
11700	0.531959	0.127235	0.103017	0.00714402	0.000345499	4549.8	3.31659e+08
11800	0.559244	0.126934	0.109206	0.00766724	0.000344999	4691.18	3.64509e+08
11900	0.587378	0.126528	0.115614	0.00809574	0.000344252	4833.8	3.99852e+08
12000	0.616345	0.126014	0.122221	0.008626	0.00034325	4977.58	4.3777e+08
12100	0.646341	0.125393	0.129036	0.00904886	0.000341997	5124.11	4.78195e+08
12200	0.677714	0.124677	0.13603	0.00960934	0.000340518	5276.16	5.20797e+08
12300	0.709955	0.123847	0.143205	0.0101597	0.000338768	5429.41	5.66126e+08
12400	0.743049	0.122901	0.150546	0.0107371	0.000336743	5583.8	6.14236e+08
12500	0.776981	0.121837	0.158042	0.0113195	0.00033444	5739.24	6.65175e+08
12600	0.811846	0.120648	0.16584	0.010629	0.000331836	5896.29	7.19259e+08
12700	0.847424	0.119349	0.173622	0.0111442	0.000328968	6053.74	7.75997e+08
12800	0.883791	0.117936	0.18151	0.0116583	0.000325822	6212.04	8.35632e+08
12900	0.920927	0.116411	0.189486	0.0121695	0.0003224	6371.12	8.98152e+08
13000	0.95881	0.114777	0.197527	0.0126759	0.000318708	6530.91	9.63529e+08
13100	0.997416	0.11304	0.205609	0.0131758	0.000314753	6691.34	1.03171e+09
13200	1.03672	0.111204	0.213709	0.0136674	0.000310546	6852.31	1.10264e+09
13300	1.0767	0.109277	0.221798	0.0141485	0.000306097	7013.75	1.17622e+09
13400	1.11732	0.107264	0.22985	0.0146183	0.000301419	7175.58	1.25234e+09
13500	1.15855	0.105174	0.237833	0.0150755	0.000296526	7337.72	1.33089e+09
13600	1.20038	0.103015	0.245718	0.0155176	0.000291436	7500.07	1.4117e+09
13700	1.24275	0.100797	0.253472	0.0159437	0.000286164	7662.55	1.49461e+09
13800	1.28565	0.0985272	0.261063	0.0163518	0.00028073	7825.08	1.57943e+09
13900	1.32905	0.0962161	0.268456	0.0167431	0.000275152	7987.56	1.66595e+09
14000	1.37292	0.0938709	0.275651	0.0170311	0.000269447	8150	1.75403e+09
14100	1.41721	0.0915049	0.28255	0.0173802	0.000263645	8312.14	1.84326e+09
14200	1.46188	0.0891254	0.289151	0.0177077	0.00025776	8473.97	1.93347e+09
14300	1.50692	0.0867416	0.295419	0.0180136	0.000251815	8635.41	2.02438e+09
14400	1.55229	0.084362	0.301322	0.0182972	0.00024583	8796.37	2.11571e+09
14500	1.59795	0.0819948	0.306827	0.0185582	0.000239825	8956.75	2.20717e+09
14600	1.64387	0.0796477	0.311904	0.0187964	0.000233819	9116.47	2.29847e+09
14700	1.69003	0.0773279	0.316527	0.0190109	0.000227831	9275.45	2.3893e+09
14800	1.7367	0.0750082	0.321255	0.0183202	0.00022179	9435.08	2.48097e+09
14900	1.78324	0.0727597	0.324931	0.0184787	0.000215884	9592.4	2.57011e+09
15000	1.82991	0.0705561	0.328083	0.0186143	0.000210046	9748.72	2.65789e+09
15100	1.87671	0.0683993	0.33074	0.0186678	0.000204284	9904.09	2.74418e+09
15200	1.92362	0.0662937	0.332878	0.0186578	0.00019861	10058.4	2.82866e+09
15300	1.97052	0.0642496	0.334366	0.0187291	0.000193056	10211.3	2.91075e+09
15400	2.01744	0.0622652	0.335279	0.0187797	0.000187619	10362.8	2.99039e+09
15500	2.06473	0.0603077	0.336252	0.0181494	0.000182212	10514.6	3.06933e+09
15600	2.11163	0.0584471	0.336035	0.0181598	0.000177031	10663.4	3.14356e+09
15700	2.15848	0.0566512	0.335243	0.0181525	0.000171992	10810.7	3.21473e+09
15800	2.20524	0.0549207	0.333882	0.0181282	0.0001671	10956.5	3.28266e+09
15900	2.25191	0.0532561	0.331966	0.0180877	0.000162359	11100.6	3.34719e+09
16000	2.29844	0.0516571	0.329509	0.0180315	0.000157771	11243	3.4082e+09
16100	2.34484	0.0501235	0.32653	0.0179607	0.000153341	11383.7	3.46559e+09
16200	2.39108	0.0486546	0.323052	0.0178758	0.000149068	11522.6	3.51928e+09
16300	2.43714	0.0472495	0.3191	0.0177778	0.000144953	11659.7	3.5692e+09
16400	2.483	0.0459069	0.314702	0.0176674	0.000140996	11795	3.61532e+09
16500	2.52866	0.0446257	0.309888	0.0175455	0.000137196	11928.4	3.65763e+09
16600	2.5741	0.0434043	0.304689	0.0174129	0.000133552	12059.9	3.69614e+09
16700	2.6193	0.042241	0.29914	0.0172704	0.000130061	12189.4	3.73087e+09
16800	2.66427	0.0411343	0.293274	0.0171189	0.000126721	12317	3.76186e+09
16900	2.70898	0.0400823	0.287127	0.0169592	0.000123528	12442.6	3.78919e+09
17000	2.75344	0.0390831	0.280734	0.016792	0.00012048	12566.3	3.81292e+09
17100	2.79764	0.0381349	0.274131	0.0166181	0.000117572	12687.9	3.83315e+09
17200	2.84156	0.0372358	0.267353	0.0164383	0.000114801	12807.6	3.84997e+09
17300	2.88521	0.0363839	0.260434	0.0162534	0.000112163	12925.3	3.86351e+09
17400	2.92859	0.0355772	0.253407	0.0160641	0.000109654	13040.9	3.87389e+09
17500	2.97169	0.0348139	0.246305	0.0158709	0.000107269	13154.6	3.88124e+09
17600	3.01451	0.034092	0.239159	0.0156748	0.000105003	13266.3	3.88568e+09
17700	3.05705	0.0334098	0.231997	0.0154762	0.000102853	13376.1	3.88737e+09
17800	3.09931	0.0327655	0.224847	0.0152757	0.000100814	13483.8	3.88644e+09
17900	3.14128	0.0321571	0.217734	0.0150741	9.88808e-05	13589.7	3.88304e+09
18000	3.18298	0.0315832	0.210682	0.0148717	9.70501e-05	13693.5	3.87731e+09
18100	3.22441	0.0310418	0.203712	0.0146692	9.53171e-05	13795.5	3.86941e+09
18200	3.26556	0.0305316	0.196845	0.0144671	9.36775e-05	13895.5	3.85947e+09
18300	3.30644	0.0300507	0.190097	0.0142658	9.21271e-05	13993.6	3.84764e+09
18400	3.34705	0.0295979	0.183485	0.0140658	9.06619e-05	14089.8	3.83406e+09
18500	3.38739	0.0291714	0.177023	0.0138675	8.92776e-05	14184.2	3.81887e+09
18600	3.42747	0.0287701	0.170722	0.0136714	8.79705e-05	14276.7	3.8022e+09
18700	3.46729	0.0283924	0.164593	0.0134776	8.67367e-05	14367.3	3.78418e+09
18800	3.50686	0.0280371	0.158645	0.0132867	8.55724e-05	14456.1	3.76494e+09
18900	3.54617	0.0277029	0.152886	0.0130989	8.44741e-05	14543.1	3.74459e+09
19000	3.58523	0.0273886	0.14732	0.0129145	8.34382e-05	14628.3	3.72326e+09
19100	3.62404	0.027093	0.141954	0.0127339	8.24614e-05	14711.7	3.70105e+09
19200	3.6626	0.026815	0.13679	0.0125571	8.15404e-05	14793.3	3.67807e+09
19300	3.70093	0.0265535	0.131831	0.0123846	8.06721e-05	14873	3.65442e+09
19400	3.73901	0.0263075	0.127079	0.0122165	7.98533e-05	14951	3.6302e+09
19500	3.77686	0.026076	0.122534	0.0120529	7.9081e-05	15027.3	3.60551e+09
19600	3.81447	0.0258579	0.118196	0.0118941	7.83526e-05	15101.7	3.58042e+09
19700	3.8533	0.0257327	0.113456	0.0121144	7.79173e-05	15178.7	3.54899e+09
19800	3.89423	0.0255637	0.109559	0.0119588	7.73374e-05	15262.6	3.52021e+09
19900	3.93501	0.0254056	0.105867	0.0118086	7.67934e-05	15345	3.4913e+09
20000	3.97566	0.0252575	0.102377	0.0116639	7.62828e-05	15425.7	3.46235e+09
20100	4.01618	0.0251186	0.0990882	0.011525	7.58031e-05	15504.9	3.43341e+09
20200	4.05655	0.0249881	0.095997	0.0113918	7.53521e-05	15582.5	3.40456e+09
20300	4.0966	0.0248752	0.0930236	0.0113152	7.49596e-05	15657.6	3.3753e+09
20400	4.13668	0.0247594	0.0903229	0.0111925	7.4559e-05	15731.9	3.3468e+09
20500	4.17662	0.0246499	0.0878113	0.0110757	7.41804e-05	15804.4	3.31855e+09
20600	4.2163	0.0245518	0.0854455	0.010993	7.38409e-05	15874.8	3.29028e+09
20700	4.25593	0.0244528	0.0833053	0.0108875	7.35001e-05	15943.8	3.26268e+09
20800	4.2954	0.0243581	0.0813451	0.010788	7.31752e-05	16011.1	3.23546e+09
20900	4.33471	0.0242671	0.0795621	0.0106945	7.28644e-05	16076.6	3.20867e+09
21000	4.37385	0.0241792	0.0779532	0.010607	7.25659e-05	16140.2	3.18234e+09
21100	4.41282	0.0240937	0.0765153	0.0105254	7.22778e-05	16202	3.15651e+09
21200	4.45097	0.0240424	0.0750741	0.0105847	7.21042e-05	16259.2	3.12962e+09
21300	4.48913	0.0239828	0.0738658	0.0106032	7.19056e-05	16315.2	3.10382e+09
21400	4.52695	0.0239311	0.0727988	0.0106516	7.17362e-05	16368.6	3.07828e+09
21500	4.56517	0.0238497	0.0720416	0.0105843	7.14717e-05	16422.5	3.05481e+09
21600	4.60319	0.0237682	0.071442	0.0105228	7.12094e-05	16474.4	3.03198e+09
21700	4.64102	0.023686	0.0709977	0.010467	7.09479e-05	16524.2	3.00981e+09
21800	4.67863	0.0236027	0.0707064	0.0104167	7.06858e-05	16571.9	2.98831e+09
21900	4.71602	0.0235178	0.070566	0.0103718	7.04216e-05	16617.5	2.9675e+09
22000	4.75319	0.023431	0.0705743	0.0103323	7.01541e-05	16660.9	2.94741e+09
22100	4.79014	0.0233419	0.0707293	0.0102978	6.98821e-05	16702.1	2.92803e+09
22200	4.82685	0.02325	0.0710289	0.0102683	6.96042e-05	16741	2.9094e+09
22300	4.86332	0.023155	0.071471	0.0102435	6.93194e-05	16777.8	2.8915e+09
22400	4.89954	0.0230566	0.0720536	0.0102233	6.90267e-05	16812.3	2.87437e+09
22500	4.93552	0.0229544	0.0727747	0.0102074	6.87249e-05	16844.5	2.858e+09
22600	4.97124	0.0228482	0.0736321	0.0101957	6.84132e-05	16874.4	2.8424e+09
22700	5.00671	0.0227377	0.0746237	0.0101879	6.80907e-05	16902.1	2.82758e+09
22800	5.04191	0.0226226	0.0757472	0.0101838	6.77565e-05	16927.5	2.81353e+09
22900	5.07684	0.0225028	0.0770004	0.0101831	6.74101e-05	16950.5	2.80027e+09
23000	5.11151	0.0223781	0.0783808	0.0101857	6.70507e-05	16971.3	2.78779e+09
23100	5.1459	0.0222483	0.0798858	0.0101912	6.66777e-05	16989.8	2.77609e+09
23200	5.1818	0.0221227	0.0815419	0.0102017	6.63175e-05	17011.5	2.76419e+09
23300	5.21878	0.0219987	0.0833424	0.0102167	6.59626e-05	17035.1	2.75235e+09
23400	5.25552	0.0218692	0.0852634	0.0102339	6.55927e-05	17056.4	2.74129e+09
23500	5.29202	0.0217342	0.0873017	0.0102533	6.52075e-05	17075.7	2.73099e+09
23600	5.32828	0.0215936	0.0894539	0.0102745	6.48069e-05	17092.8	2.72145e+09
23700	5.36429	0.0214474	0.0917163	0.0102973	6.43906e-05	17107.9	2.71266e+09
23800	5.40006	0.0212957	0.094085	0.0103213	6.39588e-05	17120.9	2.7046e+09
23900	5.4356	0.0211386	0.0965556	0.0103464	6.35115e-05	17132	2.69725e+09
24000	5.4709	0.020976	0.0991237	0.0103722	6.30487e-05	17141.2	2.69061e+09
24100	5.50597	0.0208082	0.101784	0.0103985	6.25708e-05	17148.5	2.68466e+09
24200	5.54082	0.0206353	0.104533	0.010425	6.20779e-05	17154	2.67936e+09
24300	5.57544	0.0204574	0.107363	0.0104515	6.15705e-05	17157.9	2.67472e+09
24400	5.60985	0.0202747	0.110269	0.0104778	6.10489e-05	17160.1	2.6707e+09
24500	5.64406	0.0200874	0.113246	0.0105035	6.05138e-05	17160.8	2.66728e+09
24600	5.67806	0.0198958	0.116286	0.0105285	5.99655e-05	17160	2.66444e+09
24700	5.71188	0.0197001	0.119384	0.0105525	5.94048e-05	17157.8	2.66215e+09
24800	5.74551	0.0195005	0.122531	0.0105754	5.88322e-05	17154.3	2.66039e+09
24900	5.77897	0.0192974	0.125722	0.0105969	5.82485e-05	17149.7	2.65913e+09
25000	5.81227	0.0190909	0.128948	0.0106168	5.76544e-05	17143.9	2.65834e+09
25100	5.84542	0.0188815	0.132202	0.010635	5.70507e-05	17137.1	2.658e+09
25200	5.87843	0.0186693	0.135476	0.0106513	5.64382e-05	17129.4	2.65807e+09
25300	5.91131	0.0184548	0.138761	0.0106656	5.58176e-05	17120.8	2.65853e+09
25400	5.94407	0.0182381	0.142051	0.0106776	5.51899e-05	17111.5	2.65934e+09
25500	5.97673	0.0180196	0.145335	0.0106874	5.45558e-05	17101.6	2.66048e+09
25600	6.0093	0.0177997	0.148606	0.0106947	5.39163e-05	17091.1	2.66192e+09
25700	6.04178	0.0175785	0.151855	0.0106995	5.32721e-05	17080.2	2.66362e+09
25800	6.0742	0.0173565	0.155074	0.0107017	5.26242e-05	17068.9	2.66554e+09
25900	6.10655	0.0171339	0.158254	0.0107013	5.19733e-05	17057.2	2.66767e+09
26000	6.13887	0.016911	0.161387	0.0106981	5.13204e-05	17045.4	2.66997e+09
26100	6.17115	0.0166881	0.164465	0.0106921	5.06661e-05	17033.4	2.67241e+09
26200	6.2034	0.0164654	0.167479	0.0106833	5.00114e-05	17021.4	2.67496e+09
26300	6.23565	0.0162433	0.170421	0.0106716	4.93569e-05	17009.3	2.67759e+09
26400	6.2679	0.0160219	0.173284	0.0106571	4.87035e-05	16997.4	2.68027e+09
26500	6.30015	0.0158016	0.17606	0.0106398	4.80518e-05	16985.6	2.68298e+09
26600	6.33243	0.0155825	0.178742	0.0106196	4.74026e-05	16974	2.68567e+09
26700	6.36828	0.0153689	0.181322	0.0105997	4.67694e-05	16968.3	2.68756e+09
26800	6.40425	0.0151567	0.183795	0.0105769	4.6139e-05	16963	2.68942e+09
26900	6.44025	0.014946	0.186154	0.0105512	4.55118e-05	16957.8	2.69122e+09
27000	6.47631	0.014737	0.188394	0.0105226	4.48885e-05	16952.8	2.69296e+09
27100	6.51242	0.0145299	0.190508	0.0104912	4.42695e-05	16948.1	2.69461e+09
27200	6.5486	0.0143248	0.192493	0.010457	4.36556e-05	16943.7	2.69614e+09
27300	6.58486	0.0141219	0.194344	0.0104201	4.30471e-05	16939.6	2.69753e+09
27400	6.6212	0.0139214	0.196056	0.0103805	4.24446e-05	16936	2.69877e+09
27500	6.65763	0.0137235	0.197627	0.0103385	4.18486e-05	16932.7	2.69982e+09
27600	6.69416	0.0135281	0.199054	0.0102939	4.12594e-05	16930	2.70069e+09
27700	6.7308	0.0133355	0.200335	0.010247	4.06774e-05	16927.7	2.70134e+09
27800	6.76754	0.0131457	0.201467	0.0101977	4.01031e-05	16925.9	2.70177e+09
27900	6.8044	0.0129589	0.202449	0.0101463	3.95366e-05	16924.6	2.70196e+09
28000	6.84138	0.0127751	0.203281	0.0100927	3.89782e-05	16923.9	2.70189e+09
28100	6.87849	0.0125944	0.203963	0.0100372	3.84283e-05	16923.7	2.70157e+09
28200	6.91573	0.0124168	0.204495	0.00997968	3.7887e-05	16924.1	2.70097e+09
28300	6.95309	0.0122424	0.204877	0.00992038	3.73545e-05	16925	2.70008e+09
28400	6.9906	0.0120712	0.205111	0.00985937	3.6831e-05	16926.6	2.69891e+09
28500	7.02824	0.0119032	0.205199	0.00979674	3.63166e-05	16928.7	2.69745e+09
28600	7.06602	0.0117386	0.205142	0.0097326	3.58114e-05	16931.4	2.69569e+09
28700	7.10394	0.0115772	0.204944	0.00966705	3.53156e-05	16934.6	2.69362e+09
28800	7.14201	0.0114191	0.204607	0.00960019	3.48291e-05	16938.5	2.69125e+09
28900	7.18022	0.0112644	0.204135	0.00953211	3.4352e-05	16942.9	2.68857e+09
29000	7.21858	0.0111129	0.203532	0.00946291	3.38844e-05	16947.9	2.68559e+09
29100	7.25708	0.0109647	0.202801	0.0093927	3.34262e-05	16953.5	2.6823e+09
29200	7.29572	0.0108197	0.201947	0.00932156	3.29774e-05	16959.6	2.6787e+09
29300	7.33451	0.010678	0.200975	0.00924959	3.25381e-05	16966.2	2.67481e+09
29400	7.37343	0.0105394	0.199888	0.00917687	3.2108e-05	16973.4	2.67061e+09
29500	7.4125	0.0104041	0.198693	0.0091035	3.16873e-05	16981	2.66613e+09
29600	7.45171	0.0102719	0.197395	0.00902956	3.12758e-05	16989.2	2.66135e+09
29700	7.49106	0.0101428	0.195998	0.00895514	3.08734e-05	16997.9	2.65629e+09
29800	7.53054	0.0100167	0.194508	0.00888031	3.04801e-05	17007	2.65095e+09
29900	7.57074	0.00989621	0.192978	0.00880703	3.0103e-05	17019	2.64485e+09
30000	7.61208	0.0097829	0.191447	0.00873666	2.97472e-05	17035.5	2.63763e+09
