# Supplementary material for: Cross-Code Verification for Improved Thermophysical Properties of Argon, Krypton and Xenon Plasmas
Source: Entropy (Basel). 2026 Jul 22;28(7):830. doi: 10.3390/e28070830 (PMC13409251; doi:10.3390/e28070830)
Supplement: Supplementary file 1 [file entropy-28-00830-s001.zip › Ar_Kr_Xe_Data/Transport Properties/Krypton/Traditional/TP_Kr Transport 50 atm.csv]

Th [K]	λₑ [W/(m·K)]	λₕ [W/(m·K)]	λᵣ [W/(m·K)]	λint [W/(m·K)]	μ [Pa·s]	σ [S/m]	HeatExchange[J]
300	2.20246e-25	0.00952723	1.07695e-23	1.09348e-15	2.56168e-05	2.72856e-20	2.89647e-14
400	3.99866e-25	0.0122869	1.11356e-23	2.69579e-16	3.30682e-05	3.21224e-20	1.48948e-14
500	7.47204e-25	0.0147733	1.14315e-23	-7.51778e-17	3.97988e-05	4.31904e-20	9.47878e-15
600	1.30105e-24	0.0170397	1.1604e-23	-2.29025e-16	4.59402e-05	6.11213e-20	6.69948e-15
700	1.97512e-24	0.0191543	1.18885e-23	2.02808e-15	5.16757e-05	8.59044e-20	5.03153e-15
800	2.57887e-24	0.0211416	1.18228e-23	4.94952e-16	5.70676e-05	1.15069e-19	3.92861e-15
900	3.02701e-24	0.0230246	1.15867e-23	-7.8838e-17	6.21766e-05	1.476e-19	3.15102e-15
1000	3.36368e-24	0.0248217	1.17744e-23	5.83243e-16	6.70523e-05	1.85118e-19	2.57869e-15
1100	3.66891e-24	0.0265456	1.21559e-23	2.82863e-16	7.17277e-05	2.29318e-19	2.14461e-15
1200	3.98372e-24	0.0282061	1.20482e-23	-1.50617e-16	7.62299e-05	2.79911e-19	1.80841e-15
1300	4.33232e-24	0.0298126	1.15935e-23	-1.5955e-16	8.05841e-05	3.35058e-19	1.54399e-15
1400	8.11111e-24	0.0313741	1.78733e-23	-1.08547e-17	8.48154e-05	6.72067e-19	2.29487e-15
1500	2.26039e-20	0.0328959	1.71543e-23	7.98136e-17	8.89374e-05	1.949e-15	5.13592e-12
1600	1.74936e-22	0.034382	4.40107e-19	-3.58104e-17	9.2961e-05	1.52673e-17	3.23293e-14
1700	4.70992e-16	0.035835	1.32012e-22	-7.47645e-17	9.68932e-05	4.06131e-11	7.18269e-08
1800	3.22608e-21	0.0372583	1.84438e-17	1.62227e-16	0.000100743	2.69655e-16	4.12453e-13
1900	1.09433e-13	0.0386568	1.43173e-20	-1.79289e-15	0.000104525	8.7613e-09	1.19156e-05
2000	7.20279e-18	0.0400332	1.1749e-14	7.90033e-16	0.000108245	5.48594e-13	6.78832e-10
2100	1.15842e-13	0.0413896	5.38994e-17	9.33196e-16	0.000111911	8.37259e-09	9.60693e-06
2200	1.51471e-14	0.0427285	1.48242e-14	6.1391e-14	0.000115528	1.03992e-09	1.12345e-06
2300	2.45417e-13	0.0440507	2.41235e-14	-1.51345e-14	0.000119099	1.60639e-08	1.6533e-05
2400	1.12958e-12	0.0453556	1.05204e-13	3.29397e-16	0.000122623	7.07971e-08	7.01871e-05
2500	4.61916e-12	0.0466442	4.06283e-13	1.29907e-16	0.000126102	2.7906e-07	0.000268191
2600	1.69207e-11	0.0479178	1.4163e-12	-4.52299e-16	0.00012954	9.91575e-07	0.000929312
2700	5.62666e-11	0.0491779	4.50184e-12	4.46581e-17	0.000132941	3.21713e-06	0.00295674
2800	1.71596e-10	0.0504257	1.31775e-11	6.03852e-16	0.000136309	9.62506e-06	0.00871695
2900	4.84225e-10	0.0516607	3.58252e-11	2.11158e-15	0.000139642	2.67829e-05	0.0239944
3000	1.27416e-09	0.0528843	9.11308e-11	3.32046e-14	0.000142946	6.9809e-05	0.0620808
3100	3.14754e-09	0.0540977	2.18303e-10	-3.56501e-14	0.000146221	0.000171497	0.151838
3200	7.34283e-09	0.0553011	4.95247e-10	8.81493e-14	0.00014947	0.000399179	0.352836
3300	1.62621e-08	0.0564946	1.0693e-09	1.88947e-13	0.000152693	0.000884161	0.782559
3400	3.43503e-08	0.0576786	2.20693e-09	4.6866e-13	0.000155891	0.00187261	1.662
3500	6.94875e-08	0.0588528	4.37093e-09	9.00738e-13	0.000159062	0.00380525	3.39203
3600	1.35104e-07	0.0600158	8.33576e-09	2.13127e-12	0.000162204	0.00744122	6.67422
3700	2.53282e-07	0.061169	1.53545e-08	4.63489e-12	0.000165319	0.0140415	12.6967
3800	4.59152e-07	0.0623131	2.73931e-08	9.6634e-12	0.00016841	0.0256319	23.4107
3900	8.06961e-07	0.0634483	4.7449e-08	1.98173e-11	0.000171477	0.0453657	41.933
4000	1.37819e-06	0.0645747	7.99756e-08	3.90838e-11	0.00017452	0.0780084	73.1124
4100	2.29221e-06	0.0656924	1.31432e-07	7.5163e-11	0.000177541	0.130567	124.311
4200	3.71983e-06	0.0668018	2.10983e-07	1.39469e-10	0.000180539	0.213089	206.452
4300	5.90032e-06	0.0679032	3.31366e-07	2.54766e-10	0.000183516	0.339655	335.406
4400	9.16184e-06	0.0689967	5.09956e-07	4.53995e-10	0.000186472	0.529363	533.844
4500	1.39456e-05	0.0700826	7.70038e-07	7.8776e-10	0.000189407	0.807873	833.482
4600	2.08343e-05	0.071163	1.14232e-06	1.33979e-09	0.000192328	1.20849	1278.11
4700	3.05845e-05	0.0722379	1.66669e-06	2.23494e-09	0.000195233	1.77375	1927.18
4800	4.41628e-05	0.0733061	2.39422e-06	3.65911e-09	0.000198121	2.55606	2860.48
4900	6.27879e-05	0.0743668	3.38948e-06	5.88864e-09	0.000200988	3.62121	4182.72
5000	8.79796e-05	0.0754201	4.73312e-06	9.32083e-09	0.000203835	5.04788	6030.52
5100	0.000121597	0.0764663	6.52466e-06	1.45264e-08	0.000206663	6.92678	8580.17
5200	0.000165891	0.0775057	8.88569e-06	2.23078e-08	0.000209472	9.36024	12056.6
5300	0.000223546	0.0785384	1.19632e-05	3.37871e-08	0.000212262	12.4607	16744
5400	0.000297734	0.0795647	1.59334e-05	5.05116e-08	0.000215035	16.3473	22998.1
5500	0.00039216	0.0805848	2.10054e-05	7.45885e-08	0.000217791	21.1461	31260.1
5600	0.000511148	0.0815989	2.74256e-05	1.08861e-07	0.000220531	26.9947	42071.5
5700	0.000659507	0.0826069	3.54817e-05	1.5713e-07	0.000223254	34.0054	56100.1
5800	0.000842796	0.0836091	4.55079e-05	2.24425e-07	0.000225961	42.3099	74152.7
5900	0.00106697	0.0846049	5.78889e-05	3.17354e-07	0.00022865	51.9855	97215.2
6000	0.0013387	0.0855938	7.30652e-05	4.44503e-07	0.000231321	63.1181	126468
6100	0.0016657	0.0865773	9.15381e-05	6.16961e-07	0.000233976	75.8389	163301
6200	0.00205551	0.0875568	0.000113874	8.48927e-07	0.000236622	90.125	209412
6300	0.00251641	0.0885338	0.000140712	1.15844e-06	0.000239261	105.983	266799
6400	0.00305707	0.0895087	0.000172765	1.56828e-06	0.000241894	123.395	337833
6500	0.00368733	0.0904813	0.000210829	2.10694e-06	0.000244521	142.444	425252
6600	0.00441779	0.0914512	0.000255785	2.80991e-06	0.000247141	163.225	532248
6700	0.00525693	0.0924184	0.000308606	3.72104e-06	0.000249754	185.553	662711
6800	0.0062143	0.0933826	0.000370363	4.89417e-06	0.000252358	209.389	821118
6900	0.00730234	0.0943436	0.000442226	6.39502e-06	0.000254954	234.95	1.01247e+06
7000	0.00853356	0.095301	0.000525473	-2.27366e-05	0.00025754	262.389	1.24257e+06
7100	0.00991436	0.0962549	0.000621492	1.02056e-05	0.000260115	291.38	1.51863e+06
7200	0.0114541	0.0972049	0.000731788	1.30635e-05	0.000262681	321.938	1.8487e+06
7300	0.0131728	0.0981513	0.000858868	1.66196e-05	0.000265236	354.264	2.24475e+06
7400	0.0150678	0.0990941	0.00100369	2.10263e-05	0.000267781	388.139	2.71558e+06
7500	0.0171464	0.100033	0.00116813	2.44553e-05	0.000270316	423.577	3.27373e+06
7600	0.019455	0.100969	0.00135418	3.30786e-05	0.000272841	462.262	3.92906e+06
7700	0.0219823	0.101902	0.00156402	3.97832e-05	0.000275358	503.115	4.69952e+06
7800	0.0247276	0.102832	0.00179952	4.44316e-05	0.000277866	545.846	5.60241e+06
7900	0.0277099	0.103757	0.00206401	6.34776e-05	0.000280361	590.662	6.66174e+06
8000	0.0309324	0.104677	0.00235959	9.2699e-05	0.000282842	637.513	7.89944e+06
8100	0.0344005	0.105591	0.00268863	8.52676e-05	0.000285307	686.393	9.34091e+06
8200	0.0381302	0.106499	0.00305476	0.000179145	0.000287754	737.46	1.10198e+07
8300	0.0421262	0.107401	0.00346058	0.000100277	0.000290183	790.694	1.29688e+07
8400	0.0463951	0.108297	0.00390898	-1.64102e-05	0.000292597	846.106	1.52257e+07
8500	0.0509513	0.109188	0.00440386	0.000199526	0.000294995	903.808	1.78372e+07
8600	0.0557996	0.110073	0.00494809	0.00031365	0.000297379	963.767	2.08497e+07
8700	0.0609546	0.110954	0.00554584	0.000216733	0.000299751	1026.07	2.43219e+07
8800	0.0664228	0.11183	0.0062003	0.0004759	0.00030211	1090.7	2.83127e+07
8900	0.0722197	0.112702	0.00691588	0.000210085	0.000304457	1157.71	3.28948e+07
9000	0.0783536	0.11357	0.007696	0.000443929	0.000306793	1227.06	3.81422e+07
9100	0.0849459	0.114434	0.00854545	-4.47459e-05	0.000309119	1300.52	4.40998e+07
9200	0.0920157	0.115294	0.00946783	0.000228659	0.000311434	1377.95	5.08439e+07
9300	0.0994987	0.11615	0.0104682	0.00124989	0.000313739	1457.99	5.85099e+07
9400	0.107409	0.117001	0.0115502	0.000828176	0.000316032	1540.6	6.72038e+07
9500	0.115765	0.117847	0.0127195	-0.000589196	0.000318311	1625.78	7.70492e+07
9600	0.124585	0.118688	0.0139798	0.00189052	0.000320575	1713.5	8.81748e+07
9700	0.133887	0.119522	0.0153365	0.000873749	0.000322821	1803.73	1.00728e+08
9800	0.143857	0.120349	0.0167937	0.00121216	0.00032505	1898.64	1.14733e+08
9900	0.154383	0.121168	0.0183569	0.00137878	0.000327258	1996.32	1.3044e+08
10000	0.165476	0.121978	0.0200313	0.000277293	0.000329441	2096.59	1.48039e+08
10100	0.177154	0.122778	0.0218216	0.000517538	0.000331598	2199.39	1.67717e+08
10200	0.18944	0.123567	0.0237312	0.00196057	0.000333727	2304.67	1.89682e+08
10300	0.202358	0.124344	0.0257678	0.00276192	0.000335823	2412.42	2.14158e+08
10400	0.215927	0.125106	0.0279346	0.00162258	0.000337884	2522.57	2.41377e+08
10500	0.230171	0.125854	0.0302363	0.00266564	0.000339906	2635.08	2.71594e+08
10600	0.24511	0.126585	0.0326779	0.00297236	0.000341885	2749.89	3.05075e+08
10700	0.260767	0.127297	0.0352649	0.00324324	0.000343816	2866.98	3.42109e+08
10800	0.277331	0.127989	0.0380012	0.00354242	0.000345696	2988.13	3.82732e+08
10900	0.294916	0.12866	0.04089	0.003916	0.000347523	3114.21	4.27039e+08
11000	0.313325	0.129306	0.0439372	0.00426448	0.000349284	3242.7	4.75685e+08
11100	0.332579	0.129922	0.0471462	0.00461778	0.000350972	3373.55	5.28998e+08
11200	0.352694	0.130507	0.0505187	0.00506327	0.00035258	3506.69	5.87304e+08
11300	0.373693	0.131056	0.0540592	0.00552739	0.000354099	3642.09	6.50964e+08
11400	0.395593	0.131567	0.0577702	0.00602924	0.000355523	3779.69	7.20336e+08
11500	0.418432	0.132036	0.0616734	0.00592269	0.000356841	3919.6	7.95892e+08
11600	0.44219	0.132459	0.0657362	0.00642055	0.000358046	4061.48	8.7784e+08
11700	0.466898	0.132833	0.0699758	0.00694314	0.000359128	4205.41	9.66644e+08
11800	0.49257	0.133153	0.0743934	0.00748995	0.000360079	4351.36	1.0627e+09
11900	0.519216	0.133416	0.0789889	0.00806031	0.000360889	4499.26	1.16639e+09
12000	0.546848	0.133617	0.0837622	0.00865338	0.000361549	4649.06	1.27812e+09
12100	0.575474	0.133753	0.088712	0.00926812	0.000362049	4800.72	1.39826e+09
12200	0.605101	0.133819	0.0938367	0.0099033	0.000362381	4954.19	1.52721e+09
12300	0.635733	0.133813	0.0991332	0.0105575	0.000362537	5109.4	1.66532e+09
12400	0.667373	0.133729	0.104598	0.0112285	0.000362508	5266.31	1.81297e+09
12500	0.700026	0.133565	0.110231	0.0118651	0.000362285	5424.89	1.9705e+09
12600	0.733685	0.133317	0.116019	0.0125632	0.000361861	5585.04	2.13821e+09
12700	0.76835	0.132982	0.121959	0.0132731	0.000361229	5746.73	2.31638e+09
12800	0.804046	0.132556	0.128076	0.0136328	0.000360378	5910.07	2.50554e+09
12900	0.840733	0.132036	0.134324	0.014107	0.000359306	6074.79	2.70565e+09
13000	0.878429	0.131423	0.140691	0.0146893	0.00035801	6241.05	2.91674e+09
13100	0.917979	0.130736	0.147221	0.0148971	0.000356533	6414.62	3.13599e+09
13200	0.958505	0.129955	0.153807	0.0155659	0.000354832	6589.32	3.36581e+09
13300	1.00004	0.129078	0.160485	0.0162328	0.000352901	6765.34	3.60663e+09
13400	1.04258	0.128105	0.16724	0.0168954	0.000350736	6942.62	3.85844e+09
13500	1.08609	0.127036	0.174058	0.0175521	0.00034834	7121.06	4.12114e+09
13600	1.13058	0.125871	0.18095	0.0180391	0.000345708	7300.73	4.39486e+09
13700	1.17606	0.124609	0.187934	0.0182011	0.000342838	7481.7	4.67979e+09
13800	1.22239	0.123261	0.19485	0.0188027	0.000339754	7663.24	4.97427e+09
13900	1.2696	0.121825	0.201757	0.0193903	0.00033645	7845.61	5.27872e+09
14000	1.31767	0.120304	0.208635	0.019962	0.000332933	8028.76	5.59274e+09
14100	1.36658	0.118702	0.21548	0.0204439	0.000329208	8212.66	5.91606e+09
14200	1.41628	0.117027	0.222236	0.0209792	0.000325289	8397.08	6.24778e+09
14300	1.46674	0.115281	0.228895	0.021495	0.000321184	8582.01	6.58748e+09
14400	1.51794	0.11347	0.235436	0.021989	0.000316905	8767.34	6.93447e+09
14500	1.5703	0.111569	0.242353	0.0209181	0.000312382	8955.17	7.29419e+09
14600	1.62291	0.109645	0.248633	0.0213312	0.000307783	9141.24	7.65428e+09
14700	1.67614	0.107676	0.254726	0.0217217	0.000303049	9327.45	8.0194e+09
14800	1.72997	0.105668	0.260607	0.0220895	0.000298193	9513.71	8.38864e+09
14900	1.78436	0.103629	0.266253	0.0224341	0.000293232	9699.93	8.76109e+09
15000	1.84041	0.101481	0.272918	0.0200197	0.000287967	9891.07	9.15228e+09
15100	1.89588	0.0993916	0.278129	0.020271	0.00028282	10077.3	9.52987e+09
15200	1.95181	0.0972913	0.283043	0.0205008	0.000277612	10263.2	9.90782e+09
15300	2.0082	0.0951825	0.287697	0.0206062	0.00027235	10448.8	1.02859e+10
15400	2.06491	0.0930788	0.29196	0.0207926	0.000267066	10633.8	1.06614e+10
15500	2.12201	0.0909783	0.295932	0.0208684	0.000261756	10818.4	1.10352e+10
15600	2.17947	0.0888874	0.29959	0.0208307	0.000256434	11002.5	1.1406e+10
15700	2.23707	0.0868227	0.302751	0.0209388	0.000251145	11185.4	1.17705e+10
15800	2.29529	0.084754	0.305925	0.0204818	0.000245809	11369.1	1.21351e+10
15900	2.35333	0.0827396	0.308299	0.0205616	0.000240579	11550.2	1.24875e+10
16000	2.41152	0.0807577	0.310255	0.0206233	0.000235399	11730.3	1.28322e+10
16100	2.46983	0.0788118	0.311785	0.0206674	0.00023028	11909.2	1.31684e+10
16200	2.52822	0.0769053	0.312886	0.0206943	0.000225232	12086.8	1.34952e+10
16300	2.58665	0.0750411	0.313555	0.0207048	0.000220263	12263.2	1.38118e+10
16400	2.6451	0.0732216	0.313792	0.0206993	0.000215383	12438.2	1.41177e+10
16500	2.70354	0.0714489	0.313601	0.0206785	0.000210598	12611.7	1.44121e+10
16600	2.76192	0.0697246	0.312986	0.0206431	0.000205914	12783.7	1.46943e+10
16700	2.82024	0.0680502	0.311954	0.0205938	0.000201338	12954	1.49641e+10
16800	2.87845	0.0664266	0.310516	0.0205312	0.000196874	13122.7	1.52208e+10
16900	2.93653	0.0648544	0.308683	0.020456	0.000192526	13289.6	1.54641e+10
17000	2.99447	0.0633342	0.306468	0.020369	0.000188298	13454.8	1.56938e+10
17100	3.05223	0.0618661	0.303886	0.0202708	0.00018419	13618.1	1.59096e+10
17200	3.10979	0.0604499	0.300954	0.0201622	0.000180207	13779.6	1.61114e+10
17300	3.16714	0.0590855	0.297692	0.020044	0.000176348	13939.1	1.62991e+10
17400	3.22425	0.0577722	0.294117	0.0199167	0.000172614	14096.6	1.64726e+10
17500	3.28112	0.0565094	0.290252	0.0197812	0.000169005	14252.1	1.66321e+10
17600	3.33772	0.0552964	0.286117	0.0196381	0.000165521	14405.5	1.67776e+10
17700	3.39482	0.054087	0.282381	0.0190446	0.00016203	14560	1.69211e+10
17800	3.45087	0.0529697	0.277782	0.0188926	0.00015879	14709.4	1.70394e+10
17900	3.50662	0.0518992	0.272979	0.0187354	0.000155671	14856.6	1.71444e+10
18000	3.56206	0.0508742	0.267997	0.0185735	0.000152671	15001.7	1.72363e+10
18100	3.61718	0.0498934	0.262857	0.0184076	0.000149789	15144.7	1.73154e+10
18200	3.67197	0.0489557	0.257584	0.0182383	0.000147021	15285.4	1.73822e+10
18300	3.72642	0.0480597	0.252198	0.0180663	0.000144366	15424	1.74371e+10
18400	3.78054	0.0472039	0.246722	0.017892	0.00014182	15560.4	1.74803e+10
18500	3.8343	0.0463871	0.241178	0.017716	0.00013938	15694.5	1.75125e+10
18600	3.88772	0.0456079	0.235584	0.0175389	0.000137045	15826.5	1.75341e+10
18700	3.94079	0.0448649	0.229962	0.0173611	0.000134809	15956.3	1.75454e+10
18800	3.99244	0.0442097	0.223668	0.0175719	0.000132831	16079.6	1.75331e+10
18900	4.04478	0.0435355	0.218048	0.0173886	0.00013079	16204.9	1.75255e+10
19000	4.09676	0.0428934	0.212452	0.017206	0.000128839	16328	1.75091e+10
19100	4.14838	0.0422821	0.206897	0.0170245	0.000126976	16448.9	1.74846e+10
19200	4.19966	0.0417002	0.201396	0.0168447	0.000125198	16567.6	1.74523e+10
19300	4.25057	0.0411466	0.195964	0.0166669	0.000123501	16684.2	1.74128e+10
19400	4.30114	0.0406199	0.190611	0.0164914	0.000121882	16798.6	1.73666e+10
19500	4.35135	0.0401189	0.185351	0.0163187	0.000120338	16910.8	1.7314e+10
19600	4.40122	0.0396425	0.180192	0.016149	0.000118866	17020.9	1.72556e+10
19700	4.45073	0.0391895	0.175143	0.0159828	0.000117463	17128.8	1.71918e+10
19800	4.4999	0.0387587	0.170214	0.0158203	0.000116126	17234.6	1.71231e+10
19900	4.54873	0.038349	0.165412	0.0156618	0.000114851	17338.3	1.70499e+10
20000	4.59739	0.0379609	0.160743	0.0155077	0.000113641	17440.4	1.69719e+10
20100	4.64972	0.0376233	0.156221	0.0153601	0.000112574	17553.3	1.68764e+10
20200	4.70185	0.0373039	0.151845	0.0152175	0.000111562	17664.5	1.67776e+10
20300	4.75377	0.0370016	0.147617	0.01508	0.000110602	17773.8	1.66759e+10
20400	4.8055	0.0367155	0.143542	0.014948	0.000109692	17881.4	1.65716e+10
20500	4.85703	0.0364446	0.139623	0.0148216	0.000108828	17987.3	1.6465e+10
20600	4.90837	0.0361882	0.135861	0.0147009	0.000108009	18091.3	1.63566e+10
20700	4.9595	0.0359453	0.13226	0.0145862	0.000107232	18193.5	1.62466e+10
20800	5.01043	0.0357151	0.128819	0.0144775	0.000106495	18293.9	1.61353e+10
20900	5.06116	0.0354968	0.125541	0.014375	0.000105795	18392.6	1.60231e+10
21000	5.11169	0.0352895	0.122426	0.0142789	0.00010513	18489.3	1.59102e+10
21100	5.16201	0.0350925	0.119474	0.0141892	0.000104498	18584.3	1.57968e+10
21200	5.21214	0.0349051	0.116686	0.014106	0.000103896	18677.3	1.56832e+10
21300	5.26205	0.0347265	0.114061	0.0140295	0.000103322	18768.6	1.55697e+10
21400	5.31176	0.034556	0.111598	0.0139595	0.000102775	18857.9	1.54565e+10
21500	5.36126	0.034393	0.109298	0.0138963	0.000102253	18945.3	1.53437e+10
21600	5.41055	0.0342367	0.107159	0.0138398	0.000101752	19030.8	1.52316e+10
21700	5.45963	0.0340865	0.105181	0.01379	0.000101272	19114.4	1.51204e+10
21800	5.50848	0.0339418	0.103362	0.013747	0.000100811	19196	1.50101e+10
21900	5.55713	0.033802	0.101702	0.0137107	0.000100367	19275.7	1.49011e+10
22000	5.60555	0.0336664	0.100199	0.0136811	9.99376e-05	19353.3	1.47934e+10
22100	5.65201	0.0336051	0.0985141	0.0139031	9.97445e-05	19422	1.46734e+10
22200	5.69997	0.033476	0.0973371	0.0138811	9.93395e-05	19495.6	1.45691e+10
22300	5.7477	0.0333496	0.0963134	0.0138658	9.89445e-05	19567.1	1.44665e+10
22400	5.7952	0.0332252	0.0954417	0.0138571	9.85579e-05	19636.5	1.43657e+10
22500	5.84246	0.0331023	0.0947206	0.0138549	9.8178e-05	19703.8	1.42669e+10
22600	5.8889	0.0330029	0.0940634	0.0139461	9.7875e-05	19766.8	1.4166e+10
22700	5.93567	0.0328814	0.0936446	0.0139557	9.75041e-05	19829.8	1.40716e+10
22800	5.9822	0.03276	0.0933721	0.0139715	9.71357e-05	19890.7	1.39793e+10
22900	6.02847	0.0326381	0.0932457	0.0140159	9.67679e-05	19949.4	1.38894e+10
23000	6.07449	0.0325155	0.0932619	0.0140447	9.64004e-05	20005.9	1.38018e+10
23100	6.11989	0.0324048	0.0933819	0.0141169	9.60734e-05	20058.8	1.37145e+10
23200	6.16538	0.0322793	0.0936838	0.0141562	9.57016e-05	20110.8	1.3632e+10
23300	6.21059	0.0321518	0.094125	0.0142009	9.53258e-05	20160.6	1.3552e+10
23400	6.25554	0.0320219	0.094704	0.0142508	9.49452e-05	20208.1	1.34747e+10
23500	6.30021	0.0318893	0.0954192	0.0143057	9.45586e-05	20253.4	1.34e+10
23600	6.3446	0.0317537	0.0962688	0.0143653	9.41649e-05	20296.3	1.3328e+10
23700	6.38836	0.0316273	0.0972269	0.0144616	9.38037e-05	20335.6	1.32567e+10
23800	6.43218	0.0314848	0.0983428	0.0145292	9.33931e-05	20374	1.31902e+10
23900	6.47571	0.0313383	0.0995875	0.0146008	9.29728e-05	20410.1	1.31265e+10
24000	6.51895	0.0311878	0.100959	0.0146761	9.25421e-05	20443.9	1.30656e+10
24100	6.56189	0.0310331	0.102456	0.0147548	9.21004e-05	20475.4	1.30075e+10
24200	6.60454	0.0308738	0.104075	0.0148366	9.1647e-05	20504.6	1.29521e+10
24300	6.6469	0.03071	0.105814	0.0149213	9.11813e-05	20531.6	1.28996e+10
24400	6.68895	0.0305414	0.107671	0.0150085	9.07028e-05	20556.3	1.28498e+10
24500	6.73071	0.0303679	0.109643	0.0150979	9.02111e-05	20578.8	1.28029e+10
24600	6.77217	0.0301895	0.111726	0.0151892	8.9706e-05	20599.2	1.27586e+10
24700	6.81333	0.030006	0.113919	0.0152821	8.91869e-05	20617.3	1.27172e+10
24800	6.85419	0.0298175	0.116217	0.0153762	8.86539e-05	20633.4	1.26784e+10
24900	6.89476	0.0296239	0.118618	0.0154712	8.81066e-05	20647.3	1.26423e+10
25000	6.93504	0.0294253	0.121116	0.0155668	8.7545e-05	20659.2	1.26089e+10
25100	6.97502	0.0292216	0.12371	0.0156627	8.69692e-05	20669.1	1.2578e+10
25200	7.01472	0.0290129	0.126393	0.0157585	8.63791e-05	20677	1.25498e+10
25300	7.05414	0.0287993	0.129163	0.0158539	8.57749e-05	20683	1.2524e+10
25400	7.09327	0.028581	0.132014	0.0159487	8.51568e-05	20687.2	1.25007e+10
25500	7.13625	0.0283761	0.13501	0.0160499	8.45775e-05	20700.3	1.24729e+10
25600	7.18019	0.0281714	0.138102	0.0161523	8.39988e-05	20714.7	1.24456e+10
25700	7.2239	0.0279617	0.141266	0.0162533	8.34057e-05	20727.5	1.24205e+10
25800	7.26738	0.0277473	0.144496	0.0163526	8.27984e-05	20738.6	1.23977e+10
25900	7.31064	0.0275283	0.147787	0.01645	8.21775e-05	20748.1	1.23772e+10
26000	7.35369	0.0273048	0.151132	0.0165451	8.15433e-05	20756.2	1.23587e+10
26100	7.39653	0.0270771	0.154526	0.0166377	8.08964e-05	20762.8	1.23423e+10
26200	7.43917	0.0268454	0.157962	0.0167275	8.02373e-05	20768	1.23278e+10
26300	7.48162	0.02661	0.161434	0.0168143	7.95667e-05	20771.9	1.23151e+10
26400	7.52389	0.026371	0.164936	0.0168978	7.88851e-05	20774.6	1.23042e+10
26500	7.56599	0.0261288	0.168459	0.0169777	7.81933e-05	20776.2	1.2295e+10
26600	7.60083	0.0261383	0.17322	0.0174902	7.83472e-05	20750.6	1.22534e+10
26700	7.64269	0.0258867	0.176834	0.0175535	7.76262e-05	20750.6	1.2248e+10
26800	7.6844	0.0256326	0.18045	0.017613	7.68971e-05	20749.6	1.22438e+10
26900	7.72599	0.0253764	0.184061	0.0176686	7.61604e-05	20747.9	1.2241e+10
27000	7.76744	0.0251182	0.187658	0.0177201	7.54171e-05	20745.4	1.22393e+10
27100	7.80879	0.0248583	0.191236	0.0177673	7.46679e-05	20742.2	1.22387e+10
27200	7.85004	0.0245971	0.194786	0.0178102	7.39135e-05	20738.4	1.22391e+10
27300	7.89119	0.0243348	0.198302	0.0178485	7.31547e-05	20734.1	1.22404e+10
27400	7.93225	0.0240716	0.201776	0.0178823	7.23923e-05	20729.3	1.22424e+10
27500	7.97325	0.0238079	0.2052	0.0179114	7.1627e-05	20724.1	1.22451e+10
27600	8.01418	0.0235439	0.208569	0.0179359	7.08595e-05	20718.6	1.22484e+10
27700	8.05506	0.0232798	0.211875	0.0179555	7.00906e-05	20712.8	1.22521e+10
27800	8.0959	0.0230159	0.21511	0.0179704	6.93209e-05	20706.9	1.22563e+10
27900	8.14263	0.0225432	0.216159	0.0176435	6.78323e-05	20721.3	1.22867e+10
28000	8.18332	0.0222837	0.219167	0.0176548	6.70736e-05	20714.6	1.22908e+10
28100	8.22398	0.0220251	0.222086	0.0176612	6.63161e-05	20708	1.2295e+10
28200	8.26465	0.0217675	0.22491	0.0176626	6.55606e-05	20701.4	1.22992e+10
28300	8.30531	0.0215112	0.227635	0.0176591	6.48075e-05	20694.8	1.23034e+10
28400	8.34599	0.0212564	0.230254	0.0176507	6.40576e-05	20688.3	1.23074e+10
28500	8.38668	0.0210032	0.232763	0.0176374	6.33113e-05	20682.1	1.23113e+10
28600	8.4274	0.0207518	0.235157	0.0176194	6.25692e-05	20676	1.23148e+10
28700	8.46815	0.0205024	0.237432	0.0175967	6.18318e-05	20670.1	1.2318e+10
28800	8.50894	0.0202552	0.239584	0.0175695	6.10995e-05	20664.5	1.23207e+10
28900	8.54977	0.0200102	0.24161	0.0175377	6.03729e-05	20659.2	1.2323e+10
29000	8.59066	0.0197676	0.243507	0.0175015	5.96522e-05	20654.3	1.23246e+10
29100	8.63161	0.0195276	0.245271	0.017461	5.89381e-05	20649.7	1.23257e+10
29200	8.67261	0.0192902	0.2469	0.0174163	5.82307e-05	20645.4	1.23261e+10
29300	8.71369	0.0190555	0.248393	0.0173675	5.75305e-05	20641.6	1.23258e+10
29400	8.75484	0.0188237	0.249748	0.0173148	5.68377e-05	20638.2	1.23247e+10
29500	8.79166	0.0187545	0.254104	0.0175136	5.67154e-05	20621.2	1.23048e+10
29600	8.83305	0.0185258	0.255235	0.0174492	5.60292e-05	20619	1.23025e+10
29700	8.87453	0.0183002	0.256223	0.0173812	5.53514e-05	20617.3	1.22993e+10
29800	8.91609	0.0180778	0.25707	0.0173099	5.46821e-05	20616	1.22952e+10
29900	8.95773	0.0178585	0.257775	0.0172354	5.40216e-05	20615.2	1.22901e+10
30000	8.99946	0.0176426	0.258338	0.0171577	5.337e-05	20614.9	1.22841e+10
