# Supplementary material for: Cross-Code Verification for Improved Thermophysical Properties of Argon, Krypton and Xenon Plasmas
Source: Entropy (Basel). 2026 Jul 22;28(7):830. doi: 10.3390/e28070830 (PMC13409251; doi:10.3390/e28070830)
Supplement: Supplementary file 1 [file entropy-28-00830-s001.zip › Ar_Kr_Xe_Data/Transport Properties/Krypton/Traditional/TP_Kr Transport 100 atm.csv]

Th [K]	λₑ [W/(m·K)]	λₕ [W/(m·K)]	λᵣ [W/(m·K)]	λint [W/(m·K)]	μ [Pa·s]	σ [S/m]	HeatExchange[J]
300	1.07016e-25	0.00952723	5.38473e-24	9.71985e-17	2.56168e-05	1.32579e-20	5.6295e-14
400	1.97348e-25	0.0122869	5.56779e-24	2.69579e-16	3.30682e-05	1.58536e-20	2.94044e-14
500	3.71073e-25	0.0147733	5.71573e-24	-7.51778e-17	3.97988e-05	2.1449e-20	1.88292e-14
600	6.48089e-25	0.0170397	5.80201e-24	-2.29025e-16	4.59402e-05	3.04462e-20	1.33488e-14
700	9.85465e-25	0.0191543	5.94424e-24	2.02808e-15	5.16757e-05	4.28611e-20	1.00417e-14
800	1.28787e-24	0.0211416	5.9114e-24	4.94952e-16	5.70676e-05	5.74643e-20	7.84766e-15
900	1.51245e-24	0.0230246	5.79336e-24	-7.8838e-17	6.21766e-05	7.37482e-20	6.29763e-15
1000	1.68116e-24	0.0248217	5.88721e-24	5.83243e-16	6.70523e-05	9.25216e-20	5.1553e-15
1100	1.83403e-24	0.0265456	6.07793e-24	2.82863e-16	7.17277e-05	1.14633e-19	4.28822e-15
1200	1.99159e-24	0.0282061	6.02408e-24	-1.50617e-16	7.62299e-05	1.39937e-19	3.61633e-15
1300	2.16599e-24	0.0298126	5.79674e-24	-1.5955e-16	8.05841e-05	1.67516e-19	3.08775e-15
1400	4.31393e-24	0.0313741	1.19181e-23	-1.08547e-17	8.48154e-05	3.57442e-19	4.88214e-15
1500	1.7613e-20	0.0328959	9.4439e-24	7.98136e-17	8.89374e-05	1.51866e-15	1.60076e-11
1600	1.06219e-22	0.034382	3.15546e-19	-3.58104e-17	9.2961e-05	9.27009e-18	7.85198e-14
1700	3.89969e-16	0.035835	7.85113e-23	1.12147e-16	9.68932e-05	3.36266e-11	2.37883e-07
1800	1.94296e-21	0.0372583	1.11226e-17	-3.88907e-17	0.000100743	1.62404e-16	9.93626e-13
1900	9.08823e-14	0.0386568	8.61866e-21	-2.08945e-16	0.000104525	7.27611e-09	3.95829e-05
2000	4.33644e-18	0.0400332	8.7499e-15	-2.35505e-15	0.000108245	3.30281e-13	1.63476e-09
2100	9.61689e-14	0.0413896	3.24628e-17	-1.2732e-15	0.000111911	6.95068e-09	3.19016e-05
2200	9.22519e-15	0.0427285	1.21693e-14	-3.73492e-16	0.000115528	6.33354e-10	2.73691e-06
2300	1.8718e-13	0.0440507	1.58145e-14	-7.55539e-16	0.000119099	1.2252e-08	5.04391e-05
2400	7.98705e-13	0.0453556	7.43925e-14	-1.2844e-14	0.000122623	5.00595e-08	0.000198513
2500	3.26624e-12	0.0466442	2.87286e-13	-1.11866e-16	0.000126102	1.97325e-07	0.000758559
2600	1.19648e-11	0.0479178	1.00147e-12	-7.47695e-17	0.00012954	7.0115e-07	0.00262849
2700	3.97866e-11	0.0491779	3.18329e-12	-1.90245e-17	0.000132941	2.27486e-06	0.00836295
2800	1.21337e-10	0.0504257	9.31793e-12	5.9082e-16	0.000136309	6.80596e-06	0.0246553
2900	3.424e-10	0.0516607	2.53323e-11	1.40338e-15	0.000139642	1.89384e-05	0.0678668
3000	9.00975e-10	0.0528843	6.44396e-11	2.87618e-14	0.000142946	4.93628e-05	0.175592
3100	2.22567e-09	0.0540977	1.54365e-10	-4.02452e-14	0.000146221	0.000121268	0.429467
3200	5.19224e-09	0.0553011	3.50197e-10	7.6808e-14	0.00014947	0.000282266	0.997985
3300	1.14993e-08	0.0564946	7.56123e-10	1.62437e-13	0.000152693	0.00062521	2.21345
3400	2.42901e-08	0.0576786	1.56058e-09	4.0969e-13	0.000155891	0.00132418	4.70095
3500	4.91373e-08	0.0588528	3.09083e-09	7.75379e-13	0.000159062	0.00269085	9.59446
3600	9.55392e-08	0.0600158	5.89458e-09	1.87563e-12	0.000162204	0.00526212	18.8784
3700	1.79113e-07	0.061169	1.08581e-08	4.1331e-12	0.000165319	0.00992989	35.9137
3800	3.24708e-07	0.0623131	1.93716e-08	8.71249e-12	0.00016841	0.0181273	66.2205
3900	5.707e-07	0.0634483	3.35555e-08	1.80729e-11	0.000171477	0.0320855	118.615
4000	9.74743e-07	0.0645747	5.65598e-08	3.59782e-11	0.00017452	0.0551784	206.815
4100	1.62131e-06	0.0656924	9.29544e-08	6.9786e-11	0.000177541	0.0923687	351.647
4200	2.63135e-06	0.0668018	1.49223e-07	1.30397e-10	0.000180539	0.150781	584.014
4300	4.17431e-06	0.0679032	2.34379e-07	2.39823e-10	0.000183516	0.240409	948.808
4400	6.48275e-06	0.0689967	3.6072e-07	4.29926e-10	0.000186472	0.374836	1510.16
4500	9.86966e-06	0.0700826	5.44729e-07	7.49794e-10	0.000189407	0.572371	2357.76
4600	1.47487e-05	0.071163	8.08149e-07	1.28106e-09	0.000192328	0.856853	3615.45
4700	2.16577e-05	0.0722379	1.17923e-06	2.14574e-09	0.000195234	1.25888	5451.26
4800	3.12847e-05	0.0733061	1.69415e-06	3.52593e-09	0.000198121	1.81637	8090.72
4900	4.45013e-05	0.0743668	2.39868e-06	5.69296e-09	0.000200988	2.57787	11829.2
5000	6.23915e-05	0.0754201	3.34998e-06	9.03765e-09	0.000203835	3.60086	17052.7
5100	8.62889e-05	0.0764664	4.61865e-06	1.41224e-08	0.000206663	4.95331	24258.4
5200	0.000117814	0.0775057	6.29095e-06	2.17391e-08	0.000209472	6.71364	34079.8
5300	0.00015891	0.0785385	8.47125e-06	3.29966e-08	0.000212262	8.97002	47315.8
5400	0.000211901	0.0795648	1.12847e-05	4.94259e-08	0.000215035	11.8233	64962.7
5500	0.0002795	0.0805849	1.48798e-05	7.3114e-08	0.000217792	15.379	88256
5600	0.00036488	0.0815989	1.9432e-05	1.0688e-07	0.000220531	19.7528	118712
5700	0.000471649	0.082607	2.51459e-05	1.54496e-07	0.000223254	25.0568	158186
5800	0.000603895	0.0836092	3.22596e-05	2.20956e-07	0.000225961	31.4004	208935
5900	0.000766368	0.084605	4.10472e-05	3.12827e-07	0.00022865	38.9213	273647
6000	0.000964127	0.085594	5.1823e-05	4.38649e-07	0.000231321	47.6998	355590
6100	0.00120286	0.0865775	6.4945e-05	6.09453e-07	0.000233977	57.819	458637
6200	0.00148877	0.0875571	8.08182e-05	8.39378e-07	0.000236623	69.3431	587386
6300	0.00182896	0.0885342	9.98992e-05	1.14639e-06	0.000239262	82.3824	747183
6400	0.00223086	0.0895091	0.000122699	1.55319e-06	0.000241895	96.9915	944351
6500	0.00270202	0.0904817	0.000149789	2.08818e-06	0.000244522	113.145	1.18638e+06
6600	0.00325061	0.0914518	0.000181801	2.78677e-06	0.000247143	130.838	1.48196e+06
6700	0.0038872	0.0924192	0.000219435	3.6927e-06	0.000249756	150.328	1.8407e+06
6800	0.00461987	0.0933835	0.000263461	-9.69142e-06	0.000252361	171.443	2.27445e+06
6900	0.00545775	0.0943447	0.000314724	6.08334e-06	0.000254957	194.132	2.79672e+06
7000	0.00641023	0.0953024	0.000374146	7.88232e-06	0.000257543	218.354	3.42309e+06
7100	0.00748671	0.0962564	0.000442731	1.01505e-05	0.00026012	244.063	4.17152e+06
7200	0.00869665	0.0972068	0.000521568	1.29938e-05	0.000262686	271.247	5.06256e+06
7300	0.0100739	0.0981536	0.000612592	1.65164e-05	0.000265242	301.168	6.12351e+06
7400	0.0116115	0.0990968	0.000716405	2.09081e-05	0.000267788	332.875	7.37628e+06
7500	0.013318	0.100037	0.000834362	9.35778e-06	0.000270325	366.229	8.85147e+06
7600	0.0151963	0.100973	0.000967432	3.12322e-05	0.000272852	401.065	1.05779e+07
7700	0.0172712	0.101907	0.00111827	2.78266e-05	0.000275371	437.707	1.26074e+07
7800	0.0195447	0.102837	0.00128799	5.7204e-05	0.000277881	476.01	1.49781e+07
7900	0.0220262	0.103763	0.00147838	8.16432e-05	0.000280379	515.987	1.77404e+07
8000	0.0247208	0.104685	0.00169097	5.55482e-05	0.000282864	557.594	2.09463e+07
8100	0.027647	0.1056	0.00192858	5.74346e-06	0.000285332	601.011	2.46716e+07
8200	0.0308084	0.10651	0.00219289	5.23881e-05	0.000287784	646.187	2.89834e+07
8300	0.0342104	0.107414	0.00248587	0.000116409	0.000290219	693.113	3.39592e+07
8400	0.0378685	0.108312	0.00281052	5.30101e-05	0.000292639	741.935	3.97016e+07
8500	0.0417844	0.109205	0.00316867	6.19178e-05	0.000295045	792.599	4.63041e+07
8600	0.0459934	0.110094	0.00356353	0.000189599	0.000297438	845.781	5.3878e+07
8700	0.0505613	0.110979	0.00399722	0.000148413	0.00029982	902.906	6.2486e+07
8800	0.0554416	0.11186	0.00447315	0.000439687	0.000302192	962.297	7.23237e+07
8900	0.0606423	0.112737	0.00499395	0.000209295	0.000304555	1023.95	8.35388e+07
9000	0.0661731	0.113611	0.00556242	0.000435752	0.000306909	1087.87	9.62978e+07
9100	0.0720479	0.114483	0.00618206	-0.000214146	0.000309256	1154.13	1.10794e+08
9200	0.0783265	0.115352	0.00685629	0.000841953	0.000311596	1223.65	1.27186e+08
9300	0.0850342	0.116219	0.00758814	0.00023204	0.000313929	1296.58	1.45658e+08
9400	0.0921446	0.117082	0.00838136	0.000587353	0.000316255	1372.08	1.6652e+08
9500	0.0996693	0.117943	0.00923925	0.000811273	0.000318573	1450.12	1.90027e+08
9600	0.107628	0.1188	0.0101662	0.000596684	0.000320882	1530.76	2.16487e+08
9700	0.116033	0.119653	0.0111647	0.00105151	0.00032318	1613.96	2.46208e+08
9800	0.124905	0.120503	0.01224	0.00208925	0.000325468	1699.76	2.79554e+08
9900	0.134259	0.121347	0.0133951	0.00100117	0.000327743	1788.13	3.16894e+08
10000	0.144115	0.122187	0.0146341	0.00150401	0.000330004	1879.08	3.58646e+08
10100	0.154652	0.123021	0.0159615	0.00170369	0.000332252	1974.77	4.04887e+08
10200	0.165846	0.123849	0.0173828	0.00149467	0.000334484	2074.39	4.56117e+08
10300	0.177637	0.124672	0.0188971	0.00210027	0.0003367	2176.81	5.13027e+08
10400	0.190044	0.125487	0.0205147	0.00187321	0.000338897	2282	5.76132e+08
10500	0.203092	0.126294	0.0222343	0.00260619	0.000341074	2389.93	6.46002e+08
10600	0.216805	0.127093	0.0240645	0.00171874	0.000343229	2500.62	7.23251e+08
10700	0.231205	0.127883	0.0260066	0.00319553	0.000345359	2614.01	8.08503e+08
10800	0.246317	0.128661	0.0280656	0.00354898	0.00034746	2730.08	9.02447e+08
10900	0.262171	0.129427	0.03025	0.00357664	0.000349528	2848.89	1.00587e+09
11000	0.278779	0.130178	0.0325554	0.00394763	0.000351558	2970.28	1.11942e+09
11100	0.296172	0.130914	0.0349894	0.00434638	0.000353547	3094.27	1.24397e+09
11200	0.314374	0.131631	0.0375556	0.00477374	0.000355487	3220.84	1.38035e+09
11300	0.333407	0.132328	0.0402573	0.00523046	0.000357376	3349.94	1.52944e+09
11400	0.353295	0.133002	0.0430978	0.00571714	0.000359207	3481.54	1.69218e+09
11500	0.374063	0.133652	0.0460803	0.00623427	0.000360973	3615.6	1.86952e+09
11600	0.395732	0.134275	0.0492072	0.00678167	0.00036267	3752.08	2.06245e+09
11700	0.418323	0.134867	0.0524819	0.00733138	0.000364291	3890.95	2.272e+09
11800	0.44235	0.135434	0.0559054	0.00793831	0.000365845	4036.78	2.49596e+09
11900	0.467439	0.135967	0.0594796	0.00857514	0.000367313	4185.63	2.73766e+09
12000	0.493581	0.136463	0.0632179	0.0088865	0.000368688	4337.12	2.99865e+09
12100	0.52077	0.13692	0.0671021	0.00948369	0.000369965	4491.01	3.27964e+09
12200	0.54905	0.137336	0.0711501	0.00987325	0.000371135	4647.43	3.582e+09
12300	0.57841	0.137706	0.075342	0.0105629	0.000372195	4806.14	3.90638e+09
12400	0.608881	0.138029	0.0796875	0.0112761	0.000373135	4967.19	4.254e+09
12500	0.640479	0.138302	0.0841854	0.0120106	0.00037395	5130.54	4.62591e+09
12600	0.673243	0.13852	0.0888554	0.0123666	0.000374631	5296.3	5.02357e+09
12700	0.707134	0.138682	0.0936548	0.0131148	0.000375174	5464.09	5.44705e+09
12800	0.742186	0.138784	0.0985992	0.0138782	0.00037557	5634.02	5.89771e+09
12900	0.778412	0.138823	0.103688	0.0146072	0.000375811	5806.06	6.37651e+09
13000	0.815807	0.138797	0.10891	0.0153945	0.000375893	5980.1	6.88409e+09
13100	0.85438	0.138701	0.114263	0.0161918	0.000375808	6156.1	7.42126e+09
13200	0.894253	0.138531	0.119837	0.0159081	0.000375539	6334.68	7.9914e+09
13300	0.935198	0.13829	0.125445	0.0166593	0.000375099	6514.5	8.59013e+09
13400	0.977319	0.137973	0.131162	0.0174129	0.000374474	6696.1	9.2202e+09
13500	1.02089	0.137566	0.137209	0.0161456	0.000373634	6880.9	9.88883e+09
13600	1.06582	0.137099	0.143158	0.016723	0.000372644	7069.07	1.05786e+10
13700	1.11243	0.136563	0.149193	0.0172907	0.000371488	7262.27	1.12936e+10
13800	1.16027	0.135946	0.15531	0.0177856	0.000370136	7457.23	1.20398e+10
13900	1.20937	0.135245	0.161539	0.0179603	0.000368579	7654.12	1.28184e+10
14000	1.25957	0.134465	0.167753	0.0185551	0.000366831	7852.14	1.36253e+10
14100	1.31092	0.133604	0.174001	0.0191386	0.000364883	8051.59	1.4462e+10
14200	1.36342	0.132662	0.180268	0.0197091	0.000362738	8252.39	1.53277e+10
14300	1.41714	0.131635	0.186624	0.0198414	0.000360385	8455	1.62248e+10
14400	1.47185	0.130535	0.192889	0.0203681	0.000357847	8658.31	1.71464e+10
14500	1.52772	0.129353	0.199204	0.0205382	0.000355108	8863.17	1.80969e+10
14600	1.58458	0.128099	0.20543	0.0209028	0.000352189	9068.77	1.90706e+10
14700	1.64241	0.126775	0.211575	0.0213232	0.000349092	9275.15	2.00669e+10
14800	1.70119	0.125383	0.217627	0.0217636	0.000345823	9482.28	2.10843e+10
14900	1.76091	0.123927	0.223577	0.0221834	0.000342387	9690.09	2.21212e+10
15000	1.82193	0.12239	0.229722	0.0216354	0.000338742	9900.31	2.31887e+10
15100	1.88343	0.120815	0.235441	0.0219937	0.000334993	10109.3	2.42601e+10
15200	1.94575	0.119189	0.241003	0.0223314	0.000331104	10318.7	2.53449e+10
15300	2.00885	0.117516	0.246389	0.022648	0.000327086	10528.4	2.64405e+10
15400	2.07268	0.115802	0.251582	0.0229434	0.000322949	10738.3	2.75446e+10
15500	2.13721	0.114051	0.256564	0.0232171	0.000318705	10948.1	2.86546e+10
15600	2.20248	0.112264	0.26139	0.0233171	0.000314353	11158.4	2.97712e+10
15700	2.26826	0.110456	0.265903	0.0235464	0.000309929	11368.1	3.08853e+10
15800	2.33461	0.108628	0.270155	0.0237547	0.000305433	11577.5	3.19973e+10
15900	2.40146	0.106784	0.274132	0.0239421	0.000300878	11786.6	3.31044e+10
16000	2.46879	0.104931	0.277819	0.0241192	0.000296275	11995.1	3.4204e+10
16100	2.53654	0.103073	0.281201	0.0243021	0.000291638	12203.1	3.52935e+10
16200	2.60466	0.101214	0.284277	0.0244056	0.000286977	12410.3	3.637e+10
16300	2.67312	0.0993609	0.287028	0.0244889	0.000282303	12616.7	3.74311e+10
16400	2.74186	0.0975165	0.289446	0.0245676	0.000277629	12822.2	3.84742e+10
16500	2.81085	0.0956854	0.291531	0.0246465	0.000272964	13026.7	3.9497e+10
16600	2.88003	0.0938714	0.293271	0.0246981	0.000268319	13230.1	4.04972e+10
16700	2.94937	0.0920783	0.294665	0.0247324	0.000263704	13432.3	4.14726e+10
16800	3.01882	0.0903092	0.295711	0.0247499	0.000259127	13633.2	4.24211e+10
16900	3.08835	0.0885672	0.29641	0.0247513	0.000254597	13832.6	4.3341e+10
17000	3.15791	0.086855	0.296762	0.0247372	0.000250121	14030.6	4.42304e+10
17100	3.22747	0.085175	0.29677	0.0247083	0.000245708	14227	4.50879e+10
17200	3.29698	0.0835291	0.296438	0.024595	0.000241362	14421.8	4.59121e+10
17300	3.36642	0.0819193	0.295775	0.0247068	0.00023709	14614.9	4.67017e+10
17400	3.43576	0.0803471	0.294791	0.0245395	0.000232898	14806.2	4.74557e+10
17500	3.50495	0.0788136	0.293489	0.0244583	0.000228789	14995.5	4.81732e+10
17600	3.57397	0.07732	0.29188	0.0243653	0.000224768	15183	4.88535e+10
17700	3.6428	0.075867	0.289972	0.0244703	0.000220837	15368.5	4.94962e+10
17800	3.7114	0.0744552	0.287796	0.0241487	0.000217001	15551.9	5.01009e+10
17900	3.77975	0.0730848	0.285345	0.0240265	0.00021326	15733.3	5.06674e+10
18000	3.84782	0.0717561	0.282642	0.0238958	0.000209617	15912.4	5.11956e+10
18100	3.91561	0.0704691	0.2797	0.0237572	0.000206073	16089.4	5.16857e+10
18200	3.98308	0.0692237	0.276535	0.0236116	0.000202628	16264.2	5.21379e+10
18300	4.05021	0.0680195	0.273164	0.0234595	0.000199284	16436.7	5.25526e+10
18400	4.117	0.0668561	0.269603	0.0233016	0.000196041	16606.9	5.29303e+10
18500	4.18343	0.0657331	0.265869	0.0231385	0.000192897	16774.8	5.32716e+10
18600	4.24948	0.0646498	0.261979	0.022971	0.000189853	16940.3	5.35772e+10
18700	4.31513	0.0636055	0.257949	0.0227996	0.000186908	17103.4	5.38479e+10
18800	4.38039	0.0625995	0.253796	0.0226249	0.00018406	17264.2	5.40846e+10
18900	4.44523	0.0616309	0.249537	0.0224475	0.000181309	17422.5	5.42883e+10
19000	4.50965	0.0606988	0.245188	0.022268	0.000178652	17578.4	5.446e+10
19100	4.57365	0.0598024	0.240764	0.0220869	0.000176089	17731.9	5.46007e+10
19200	4.63721	0.0589406	0.236283	0.0219048	0.000173616	17882.9	5.47116e+10
19300	4.70033	0.0581126	0.231758	0.0217222	0.000171233	18031.5	5.47939e+10
19400	4.76301	0.0573173	0.227203	0.0215396	0.000168937	18177.7	5.48486e+10
19500	4.82524	0.0565536	0.222634	0.0213575	0.000166726	18321.3	5.4877e+10
19600	4.88703	0.0558206	0.218063	0.0211763	0.000164598	18462.6	5.48804e+10
19700	4.94835	0.0551173	0.213503	0.0209966	0.000162551	18601.4	5.48599e+10
19800	5.00923	0.0544425	0.208966	0.0208187	0.000160581	18737.8	5.48168e+10
19900	5.06965	0.0537954	0.204463	0.0206431	0.000158688	18871.7	5.47523e+10
20000	5.12961	0.0531748	0.200005	0.0204702	0.000156868	19003.2	5.46676e+10
20100	5.18913	0.0525798	0.195602	0.0203003	0.000155118	19132.3	5.45638e+10
20200	5.24818	0.0520094	0.191263	0.0201338	0.000153438	19259	5.44423e+10
20300	5.30679	0.0514626	0.186998	0.0199742	0.000151823	19383.3	5.43041e+10
20400	5.36495	0.0509384	0.182813	0.0198158	0.000150273	19505.2	5.41503e+10
20500	5.42266	0.050436	0.178715	0.0196618	0.000148783	19624.7	5.39821e+10
20600	5.48418	0.0499902	0.174716	0.0195214	0.000147451	19755.1	5.37611e+10
20700	5.54576	0.0495675	0.170814	0.01938	0.000146185	19884.5	5.35242e+10
20800	5.60706	0.0491638	0.167019	0.019244	0.000144973	20012	5.32762e+10
20900	5.66806	0.0487781	0.163335	0.0191138	0.000143814	20137.4	5.3018e+10
21000	5.72878	0.0484094	0.159768	0.0189936	0.000142704	20260.8	5.27507e+10
21100	5.78921	0.048057	0.156321	0.0188791	0.000141642	20382.2	5.24752e+10
21200	5.84934	0.0477202	0.152997	0.0187681	0.000140626	20501.5	5.21924e+10
21300	5.90919	0.047398	0.149799	0.0186637	0.000139653	20618.9	5.19034e+10
21400	5.96875	0.0470896	0.146731	0.0185662	0.000138721	20734.1	5.16088e+10
21500	6.02802	0.0467943	0.143794	0.0184757	0.000137827	20847.4	5.13096e+10
21600	6.087	0.0465112	0.140991	0.0183923	0.000136971	20958.6	5.10066e+10
21700	6.14569	0.0462398	0.138323	0.0183163	0.000136149	21067.7	5.07005e+10
21800	6.2041	0.0459791	0.135793	0.0182477	0.00013536	21174.8	5.0392e+10
21900	6.26221	0.0457285	0.1334	0.0181866	0.000134602	21279.8	5.00818e+10
22000	6.32003	0.0454874	0.131147	0.0181331	0.000133873	21382.7	4.97706e+10
22100	6.37756	0.045255	0.129033	0.0180873	0.00013317	21483.5	4.94591e+10
22200	6.4348	0.0450307	0.12706	0.0180493	0.000132493	21582.2	4.91477e+10
22300	6.49174	0.0448138	0.125227	0.018019	0.000131838	21678.8	4.8837e+10
22400	6.5484	0.0446038	0.123536	0.0179966	0.000131206	21773.2	4.85277e+10
22500	6.60475	0.0443999	0.121984	0.0179819	0.000130593	21865.5	4.82201e+10
22600	6.66082	0.0442017	0.120574	0.0179752	0.000129998	21955.7	4.79147e+10
22700	6.71658	0.0440084	0.119305	0.0179762	0.000129419	22043.7	4.76121e+10
22800	6.77205	0.0438195	0.118177	0.0179958	0.000128855	22129.5	4.73126e+10
22900	6.82722	0.0436346	0.117189	0.0180214	0.000128304	22213.1	4.70167e+10
23000	6.88208	0.0434531	0.116338	0.0180466	0.000127764	22294.4	4.67246e+10
23100	6.93663	0.0432744	0.115627	0.0180795	0.000127235	22373.5	4.64368e+10
23200	6.99087	0.0430981	0.115054	0.01812	0.000126715	22450.4	4.61535e+10
23300	7.04481	0.0429236	0.114619	0.0181679	0.000126201	22525	4.58751e+10
23400	7.09843	0.0427504	0.114321	0.0182231	0.000125694	22597.3	4.5602e+10
23500	7.15174	0.042578	0.114159	0.0183039	0.00012519	22667.3	4.53343e+10
23600	7.20472	0.0424062	0.114132	0.0183741	0.00012469	22735	4.50722e+10
23700	7.25739	0.0422343	0.114239	0.0184673	0.000124191	22800.4	4.48161e+10
23800	7.30974	0.0420621	0.114479	0.0185644	0.000123692	22863.4	4.45662e+10
23900	7.36177	0.0418887	0.114852	0.0187126	0.000123193	22924.1	4.43226e+10
24000	7.41346	0.0417145	0.115354	0.0188129	0.000122692	22982.4	4.40855e+10
24100	7.46481	0.0415388	0.115986	0.0189242	0.000122189	23038.2	4.38551e+10
24200	7.51582	0.0413611	0.116746	0.0190466	0.000121681	23091.7	4.36315e+10
24300	7.5665	0.0411812	0.117634	0.0191654	0.000121169	23142.8	4.34149e+10
24400	7.61683	0.0409988	0.118647	0.0192895	0.000120651	23191.5	4.32053e+10
24500	7.67131	0.0408404	0.119842	0.019426	0.000120201	23249.9	4.2978e+10
24600	7.72774	0.0406922	0.121194	0.0195712	0.000119782	23312.1	4.27457e+10
24700	7.78391	0.0405404	0.122673	0.0197216	0.000119353	23372	4.2521e+10
24800	7.83982	0.0403848	0.124278	0.0198769	0.000118915	23429.7	4.23038e+10
24900	7.89547	0.0402252	0.126007	0.0200367	0.000118466	23485.1	4.20943e+10
25000	7.95085	0.0400613	0.127859	0.0202007	0.000118007	23538.3	4.18923e+10
25100	8.00596	0.039893	0.129831	0.0203685	0.000117536	23589.3	4.1698e+10
25200	8.06081	0.0397201	0.131922	0.0205398	0.000117052	23638.1	4.15113e+10
25300	8.11538	0.0395424	0.134128	0.0207143	0.000116556	23684.7	4.13321e+10
25400	8.16967	0.0393598	0.136449	0.0208915	0.000116047	23729	4.11606e+10
25500	8.22369	0.0391721	0.13888	0.0210711	0.000115524	23771.2	4.09965e+10
25600	8.27744	0.0389794	0.141419	0.0212527	0.000114987	23811.3	4.08399e+10
25700	8.33091	0.0387815	0.144063	0.0214359	0.000114436	23849.2	4.06906e+10
25800	8.3841	0.0385783	0.14681	0.0216204	0.00011387	23885	4.05487e+10
25900	8.43702	0.0383699	0.149655	0.0218057	0.000113289	23918.7	4.04139e+10
26000	8.48966	0.0381562	0.152596	0.0219914	0.000112694	23950.4	4.02863e+10
26100	8.54204	0.0379372	0.155627	0.0221772	0.000112083	23980.1	4.01657e+10
26200	8.59414	0.0377131	0.158747	0.0223627	0.000111458	24007.8	4.00519e+10
26300	8.64598	0.0374837	0.161949	0.0225474	0.000110818	24033.7	3.99449e+10
26400	8.69755	0.0372493	0.165231	0.022731	0.000110163	24057.6	3.98444e+10
26500	8.74886	0.0370099	0.168587	0.0229131	0.000109494	24079.7	3.97505e+10
26600	8.79992	0.0367655	0.172013	0.0230933	0.00010881	24100.1	3.96628e+10
26700	8.85073	0.0365164	0.175504	0.0232713	0.000108113	24118.7	3.95812e+10
26800	8.90129	0.0362627	0.179054	0.0234467	0.000107401	24135.7	3.95056e+10
26900	8.9516	0.0360045	0.182659	0.0236191	0.000106676	24151.1	3.94357e+10
27000	9.00169	0.035742	0.186314	0.0237883	0.000105938	24164.9	3.93713e+10
27100	9.05154	0.0354753	0.190011	0.0239538	0.000105188	24177.2	3.93124e+10
27200	9.10117	0.0352048	0.193747	0.0241153	0.000104426	24188.1	3.92586e+10
27300	9.15059	0.0349305	0.197514	0.0242726	0.000103652	24197.6	3.92098e+10
27400	9.19979	0.0346527	0.201307	0.0244254	0.000102867	24205.9	3.91656e+10
27500	9.2488	0.0343716	0.205119	0.0245733	0.000102072	24212.9	3.91261e+10
27600	9.29762	0.0340875	0.208945	0.0247162	0.000101266	24218.7	3.90908e+10
27700	9.34625	0.0338005	0.212778	0.0248538	0.000100452	24223.5	3.90595e+10
27800	9.3947	0.033511	0.216612	0.0249858	9.96295e-05	24227.2	3.90321e+10
27900	9.44298	0.0332191	0.22044	0.025112	9.87989e-05	24229.9	3.90083e+10
28000	9.49111	0.0329252	0.224255	0.0252323	9.79611e-05	24231.7	3.89878e+10
28100	9.53908	0.0326295	0.228052	0.0253464	9.71168e-05	24232.7	3.89705e+10
28200	9.58691	0.0323322	0.231824	0.0254542	9.62667e-05	24232.9	3.8956e+10
28300	9.63461	0.0320335	0.235564	0.0255556	9.54116e-05	24232.4	3.89442e+10
28400	9.68218	0.0317338	0.239266	0.0256504	9.4552e-05	24231.2	3.89349e+10
28500	9.72964	0.0314332	0.242923	0.0257386	9.36887e-05	24229.5	3.89276e+10
28600	9.77699	0.0311321	0.24653	0.02582	9.28224e-05	24227.2	3.89224e+10
28700	9.82424	0.0308306	0.25008	0.0258945	9.19538e-05	24224.4	3.89188e+10
28800	9.8714	0.0305291	0.253567	0.0259621	9.10835e-05	24221.2	3.89167e+10
28900	9.91847	0.0302276	0.256986	0.0260228	9.02122e-05	24217.7	3.89159e+10
29000	9.96547	0.0299265	0.26033	0.0260765	8.93406e-05	24213.8	3.89161e+10
29100	10.0124	0.029626	0.263593	0.0261232	8.84693e-05	24209.7	3.89171e+10
29200	10.0593	0.0293262	0.266772	0.0261629	8.75989e-05	24205.3	3.89187e+10
29300	10.1061	0.0290274	0.26986	0.0261956	8.673e-05	24200.8	3.89207e+10
29400	10.1529	0.0287299	0.272852	0.0262214	8.58633e-05	24196.1	3.89229e+10
29500	10.1996	0.0284336	0.275744	0.0262403	8.49992e-05	24191.4	3.89251e+10
29600	10.2463	0.028139	0.278532	0.0262524	8.41384e-05	24186.6	3.8927e+10
29700	10.293	0.027846	0.281211	0.0262577	8.32813e-05	24181.8	3.89286e+10
29800	10.3397	0.027555	0.283778	0.0262563	8.24285e-05	24177	3.89296e+10
29900	10.3864	0.027266	0.286228	0.0262483	8.15804e-05	24172.3	3.89299e+10
30000	10.433	0.0269791	0.288559	0.0262338	8.07375e-05	24167.6	3.89293e+10
