# Supplementary material for: Cross-Code Verification for Improved Thermophysical Properties of Argon, Krypton and Xenon Plasmas
Source: Entropy (Basel). 2026 Jul 22;28(7):830. doi: 10.3390/e28070830 (PMC13409251; doi:10.3390/e28070830)
Supplement: Supplementary file 1 [file entropy-28-00830-s001.zip › Ar_Kr_Xe_Data/Transport Properties/Xenon/Phenomenological/TP_Xe Transport 1 atm.csv]

Th [K]	λₑ [W/(m·K)]	λₕ [W/(m·K)]	λᵣ [W/(m·K)]	λint [W/(m·K)]	μ [Pa·s]	σ [S/m]	HeatExchange[J]
300	3.16792e-24	0.00553981	2.41947e-22	3.77419e-18	2.33277e-05	3.87368e-19	1.13119e-15
400	5.75021e-24	0.00732365	2.42746e-22	5.05587e-14	3.08434e-05	5.05501e-19	5.85545e-16
500	1.06535e-23	0.00901205	2.4305e-22	-4.55196e-16	3.79721e-05	6.93901e-19	3.69226e-16
600	1.92167e-23	0.0105791	2.43177e-22	-4.09822e-16	4.46035e-05	9.6408e-19	2.59015e-16
700	3.17454e-23	0.0120339	2.43361e-22	2.03942e-17	5.07701e-05	1.33807e-18	1.93464e-16
800	4.58662e-23	0.0134008	2.43601e-22	3.1181e-16	5.6572e-05	1.815e-18	1.50774e-16
900	5.82114e-23	0.0146959	2.43954e-22	4.95126e-16	6.20741e-05	2.36597e-18	1.20981e-16
1000	6.7957e-23	0.015929	2.44261e-22	-4.88624e-17	6.73152e-05	2.9806e-18	9.91026e-17
1100	7.52176e-23	0.0171069	2.44502e-22	2.97755e-16	7.23224e-05	3.65829e-18	8.24638e-17
1200	8.20917e-23	0.018239	2.44792e-22	2.9605e-16	7.71348e-05	4.43665e-18	6.9596e-17
1300	1.74745e-22	0.0193325	6.81314e-21	-1.98447e-16	8.17829e-05	1.04115e-17	1.17078e-16
1400	1.04574e-17	0.020393	5.18146e-22	3.49354e-17	8.629e-05	6.80572e-13	5.63795e-12
1500	5.27167e-21	0.0214224	1.9335e-17	6.21059e-16	9.06631e-05	3.66932e-16	2.28405e-15
1600	5.2109e-14	0.0224227	1.92234e-20	3.03522e-15	9.49116e-05	3.78476e-09	1.83763e-08
1700	2.40429e-17	0.0233976	7.25454e-15	-4.14535e-16	9.90509e-05	1.78621e-12	7.01651e-12
1800	3.7323e-14	0.0243503	5.49795e-16	4.06804e-16	0.000103095	2.80272e-09	9.05429e-09
1900	8.99301e-14	0.025284	1.52658e-14	9.8535e-16	0.000107058	6.72127e-09	1.82036e-08
2000	6.44655e-13	0.0262011	9.4067e-14	3.21637e-14	0.000110951	4.68381e-08	1.10457e-07
2100	3.72653e-12	0.0271027	5.00945e-13	-3.35956e-16	0.000114778	2.57841e-07	5.51706e-07
2200	1.83824e-11	0.0279892	2.29101e-12	-1.37179e-16	0.00011854	1.20624e-06	2.38799e-06
2300	7.91961e-11	0.0288613	9.18019e-12	-3.45868e-16	0.000122242	4.9676e-06	9.0986e-06
2400	3.03359e-10	0.0297195	3.27681e-11	1.14773e-16	0.000125883	1.83728e-05	3.09715e-05
2500	1.04577e-09	0.0305642	1.05649e-10	1.69854e-14	0.000129466	6.13719e-05	9.57924e-05
2600	3.27687e-09	0.0313963	3.11312e-10	-2.77022e-14	0.000132996	0.000185964	0.000273427
2700	9.41871e-09	0.0322166	8.46827e-10	2.66101e-14	0.000136476	0.000514734	0.000729395
2800	2.50547e-08	0.0330263	2.14479e-09	8.35216e-14	0.000139909	0.0013162	0.00183319
2900	6.22188e-08	0.0338258	5.09538e-09	2.98169e-13	0.0001433	0.00315315	0.00435598
3000	1.45345e-07	0.0346159	1.14276e-08	8.3375e-13	0.00014665	0.00715688	0.00981049
3100	3.21447e-07	0.0353971	2.433e-08	2.11627e-12	0.000149962	0.0155088	0.0210054
3200	6.76378e-07	0.0361701	4.94154e-08	5.34297e-12	0.000153239	0.0322134	0.0429524
3300	1.3598e-06	0.0369351	9.61566e-08	1.27767e-11	0.000156483	0.0643389	0.0842599
3400	2.62164e-06	0.0376926	1.79945e-07	2.91356e-11	0.000159694	0.123783	0.159353
3500	4.86333e-06	0.0384427	3.24941e-07	6.30715e-11	0.000162875	0.229743	0.291815
3600	8.70691e-06	0.0391859	5.67894e-07	1.31085e-10	0.000166025	0.411913	0.519362
3700	1.50841e-05	0.0399226	9.63136e-07	2.61537e-10	0.000169148	0.714261	0.901183
3800	2.5347e-05	0.040653	1.58891e-06	5.05212e-10	0.000172244	1.19998	1.52768
3900	4.14045e-05	0.0413774	2.55523e-06	9.44667e-10	0.000175315	1.95893	2.53208
4000	6.58732e-05	0.0420957	4.01342e-06	1.71489e-09	0.000178359	3.1146	4.10678
4100	0.000102241	0.0428083	6.1675e-06	3.02869e-09	0.000181379	4.83101	6.5239
4200	0.000155054	0.0435152	9.28739e-06	5.2155e-09	0.000184375	7.32062	10.1599
4300	0.000230022	0.0442168	1.37242e-05	8.77455e-09	0.000187347	10.8361	15.5362
4400	0.000334207	0.0449131	1.99272e-05	1.44426e-08	0.000190296	15.6648	23.3654
4500	0.000476001	0.0456043	2.84636e-05	2.32976e-08	0.000193224	22.1058	34.6143
4600	0.000665295	0.0462905	4.00386e-05	3.68788e-08	0.00019613	30.4606	50.5751
4700	0.000913024	0.0469718	5.55191e-05	5.73618e-08	0.000199015	40.9744	72.9798
4800	0.00123084	0.0476482	7.59577e-05	8.77687e-08	0.000201879	53.8068	104.134
4900	0.00163242	0.04832	0.000102618	1.32249e-07	0.000204723	69.1471	147.017
5000	0.00213088	0.0489876	0.000137004	1.96425e-07	0.000207548	87.0047	205.618
5100	0.00273785	0.0496512	0.000180883	2.87827e-07	0.000210357	107.218	285.264
5200	0.00346453	0.050311	0.000236321	4.16431e-07	0.000213149	129.634	392.935
5300	0.00432062	0.0509673	0.000305707	5.95318e-07	0.000215926	154.103	537.813
5400	0.00531405	0.05162	0.000391782	8.41467e-07	0.000218687	180.508	731.949
5500	0.00645329	0.0522692	0.000497672	1.1767e-06	0.000221434	208.915	990.824
5600	0.00775951	0.0529152	0.000626913	1.62885e-06	0.000224167	240.036	1332.65
5700	0.00922778	0.0535578	0.000783478	2.23302e-06	0.000226885	273.404	1783.79
5800	0.0108766	0.0541971	0.000971807	3.0332e-06	0.000229589	309.535	2374.82
5900	0.0127134	0.0548331	0.00119683	4.08397e-06	0.000232279	348.49	3145.81
6000	0.014743	0.0554656	0.00146463	5.45274e-06	0.000234955	390.221	4151.45
6100	0.0169702	0.0560948	0.00178068	7.22148e-06	0.000237615	434.699	5455.07
6200	0.0194547	0.0567205	0.00215151	9.48979e-06	0.000240261	483.167	7122.51
6300	0.0221785	0.0573423	0.00258458	1.23774e-05	0.00024289	534.666	9261.03
6400	0.0251496	0.0579597	0.00308682	1.60253e-05	0.0002455	588.95	11989.7
6500	0.0283863	0.0585719	0.00366664	2.06064e-05	0.000248088	645.946	15458.3
6600	0.0319107	0.0591782	0.00433349	2.63129e-05	0.000250651	705.587	19853.7
6700	0.0357421	0.0597775	0.00509651	3.33826e-05	0.000253185	767.696	25396.9
6800	0.0399728	0.060369	0.00596574	4.2073e-05	0.000255686	833.563	32293.3
6900	0.044598	0.0609512	0.00695178	5.26995e-05	0.000258148	902.376	40861.5
7000	0.0496143	0.0615223	0.00806561	6.55983e-05	0.000260565	973.405	51487.9
7100	0.0550465	0.0620801	0.00931926	8.11604e-05	0.000262928	1046.5	64611.6
7200	0.0609161	0.0626221	0.0107247	9.98172e-05	0.000265227	1121.48	80742.1
7300	0.0672897	0.0631453	0.0122943	0.000122045	0.000267451	1199.02	100387
7400	0.0742651	0.0636473	0.0140413	0.000148363	0.000269592	1280.35	124033
7500	0.081759	0.0641229	0.0159787	0.000171555	0.00027163	1363.39	152605
7600	0.0897885	0.0645673	0.0181203	0.000215409	0.000273548	1447.99	186976
7700	0.0983661	0.0649751	0.0204795	0.000302143	0.000275326	1534.03	228132
7800	0.107502	0.0653398	0.0230698	0.000305172	0.000276944	1621.37	277185
7900	0.117202	0.0656541	0.025905	0.00032558	0.000278374	1709.89	335387
8000	0.12747	0.06591	0.0289982	0.000539053	0.000279589	1799.49	404125
8100	0.138305	0.0660987	0.0323622	0.00033675	0.000280561	1890.07	484937
8200	0.149703	0.0662111	0.0360097	0.000328598	0.000281259	1981.53	579504
8300	0.161882	0.0662441	0.0399509	0.000648017	0.000281673	2077.05	688326
8400	0.174932	0.0661923	0.0441986	0.000789331	0.000281784	2177.61	812382
8500	0.188587	0.0660393	0.0487602	0.00157601	0.000281538	2279.28	954978
8600	0.202834	0.0657757	0.0536417	0.000949482	0.000280901	2381.99	1.11815e+06
8700	0.21766	0.0653926	0.0588544	0.001164	0.000279845	2485.64	1.30402e+06
8800	0.233048	0.0648818	0.0643969	-0.000584336	0.00027834	2590.17	1.51477e+06
8900	0.248978	0.0642364	0.0702683	0.00147028	0.000276361	2695.48	1.75264e+06
9000	0.26543	0.0634511	0.0764745	0.000209751	0.000273885	2801.49	2.01985e+06
9100	0.282382	0.0625223	0.0830043	0.000377351	0.000270896	2908.14	2.31861e+06
9200	0.29981	0.0614489	0.0898486	0.00175475	0.000267382	3015.34	2.65106e+06
9300	0.317691	0.0602323	0.0969981	0.00220812	0.00026334	3123	3.01915e+06
9400	0.335999	0.0588763	0.104431	0.00209558	0.000258773	3231.04	3.42474e+06
9500	0.35471	0.0573876	0.11214	0.00456091	0.00025369	3339.39	3.86943e+06
9600	0.373798	0.0557757	0.120065	0.00242092	0.00024811	3447.96	4.35446e+06
9700	0.393238	0.054052	0.128204	0.00256931	0.000242061	3556.67	4.88078e+06
9800	0.413003	0.0522307	0.136504	0.00331927	0.000235576	3665.43	5.44879e+06
9900	0.433067	0.0503274	0.144913	0.00292693	0.000228697	3774.14	6.05848e+06
10000	0.453405	0.0483587	0.153389	0.00310495	0.000221469	3882.74	6.70931e+06
10100	0.473993	0.0463417	0.161878	0.00324581	0.000213944	3991.13	7.40026e+06
10200	0.494805	0.0442949	0.170304	0.00339508	0.000206178	4099.22	8.12935e+06
10300	0.515813	0.0422357	0.178594	0.0035576	0.000198231	4206.92	8.89402e+06
10400	0.537001	0.0401797	0.1867	0.00364954	0.000190157	4314.17	9.69162e+06
10500	0.558337	0.0381441	0.1945	0.00379052	0.000182022	4420.84	1.05175e+07
10600	0.579801	0.0361423	0.201925	0.00392774	0.000173878	4526.86	1.13676e+07
10700	0.601372	0.0341865	0.208891	0.0040558	0.000165781	4632.15	1.22366e+07
10800	0.62303	0.0322874	0.215312	0.00417375	0.000157779	4736.61	1.3119e+07
10900	0.644762	0.0304519	0.221155	0.00419269	0.00014991	4840.25	1.40098e+07
11000	0.666534	0.0286904	0.226248	0.00427133	0.000142229	4942.86	1.49006e+07
11100	0.688338	0.0270063	0.230566	0.0043213	0.000134763	5044.44	1.57858e+07
11200	0.710148	0.0254048	0.234005	0.00439169	0.000127548	5144.86	1.66577e+07
11300	0.731954	0.0238873	0.236528	0.0044505	0.000120604	5244.09	1.751e+07
11400	0.753739	0.022455	0.23809	0.00449804	0.000113952	5342.06	1.83362e+07
11500	0.775495	0.0211071	0.238685	0.00450794	0.000107602	5438.75	1.91307e+07
11600	0.797203	0.0198437	0.238692	0.004583	0.000101566	5534.05	1.9887e+07
11700	0.818853	0.0186628	0.236846	0.00450741	9.58515e-05	5627.94	2.06e+07
11800	0.840436	0.0175621	0.234445	0.00448491	9.04575e-05	5720.39	2.12654e+07
11900	0.861936	0.0165397	0.231058	0.00447924	8.53884e-05	5811.31	2.18784e+07
12000	0.88335	0.0155919	0.226769	0.00446462	8.06356e-05	5900.7	2.24368e+07
12100	0.904673	0.0147151	0.221641	0.00444166	7.61924e-05	5988.56	2.29385e+07
12200	0.925898	0.0139057	0.215755	0.00441098	7.20499e-05	6074.86	2.33822e+07
12300	0.947024	0.0131602	0.209197	0.00437326	6.81977e-05	6159.6	2.37674e+07
12400	0.968046	0.0124748	0.202065	0.00432917	6.46243e-05	6242.77	2.40945e+07
12500	0.988964	0.0118457	0.194458	0.0042794	6.13171e-05	6324.39	2.43645e+07
12600	1.00978	0.0112695	0.186479	0.00422464	5.82629e-05	6404.47	2.45789e+07
12700	1.03049	0.0107424	0.178229	0.00416555	5.54482e-05	6483.01	2.47398e+07
12800	1.0511	0.0102612	0.169803	0.00410276	5.28595e-05	6560.05	2.485e+07
12900	1.07161	0.00982256	0.161295	0.00403688	5.04831e-05	6635.61	2.49122e+07
13000	1.09203	0.00942328	0.152787	0.00396856	4.83054e-05	6709.71	2.49296e+07
13100	1.11235	0.00906042	0.144355	0.00389827	4.63134e-05	6782.38	2.49057e+07
13200	1.13259	0.00873115	0.136067	0.00382656	4.44943e-05	6853.65	2.48438e+07
13300	1.15274	0.00843284	0.127977	0.00375389	4.28358e-05	6923.56	2.47473e+07
13400	1.17281	0.00816298	0.120134	0.00368069	4.13261e-05	6992.12	2.46198e+07
13500	1.19281	0.00791927	0.112576	0.00360736	3.99542e-05	7059.37	2.44645e+07
13600	1.21274	0.00769953	0.105331	0.00353425	3.87095e-05	7125.34	2.42846e+07
13700	1.23261	0.00750174	0.0984208	0.00346166	3.75818e-05	7190.04	2.40833e+07
13800	1.25241	0.00732404	0.09186	0.0033899	3.6562e-05	7253.5	2.38635e+07
13900	1.27215	0.00716467	0.0856564	0.00331919	3.56412e-05	7315.74	2.36279e+07
14000	1.29182	0.00702256	0.0797986	0.00325775	3.4814e-05	7376.73	2.33784e+07
14100	1.31144	0.00689601	0.0742911	0.00320207	3.40718e-05	7436.51	2.31178e+07
14200	1.33101	0.0067833	0.0691386	0.00314723	3.34054e-05	7495.08	2.28484e+07
14300	1.35053	0.00668324	0.0643295	0.00309494	3.28088e-05	7552.45	2.25723e+07
14400	1.37001	0.00659359	0.0598782	0.00303097	3.22699e-05	7608.68	2.22924e+07
14500	1.38942	0.00651547	0.0557206	0.00298553	3.17953e-05	7663.61	2.20079e+07
14600	1.4088	0.00644529	0.0519012	0.00292513	3.13654e-05	7717.39	2.17231e+07
14700	1.42812	0.00638338	0.0483766	0.00286689	3.09823e-05	7769.92	2.1438e+07
14800	1.44739	0.00632884	0.0451328	0.00281086	3.06412e-05	7821.17	2.11538e+07
14900	1.46661	0.00628084	0.0421555	0.00275708	3.03378e-05	7871.1	2.08717e+07
15000	1.48577	0.00623858	0.0394308	0.00270558	3.00679e-05	7919.67	2.05926e+07
15100	1.50486	0.00620131	0.0369453	0.00265637	2.98275e-05	7966.83	2.03176e+07
15200	1.52388	0.00616834	0.0346861	0.00260947	2.96132e-05	8012.54	2.00474e+07
15300	1.54284	0.00613903	0.0326411	0.00256486	2.94214e-05	8056.74	1.97828e+07
15400	1.56171	0.00611456	0.0307768	0.00253883	2.92587e-05	8099.42	1.95225e+07
15500	1.58051	0.00609092	0.0291304	0.00249823	2.91034e-05	8140.59	1.92705e+07
15600	1.59923	0.00606915	0.0276664	0.00245989	2.89614e-05	8180.09	1.90259e+07
15700	1.61785	0.00604871	0.0263757	0.00242376	2.883e-05	8217.84	1.87892e+07
15800	1.63636	0.00602907	0.0252502	0.0023898	2.87064e-05	8253.77	1.85608e+07
15900	1.65476	0.00600972	0.0242822	0.00235797	2.85882e-05	8287.78	1.83412e+07
16000	1.673	0.00599281	0.0234349	0.00235096	2.84874e-05	8319.62	1.81288e+07
16100	1.69112	0.00597417	0.0227473	0.00233561	2.83812e-05	8349.47	1.79269e+07
16200	1.70911	0.00595375	0.0222076	0.00231596	2.82694e-05	8377.23	1.77353e+07
16300	1.72696	0.00593089	0.0218125	0.00229041	2.81486e-05	8402.84	1.75546e+07
16400	1.74465	0.00590611	0.0215472	0.00226666	2.80219e-05	8426.16	1.73843e+07
16500	1.76216	0.00587904	0.0214081	0.00224461	2.78874e-05	8447.12	1.72247e+07
16600	1.7795	0.00584935	0.0213916	0.00222416	2.77434e-05	8465.65	1.7076e+07
16700	1.79664	0.0058167	0.0214944	0.0022052	2.75882e-05	8481.71	1.69382e+07
16800	1.81359	0.00578083	0.0217136	0.00218761	2.74203e-05	8495.26	1.68117e+07
16900	1.83033	0.00574149	0.0220464	0.00217127	2.72384e-05	8506.25	1.66965e+07
17000	1.84685	0.00569848	0.0224899	0.00215606	2.70414e-05	8514.67	1.65926e+07
17100	1.86316	0.00565161	0.0230412	0.00214185	2.68284e-05	8520.52	1.65001e+07
17200	1.87924	0.00560078	0.0236976	0.0021285	2.65984e-05	8523.81	1.64189e+07
17300	1.89528	0.0055465	0.0244575	0.00211603	2.63537e-05	8525.34	1.63476e+07
17400	1.91365	0.00549623	0.0253408	0.00210602	2.61281e-05	8534.83	1.62662e+07
17500	1.9318	0.00544157	0.0263228	0.00209651	2.58832e-05	8541.74	1.61965e+07
17600	1.94974	0.00538254	0.0273995	0.00208739	2.56188e-05	8546.13	1.61381e+07
17700	1.96746	0.00531924	0.0285666	0.0020785	2.53353e-05	8548.09	1.60908e+07
17800	1.98497	0.00525178	0.0298191	0.00206972	2.50329e-05	8547.73	1.60543e+07
17900	2.00228	0.00518033	0.0311516	0.00206093	2.47122e-05	8545.16	1.60281e+07
18000	2.01938	0.00510511	0.0325579	0.00205201	2.4374e-05	8540.53	1.60119e+07
18100	2.0363	0.00502636	0.0340313	0.00204285	2.40192e-05	8533.98	1.60053e+07
18200	2.05304	0.00494437	0.0355642	0.00203335	2.36489e-05	8525.7	1.60075e+07
18300	2.06961	0.00485944	0.0371485	0.00202342	2.32643e-05	8515.85	1.60182e+07
18400	2.08602	0.0047719	0.0387756	0.00201298	2.28668e-05	8504.63	1.60366e+07
18500	2.10231	0.00468209	0.040436	0.00200196	2.24579e-05	8492.21	1.60621e+07
18600	2.11847	0.00459037	0.0421199	0.0019903	2.2039e-05	8478.81	1.60941e+07
18700	2.13454	0.00449711	0.0438168	0.00197796	2.16117e-05	8464.6	1.61318e+07
18800	2.15052	0.00440266	0.0455161	0.0019649	2.11777e-05	8449.79	1.61744e+07
18900	2.16644	0.00430739	0.0472066	0.00195109	2.07384e-05	8434.57	1.62213e+07
19000	2.18232	0.00421163	0.048877	0.00193652	2.02956e-05	8419.12	1.62717e+07
19100	2.19818	0.00411573	0.050516	0.00192118	1.98506e-05	8403.61	1.63247e+07
19200	2.21404	0.00402001	0.0521124	0.00190508	1.94049e-05	8388.21	1.63797e+07
19300	2.22992	0.00392477	0.0536549	0.00188823	1.89601e-05	8373.08	1.64358e+07
19400	2.24583	0.00383028	0.0551328	0.00187065	1.85174e-05	8358.36	1.64923e+07
19500	2.26179	0.00373725	0.0565358	0.00185244	1.80795e-05	8344.19	1.65484e+07
19600	2.27783	0.00364555	0.0578541	0.00183358	1.76465e-05	8330.68	1.66035e+07
19700	2.29396	0.00355538	0.0590785	0.0018141	1.72193e-05	8317.94	1.66569e+07
19800	2.31018	0.0034669	0.060201	0.00179403	1.67987e-05	8306.07	1.6708e+07
19900	2.32653	0.00338029	0.061214	0.00177344	1.63857e-05	8295.14	1.67561e+07
20000	2.343	0.00329568	0.0621112	0.00175236	1.5981e-05	8285.23	1.68007e+07
20100	2.35962	0.00321321	0.0628873	0.00173086	1.55853e-05	8276.4	1.68413e+07
20200	2.37638	0.00313297	0.0635382	0.00170897	1.5199e-05	8268.68	1.68774e+07
20300	2.39331	0.00305503	0.0640608	0.00168677	1.48228e-05	8262.12	1.69087e+07
20400	2.4104	0.00297947	0.0644534	0.00166429	1.44569e-05	8256.73	1.69347e+07
20500	2.42766	0.00290632	0.0647151	0.00164159	1.41017e-05	8252.54	1.69553e+07
20600	2.4451	0.00283561	0.0648466	0.00161874	1.37574e-05	8249.56	1.69701e+07
20700	2.46273	0.00276737	0.0648492	0.00159577	1.34242e-05	8247.77	1.69789e+07
20800	2.48054	0.00270159	0.0647257	0.00157275	1.31021e-05	8247.18	1.69817e+07
20900	2.49853	0.00263826	0.0644796	0.00154972	1.27912e-05	8247.77	1.69783e+07
21000	2.51672	0.00257737	0.0641153	0.00152673	1.24916e-05	8249.51	1.69687e+07
21100	2.53509	0.00251889	0.0636381	0.00150382	1.2203e-05	8252.4	1.69529e+07
21200	2.55365	0.00246277	0.063054	0.00148104	1.19254e-05	8256.39	1.69309e+07
21300	2.57239	0.00240899	0.0623695	0.00145844	1.16588e-05	8261.45	1.69028e+07
21400	2.59132	0.00235749	0.0615916	0.00143604	1.14028e-05	8267.55	1.68688e+07
21500	2.61042	0.00230821	0.0607278	0.00141389	1.11574e-05	8274.64	1.68289e+07
21600	2.62971	0.0022611	0.0597857	0.00139202	1.09223e-05	8282.7	1.67835e+07
21700	2.64916	0.00221611	0.0587731	0.00137046	1.06972e-05	8291.66	1.67326e+07
21800	2.66878	0.00217315	0.057698	0.00134924	1.04819e-05	8301.49	1.66765e+07
21900	2.68857	0.00213218	0.0565684	0.00132839	1.02761e-05	8312.14	1.66154e+07
22000	2.70589	0.00208554	0.0552073	0.00130148	1.00426e-05	8314.76	1.63819e+07
22100	2.7286	0.00205589	0.0541765	0.00128788	9.8918e-06	8335.71	1.64794e+07
22200	2.74884	0.00202044	0.0529293	0.00126825	9.71276e-06	8348.54	1.6405e+07
22300	2.76921	0.0019867	0.0516576	0.00124908	9.54201e-06	8361.99	1.63268e+07
22400	2.79007	0.00195461	0.0503688	0.00123038	9.37939e-06	8376.48	1.62446e+07
22500	2.81187	0.00192412	0.04907	0.00121221	9.22469e-06	8392.55	1.61583e+07
22600	2.8338	0.00189513	0.0477662	0.0011945	9.07732e-06	8409.1	1.6069e+07
22700	2.85585	0.00186755	0.0464633	0.00117728	8.93696e-06	8426.07	1.59771e+07
22800	2.87803	0.00184133	0.0451664	0.00116055	8.80332e-06	8443.43	1.58829e+07
22900	2.90033	0.00181639	0.0438805	0.00114431	8.67607e-06	8461.13	1.57865e+07
23000	2.92273	0.00179267	0.0426101	0.00112856	8.55494e-06	8479.12	1.56882e+07
23100	2.94523	0.00177012	0.041359	0.0011133	8.4396e-06	8497.36	1.55884e+07
23200	2.96783	0.00174866	0.0401311	0.00109854	8.32978e-06	8515.81	1.54873e+07
23300	2.99052	0.00172898	0.0389295	0.00108451	8.22843e-06	8534.42	1.53851e+07
23400	3.01329	0.00171031	0.0377572	0.00107098	8.13214e-06	8553.16	1.5282e+07
23500	3.03612	0.00169256	0.0366167	0.00105794	8.04056e-06	8571.98	1.51783e+07
23600	3.05903	0.00167567	0.0355101	0.00104537	7.9534e-06	8590.85	1.50742e+07
23700	3.08199	0.00165959	0.0344394	0.00103328	7.87039e-06	8609.72	1.49699e+07
23800	3.105	0.00164426	0.0334061	0.00102165	7.79127e-06	8628.55	1.48656e+07
23900	3.12805	0.00162962	0.0324116	0.00101048	7.71577e-06	8647.32	1.47614e+07
24000	3.15114	0.00161563	0.0314569	0.000999736	7.64364e-06	8665.97	1.46576e+07
24100	3.17426	0.00160226	0.0305464	0.000989527	7.57482e-06	8684.48	1.45544e+07
24200	3.1974	0.00158939	0.0296736	0.000979623	7.50867e-06	8702.81	1.44518e+07
24300	3.22056	0.00157702	0.0288425	0.000970116	7.44517e-06	8720.92	1.435e+07
24400	3.24371	0.00156509	0.0280534	0.000960993	7.38408e-06	8738.79	1.42493e+07
24500	3.26687	0.00155356	0.0273063	0.000952238	7.32518e-06	8756.38	1.41496e+07
24600	3.29002	0.00154238	0.0266013	0.000943835	7.26826e-06	8773.66	1.40511e+07
24700	3.31316	0.00153152	0.0259381	0.000935767	7.21312e-06	8790.6	1.3954e+07
24800	3.33627	0.00152102	0.0253184	0.00092805	7.15992e-06	8807.18	1.38582e+07
24900	3.35936	0.00151083	0.0247416	0.000920662	7.10844e-06	8823.36	1.3764e+07
25000	3.38241	0.00150086	0.0242059	0.000913568	7.05825e-06	8839.13	1.36714e+07
25100	3.40542	0.00149107	0.0237107	0.000906749	7.00917e-06	8854.45	1.35805e+07
25200	3.42838	0.00148143	0.0232555	0.000900189	6.96104e-06	8869.32	1.34914e+07
25300	3.45129	0.0014719	0.0228393	0.00089387	6.9137e-06	8883.7	1.3404e+07
25400	3.47414	0.00146272	0.0224933	0.000888565	6.8685e-06	8897.58	1.33184e+07
25500	3.49693	0.00145332	0.0221519	0.000882639	6.82223e-06	8910.95	1.32348e+07
25600	3.51965	0.00144395	0.021847	0.000876905	6.77633e-06	8923.79	1.31532e+07
25700	3.5423	0.00143459	0.0215777	0.000871347	6.73069e-06	8936.09	1.30735e+07
25800	3.56487	0.00142521	0.021343	0.000865949	6.68518e-06	8947.84	1.29957e+07
25900	3.58736	0.00141579	0.0211418	0.000860694	6.63969e-06	8959.04	1.292e+07
26000	3.60977	0.00140632	0.0209728	0.000855566	6.59414e-06	8969.67	1.28463e+07
26100	3.63209	0.00139678	0.0208348	0.000850551	6.54844e-06	8979.74	1.27746e+07
26200	3.65444	0.00138721	0.0207273	0.000845672	6.50276e-06	8989.56	1.27043e+07
26300	3.6788	0.00137857	0.0206584	0.000841582	6.46156e-06	9004.61	1.26264e+07
26400	3.70307	0.00136975	0.0206154	0.000837528	6.41973e-06	9018.97	1.25508e+07
26500	3.72724	0.00136076	0.0205971	0.000833497	6.37721e-06	9032.64	1.24776e+07
26600	3.7513	0.00135158	0.0206019	0.000829476	6.33397e-06	9045.63	1.24066e+07
26700	3.77527	0.0013422	0.0206285	0.000825452	6.28996e-06	9057.94	1.23379e+07
26800	3.79913	0.00133263	0.0206753	0.000821415	6.24515e-06	9069.58	1.22714e+07
26900	3.82288	0.00132286	0.0207409	0.000817353	6.19953e-06	9080.56	1.2207e+07
27000	3.84654	0.00131289	0.0208235	0.000813257	6.15309e-06	9090.89	1.21448e+07
27100	3.87009	0.00130273	0.0209216	0.000809118	6.10583e-06	9100.59	1.20845e+07
27200	3.89354	0.00129237	0.0210336	0.000804929	6.05775e-06	9109.68	1.20263e+07
27300	3.91689	0.00128182	0.0211578	0.000800683	6.00889e-06	9118.18	1.19699e+07
27400	3.94014	0.0012711	0.0212924	0.000796373	5.95925e-06	9126.11	1.19153e+07
27500	3.96041	0.00125711	0.0214114	0.000789332	5.8946e-06	9125.56	1.17509e+07
27600	3.98639	0.00124916	0.0215863	0.000787548	5.85779e-06	9140.37	1.18113e+07
27700	4.00938	0.00123795	0.0217422	0.000783025	5.80605e-06	9146.75	1.17617e+07
27800	4.03229	0.00122662	0.0219016	0.000778425	5.75371e-06	9152.67	1.17136e+07
27900	4.05513	0.00121516	0.0220631	0.000773748	5.70082e-06	9158.17	1.16669e+07
28000	4.07791	0.00120359	0.0222248	0.000768993	5.64744e-06	9163.26	1.16214e+07
28100	4.10062	0.00119194	0.0223853	0.00076416	5.59363e-06	9168	1.15771e+07
28200	4.12328	0.00118022	0.0225463	0.000759308	5.53957e-06	9172.41	1.1534e+07
28300	4.14589	0.00116843	0.0226992	0.000754324	5.4851e-06	9176.52	1.14918e+07
28400	4.16847	0.00115659	0.0228462	0.00074927	5.43042e-06	9180.37	1.14506e+07
28500	4.19101	0.00114473	0.0229859	0.00074415	5.37558e-06	9183.99	1.14102e+07
28600	4.21352	0.00113285	0.023117	0.000738968	5.32068e-06	9187.42	1.13705e+07
28700	4.23602	0.00112098	0.0232381	0.000733729	5.26577e-06	9190.68	1.13315e+07
28800	4.2585	0.00110914	0.0233482	0.000728438	5.21094e-06	9193.82	1.1293e+07
28900	4.28098	0.00109733	0.0234462	0.0007231	5.15625e-06	9196.86	1.12549e+07
29000	4.30347	0.00108559	0.0235313	0.000717725	5.1018e-06	9199.84	1.12173e+07
29100	4.32597	0.00107423	0.0236136	0.000712511	5.04907e-06	9202.78	1.118e+07
29200	4.34849	0.00106295	0.0236815	0.000707274	4.99669e-06	9205.71	1.11429e+07
29300	4.37104	0.00105178	0.0237343	0.000702019	4.94472e-06	9208.65	1.11059e+07
29400	4.39361	0.0010407	0.0237714	0.000696753	4.89321e-06	9211.65	1.1069e+07
29500	4.41623	0.00102975	0.0237924	0.000691482	4.84222e-06	9214.71	1.10322e+07
29600	4.43889	0.00101893	0.023797	0.000686212	4.79179e-06	9217.85	1.09953e+07
29700	4.46161	0.00100824	0.023785	0.00068095	4.74198e-06	9221.11	1.09583e+07
29800	4.48438	0.000997704	0.0237562	0.000675701	4.69282e-06	9224.5	1.09212e+07
29900	4.50721	0.000987325	0.0237106	0.000670472	4.64436e-06	9228.04	1.08839e+07
30000	4.53011	0.000977111	0.0236484	0.000665268	4.59664e-06	9231.73	1.08464e+07
