# Supplementary material for: Cross-Code Verification for Improved Thermophysical Properties of Argon, Krypton and Xenon Plasmas
Source: Entropy (Basel). 2026 Jul 22;28(7):830. doi: 10.3390/e28070830 (PMC13409251; doi:10.3390/e28070830)
Supplement: Supplementary file 1 [file entropy-28-00830-s001.zip › Ar_Kr_Xe_Data/Transport Properties/Xenon/Phenomenological/TP_Xe Transport 2 atm.csv]

Th [K]	λₑ [W/(m·K)]	λₕ [W/(m·K)]	λᵣ [W/(m·K)]	λint [W/(m·K)]	μ [Pa·s]	σ [S/m]	HeatExchange[J]
300	1.55203e-24	0.00553981	1.20973e-22	3.77419e-18	2.33277e-05	1.8978e-19	2.21678e-15
400	2.84718e-24	0.00732365	1.21373e-22	5.05587e-14	3.08434e-05	2.50295e-19	1.15971e-15
500	5.2991e-24	0.00901205	1.21525e-22	-4.55196e-16	3.79721e-05	3.45148e-19	7.34615e-16
600	9.58045e-24	0.0105791	1.21588e-22	-4.09822e-16	4.46035e-05	4.80641e-19	5.16526e-16
700	1.58464e-23	0.0120339	1.2168e-22	2.03942e-17	5.07701e-05	6.67926e-19	3.86288e-16
800	2.29113e-23	0.0134008	1.21801e-22	3.1181e-16	5.6572e-05	9.06636e-19	3.01261e-16
900	2.90897e-23	0.0146959	1.21977e-22	4.95126e-16	6.20741e-05	1.18233e-18	2.41828e-16
1000	3.39677e-23	0.015929	1.2213e-22	-4.88624e-17	6.73152e-05	1.48983e-18	1.98142e-16
1100	3.76019e-23	0.0171069	1.22251e-22	2.97755e-16	7.23224e-05	1.82881e-18	1.64897e-16
1200	4.12244e-23	0.018239	1.22611e-22	2.9605e-16	7.71348e-05	2.22797e-18	1.39797e-16
1300	8.81603e-23	0.0193325	6.57168e-21	-1.98447e-16	8.17829e-05	5.25267e-18	2.36267e-16
1400	1.03003e-17	0.020393	2.61171e-22	-9.08321e-17	8.629e-05	6.7035e-13	2.22131e-11
1500	2.6701e-21	0.0214224	9.98616e-18	3.67491e-17	9.06631e-05	1.85851e-16	4.62748e-15
1600	5.14528e-14	0.0224227	9.7327e-21	3.03522e-15	9.49116e-05	3.7371e-09	7.25798e-08
1700	1.21756e-17	0.0233976	6.65447e-15	-6.03662e-17	9.90509e-05	9.04554e-13	1.42129e-11
1800	3.63292e-14	0.0243503	2.82417e-16	4.06804e-16	0.000103095	2.7281e-09	3.52529e-08
1900	6.02167e-14	0.025284	1.13992e-14	-1.22511e-15	0.000107058	4.50052e-09	4.87562e-08
2000	4.55842e-13	0.0262011	6.65152e-14	-7.06944e-15	0.000110951	3.31197e-08	3.12422e-07
2100	2.63505e-12	0.0271027	3.54222e-13	-3.1913e-14	0.000114778	1.82321e-07	1.56046e-06
2200	1.29984e-11	0.0279892	1.61999e-12	1.8968e-16	0.00011854	8.52944e-07	6.75427e-06
2300	5.60001e-11	0.0288613	6.49138e-12	-3.58723e-16	0.000122242	3.51262e-06	2.57347e-05
2400	2.14507e-10	0.0297195	2.31705e-11	5.40063e-17	0.000125883	1.29916e-05	8.76008e-05
2500	7.39473e-10	0.0305642	7.47049e-11	1.54648e-14	0.000129466	4.33966e-05	0.000270942
2600	2.31711e-09	0.0313963	2.20131e-10	-2.8652e-14	0.000132996	0.000131497	0.00077337
2700	6.66007e-09	0.0322166	5.98799e-10	2.33854e-14	0.000136476	0.000363974	0.00206305
2800	1.77165e-08	0.0330263	1.5166e-09	7.34855e-14	0.000139909	0.0009307	0.00518506
2900	4.39961e-08	0.0338258	3.60302e-09	2.69278e-13	0.0001433	0.00222965	0.0123206
3000	1.02778e-07	0.0346159	8.08065e-09	7.56224e-13	0.00014665	0.00506082	0.0277483
3100	2.2731e-07	0.0353971	1.72043e-08	1.92102e-12	0.000149962	0.0109669	0.0594119
3200	4.78318e-07	0.0361701	3.4943e-08	4.87872e-12	0.000153239	0.0227803	0.121486
3300	9.61682e-07	0.0369351	6.79957e-08	1.17291e-11	0.000156483	0.0455017	0.238312
3400	1.85427e-06	0.0376926	1.27247e-07	2.68815e-11	0.000159694	0.0875519	0.450676
3500	3.44034e-06	0.0384427	2.29784e-07	5.84285e-11	0.000162875	0.16253	0.825231
3600	6.16077e-06	0.0391859	4.01599e-07	1.21896e-10	0.000166025	0.291502	1.46853
3700	1.06769e-05	0.0399226	6.81121e-07	2.44006e-10	0.000169148	0.505741	2.54763
3800	1.79512e-05	0.040653	1.12369e-06	4.72878e-10	0.000172244	0.850434	4.31734
3900	2.93459e-05	0.0413774	1.80715e-06	8.86866e-10	0.000175315	1.3902	7.15261
4000	4.67356e-05	0.0420957	2.83856e-06	1.6145e-09	0.000178359	2.21466	11.5939
4100	7.26415e-05	0.0428083	4.36228e-06	2.85896e-09	0.000181379	3.44516	18.4019
4200	0.000110359	0.0435152	6.56933e-06	4.93555e-09	0.000184375	5.24058	28.6279
4300	0.000164112	0.0442168	9.70824e-06	8.32342e-09	0.000187347	7.79952	43.7129
4400	0.000239151	0.0449131	1.40972e-05	1.37312e-08	0.000190296	11.3535	65.6225
4500	0.000341942	0.0456043	2.01376e-05	2.2198e-08	0.000193224	16.1686	96.9842
4600	0.000480058	0.0462905	2.83293e-05	3.52113e-08	0.00019613	22.5158	141.311
4700	0.000662241	0.0469718	3.92863e-05	5.48774e-08	0.000199015	30.654	203.239
4800	0.000899093	0.0476483	5.37547e-05	8.41288e-08	0.000201879	40.8898	288.685
4900	0.00120122	0.0483201	7.26307e-05	1.27e-07	0.000204723	53.3576	405.598
5000	0.00158016	0.0489877	9.69801e-05	1.88965e-07	0.000207549	68.1249	564.29
5100	0.0020477	0.0496514	0.000128058	2.77377e-07	0.000210358	85.1589	778.166
5200	0.0026154	0.0503113	0.000167331	4.01988e-07	0.00021315	104.345	1064.62
5300	0.00329414	0.0509676	0.000216495	5.75613e-07	0.000215927	125.52	1446.18
5400	0.00410056	0.0516205	0.0002775	8.14918e-07	0.000218689	148.979	1949.86
5500	0.00504118	0.0522699	0.000352567	1.14137e-06	0.000221437	174.341	2612.96
5600	0.00612959	0.0529161	0.000444214	1.58236e-06	0.000224171	201.826	3479.95
5700	0.00737488	0.0535591	0.00055527	2.17257e-06	0.000226891	231.466	4607.91
5800	0.0087814	0.0541989	0.000688901	2.95548e-06	0.000229598	263.18	6070.19
5900	0.0103606	0.0548356	0.000848623	3.98523e-06	0.000232291	297.254	7955.11
6000	0.0121371	0.0554692	0.00103832	5.32863e-06	0.000234971	334.385	10363.7
6100	0.014113	0.0560998	0.00126349	7.06786e-06	0.000237637	374.258	13457.2
6200	0.0162822	0.0567274	0.00152716	9.30186e-06	0.000240291	416.635	17386.6
6300	0.0186578	0.0573518	0.00183497	1.21507e-05	0.000242931	461.644	22371.5
6400	0.0212497	0.0579727	0.00219246	1.57579e-05	0.000245556	509.296	28673.9
6500	0.0241045	0.0585896	0.00260559	2.0294e-05	0.000248164	560.416	36567.9
6600	0.0272378	0.0592023	0.00308076	2.59601e-05	0.000250754	614.9	46417.3
6700	0.0306433	0.0598102	0.00362482	3.29913e-05	0.000253323	672.129	58701.7
6800	0.0343378	0.0604127	0.00424485	4.16607e-05	0.00025587	732.017	73961.1
6900	0.038343	0.0610092	0.00494902	5.22832e-05	0.000258392	794.521	92858
7000	0.0427576	0.061599	0.00574524	6.52189e-05	0.000260885	861.066	115937
7100	0.0475674	0.062181	0.0066419	8.08757e-05	0.000263346	930.734	144117
7200	0.0527721	0.0627539	0.00764834	9.6366e-05	0.000265768	1002.92	178495
7300	0.0583945	0.0633161	0.0087737	0.000122179	0.000268147	1077.48	220262
7400	0.0644576	0.0638656	0.0100275	0.000168835	0.000270474	1154.26	270796
7500	0.0709858	0.0644002	0.0114201	0.000180157	0.000272741	1233.14	331709
7600	0.0780008	0.0649172	0.0129615	0.000199721	0.000274937	1313.98	404829
7700	0.0855232	0.0654137	0.0146621	0.00027227	0.000277052	1396.63	492240
7800	0.0936437	0.0658866	0.0165329	0.000272618	0.000279075	1482.17	595745
7900	0.102581	0.0663345	0.0185842	0.000573501	0.000281	1573.71	715929
8000	0.112125	0.0667504	0.020827	0.000353505	0.000282803	1667.21	857239
8100	0.122292	0.0671295	0.023272	4.66616e-05	0.000284464	1762.54	1.02272e+06
8200	0.133094	0.067466	0.0259292	0.000571641	0.000285966	1859.59	1.21576e+06
8300	0.144542	0.0677538	0.0288097	0.000652748	0.000287285	1958.26	1.44003e+06
8400	0.156643	0.0679864	0.0319228	0.00139812	0.000288399	2058.45	1.69958e+06
8500	0.1694	0.0681565	0.0352766	0.000865051	0.000289284	2160.06	1.99876e+06
8600	0.182812	0.0682564	0.0388827	0.0010675	0.000289913	2263.02	2.34222e+06
8700	0.196879	0.0682782	0.0427462	-0.000510945	0.00029026	2367.24	2.73496e+06
8800	0.211592	0.0682136	0.0468724	0.00138438	0.000290296	2472.65	3.18222e+06
8900	0.226944	0.0680546	0.0512722	-0.000440402	0.000289994	2579.17	3.68951e+06
9000	0.242923	0.0677931	0.0559434	0.00255098	0.000289328	2686.74	4.26252e+06
9100	0.259514	0.0674217	0.0608905	0.00171557	0.00028827	2795.3	4.9071e+06
9200	0.276701	0.0669335	0.0661153	0.00218479	0.000286798	2904.76	5.62916e+06
9300	0.294466	0.0663227	0.0716135	0.00210412	0.000284889	3015.06	6.43461e+06
9400	0.312789	0.065585	0.0773894	0.00463044	0.000282526	3126.14	7.32934e+06
9500	0.331647	0.0647173	0.0834173	0.00249707	0.000279696	3237.92	8.31894e+06
9600	0.35102	0.0637185	0.0897068	0.00267877	0.000276388	3350.33	9.4088e+06
9700	0.370881	0.0625897	0.0962349	0.00351283	0.000272601	3463.3	1.06036e+07
9800	0.391206	0.0613339	0.102982	0.00313818	0.000268336	3576.76	1.19076e+07
9900	0.411972	0.059956	0.110006	-0.0118418	0.000263601	3690.64	1.33245e+07
10000	0.433152	0.058463	0.117072	0.00353814	0.000258411	3804.87	1.48573e+07
10100	0.454718	0.0568648	0.124355	0.00375024	0.000252789	3919.36	1.65071e+07
10200	0.476642	0.0551728	0.131749	0.00398496	0.000246763	4034.02	1.82742e+07
10300	0.498906	0.0533987	0.139237	0.00414152	0.000240363	4148.81	2.0159e+07
10400	0.522063	0.051579	0.146745	0.00436776	0.000233704	4268.09	2.21294e+07
10500	0.545727	0.0497131	0.154243	0.00458905	0.000226777	4388.78	2.41973e+07
10600	0.56968	0.0478084	0.161677	0.00480448	0.000219607	4509.31	2.63658e+07
10700	0.593899	0.0458784	0.169327	0.00186449	0.000212235	4629.6	2.86295e+07
10800	0.618348	0.0439381	0.176181	0.00507623	0.000204712	4749.52	3.09791e+07
10900	0.642995	0.0420016	0.183105	0.00521816	0.00019709	4868.94	3.34039e+07
11000	0.66781	0.0400821	0.189715	0.00538963	0.000189419	4987.72	3.58917e+07
11100	0.692767	0.0381905	0.195958	0.00554967	0.000181743	5105.79	3.84306e+07
11200	0.71785	0.036336	0.202067	0.00585136	0.0001741	5223.1	4.10088e+07
11300	0.743021	0.0345291	0.20715	0.00572027	0.000166539	5339.47	4.36087e+07
11400	0.76825	0.0327781	0.211925	0.00582371	0.0001591	5454.79	4.62134e+07
11500	0.793514	0.0310889	0.216075	0.00592872	0.000151816	5568.97	4.88067e+07
11600	0.818792	0.0294663	0.219555	0.00602003	0.000144716	5681.91	5.13724e+07
11700	0.844061	0.0279139	0.222319	0.00609762	0.000137827	5793.54	5.38937e+07
11800	0.869297	0.0264344	0.224327	0.00616141	0.000131169	5903.75	5.6354e+07
11900	0.894481	0.0250293	0.225549	0.00621176	0.000124761	6012.47	5.87375e+07
12000	0.919593	0.0236991	0.225967	0.00624868	0.000118616	6119.63	6.1029e+07
12100	0.944614	0.0224437	0.225571	0.00627259	0.000112744	6225.14	6.3215e+07
12200	0.969549	0.0212596	0.224442	0.00621552	0.00010714	6329.07	6.52897e+07
12300	0.994362	0.0201481	0.222519	0.00615313	0.000101817	6431.24	6.72358e+07
12400	1.01906	0.0191052	0.219884	0.00603946	9.67694e-05	6531.7	6.90497e+07
12500	1.04357	0.0181344	0.216393	0.00601671	9.20216e-05	6630.12	7.07078e+07
12600	1.06793	0.0172294	0.212217	0.00598406	8.75509e-05	6726.66	7.22154e+07
12700	1.09213	0.0163871	0.207409	0.00594246	8.33515e-05	6821.29	7.35693e+07
12800	1.11615	0.0156049	0.202033	0.00589264	7.94159e-05	6914.01	7.47678e+07
12900	1.14	0.0148795	0.196158	0.00583534	7.57356e-05	7004.79	7.58112e+07
13000	1.16367	0.014208	0.189855	0.00577132	7.23011e-05	7093.64	7.67012e+07
13100	1.18715	0.0135873	0.1832	0.00570133	6.91021e-05	7180.57	7.74411e+07
13200	1.21046	0.0130144	0.176266	0.0056261	6.61279e-05	7265.58	7.80355e+07
13300	1.23359	0.0124863	0.169128	0.00554634	6.33673e-05	7348.69	7.849e+07
13400	1.25653	0.0120002	0.161856	0.00546275	6.08093e-05	7429.93	7.88112e+07
13500	1.2793	0.0115534	0.154516	0.00537598	5.84426e-05	7509.32	7.90064e+07
13600	1.3019	0.0111431	0.147171	0.00528666	5.62561e-05	7586.89	7.90834e+07
13700	1.32432	0.0107667	0.139875	0.00519537	5.4239e-05	7662.67	7.90504e+07
13800	1.34658	0.010422	0.132679	0.00510267	5.23805e-05	7736.69	7.89157e+07
13900	1.36868	0.0101066	0.125627	0.00500907	5.06706e-05	7808.99	7.86878e+07
14000	1.39062	0.00981833	0.118755	0.00491504	4.90991e-05	7879.6	7.83752e+07
14100	1.41295	0.00955818	0.112095	0.00482123	4.76698e-05	7951.16	7.7958e+07
14200	1.43652	0.00932878	0.105671	0.00472842	4.63931e-05	8027.82	7.7402e+07
14300	1.46005	0.00912084	0.0995027	0.00463643	4.52284e-05	8103.28	7.67845e+07
14400	1.48354	0.00893432	0.0935662	0.00456702	4.41763e-05	8177.44	7.6108e+07
14500	1.50695	0.00876993	0.0878229	0.00454746	4.32413e-05	8250.18	7.53727e+07
14600	1.53037	0.00861876	0.0824505	0.00448263	4.23763e-05	8321.95	7.46098e+07
14700	1.55375	0.00848479	0.077331	0.00444033	4.16033e-05	8392.41	7.38086e+07
14800	1.57714	0.00836095	0.0725839	0.00435221	4.08846e-05	8461.94	7.29932e+07
14900	1.60051	0.00824996	0.0681214	0.0042664	4.02352e-05	8530.26	7.21567e+07
15000	1.62384	0.00815067	0.0639382	0.00418307	3.96493e-05	8597.38	7.13045e+07
15100	1.64716	0.00806204	0.0600275	0.00410238	3.91216e-05	8663.27	7.04412e+07
15200	1.67044	0.00798306	0.0563816	0.00402442	3.86469e-05	8727.9	6.95712e+07
15300	1.6937	0.0079128	0.0529917	0.00394929	3.82205e-05	8791.24	6.86985e+07
15400	1.71691	0.00785036	0.0498487	0.00387708	3.78379e-05	8853.25	6.78268e+07
15500	1.7401	0.00779492	0.0469429	0.00380784	3.74946e-05	8913.9	6.69595e+07
15600	1.76324	0.00774568	0.0442647	0.00374163	3.71868e-05	8973.14	6.60996e+07
15700	1.78633	0.00770188	0.0418044	0.00367847	3.69105e-05	9030.91	6.52499e+07
15800	1.80939	0.00766313	0.0395559	0.00361841	3.66634e-05	9087.35	6.44111e+07
15900	1.8324	0.00762855	0.0375081	0.00356145	3.64412e-05	9142.29	6.35866e+07
16000	1.85534	0.00759746	0.0356518	0.00350757	3.62405e-05	9195.63	6.27788e+07
16100	1.87822	0.00756921	0.0339786	0.00345676	3.60581e-05	9247.31	6.19897e+07
16200	1.90103	0.00754323	0.0324809	0.00340899	3.5891e-05	9297.24	6.12209e+07
16300	1.92374	0.00751893	0.0311513	0.00336422	3.57363e-05	9345.37	6.04741e+07
16400	1.94637	0.00749576	0.0299832	0.0033224	3.55912e-05	9391.6	5.97506e+07
16500	1.96889	0.0074732	0.0289703	0.00328348	3.5453e-05	9435.86	5.90518e+07
16600	1.9913	0.00745072	0.0281069	0.00324737	3.53193e-05	9478.06	5.83789e+07
16700	2.01359	0.00742784	0.0273878	0.00321401	3.51875e-05	9518.13	5.77328e+07
16800	2.03574	0.00740408	0.0268081	0.00318331	3.50553e-05	9555.97	5.71147e+07
16900	2.05773	0.00737988	0.0263568	0.00316099	3.49252e-05	9591.44	5.65236e+07
17000	2.07956	0.00735425	0.0260349	0.00314294	3.47921e-05	9624.5	5.59615e+07
17100	2.10123	0.0073254	0.0258492	0.00312015	3.46464e-05	9655.19	5.54318e+07
17200	2.12273	0.00729382	0.0257888	0.00309845	3.44909e-05	9683.37	5.49335e+07
17300	2.14402	0.0072607	0.0258418	0.00308686	3.43322e-05	9708.84	5.44639e+07
17400	2.16511	0.00722451	0.0260132	0.00307757	3.41621e-05	9731.65	5.40259e+07
17500	2.186	0.00718328	0.0263091	0.00306105	3.39699e-05	9751.91	5.36231e+07
17600	2.20668	0.0071383	0.0267175	0.00304617	3.37627e-05	9769.43	5.32527e+07
17700	2.2271	0.00709128	0.027228	0.0030431	3.35498e-05	9784.04	5.29114e+07
17800	2.24731	0.00703816	0.0278545	0.00303061	3.33089e-05	9796.07	5.26063e+07
17900	2.26728	0.00698076	0.0285851	0.00301926	3.30499e-05	9805.34	5.23337e+07
18000	2.287	0.006919	0.0294167	0.00300886	3.27722e-05	9811.88	5.20934e+07
18100	2.30647	0.00685282	0.0303461	0.00299924	3.24754e-05	9815.73	5.18853e+07
18200	2.32568	0.00678224	0.0313695	0.00299022	3.21593e-05	9816.94	5.17088e+07
18300	2.34465	0.00670728	0.0324832	0.00298162	3.18238e-05	9815.58	5.15635e+07
18400	2.36336	0.00662805	0.0336826	0.00297327	3.14692e-05	9811.74	5.14487e+07
18500	2.38185	0.0065451	0.0349678	0.00296511	3.10975e-05	9805.81	5.13615e+07
18600	2.40023	0.00645974	0.0363476	0.00295727	3.07141e-05	9798.75	5.12949e+07
18700	2.41839	0.00637075	0.0377999	0.00294927	3.0314e-05	9789.71	5.12553e+07
18800	2.43635	0.00627836	0.0393185	0.00294096	2.98978e-05	9778.81	5.12412e+07
18900	2.4541	0.00618284	0.0408967	0.00293222	2.94666e-05	9766.22	5.12515e+07
19000	2.47168	0.00608446	0.0425273	0.00292293	2.90216e-05	9752.09	5.12849e+07
19100	2.48908	0.00598353	0.0442024	0.00291297	2.85639e-05	9736.6	5.13398e+07
19200	2.50632	0.00588037	0.0459138	0.00290226	2.8095e-05	9719.92	5.14147e+07
19300	2.52343	0.00577531	0.0476528	0.00289071	2.76161e-05	9702.21	5.15078e+07
19400	2.54041	0.00566868	0.0494104	0.00287824	2.71288e-05	9683.67	5.16176e+07
19500	2.55728	0.00556082	0.0511769	0.0028648	2.66344e-05	9664.47	5.17421e+07
19600	2.57407	0.00545207	0.0529428	0.00285036	2.61345e-05	9644.77	5.18796e+07
19700	2.59078	0.00534275	0.054698	0.00283486	2.56306e-05	9624.75	5.20282e+07
19800	2.60745	0.0052332	0.0564325	0.00281829	2.51241e-05	9604.56	5.21858e+07
19900	2.62408	0.00512371	0.0581361	0.00280065	2.46164e-05	9584.36	5.23507e+07
20000	2.64069	0.0050146	0.0597991	0.00278193	2.41089e-05	9564.31	5.25209e+07
20100	2.65731	0.00490612	0.0614114	0.00276215	2.36028e-05	9544.53	5.26945e+07
20200	2.67394	0.00479856	0.0629634	0.00274132	2.30995e-05	9525.16	5.28695e+07
20300	2.69061	0.00469214	0.0644459	0.00271947	2.26001e-05	9506.31	5.30443e+07
20400	2.70733	0.00458708	0.0658501	0.00269665	2.21057e-05	9488.08	5.3217e+07
20500	2.72411	0.0044836	0.0671678	0.00267289	2.16172e-05	9470.58	5.33859e+07
20600	2.74097	0.00438187	0.0683915	0.00264824	2.11356e-05	9453.88	5.35494e+07
20700	2.75792	0.00428204	0.0695142	0.00262275	2.06616e-05	9438.07	5.37059e+07
20800	2.77499	0.00418322	0.0705055	0.00259282	2.019e-05	9423.27	5.38554e+07
20900	2.79215	0.00408765	0.0714078	0.00256596	1.97337e-05	9409.4	5.39937e+07
21000	2.80944	0.00399435	0.0721935	0.00253843	1.9287e-05	9396.57	5.41211e+07
21100	2.82685	0.00390341	0.0728591	0.0025103	1.88505e-05	9384.82	5.42364e+07
21200	2.8444	0.0038149	0.0734022	0.00248164	1.84245e-05	9374.17	5.43387e+07
21300	2.86208	0.00372887	0.0738211	0.00245252	1.80093e-05	9364.64	5.4427e+07
21400	2.8809	0.00364641	0.0741414	0.00242374	1.76104e-05	9359.01	5.44834e+07
21500	2.90181	0.00356838	0.0743883	0.002396	1.72321e-05	9359.85	5.44911e+07
21600	2.92291	0.00349269	0.0745123	0.00236793	1.68643e-05	9361.81	5.44829e+07
21700	2.94422	0.00341934	0.074515	0.00233961	1.6507e-05	9364.9	5.44586e+07
21800	2.96573	0.00334835	0.074399	0.00231109	1.61604e-05	9369.1	5.44181e+07
21900	2.98744	0.0032797	0.0741675	0.00228242	1.58245e-05	9374.4	5.43609e+07
22000	3.00937	0.00321338	0.0738244	0.00225367	1.54993e-05	9380.79	5.42873e+07
22100	3.0315	0.00314937	0.0733742	0.0022249	1.51848e-05	9388.24	5.41972e+07
22200	3.05384	0.00308764	0.0728221	0.00219615	1.48808e-05	9396.73	5.40909e+07
22300	3.07638	0.00302815	0.0721737	0.00216747	1.45872e-05	9406.22	5.39686e+07
22400	3.09912	0.00297156	0.0714711	0.00214112	1.43081e-05	9416.66	5.38299e+07
22500	3.12207	0.00291641	0.0706484	0.00211267	1.40349e-05	9428.07	5.36768e+07
22600	3.14521	0.00286337	0.0697482	0.00208443	1.37716e-05	9440.39	5.35089e+07
22700	3.16855	0.00281239	0.0687771	0.00205644	1.35181e-05	9453.57	5.33268e+07
22800	3.19208	0.00276341	0.0677418	0.00202875	1.32741e-05	9467.58	5.31312e+07
22900	3.21579	0.00271637	0.0666494	0.00200138	1.30395e-05	9482.37	5.29225e+07
23000	3.23968	0.00267122	0.0655066	0.00197436	1.28138e-05	9497.91	5.27016e+07
23100	3.26375	0.0026279	0.06432	0.00194774	1.2597e-05	9514.14	5.2469e+07
23200	3.28798	0.00258635	0.0630964	0.00192152	1.23887e-05	9531.03	5.22255e+07
23300	3.31238	0.0025465	0.0618422	0.00189573	1.21886e-05	9548.53	5.19719e+07
23400	3.33693	0.00250829	0.0605635	0.00187041	1.19966e-05	9566.59	5.17088e+07
23500	3.36164	0.00247166	0.0592663	0.00184555	1.18122e-05	9585.18	5.14371e+07
23600	3.38648	0.00243655	0.0579565	0.00182118	1.16353e-05	9604.23	5.11575e+07
23700	3.41146	0.00240289	0.0566392	0.00179732	1.14655e-05	9623.71	5.08707e+07
23800	3.43657	0.00237063	0.0553197	0.00177396	1.13026e-05	9643.57	5.05775e+07
23900	3.4618	0.00234013	0.0540035	0.00175128	1.11482e-05	9663.8	5.02784e+07
24000	3.48716	0.00231181	0.0526962	0.00172944	1.10038e-05	9684.4	4.99737e+07
24100	3.51262	0.00228473	0.0514003	0.00170816	1.08657e-05	9705.26	4.96647e+07
24200	3.53819	0.00225882	0.0501196	0.00168744	1.07334e-05	9726.33	4.9352e+07
24300	3.56385	0.00223403	0.0488577	0.00166728	1.06068e-05	9747.58	4.90363e+07
24400	3.58959	0.00221031	0.0476178	0.00164767	1.04854e-05	9768.96	4.87182e+07
24500	3.6154	0.00218758	0.0464027	0.00162862	1.03692e-05	9790.42	4.83983e+07
24600	3.64129	0.00216581	0.0452151	0.00161012	1.02578e-05	9811.93	4.80774e+07
24700	3.66723	0.00214492	0.0440573	0.00159216	1.01509e-05	9833.44	4.77559e+07
24800	3.69322	0.00212487	0.0429313	0.00157474	1.00484e-05	9854.92	4.74343e+07
24900	3.71926	0.00210561	0.0418389	0.00155785	9.94982e-06	9876.31	4.71133e+07
25000	3.74533	0.00208708	0.0407817	0.00154148	9.85509e-06	9897.59	4.67933e+07
25100	3.77143	0.00206924	0.039761	0.00152562	9.76392e-06	9918.71	4.64748e+07
25200	3.79754	0.00205203	0.0387778	0.00151026	9.67608e-06	9939.63	4.61583e+07
25300	3.82366	0.00203541	0.0378332	0.00149537	9.59134e-06	9960.32	4.58441e+07
25400	3.84979	0.00201966	0.0369599	0.00148189	9.51136e-06	9980.73	4.55326e+07
25500	3.8759	0.00200406	0.0360935	0.00146789	9.43208e-06	10000.8	4.52244e+07
25600	3.902	0.00198892	0.0352673	0.00145434	9.35528e-06	10020.6	4.49197e+07
25700	3.92807	0.0019742	0.0344816	0.00144122	9.28074e-06	10040	4.46189e+07
25800	3.95411	0.00195985	0.0337364	0.0014285	9.20826e-06	10059	4.43222e+07
25900	3.98012	0.00194583	0.0330319	0.00141618	9.13766e-06	10077.6	4.403e+07
26000	4.00607	0.00193211	0.0323677	0.00140423	9.06874e-06	10095.6	4.37424e+07
26100	4.03196	0.00191865	0.0317438	0.00139265	9.00135e-06	10113.2	4.34599e+07
26200	4.0578	0.00190542	0.0311596	0.0013814	8.9353e-06	10130.3	4.31825e+07
26300	4.08356	0.00189238	0.0306149	0.00137048	8.87044e-06	10146.8	4.29104e+07
26400	4.10924	0.0018795	0.030109	0.00135986	8.80661e-06	10162.8	4.26439e+07
26500	4.13484	0.00186675	0.0296413	0.00134953	8.74368e-06	10178.1	4.23831e+07
26600	4.16034	0.00185415	0.0292153	0.00133957	8.6817e-06	10192.9	4.2128e+07
26700	4.18575	0.00184188	0.0288548	0.00133055	8.62176e-06	10207	4.18788e+07
26800	4.21105	0.00182935	0.0284961	0.00132093	8.56061e-06	10220.4	4.16358e+07
26900	4.23624	0.00181699	0.0281872	0.00131187	8.50056e-06	10233.2	4.13988e+07
27000	4.26179	0.00180457	0.0279044	0.00130282	8.4404e-06	10246	4.11661e+07
27100	4.28845	0.00179213	0.0276522	0.00129388	8.38034e-06	10259.8	4.09345e+07
27200	4.31503	0.00177966	0.0274319	0.00128511	8.32037e-06	10273	4.07087e+07
27300	4.34152	0.00176724	0.0272533	0.00127673	8.2609e-06	10285.6	4.04885e+07
27400	4.36792	0.00175467	0.0270931	0.00126823	8.20084e-06	10297.6	4.0274e+07
27500	4.39424	0.00174204	0.0269612	0.00125986	8.14065e-06	10309.1	4.0065e+07
27600	4.42047	0.00172932	0.0268562	0.00125159	8.08026e-06	10319.9	3.98616e+07
27700	4.44661	0.00171652	0.0267769	0.00124342	8.01963e-06	10330.3	3.96637e+07
27800	4.47266	0.00170362	0.0267218	0.00123532	7.9587e-06	10340	3.9471e+07
27900	4.49862	0.00169062	0.0266893	0.00122729	7.89746e-06	10349.2	3.92835e+07
28000	4.52449	0.00167786	0.0266782	0.00121952	7.83742e-06	10357.9	3.91012e+07
28100	4.55028	0.00166522	0.0266868	0.00121194	7.77806e-06	10366	3.89237e+07
28200	4.57598	0.00165244	0.0267135	0.00120438	7.71819e-06	10373.7	3.8751e+07
28300	4.60161	0.00163953	0.0267568	0.00119684	7.65779e-06	10380.9	3.85829e+07
28400	4.62715	0.00162648	0.026815	0.0011893	7.59687e-06	10387.6	3.84192e+07
28500	4.65263	0.00161329	0.0268866	0.00118175	7.53544e-06	10393.9	3.82598e+07
28600	4.67803	0.00159999	0.0269699	0.00117418	7.4735e-06	10399.8	3.81044e+07
28700	4.70337	0.00158656	0.0270633	0.0011666	7.41109e-06	10405.3	3.79529e+07
28800	4.72864	0.00157302	0.0271651	0.00115899	7.34822e-06	10410.5	3.7805e+07
28900	4.75386	0.00155937	0.0272737	0.00115135	7.28492e-06	10415.3	3.76605e+07
29000	4.77904	0.00154564	0.0273875	0.00114367	7.22124e-06	10419.9	3.75193e+07
29100	4.80417	0.00153181	0.0275049	0.00113596	7.1572e-06	10424.2	3.7381e+07
29200	4.82926	0.00151792	0.0276244	0.00112821	7.09287e-06	10428.2	3.72455e+07
29300	4.85432	0.00150397	0.0277444	0.00112041	7.02829e-06	10432	3.71125e+07
29400	4.87936	0.00148997	0.0278634	0.00111258	6.9635e-06	10435.7	3.69818e+07
29500	4.90438	0.00147593	0.0279799	0.0011047	6.89857e-06	10439.2	3.68532e+07
29600	4.92939	0.00146188	0.0280926	0.00109678	6.83354e-06	10442.6	3.67265e+07
29700	4.9544	0.00144782	0.0282002	0.00108883	6.76849e-06	10445.9	3.66015e+07
29800	4.97941	0.00143377	0.0283013	0.00108084	6.70346e-06	10449.1	3.64778e+07
29900	5.00443	0.00142013	0.0284042	0.00107305	6.64024e-06	10452.3	3.63555e+07
30000	5.02947	0.00140683	0.0285056	0.00106541	6.57848e-06	10455.4	3.62341e+07
