# Supplementary material for: Cross-Code Verification for Improved Thermophysical Properties of Argon, Krypton and Xenon Plasmas
Source: Entropy (Basel). 2026 Jul 22;28(7):830. doi: 10.3390/e28070830 (PMC13409251; doi:10.3390/e28070830)
Supplement: Supplementary file 1 [file entropy-28-00830-s001.zip › Ar_Kr_Xe_Data/Transport Properties/Xenon/Phenomenological/TP_Xe Transport 5 atm.csv]

Th [K]	λₑ [W/(m·K)]	λₕ [W/(m·K)]	λᵣ [W/(m·K)]	λint [W/(m·K)]	μ [Pa·s]	σ [S/m]	HeatExchange[J]
300	6.42597e-25	0.00553981	4.83897e-23	-2.83064e-18	2.33277e-05	7.85757e-20	5.73642e-15
400	1.15779e-24	0.00732365	4.85494e-23	-2.05732e-13	3.08434e-05	1.01781e-19	2.94744e-15
500	2.13832e-24	0.00901205	4.861e-23	3.78821e-16	3.79721e-05	1.39276e-19	1.85272e-15
600	3.85098e-24	0.0105791	4.86355e-23	-4.09822e-16	4.46035e-05	1.932e-19	1.29765e-15
700	6.35627e-24	0.0120339	4.86722e-23	-2.55132e-15	5.07701e-05	2.67916e-19	9.68416e-16
800	9.17921e-24	0.0134008	4.87202e-23	3.1181e-16	5.6572e-05	3.63236e-19	7.5436e-16
900	1.16466e-23	0.0146959	4.87909e-23	4.95126e-16	6.20741e-05	4.73371e-19	6.0513e-16
1000	1.35943e-23	0.015929	4.88522e-23	-4.88624e-17	6.73152e-05	5.96249e-19	4.9562e-16
1100	1.50454e-23	0.0171069	4.89004e-23	1.13848e-16	7.23224e-05	7.31748e-19	4.1237e-16
1200	1.71733e-23	0.018239	4.99128e-23	1.68281e-16	7.71348e-05	9.28133e-19	3.63982e-16
1300	3.77516e-23	0.0193325	5.94015e-21	-1.98447e-16	8.17829e-05	2.24928e-18	6.32334e-16
1400	9.78667e-18	0.020393	1.07401e-22	-8.03515e-17	8.629e-05	6.3692e-13	1.31908e-10
1500	1.11575e-21	0.0214224	4.22228e-18	-2.20494e-16	9.06631e-05	7.76612e-17	1.20854e-14
1600	4.92928e-14	0.0224227	4.06154e-21	7.2799e-16	9.49116e-05	3.58022e-09	4.34581e-07
1700	5.08341e-18	0.0233976	5.36375e-15	4.02498e-17	9.90509e-05	3.7766e-13	3.70876e-11
1800	3.45075e-14	0.0243503	1.18931e-16	3.10345e-15	0.000103095	2.5913e-09	2.09282e-07
1900	3.285e-14	0.025284	8.35813e-15	-1.00267e-16	0.000107058	2.45517e-09	1.66238e-07
2000	2.88308e-13	0.0262011	4.20666e-14	-2.2542e-17	0.000110951	2.09474e-08	1.23499e-06
2100	1.66655e-12	0.0271027	2.2403e-13	-3.17919e-16	0.000114778	1.1531e-07	6.16827e-06
2200	8.22089e-12	0.0279892	1.02457e-12	2.98938e-16	0.00011854	5.39449e-07	2.66986e-05
2300	3.54176e-11	0.0288613	4.10551e-12	-3.7013e-16	0.000122242	2.22158e-06	0.000101726
2400	1.35666e-10	0.0297195	1.46544e-11	-1.6471e-16	0.000125883	8.2166e-06	0.000346273
2500	4.67685e-10	0.0305642	4.72476e-11	1.78793e-14	0.000129466	2.74465e-05	0.001071
2600	1.46547e-09	0.0313963	1.39224e-10	-2.70645e-14	0.000132996	8.31663e-05	0.00305703
2700	4.21223e-09	0.0322166	3.78717e-10	2.05241e-14	0.000136476	0.000230199	0.00815496
2800	1.12051e-08	0.0330263	9.59195e-10	6.45802e-14	0.000139909	0.000588634	0.0204959
2900	2.78262e-08	0.0338258	2.27878e-09	2.43643e-13	0.0001433	0.00141018	0.0487021
3000	6.50051e-08	0.0346159	5.11078e-09	6.87432e-13	0.00014665	0.00320086	0.109686
3100	1.43773e-07	0.0353971	1.08813e-08	1.74776e-12	0.000149962	0.00693652	0.234849
3200	3.02547e-07	0.0361701	2.2101e-08	4.46677e-12	0.000153239	0.014409	0.480217
3300	6.08324e-07	0.0369351	4.30071e-08	1.07994e-11	0.000156483	0.0287826	0.942001
3400	1.17306e-06	0.0376926	8.04854e-08	2.48813e-11	0.000159694	0.0553881	1.78138
3500	2.17677e-06	0.0384427	1.45345e-07	5.43083e-11	0.000162875	0.102841	3.26169
3600	3.8989e-06	0.0391859	2.54032e-07	1.13741e-10	0.000166025	0.184504	5.80372
3700	6.75928e-06	0.0399226	4.30861e-07	2.28449e-10	0.000169148	0.320269	10.0667
3800	1.13701e-05	0.040653	7.10858e-07	4.44184e-10	0.000172244	0.538984	17.0552
3900	1.85999e-05	0.0413774	1.14328e-06	8.3557e-10	0.000175315	0.882118	28.2458
4000	2.96496e-05	0.0420957	1.79592e-06	1.52541e-09	0.000178359	1.40776	45.7613
4100	4.61395e-05	0.0428083	2.76017e-06	2.70831e-09	0.000181379	2.19532	72.5857
4200	7.02125e-05	0.0435153	4.15702e-06	4.68707e-09	0.000184375	3.35146	112.817
4300	0.000104632	0.0442168	6.14391e-06	7.92294e-09	0.000187347	5.01222	172.059
4400	0.000152896	0.0449131	8.92249e-06	1.30995e-08	0.000190296	7.34443	257.89
4500	0.000219316	0.0456043	1.27473e-05	2.12217e-08	0.000193224	10.5439	380.428
4600	0.000309203	0.0462906	1.79352e-05	3.37303e-08	0.00019613	14.8407	552.925
4700	0.000428824	0.0469719	2.48758e-05	5.26705e-08	0.000199015	20.4798	792.715
4800	0.000585418	0.0476483	3.40429e-05	8.08944e-08	0.000201879	27.7052	1122.22
4900	0.000787212	0.0483202	4.60056e-05	1.22333e-07	0.000204724	36.7318	1570.43
5000	0.0010433	0.0489878	6.14413e-05	1.82333e-07	0.000207549	47.7157	2174.62
5100	0.00136365	0.0496515	8.11485e-05	2.6808e-07	0.000210358	60.7532	2982.31
5200	0.00175995	0.0503115	0.00010606	3.89133e-07	0.000213151	75.9784	4052.37
5300	0.00224261	0.0509679	0.000137257	5.58064e-07	0.000215928	93.2649	5461.84
5400	0.00282496	0.0516209	0.000175981	7.91253e-07	0.000218691	112.682	7303.91
5500	0.00351712	0.0522705	0.000223651	1.10983e-06	0.000221439	133.999	9699.75
5600	0.00432989	0.0529169	0.000281875	1.54083e-06	0.000224174	157.133	12797.5
5700	0.0052808	0.0535601	0.000352461	2.11849e-06	0.000226895	182.521	16766.3
5800	0.00637612	0.0542003	0.000437438	2.88587e-06	0.000229603	209.826	21834.8
5900	0.00762503	0.0548374	0.000539058	3.89665e-06	0.000232299	239.049	28276.6
6000	0.0090359	0.0554717	0.000659819	5.21722e-06	0.000234981	270.23	36426.6
6100	0.0106218	0.0561031	0.000803029	6.92923e-06	0.000237652	303.551	46733.4
6200	0.0124074	0.0567319	0.000971251	9.13188e-06	0.000240311	339.84	59597.2
6300	0.0143865	0.057358	0.00116777	1.19452e-05	0.000242958	378.447	75653.7
6400	0.0165658	0.057981	0.00139616	1.55135e-05	0.000245592	419.359	95634.1
6500	0.0189534	0.0586009	0.0016603	2.00085e-05	0.000248213	462.616	120418
6600	0.0215946	0.0592175	0.00196434	2.56339e-05	0.00025082	509.254	150869
6700	0.0244897	0.0598305	0.00231277	3.26288e-05	0.000253411	558.862	188234
6800	0.0276384	0.0604398	0.00271034	4.12726e-05	0.000255987	611.099	234029
6900	0.031053	0.0610452	0.00316193	5.28507e-05	0.000258546	665.959	289949
7000	0.0347512	0.0616463	0.00367337	5.68862e-05	0.000261087	723.502	358079
7100	0.0387478	0.0622428	0.00425009	8.03824e-05	0.000263607	783.685	440781
7200	0.0430599	0.0628341	0.0048979	9.32653e-05	0.000266106	846.466	540821
7300	0.0477912	0.0634198	0.00562343	0.000126808	0.000268581	913.413	660404
7400	0.0530007	0.0639994	0.00643302	0.000168579	0.000271031	985.023	802229
7500	0.0586215	0.0645718	0.0073333	0.000191711	0.00027345	1059.45	971346
7600	0.0646791	0.065136	0.00833164	0.000210047	0.000275835	1136.65	1.17242e+06
7700	0.0711967	0.0656909	0.00943496	0.000265023	0.000278182	1216.51	1.41062e+06
7800	0.0782004	0.0662349	0.0106511	0.000278718	0.000280485	1298.95	1.69196e+06
7900	0.0857144	0.0667662	0.0119874	0.000562402	0.000282735	1383.87	2.02312e+06
8000	0.0937632	0.0672826	0.0134514	0.00042011	0.000284925	1471.15	2.41162e+06
8100	0.102372	0.0677816	0.0150515	0.000432057	0.000287046	1560.71	2.86594e+06
8200	0.111562	0.0682607	0.0167952	0.00100722	0.000289087	1652.42	3.39541e+06
8300	0.121358	0.0687167	0.0186901	0.000664113	0.000291037	1746.19	4.01048e+06
8400	0.131777	0.0691463	0.020745	0.000756002	0.000292885	1841.92	4.7225e+06
8500	0.142839	0.0695457	0.0229668	0.001843	0.000294614	1939.52	5.54406e+06
8600	0.154559	0.0699105	0.0253623	0.00100156	0.000296211	2038.9	6.4888e+06
8700	0.166951	0.0702359	0.0279411	-0.00160032	0.000297657	2139.97	7.57141e+06
8800	0.180026	0.0705168	0.0307071	0.00205286	0.000298935	2242.66	8.80792e+06
8900	0.19379	0.0707476	0.0336682	0.00144263	0.000300024	2346.9	1.02152e+07
9000	0.20825	0.0709223	0.0368302	0.00162823	0.000300905	2452.63	1.18113e+07
9100	0.223407	0.0710346	0.0401992	0.000753399	0.000301555	2559.77	1.36152e+07
9200	0.239727	0.0710892	0.0437836	0.00310468	0.000301992	2673.68	1.56071e+07
9300	0.256826	0.071072	0.0475704	0.00222807	0.000302165	2789.53	1.78344e+07
9400	0.274675	0.0709762	0.0515885	0.0030329	0.000302051	2906.93	2.03188e+07
9500	0.293268	0.0707955	0.0558065	0.00268939	0.000301629	3025.82	2.30804e+07
9600	0.312597	0.0705242	0.0602497	0.00296036	0.000300878	3146.12	2.61393e+07
9700	0.332652	0.0701566	0.064937	0.00181138	0.000299778	3267.77	2.95159e+07
9800	0.35342	0.0696878	0.0697866	0.00343638	0.000298312	3390.71	3.32301e+07
9900	0.37488	0.0691139	0.0748661	0.00373669	0.000296464	3514.83	3.72996e+07
10000	0.397016	0.0684313	0.0801848	0.00496699	0.00029422	3640.08	4.17437e+07
10100	0.419982	0.0676441	0.0856241	0.0042813	0.000291592	3767.93	4.65545e+07
10200	0.443863	0.0667561	0.0912754	0.00460081	0.000288588	3899.1	5.17264e+07
10300	0.468391	0.0657596	0.0970921	0.00492609	0.000285177	4031.28	5.73044e+07
10400	0.493542	0.0646563	0.103064	0.0052049	0.000281362	4164.4	6.32987e+07
10500	0.519291	0.0634493	0.109179	0.005406	0.000277148	4298.38	6.97174e+07
10600	0.545598	0.0621446	0.115394	0.00567938	0.000272548	4433.03	7.65582e+07
10700	0.572433	0.0607484	0.121685	0.00599412	0.00026758	4568.28	8.38207e+07
10800	0.599784	0.0592661	0.128065	0.00614381	0.000262253	4704.14	9.15098e+07
10900	0.627589	0.0577099	0.134443	0.00644136	0.000256605	4840.31	9.96004e+07
11000	0.655832	0.0560879	0.140816	0.00671958	0.000250658	4976.77	1.08086e+08
11100	0.684477	0.0544107	0.147144	0.0070015	0.000244443	5113.41	1.16948e+08
11200	0.713494	0.0526894	0.153389	0.00727347	0.000237993	5250.12	1.26161e+08
11300	0.742849	0.0509352	0.159513	0.00753433	0.000231346	5386.78	1.35698e+08
11400	0.772509	0.0491594	0.165472	0.00778314	0.000224538	5523.27	1.45524e+08
11500	0.802459	0.0473713	0.171261	0.00792281	0.000217601	5659.6	1.55614e+08
11600	0.832679	0.04558	0.176866	0.00790715	0.000210566	5795.7	1.65938e+08
11700	0.863068	0.0438038	0.182086	0.00810187	0.000203504	5931.06	1.76395e+08
11800	0.893654	0.0420453	0.187009	0.00819732	0.000196425	6065.91	1.86981e+08
11900	0.924371	0.0403171	0.19151	0.00835844	0.000189381	6199.94	1.97614e+08
12000	0.955205	0.0386249	0.195585	0.00850323	0.000182397	6333.12	2.08253e+08
12100	0.986126	0.0369752	0.199196	0.00863141	0.000175503	6465.35	2.18841e+08
12200	1.01711	0.0353738	0.202307	0.00874309	0.000168729	6596.53	2.29321e+08
12300	1.04821	0.0338149	0.205109	0.00854885	0.000162053	6727.06	2.39725e+08
12400	1.07923	0.0323222	0.207148	0.00862352	0.000155584	6855.86	2.4983e+08
12500	1.11024	0.0308888	0.208607	0.00868202	0.0001493	6983.29	2.59662e+08
12600	1.1412	0.0295167	0.209471	0.00872507	0.000143216	7109.29	2.69169e+08
12700	1.1721	0.0282072	0.209731	0.00875308	0.000137344	7233.75	2.78303e+08
12800	1.20293	0.02696	0.209405	0.00874637	0.000131692	7356.66	2.87031e+08
12900	1.23364	0.0257768	0.208456	0.00874611	0.000126273	7477.84	2.95296e+08
13000	1.26424	0.0246562	0.206916	0.00873213	0.00012109	7597.27	3.03072e+08
13100	1.29471	0.0235962	0.204829	0.00868575	0.00011614	7714.96	3.10343e+08
13200	1.32503	0.0225975	0.20217	0.00864745	0.000111432	7830.74	3.17063e+08
13300	1.35518	0.0216574	0.198993	0.0085981	0.000106961	7944.62	3.23228e+08
13400	1.38517	0.0207741	0.195335	0.00853848	0.000102724	8056.57	3.28824e+08
13500	1.41499	0.0199456	0.191236	0.00846941	9.87165e-05	8166.55	3.33847e+08
13600	1.44462	0.0191696	0.186738	0.00839171	9.49339e-05	8274.55	3.38297e+08
13700	1.47406	0.0184439	0.181889	0.00830622	9.13698e-05	8380.55	3.42178e+08
13800	1.50331	0.0177661	0.176737	0.00821374	8.80173e-05	8484.54	3.45499e+08
13900	1.53236	0.017134	0.17133	0.00811509	8.48688e-05	8586.51	3.48274e+08
14000	1.56122	0.0165452	0.165719	0.00801105	8.19165e-05	8686.48	3.5052e+08
14100	1.58987	0.0159973	0.159949	0.00790239	7.91521e-05	8784.43	3.52256e+08
14200	1.61834	0.015488	0.15407	0.00778985	7.65671e-05	8880.4	3.53506e+08
14300	1.6466	0.0150153	0.148123	0.00767412	7.41532e-05	8974.38	3.54293e+08
14400	1.67467	0.0145768	0.142152	0.00755589	7.19016e-05	9066.4	3.54645e+08
14500	1.70255	0.0141705	0.136194	0.00743579	6.9804e-05	9156.48	3.54588e+08
14600	1.73024	0.0137944	0.130284	0.00731442	6.7852e-05	9244.64	3.5415e+08
14700	1.75774	0.0134466	0.124454	0.00719235	6.60375e-05	9330.91	3.5336e+08
14800	1.78507	0.0131252	0.118732	0.00707008	6.43525e-05	9415.3	3.52246e+08
14900	1.81221	0.0128285	0.113142	0.00694812	6.27893e-05	9497.85	3.50836e+08
15000	1.83918	0.0125547	0.107704	0.00682691	6.13404e-05	9578.57	3.49157e+08
15100	1.86598	0.0123024	0.102435	0.00670687	5.99987e-05	9657.49	3.47237e+08
15200	1.89261	0.0120701	0.0973507	0.00658836	5.87572e-05	9734.63	3.451e+08
15300	1.91908	0.0118562	0.0924606	0.00647173	5.76094e-05	9810.01	3.42771e+08
15400	1.94537	0.0116609	0.0877487	0.00637116	5.65564e-05	9883.52	3.40257e+08
15500	1.97152	0.0114801	0.0832711	0.00625884	5.55773e-05	9955.42	3.37615e+08
15600	1.99752	0.0113139	0.079006	0.00614925	5.46739e-05	10025.6	3.34848e+08
15700	2.02337	0.0111613	0.0749555	0.00604262	5.38406e-05	10094.1	3.31977e+08
15800	2.04905	0.0110226	0.0710982	0.00595148	5.30798e-05	10160.7	3.29003e+08
15900	2.0746	0.0108939	0.0674765	0.00585097	5.23716e-05	10225.8	3.25978e+08
16000	2.10001	0.0107757	0.0640659	0.00575393	5.17187e-05	10289.2	3.22901e+08
16100	2.12614	0.0106715	0.0608648	0.00566104	5.11363e-05	10354.6	3.19659e+08
16200	2.15306	0.0105808	0.0578698	0.00557249	5.0621e-05	10422.4	3.16266e+08
16300	2.17989	0.0104979	0.0550748	0.00548784	5.01487e-05	10488.5	3.12867e+08
16400	2.20663	0.0104223	0.0524749	0.00540716	4.97155e-05	10553.1	3.09473e+08
16500	2.23327	0.0103531	0.0500651	0.0053305	4.93178e-05	10616.1	3.06097e+08
16600	2.25982	0.0102896	0.04784	0.00525791	4.8952e-05	10677.4	3.02748e+08
16700	2.28627	0.0102312	0.0457943	0.00518942	4.86147e-05	10737.1	2.99437e+08
16800	2.31262	0.0101771	0.0439225	0.00512503	4.83029e-05	10794.9	2.96172e+08
16900	2.3385	0.0101478	0.042027	0.00519794	4.81241e-05	10849.1	2.92753e+08
17000	2.36463	0.0101006	0.040498	0.00513739	4.78533e-05	10903.4	2.89609e+08
17100	2.39063	0.010056	0.0391276	0.00508099	4.75989e-05	10955.8	2.86533e+08
17200	2.41651	0.0100134	0.037911	0.0050287	4.73583e-05	11006.3	2.83532e+08
17300	2.44225	0.00997235	0.0368438	0.00498046	4.71289e-05	11054.8	2.80612e+08
17400	2.46786	0.0099323	0.0359217	0.00493618	4.69081e-05	11101.3	2.77777e+08
17500	2.49332	0.00989277	0.0351407	0.00489579	4.66934e-05	11145.7	2.75032e+08
17600	2.51863	0.00985329	0.0344973	0.00485919	4.64828e-05	11188	2.72382e+08
17700	2.54379	0.00981342	0.0339879	0.00482625	4.62738e-05	11228.1	2.69831e+08
17800	2.56877	0.00977272	0.0336092	0.00479685	4.60643e-05	11266	2.67382e+08
17900	2.59358	0.00973079	0.0333583	0.00477086	4.58525e-05	11301.6	2.65038e+08
18000	2.61821	0.00968725	0.0332322	0.00474812	4.56362e-05	11334.8	2.62802e+08
18100	2.64265	0.00964173	0.0332282	0.00472848	4.54138e-05	11365.7	2.60676e+08
18200	2.6669	0.0095939	0.0333437	0.00471175	4.51835e-05	11394.2	2.58663e+08
18300	2.69394	0.00955373	0.0335762	0.00470055	4.49901e-05	11430.6	2.56515e+08
18400	2.72105	0.00951111	0.0339232	0.00469222	4.4788e-05	11465.4	2.54472e+08
18500	2.74795	0.00946486	0.0343821	0.00468629	4.45718e-05	11497.4	2.52556e+08
18600	2.77465	0.00941472	0.0349506	0.00468256	4.43401e-05	11526.7	2.50769e+08
18700	2.80113	0.00936047	0.035626	0.00468079	4.40918e-05	11553.2	2.4911e+08
18800	2.82738	0.00930192	0.0364056	0.00468073	4.38257e-05	11577	2.4758e+08
18900	2.8534	0.00923892	0.0372865	0.00468215	4.3541e-05	11597.9	2.46178e+08
19000	2.87917	0.00917135	0.0382658	0.0046848	4.32369e-05	11616.2	2.44903e+08
19100	2.9047	0.00909914	0.0393401	0.00468842	4.29131e-05	11631.6	2.43753e+08
19200	2.92997	0.00902226	0.0405058	0.00469277	4.25689e-05	11644.4	2.42729e+08
19300	2.95489	0.00894599	0.0417595	0.00471664	4.22331e-05	11653.9	2.41789e+08
19400	2.97966	0.00885975	0.0430985	0.00472111	4.18478e-05	11661.4	2.41008e+08
19500	3.00416	0.00876898	0.0445166	0.00472559	4.14423e-05	11666.4	2.40344e+08
19600	3.02842	0.0086738	0.0460088	0.00472987	4.10169e-05	11668.9	2.39794e+08
19700	3.05242	0.00857437	0.0475698	0.0047337	4.05722e-05	11669.1	2.39355e+08
19800	3.07618	0.00847088	0.049194	0.00473689	4.01088e-05	11667	2.39022e+08
19900	3.09969	0.00836355	0.0508754	0.00473923	3.96275e-05	11662.8	2.38792e+08
20000	3.12298	0.00825263	0.0526074	0.00474053	3.91294e-05	11656.7	2.38661e+08
20100	3.14604	0.0081384	0.0543834	0.00474062	3.86153e-05	11648.7	2.38622e+08
20200	3.1689	0.00802114	0.0561961	0.00473934	3.80866e-05	11639	2.38672e+08
20300	3.19157	0.00790132	0.0580401	0.00473662	3.75452e-05	11627.8	2.388e+08
20400	3.21446	0.00778282	0.0599544	0.00473369	3.70077e-05	11618.1	2.38927e+08
20500	3.23721	0.00766237	0.0618856	0.00472916	3.64601e-05	11607.4	2.39118e+08
20600	3.25984	0.00754029	0.0638254	0.00472292	3.59038e-05	11595.8	2.39369e+08
20700	3.28237	0.00741689	0.0657652	0.0047149	3.53401e-05	11583.4	2.39672e+08
20800	3.30481	0.00729248	0.0676963	0.00470504	3.47704e-05	11570.4	2.40021e+08
20900	3.32718	0.00716737	0.0696098	0.00469331	3.4196e-05	11557	2.4041e+08
21000	3.34949	0.00704186	0.071497	0.00467965	3.36183e-05	11543.2	2.40833e+08
21100	3.37177	0.00691625	0.0733491	0.00466408	3.30386e-05	11529.3	2.41282e+08
21200	3.39402	0.00679081	0.0751574	0.00464658	3.24583e-05	11515.3	2.41752e+08
21300	3.41627	0.00666581	0.0769134	0.00462716	3.18784e-05	11501.3	2.42236e+08
21400	3.4386	0.00653795	0.0785599	0.00459575	3.12801e-05	11487.9	2.42749e+08
21500	3.46088	0.00641465	0.0801845	0.00457287	3.07052e-05	11474.4	2.43243e+08
21600	3.48321	0.00629249	0.0817333	0.00454817	3.01342e-05	11461.3	2.43732e+08
21700	3.50559	0.00617169	0.083199	0.00452171	2.9568e-05	11448.6	2.44212e+08
21800	3.52803	0.00605242	0.0845752	0.00449354	2.90076e-05	11436.5	2.44678e+08
21900	3.55056	0.00593486	0.0858558	0.00446375	2.84539e-05	11425	2.45123e+08
22000	3.57317	0.00581916	0.0870354	0.00443241	2.79075e-05	11414.2	2.45544e+08
22100	3.59589	0.00570546	0.0881093	0.00439959	2.73692e-05	11404.2	2.45935e+08
22200	3.61872	0.00559387	0.0890733	0.00436538	2.68396e-05	11394.9	2.46293e+08
22300	3.64167	0.00548449	0.089924	0.00432987	2.63193e-05	11386.5	2.46614e+08
22400	3.66475	0.00537743	0.0906588	0.00429315	2.58088e-05	11378.9	2.46895e+08
22500	3.68797	0.00527274	0.0912756	0.00425532	2.53085e-05	11372.2	2.47131e+08
22600	3.71132	0.0051705	0.0917734	0.00421646	2.48187e-05	11366.5	2.47321e+08
22700	3.73483	0.00507074	0.0921515	0.00417667	2.43397e-05	11361.7	2.47463e+08
22800	3.75849	0.00497351	0.0924101	0.00413605	2.38718e-05	11357.8	2.47553e+08
22900	3.7823	0.00487883	0.0925502	0.00409468	2.34152e-05	11354.8	2.47591e+08
23000	3.80627	0.00478672	0.0925732	0.00405266	2.29701e-05	11352.8	2.47575e+08
23100	3.8304	0.00469718	0.0924814	0.00401009	2.25364e-05	11351.8	2.47505e+08
23200	3.85469	0.00461021	0.0922775	0.00396704	2.21144e-05	11351.7	2.47379e+08
23300	3.87915	0.00452579	0.0919647	0.00392361	2.17039e-05	11352.5	2.47197e+08
23400	3.90377	0.00444391	0.0915469	0.00387987	2.13049e-05	11354.2	2.4696e+08
23500	3.92855	0.00436454	0.0910283	0.00383591	2.09175e-05	11356.7	2.46667e+08
23600	3.95349	0.00428766	0.0904135	0.00379181	2.05415e-05	11360.2	2.46319e+08
23700	3.97859	0.00421323	0.0897074	0.00374763	2.01769e-05	11364.4	2.45916e+08
23800	4.00384	0.0041412	0.0889154	0.00370346	1.98234e-05	11369.5	2.45461e+08
23900	4.02922	0.00407349	0.0881361	0.00366448	1.94923e-05	11375.3	2.44945e+08
24000	4.05479	0.00400609	0.0871891	0.00362036	1.91603e-05	11381.9	2.44387e+08
24100	4.0805	0.00394096	0.086173	0.00357644	1.8839e-05	11389.2	2.4378e+08
24200	4.10636	0.00387804	0.0850937	0.00353278	1.85282e-05	11397.2	2.43125e+08
24300	4.13235	0.00381728	0.083957	0.00348942	1.82275e-05	11405.9	2.42424e+08
24400	4.15848	0.00375862	0.0827689	0.00344641	1.79368e-05	11415.2	2.4168e+08
24500	4.18538	0.00370457	0.0815802	0.00340567	1.76674e-05	11428.6	2.4079e+08
24600	4.21244	0.00365257	0.080352	0.00336545	1.74078e-05	11442.7	2.39855e+08
24700	4.23964	0.00360246	0.079088	0.00332571	1.71573e-05	11457.4	2.38883e+08
24800	4.26697	0.00355417	0.0777937	0.00328646	1.69156e-05	11472.7	2.37875e+08
24900	4.29443	0.00350764	0.0764745	0.00324776	1.66824e-05	11488.4	2.36834e+08
25000	4.322	0.00346281	0.0751354	0.00320961	1.64575e-05	11504.6	2.35763e+08
25100	4.34969	0.00341961	0.0737814	0.00317206	1.62405e-05	11521.1	2.34664e+08
25200	4.37748	0.003378	0.0724173	0.00313511	1.60313e-05	11538	2.33539e+08
25300	4.40536	0.00333789	0.0710476	0.00309878	1.58294e-05	11555.3	2.3239e+08
25400	4.43334	0.00329923	0.0696766	0.0030631	1.56347e-05	11572.8	2.31221e+08
25500	4.4614	0.00326197	0.0683083	0.00302807	1.54469e-05	11590.6	2.30034e+08
25600	4.48954	0.00322603	0.0669467	0.0029937	1.52657e-05	11608.5	2.28831e+08
25700	4.51775	0.00319137	0.0655952	0.00296	1.50907e-05	11626.7	2.27613e+08
25800	4.54601	0.0031585	0.0643009	0.00292849	1.49253e-05	11644.9	2.26383e+08
25900	4.57432	0.00312696	0.0630378	0.00289809	1.47666e-05	11663.2	2.25142e+08
26000	4.60268	0.00309633	0.0617817	0.0028679	1.46123e-05	11681.6	2.23895e+08
26100	4.63108	0.0030669	0.0605614	0.00283878	1.44643e-05	11699.9	2.22643e+08
26200	4.65958	0.00303814	0.0593337	0.00280919	1.43191e-05	11718.6	2.21379e+08
26300	4.68813	0.00301002	0.0581073	0.00277946	1.41769e-05	11737.3	2.20115e+08
26400	4.71671	0.00298279	0.0569099	0.00275041	1.40393e-05	11756	2.18849e+08
26500	4.74531	0.00295642	0.0557433	0.00272205	1.3906e-05	11774.5	2.17585e+08
26600	4.7739	0.00293191	0.0546985	0.00269703	1.3783e-05	11792.9	2.16321e+08
26700	4.80252	0.00290705	0.0535961	0.00266991	1.36576e-05	11811.2	2.15064e+08
26800	4.83114	0.00288291	0.0525286	0.00264344	1.35359e-05	11829.3	2.13813e+08
26900	4.85975	0.00285942	0.0514971	0.0026176	1.34176e-05	11847.3	2.1257e+08
27000	4.88834	0.00283655	0.0505023	0.00259239	1.33025e-05	11864.9	2.11334e+08
27100	4.91692	0.00281425	0.0495451	0.0025678	1.31905e-05	11882.4	2.10109e+08
27200	4.94547	0.00279248	0.0486259	0.0025438	1.30813e-05	11899.5	2.08894e+08
27300	4.97399	0.0027712	0.0477452	0.00252037	1.29748e-05	11916.3	2.07692e+08
27400	5.00247	0.00275037	0.0469033	0.00249751	1.28707e-05	11932.8	2.06503e+08
27500	5.0309	0.00272995	0.0461002	0.00247519	1.27689e-05	11948.9	2.05327e+08
27600	5.05929	0.00270992	0.0453362	0.0024534	1.26692e-05	11964.7	2.04167e+08
27700	5.08942	0.00269047	0.044623	0.00243261	1.25727e-05	11983.4	2.02961e+08
27800	5.12213	0.00267165	0.0439646	0.00241296	1.24797e-05	12006.6	2.01687e+08
27900	5.1548	0.00265306	0.0433424	0.00239371	1.2388e-05	12029.4	2.00433e+08
28000	5.18742	0.00263467	0.0427563	0.00237483	1.22976e-05	12051.6	1.99202e+08
28100	5.21998	0.00261645	0.0422058	0.0023563	1.22082e-05	12073.2	1.97992e+08
28200	5.25249	0.00259838	0.0416904	0.00233811	1.21198e-05	12094.3	1.96805e+08
28300	5.28492	0.00258044	0.0412097	0.00232023	1.20322e-05	12114.8	1.95641e+08
28400	5.31729	0.00256259	0.0407629	0.00230266	1.19454e-05	12134.7	1.945e+08
28500	5.34957	0.00254482	0.0403494	0.00228536	1.18592e-05	12153.9	1.93383e+08
28600	5.38177	0.00252712	0.0399684	0.00226833	1.17735e-05	12172.6	1.9229e+08
28700	5.41388	0.00250946	0.0396191	0.00225155	1.16882e-05	12190.6	1.91221e+08
28800	5.44589	0.00249183	0.0393005	0.00223499	1.16034e-05	12207.9	1.90176e+08
28900	5.4778	0.00247421	0.0390118	0.00221865	1.15188e-05	12224.6	1.89155e+08
29000	5.50961	0.00245659	0.0387518	0.0022025	1.14344e-05	12240.7	1.88158e+08
29100	5.54132	0.00243896	0.0385196	0.00218653	1.13502e-05	12256	1.87184e+08
29200	5.57291	0.00242131	0.0383139	0.00217073	1.12661e-05	12270.7	1.86235e+08
29300	5.60439	0.00240362	0.0381337	0.00215508	1.1182e-05	12284.8	1.85309e+08
29400	5.63576	0.00238591	0.0379778	0.00213957	1.10979e-05	12298.1	1.84406e+08
29500	5.66701	0.00236814	0.0378448	0.00212418	1.10138e-05	12310.9	1.83527e+08
29600	5.69815	0.00235034	0.0377336	0.00210891	1.09296e-05	12322.9	1.8267e+08
29700	5.72916	0.00233248	0.0376427	0.00209373	1.08454e-05	12334.3	1.81835e+08
29800	5.76006	0.00231457	0.0375709	0.00207865	1.0761e-05	12345.1	1.81022e+08
29900	5.79083	0.00229661	0.0375168	0.00206364	1.06766e-05	12355.2	1.8023e+08
30000	5.82149	0.0022786	0.0374791	0.00204871	1.0592e-05	12364.7	1.79459e+08
