# Supplementary material for: Cross-Code Verification for Improved Thermophysical Properties of Argon, Krypton and Xenon Plasmas
Source: Entropy (Basel). 2026 Jul 22;28(7):830. doi: 10.3390/e28070830 (PMC13409251; doi:10.3390/e28070830)
Supplement: Supplementary file 1 [file entropy-28-00830-s001.zip › Ar_Kr_Xe_Data/Transport Properties/Xenon/Phenomenological/TP_Xe Transport 10 atm.csv]

Th [K]	λₑ [W/(m·K)]	λₕ [W/(m·K)]	λᵣ [W/(m·K)]	λint [W/(m·K)]	μ [Pa·s]	σ [S/m]	HeatExchange[J]
300	3.10407e-25	0.00553981	2.41945e-23	-2.83064e-18	2.33277e-05	3.7956e-20	1.10839e-14
400	5.69435e-25	0.00732365	2.42745e-23	-2.05732e-13	3.08434e-05	5.0059e-20	5.79857e-15
500	1.05982e-24	0.00901205	2.43049e-23	3.78821e-16	3.79721e-05	6.90296e-20	3.67308e-15
600	1.91609e-24	0.0105791	2.43177e-23	-4.09822e-16	4.46035e-05	9.61282e-20	2.58263e-15
700	3.16929e-24	0.0120339	2.43361e-23	-2.55132e-15	5.07701e-05	1.33585e-19	1.93144e-15
800	4.58226e-24	0.0134008	2.43601e-23	3.1181e-16	5.6572e-05	1.81327e-19	1.50631e-15
900	5.81795e-24	0.0146959	2.43954e-23	4.95126e-16	6.20741e-05	2.36467e-19	1.20914e-15
1000	6.79354e-24	0.015929	2.44261e-23	-4.88624e-17	6.73152e-05	2.97965e-19	9.90712e-16
1100	7.52039e-24	0.0171069	2.44502e-23	1.13848e-16	7.23224e-05	3.65762e-19	8.24487e-16
1200	9.09214e-24	0.018239	2.56179e-23	1.68281e-16	7.71348e-05	4.91385e-19	7.70816e-16
1300	2.07075e-23	0.0193325	5.25294e-21	-1.98447e-16	8.17829e-05	1.23377e-18	1.38739e-15
1400	9.16424e-18	0.020393	5.5697e-23	-5.24031e-17	8.629e-05	5.96412e-13	4.94076e-10
1500	5.90341e-22	0.0214224	2.24306e-18	3.67491e-17	9.06631e-05	4.10905e-17	2.55776e-14
1600	4.66285e-14	0.0224227	2.14541e-21	1.56383e-15	9.49116e-05	3.3867e-09	1.64436e-06
1700	2.68665e-18	0.0233976	4.15189e-15	2.41482e-16	9.90509e-05	1.99598e-13	7.84051e-11
1800	3.25494e-14	0.0243503	6.30428e-17	4.06803e-16	0.000103095	2.44426e-09	7.89625e-07
1900	1.97068e-14	0.025284	6.96606e-15	-1.35148e-16	0.000107058	1.47286e-09	3.98904e-07
2000	2.03884e-13	0.0262011	2.97429e-14	-1.20308e-15	0.000110951	1.48134e-08	3.49341e-06
2100	1.17843e-12	0.0271027	1.58413e-13	-3.6492e-16	0.000114778	8.15365e-08	1.74465e-05
2200	5.81305e-12	0.0279892	7.2448e-13	-8.94378e-17	0.00011854	3.81448e-07	7.55151e-05
2300	2.5044e-11	0.0288613	2.90304e-12	-2.35966e-16	0.000122242	1.57089e-06	0.000287723
2400	9.59308e-11	0.0297195	1.03622e-11	-8.88888e-17	0.000125883	5.81002e-06	0.000979409
2500	3.30704e-10	0.0305642	3.34092e-11	1.77658e-14	0.000129466	1.94076e-05	0.00302924
2600	1.03625e-09	0.0313963	9.84466e-11	-2.74893e-14	0.000132996	5.88077e-05	0.00864661
2700	2.97852e-09	0.0322166	2.67795e-10	1.90819e-14	0.000136476	0.000162776	0.0230658
2800	7.92327e-09	0.0330263	6.7826e-10	6.00919e-14	0.000139909	0.000416232	0.0579717
2900	1.96765e-08	0.0338258	1.61137e-09	2.30722e-13	0.0001433	0.000997168	0.137752
3000	4.59669e-08	0.0346159	3.61394e-09	6.52761e-13	0.00014665	0.00226341	0.310245
3100	1.01668e-07	0.0353971	7.69451e-09	1.66044e-12	0.000149962	0.00490508	0.664266
3200	2.13949e-07	0.0361701	1.56284e-08	4.25914e-12	0.000153239	0.0101894	1.35829
3300	4.30198e-07	0.0369351	3.04125e-08	1.03309e-11	0.000156483	0.0203546	2.66445
3400	8.29617e-07	0.0376926	5.69164e-08	2.38732e-11	0.000159694	0.0391722	5.0386
3500	1.5396e-06	0.0384427	1.02786e-07	5.22317e-11	0.000162875	0.0727398	9.22547
3600	2.758e-06	0.0391859	1.79653e-07	1.09631e-10	0.000166025	0.130523	16.4148
3700	4.78226e-06	0.0399226	3.04719e-07	2.20607e-10	0.000169148	0.226628	28.4702
3800	8.04651e-06	0.040653	5.02764e-07	4.2972e-10	0.000172244	0.381547	48.2301
3900	1.31677e-05	0.0413774	8.08646e-07	8.09712e-10	0.000175315	0.624837	79.8636
4000	2.09999e-05	0.0420957	1.27034e-06	1.4805e-09	0.000178359	0.998035	129.361
4100	3.27008e-05	0.0428083	1.95253e-06	2.63236e-09	0.000181379	1.55842	205.127
4200	4.98037e-05	0.0435153	2.9409e-06	4.56179e-09	0.000184375	2.38343	318.693
4300	7.42993e-05	0.0442168	4.34694e-06	7.72101e-09	0.000187347	3.57342	485.777
4400	0.000108714	0.0449131	6.31349e-06	1.2781e-08	0.000190296	5.25295	727.619
4500	0.000156229	0.0456043	9.02093e-06	2.07292e-08	0.000193224	7.57651	1072.3
4600	0.000220718	0.0462906	1.26939e-05	3.29832e-08	0.00019613	10.7232	1556.77
4700	0.000306843	0.0469719	1.76088e-05	5.1557e-08	0.000199015	14.8953	2228.98
4800	0.000420102	0.0476484	2.41017e-05	7.92623e-08	0.000201879	20.3116	3150.45
4900	0.000566845	0.0483203	3.25765e-05	1.19978e-07	0.000204724	27.1831	4400.18
5000	0.000754506	0.0489879	4.35146e-05	1.78984e-07	0.00020755	35.7233	6077.83
5100	0.000991257	0.0496516	5.74834e-05	2.63385e-07	0.000210359	46.088	8310.14
5200	0.00128634	0.0503116	7.51463e-05	3.82637e-07	0.000213152	58.4037	11255.3
5300	0.00164951	0.0509681	9.72724e-05	5.49192e-07	0.000215929	72.7073	15112.4
5400	0.00209086	0.051621	0.000124747	7.79281e-07	0.000218692	88.9503	20130.6
5500	0.00262294	0.0522707	0.00015858	1.09387e-06	0.00022144	107.254	26605.8
5600	0.00325625	0.0529172	0.00019992	1.51979e-06	0.000224175	127.492	34912.2
5700	0.00400166	0.0535605	0.000250058	2.09107e-06	0.000226897	149.59	45502.9
5800	0.00486997	0.0542008	0.000310444	2.85054e-06	0.000229606	173.501	58928
5900	0.00587326	0.0548382	0.000382691	3.85162e-06	0.000232302	199.315	75840.3
6000	0.00702781	0.0554727	0.000468587	5.16051e-06	0.000234986	227.396	96985.8
6100	0.0083391	0.0561044	0.000570104	6.8585e-06	0.000237658	257.413	123350
6200	0.00982311	0.0567337	0.000690005	9.04498e-06	0.000240319	289.52	156239
6300	0.0114898	0.0573603	0.000830169	1.184e-05	0.000242968	323.902	196854
6400	0.013358	0.0579841	0.00099316	1.53879e-05	0.000245606	360.915	246711
6500	0.0154263	0.058605	0.00118177	1.98614e-05	0.000248231	400.049	307867
6600	0.0177035	0.0592229	0.00139902	2.49922e-05	0.000250844	441.333	382643
6700	0.0201987	0.0598377	0.00164815	3.24278e-05	0.000253443	484.808	473793
6800	0.0229213	0.0604493	0.00193263	4.16856e-05	0.000256028	530.522	584574
6900	0.0258813	0.0610576	0.00225616	3.90377e-05	0.0002586	578.528	718822
7000	0.0291791	0.0616626	0.00262267	7.69822e-05	0.000261157	631.142	878937
7100	0.0327751	0.0622641	0.00303617	7.40947e-05	0.000263699	686.777	1.07067e+06
7200	0.0366746	0.0628619	0.00350142	0.000120088	0.000266226	745.172	1.30017e+06
7300	0.0408921	0.0634558	0.00402284	0.00012087	0.000268735	806.321	1.57396e+06
7400	0.0454443	0.0640453	0.00460512	0.000149088	0.000271226	870.218	1.89955e+06
7500	0.0503518	0.0646301	0.00525367	0.000178258	0.000273697	936.898	2.28585e+06
7600	0.0556326	0.0652096	0.00597341	0.000303344	0.000276146	1006.31	2.74264e+06
7700	0.0613096	0.0657835	0.00677011	0.00014773	0.000278571	1078.46	3.2815e+06
7800	0.0674039	0.0663509	0.00764931	0.000128237	0.000280969	1153.28	3.91523e+06
7900	0.073938	0.0669108	0.00861655	0.000372102	0.000283336	1230.71	4.65836e+06
8000	0.0809371	0.0674618	0.00967827	0.000436175	0.000285666	1310.71	5.52754e+06
8100	0.0884243	0.0680027	0.0108401	-7.72883e-06	0.000287954	1393.18	6.541e+06
8200	0.0964256	0.0685322	0.0121084	0.000609035	0.000290196	1478.07	7.7196e+06
8300	0.104965	0.0690484	0.0134896	4.41732e-05	0.000292384	1565.28	9.08601e+06
8400	0.114067	0.0695497	0.0149897	0.0011029	0.000294511	1654.75	1.06659e+07
8500	0.123758	0.0700337	0.0166151	0.000744674	0.000296569	1746.43	1.24864e+07
8600	0.134364	0.0705008	0.018372	0.00100419	0.00029856	1844.47	1.45395e+07
8700	0.145641	0.0709464	0.0202681	0.000844802	0.000300465	1944.87	1.68852e+07
8800	0.157613	0.0713674	0.0223059	0.00216042	0.000302273	2047.55	1.95569e+07
8900	0.1703	0.0717607	0.0244955	0.00117908	0.000303973	2152.46	2.25912e+07
9000	0.183722	0.0721226	0.0268373	0.00163938	0.00030555	2259.54	2.60269e+07
9100	0.197897	0.0724491	0.0293419	0.000676348	0.000306991	2368.7	2.99056e+07
9200	0.212841	0.0727361	0.0320113	0.00203833	0.000308281	2479.91	3.42713e+07
9300	0.22876	0.0729824	0.0348508	0.0022686	0.000309415	2595.35	3.91275e+07
9400	0.24558	0.0731824	0.0378707	0.000403169	0.000310373	2713.81	4.45347e+07
9500	0.263237	0.0733301	0.0410554	0.00276244	0.000311135	2834.33	5.05561e+07
9600	0.281736	0.0734205	0.0444252	0.0030574	0.000311681	2956.83	5.72407e+07
9700	0.301083	0.0734485	0.0479763	0.00337066	0.000311995	3081.26	6.46396e+07
9800	0.321282	0.0734088	0.0517144	0.00359313	0.000312057	3207.59	7.28063e+07
9900	0.342326	0.0732965	0.0556317	0.00390203	0.00031185	3335.69	8.17885e+07
10000	0.364209	0.0731063	0.0597286	0.00425239	0.000311356	3465.51	9.16382e+07
10100	0.386929	0.0728333	0.0640102	0.00450934	0.000310557	3597.01	1.0241e+08
10200	0.410464	0.0724739	0.0684642	0.00664588	0.00030944	3730.06	1.14145e+08
10300	0.434805	0.0720244	0.0730799	0.00525002	0.000307991	3864.62	1.26892e+08
10400	0.459932	0.0714815	0.0778605	0.00564005	0.000306199	4000.59	1.40693e+08
10500	0.485832	0.0708429	0.0828869	0.00572951	0.000304054	4137.95	1.55591e+08
10600	0.512949	0.0701207	0.0878957	0.00620649	0.000301594	4280.47	1.71435e+08
10700	0.541026	0.0693094	0.0931141	0.00653763	0.000298799	4425.92	1.88309e+08
10800	0.569855	0.0684038	0.0984428	0.00692839	0.000295649	4572.61	2.06305e+08
10900	0.599414	0.0674054	0.103872	0.00731929	0.000292144	4720.47	2.25437e+08
11000	0.629699	0.0663146	0.10942	0.0074792	0.000288282	4869.57	2.45739e+08
11100	0.66063	0.0651389	0.115	0.00785126	0.000284087	5019.47	2.67144e+08
11200	0.692201	0.0638812	0.120623	0.00820067	0.000279564	5170.24	2.89665e+08
11300	0.724374	0.0625476	0.126263	0.00854222	0.000274728	5321.74	3.1327e+08
11400	0.757113	0.0611449	0.131902	0.00634234	0.000269602	5473.84	3.37916e+08
11500	0.790385	0.0596804	0.13748	0.00922302	0.000264204	5626.43	3.63557e+08
11600	0.82415	0.0581624	0.143001	0.00954891	0.000258562	5779.38	3.90128e+08
11700	0.858371	0.0565997	0.148423	0.00986154	0.000252701	5932.56	4.17557e+08
11800	0.893119	0.0549913	0.153882	0.00967507	0.000246613	6086.49	4.45939e+08
11900	0.928151	0.0533647	0.159031	0.00994045	0.000240399	6239.83	4.74845e+08
12000	0.963556	0.0517175	0.164036	0.010065	0.000234045	6393.21	5.04385e+08
12100	0.999234	0.0500642	0.168766	0.0102934	0.000227604	6546.14	5.34334e+08
12200	1.03517	0.0484108	0.173233	0.010504	0.000221099	6698.66	5.64622e+08
12300	1.07134	0.0467654	0.177405	0.0106966	0.000214559	6850.63	5.95119e+08
12400	1.10769	0.0451357	0.18125	0.0108709	0.000208014	7001.93	6.2569e+08
12500	1.14419	0.0435287	0.184738	0.0110265	0.000201494	7152.41	6.56199e+08
12600	1.1808	0.0419506	0.187841	0.011163	0.000195025	7301.96	6.86502e+08
12700	1.21767	0.0403899	0.190851	0.0108312	0.00018856	7451.52	7.16879e+08
12800	1.25442	0.0388846	0.193137	0.0109247	0.000182261	7598.91	7.46398e+08
12900	1.29118	0.0374227	0.194974	0.0110005	0.000176081	7745	7.753e+08
13000	1.32791	0.0360078	0.196344	0.0110592	0.000170039	7889.67	8.03455e+08
13100	1.3646	0.0346423	0.197238	0.0111011	0.000164152	8032.83	8.30741e+08
13200	1.40123	0.0333268	0.197681	0.0110953	0.000158425	8174.46	8.57081e+08
13300	1.43775	0.0320657	0.197609	0.0111053	0.000152882	8314.27	8.82289e+08
13400	1.47414	0.0308584	0.197057	0.0111	0.000147528	8452.27	9.0631e+08
13500	1.51038	0.0297052	0.19603	0.0110804	0.000142367	8588.39	9.29059e+08
13600	1.54646	0.0286062	0.194542	0.0110472	0.000137406	8722.53	9.50466e+08
13700	1.58236	0.0275608	0.192609	0.0110012	0.000132648	8854.64	9.70472e+08
13800	1.61806	0.0265683	0.190251	0.0109433	0.000128093	8984.66	9.89031e+08
13900	1.65354	0.0256276	0.187492	0.0108742	0.000123743	9112.53	1.00611e+09
14000	1.6888	0.0247376	0.18436	0.0107947	0.000119595	9238.2	1.0217e+09
14100	1.72382	0.0238967	0.180885	0.0107059	0.000115648	9361.65	1.03577e+09
14200	1.75859	0.0231034	0.177099	0.0106084	0.000111898	9482.83	1.04834e+09
14300	1.79311	0.022356	0.173035	0.0105032	0.000108341	9601.73	1.05943e+09
14400	1.82738	0.0216527	0.16873	0.0103911	0.000104972	9718.33	1.06905e+09
14500	1.86137	0.0209916	0.164217	0.0102729	0.000101786	9832.61	1.07725e+09
14600	1.8951	0.0203709	0.159533	0.0101494	9.87764e-05	9944.58	1.08405e+09
14700	1.92856	0.0197887	0.154712	0.0100214	9.59374e-05	10054.2	1.08952e+09
14800	1.96175	0.0192431	0.149789	0.00988967	9.32624e-05	10161.6	1.0937e+09
14900	1.99466	0.0187323	0.144796	0.0097549	9.07446e-05	10266.6	1.09666e+09
15000	2.02731	0.0182545	0.139763	0.0096178	8.83773e-05	10369.4	1.09845e+09
15100	2.05969	0.0178079	0.13472	0.00947902	8.61537e-05	10469.8	1.09914e+09
15200	2.0918	0.0173907	0.129695	0.00933917	8.4067e-05	10568	1.09881e+09
15300	2.12364	0.0170014	0.124711	0.00919884	8.21104e-05	10664	1.09751e+09
15400	2.15523	0.0166382	0.119791	0.00905858	8.02773e-05	10757.8	1.09531e+09
15500	2.18656	0.0162996	0.114955	0.00891891	7.85611e-05	10849.3	1.0923e+09
15600	2.21764	0.0159841	0.110221	0.00878031	7.69556e-05	10938.7	1.08852e+09
15700	2.24847	0.0156903	0.105604	0.00864323	7.54545e-05	11026	1.08405e+09
15800	2.27905	0.0154168	0.101117	0.00850807	7.40518e-05	11111.1	1.07895e+09
15900	2.30939	0.0151623	0.0967715	0.00837521	7.27417e-05	11194.2	1.07329e+09
16000	2.3395	0.0149255	0.0925766	0.00824501	7.15187e-05	11275.1	1.06712e+09
16100	2.36938	0.0147052	0.0885397	0.00811777	7.03773e-05	11354	1.06051e+09
16200	2.39902	0.0145004	0.0846663	0.00799379	6.93123e-05	11430.9	1.0535e+09
16300	2.42845	0.0143099	0.0809607	0.00787332	6.83188e-05	11505.7	1.04615e+09
16400	2.45765	0.0141326	0.0774258	0.0077566	6.7392e-05	11578.5	1.03852e+09
16500	2.48756	0.0139727	0.0740642	0.00764441	6.65491e-05	11653.1	1.03028e+09
16600	2.51918	0.0138344	0.0708783	0.00753761	6.58083e-05	11733.6	1.02111e+09
16700	2.55067	0.0137065	0.0678658	0.00743528	6.51212e-05	11812.3	1.0118e+09
16800	2.582	0.013591	0.0649974	0.00735475	6.44979e-05	11889.1	1.0023e+09
16900	2.61326	0.0134816	0.0623296	0.00726122	6.39065e-05	11964.3	9.92822e+08
17000	2.64439	0.0133802	0.0598308	0.00717251	6.33572e-05	12037.8	9.83307e+08
17100	2.67539	0.013286	0.0574985	0.00708871	6.28465e-05	12109.4	9.73793e+08
17200	2.70627	0.0131985	0.05533	0.00700986	6.2371e-05	12179.2	9.64309e+08
17300	2.73702	0.0131168	0.0533224	0.00693602	6.19272e-05	12247.2	9.54884e+08
17400	2.76763	0.0130404	0.0514726	0.00686721	6.15122e-05	12313.3	9.45545e+08
17500	2.7981	0.0129685	0.0497774	0.00680343	6.11227e-05	12377.5	9.36315e+08
17600	2.82844	0.0129006	0.0482335	0.00674468	6.07559e-05	12439.7	9.27218e+08
17700	2.85862	0.0128361	0.0468378	0.00669092	6.04089e-05	12499.9	9.18274e+08
17800	2.88866	0.0127744	0.0455871	0.00664211	6.00789e-05	12558.1	9.09503e+08
17900	2.91854	0.012715	0.0444783	0.00659819	5.97634e-05	12614.2	9.00921e+08
18000	2.94825	0.0126573	0.0435083	0.00655908	5.94598e-05	12668.1	8.92546e+08
18100	2.9778	0.0126008	0.0426739	0.0065247	5.91656e-05	12720	8.84392e+08
18200	3.00636	0.0125838	0.04177	0.00666337	5.90786e-05	12765.1	8.75491e+08
18300	3.03555	0.012528	0.0412128	0.00663272	5.87949e-05	12812.5	8.67841e+08
18400	3.06455	0.0124721	0.0407831	0.00660658	5.85136e-05	12857.5	8.60448e+08
18500	3.09335	0.0124155	0.0404784	0.0065848	5.82329e-05	12900.2	8.53323e+08
18600	3.12196	0.012358	0.0402962	0.0065672	5.79506e-05	12940.5	8.46475e+08
18700	3.15035	0.012299	0.0402342	0.00655361	5.76649e-05	12978.5	8.39913e+08
18800	3.17854	0.0122383	0.0402901	0.00654381	5.7374e-05	13013.9	8.33643e+08
18900	3.2065	0.0121755	0.0404619	0.00653761	5.70763e-05	13046.9	8.27671e+08
19000	3.23423	0.0121102	0.0407471	0.00653478	5.677e-05	13077.4	8.22003e+08
19100	3.26173	0.0120423	0.0411436	0.00653509	5.64538e-05	13105.4	8.16644e+08
19200	3.28899	0.0119713	0.0416493	0.00653827	5.61264e-05	13130.8	8.11596e+08
19300	3.31601	0.0118972	0.0422617	0.00654409	5.57865e-05	13153.7	8.06862e+08
19400	3.34278	0.0118197	0.0429785	0.00655228	5.54329e-05	13174	8.02443e+08
19500	3.37082	0.011745	0.0438159	0.00656471	5.50935e-05	13197.3	7.97976e+08
19600	3.39953	0.0116704	0.0447665	0.00658038	5.47555e-05	13221.4	7.93612e+08
19700	3.42801	0.0115919	0.0458169	0.00659776	5.44012e-05	13243	7.89567e+08
19800	3.45627	0.0115094	0.0469645	0.00661655	5.40299e-05	13262.1	7.85839e+08
19900	3.4843	0.0114228	0.048206	0.00663648	5.36412e-05	13278.9	7.82423e+08
20000	3.51211	0.011332	0.0495382	0.00665725	5.32348e-05	13293.4	7.79315e+08
20100	3.53968	0.0112372	0.0509574	0.00667857	5.28105e-05	13305.5	7.76511e+08
20200	3.56703	0.0111383	0.0524598	0.00670017	5.23683e-05	13315.4	7.74003e+08
20300	3.59416	0.0110354	0.0540411	0.00672175	5.19082e-05	13323.2	7.71784e+08
20400	3.62107	0.0109286	0.0556968	0.00674305	5.14305e-05	13328.9	7.69847e+08
20500	3.64024	0.0107595	0.0574817	0.00672316	5.06673e-05	13303.2	7.53519e+08
20600	3.67425	0.0107036	0.0592116	0.00678374	5.0424e-05	13334.4	7.66781e+08
20700	3.70054	0.0105859	0.06106	0.00680264	4.98963e-05	13334.4	7.65633e+08
20800	3.72664	0.0104648	0.0629613	0.00682026	4.9353e-05	13332.8	7.64727e+08
20900	3.75256	0.0103406	0.0649094	0.00683638	4.87952e-05	13329.5	7.6405e+08
21000	3.77831	0.0102135	0.0668977	0.00685081	4.82237e-05	13324.9	7.63591e+08
21100	3.8039	0.0100839	0.0689195	0.00686335	4.76394e-05	13318.9	7.63337e+08
21200	3.82934	0.00995183	0.0709676	0.00687384	4.70434e-05	13311.7	7.63273e+08
21300	3.85464	0.00981769	0.0730348	0.00688212	4.64367e-05	13303.5	7.63386e+08
21400	3.87982	0.00968171	0.0751136	0.00688807	4.58206e-05	13294.3	7.63662e+08
21500	3.90489	0.00954418	0.0771962	0.00689156	4.51961e-05	13284.2	7.64086e+08
21600	3.92986	0.00940535	0.0792749	0.00689251	4.45645e-05	13273.5	7.64643e+08
21700	3.95475	0.00926552	0.0813418	0.00689082	4.39269e-05	13262.2	7.65318e+08
21800	3.97957	0.00912495	0.0833889	0.00688644	4.32846e-05	13250.4	7.66097e+08
21900	4.00433	0.00898391	0.0854083	0.00687932	4.26388e-05	13238.3	7.66961e+08
22000	4.02905	0.00884267	0.0873921	0.00686944	4.19906e-05	13225.9	7.67898e+08
22100	4.05374	0.00870147	0.0893326	0.00685677	4.13411e-05	13213.4	7.68892e+08
22200	4.07842	0.00856057	0.0912223	0.00684133	4.06915e-05	13200.8	7.69927e+08
22300	4.10309	0.00842019	0.0930537	0.00682313	4.00429e-05	13188.4	7.70991e+08
22400	4.12979	0.00828261	0.0948198	0.00680409	3.94064e-05	13180	7.71862e+08
22500	4.15732	0.00814653	0.0965138	0.00678298	3.87755e-05	13173.3	7.72666e+08
22600	4.18486	0.00801129	0.0981292	0.00675907	3.81472e-05	13166.7	7.73472e+08
22700	4.21243	0.00787711	0.0996601	0.00673243	3.75223e-05	13160.3	7.74267e+08
22800	4.24005	0.00774417	0.101101	0.00670314	3.69017e-05	13154.1	7.75039e+08
22900	4.26772	0.00761265	0.102447	0.00667128	3.62864e-05	13148.1	7.75776e+08
23000	4.29545	0.00748271	0.103692	0.00663693	3.56771e-05	13142.6	7.76465e+08
23100	4.32325	0.0073545	0.104834	0.00660021	3.50746e-05	13137.5	7.77096e+08
23200	4.35114	0.00722815	0.105869	0.00656122	3.44795e-05	13132.8	7.77659e+08
23300	4.37911	0.00710378	0.106794	0.00652007	3.38925e-05	13128.6	7.78144e+08
23400	4.40719	0.0069815	0.107606	0.00647687	3.3314e-05	13125	7.78544e+08
23500	4.43537	0.0068614	0.108303	0.00643174	3.27446e-05	13122	7.7885e+08
23600	4.46365	0.00674355	0.108886	0.00638481	3.21848e-05	13119.5	7.79055e+08
23700	4.49206	0.00662803	0.109353	0.00633619	3.16349e-05	13117.7	7.79154e+08
23800	4.52058	0.00651489	0.109703	0.00628601	3.10952e-05	13116.5	7.7914e+08
23900	4.54923	0.00640418	0.109939	0.00623439	3.0566e-05	13116	7.7901e+08
24000	4.57801	0.00629593	0.11006	0.00618145	3.00476e-05	13116.2	7.78759e+08
24100	4.60692	0.00619017	0.110069	0.00612731	2.95401e-05	13117	7.78384e+08
24200	4.63597	0.00608691	0.109968	0.0060721	2.90437e-05	13118.5	7.77884e+08
24300	4.66514	0.00598616	0.109759	0.00601593	2.85585e-05	13120.6	7.77256e+08
24400	4.69446	0.00588793	0.109446	0.00595891	2.80845e-05	13123.4	7.765e+08
24500	4.72391	0.00579221	0.109031	0.00590116	2.76218e-05	13126.9	7.75615e+08
24600	4.7535	0.00569898	0.108519	0.00584278	2.71704e-05	13131	7.74601e+08
24700	4.78322	0.00560822	0.107913	0.00578388	2.67302e-05	13135.7	7.73459e+08
24800	4.81308	0.00551992	0.107218	0.00572457	2.63012e-05	13141.1	7.72191e+08
24900	4.84307	0.00543405	0.106439	0.00566494	2.58834e-05	13147	7.70799e+08
25000	4.8732	0.00535056	0.10558	0.00560508	2.54766e-05	13153.5	7.69284e+08
25100	4.90359	0.00526993	0.104657	0.00554553	2.50829e-05	13161.3	7.67597e+08
25200	4.93518	0.00519534	0.103735	0.00548928	2.47169e-05	13174.7	7.65388e+08
25300	4.96694	0.00512296	0.102748	0.00543305	2.43613e-05	13188.8	7.63061e+08
25400	4.99885	0.00505274	0.101699	0.00537692	2.40158e-05	13203.5	7.60621e+08
25500	5.03092	0.00498463	0.100595	0.00532095	2.36802e-05	13218.7	7.58072e+08
25600	5.06314	0.00491859	0.0994404	0.00526522	2.33544e-05	13234.5	7.5542e+08
25700	5.0955	0.00485456	0.0982399	0.00520976	2.30381e-05	13250.8	7.52668e+08
25800	5.12801	0.00479249	0.0969987	0.00515466	2.27312e-05	13267.5	7.49823e+08
25900	5.16066	0.00473233	0.095722	0.00509994	2.24333e-05	13284.7	7.46889e+08
26000	5.19344	0.00467403	0.0944144	0.00504567	2.21443e-05	13302.3	7.43873e+08
26100	5.22635	0.00461752	0.0930808	0.00499189	2.18639e-05	13320.2	7.40779e+08
26200	5.25938	0.00456276	0.0917258	0.00493863	2.15919e-05	13338.6	7.37614e+08
26300	5.29252	0.00450968	0.0903538	0.00488594	2.13281e-05	13357.2	7.34382e+08
26400	5.32578	0.00445824	0.0889693	0.00483385	2.10722e-05	13376.1	7.3109e+08
26500	5.35914	0.00440838	0.0875762	0.00478238	2.08239e-05	13395.2	7.27743e+08
26600	5.39259	0.00436003	0.0861786	0.00473158	2.0583e-05	13414.6	7.24346e+08
26700	5.42614	0.00431316	0.0847802	0.00468145	2.03493e-05	13434.2	7.20904e+08
26800	5.45978	0.0042677	0.0833847	0.00463203	2.01225e-05	13453.9	7.17424e+08
26900	5.49349	0.00422359	0.0819953	0.00458332	1.99024e-05	13473.7	7.1391e+08
27000	5.52727	0.00418079	0.0806154	0.00453535	1.96888e-05	13493.7	7.10368e+08
27100	5.56113	0.00413924	0.0792479	0.00448812	1.94813e-05	13513.7	7.06801e+08
27200	5.59504	0.00409889	0.0778956	0.00444165	1.92797e-05	13533.7	7.03217e+08
27300	5.629	0.00405969	0.0765611	0.00439595	1.90839e-05	13553.7	6.99618e+08
27400	5.66298	0.00402345	0.0753825	0.00435526	1.89043e-05	13573.6	6.95993e+08
27500	5.69704	0.00398633	0.0740886	0.00431097	1.87189e-05	13593.5	6.9238e+08
27600	5.73112	0.00395021	0.0728191	0.00426745	1.85385e-05	13613.4	6.88767e+08
27700	5.76523	0.00391504	0.071576	0.0042247	1.83628e-05	13633.1	6.85157e+08
27800	5.79937	0.00388076	0.0703608	0.00418273	1.81918e-05	13652.7	6.81554e+08
27900	5.83351	0.00384735	0.0691753	0.00414152	1.80251e-05	13672.1	6.77963e+08
28000	5.86766	0.00381474	0.0680205	0.00410107	1.78626e-05	13691.4	6.74385e+08
28100	5.90181	0.0037829	0.0668979	0.00406137	1.7704e-05	13710.4	6.70827e+08
28200	5.93596	0.00375178	0.0658084	0.00402241	1.75491e-05	13729.1	6.67289e+08
28300	5.97009	0.00372134	0.064753	0.00398418	1.73978e-05	13747.6	6.63776e+08
28400	6.00421	0.00369155	0.0637323	0.00394667	1.72498e-05	13765.9	6.6029e+08
28500	6.0383	0.00366235	0.062747	0.00390986	1.7105e-05	13783.8	6.56835e+08
28600	6.07235	0.00363371	0.0617976	0.00387374	1.69631e-05	13801.3	6.53412e+08
28700	6.10638	0.00360561	0.0608844	0.0038383	1.68241e-05	13818.5	6.50024e+08
28800	6.14036	0.00357799	0.0600078	0.00380351	1.66876e-05	13835.4	6.46673e+08
28900	6.17428	0.00355143	0.0592214	0.00377074	1.65571e-05	13851.8	6.43358e+08
29000	6.20813	0.00352613	0.058548	0.00374048	1.64337e-05	13867.8	6.40079e+08
29100	6.24196	0.0034997	0.0577772	0.00370739	1.63038e-05	13883.4	6.36853e+08
29200	6.27571	0.00347364	0.0570428	0.00367491	1.61759e-05	13898.6	6.33671e+08
29300	6.30938	0.00344903	0.0564487	0.00364551	1.60562e-05	13913.3	6.30529e+08
29400	6.343	0.00342356	0.055784	0.00361405	1.59316e-05	13927.6	6.2744e+08
29500	6.37654	0.00339837	0.0551548	0.00358313	1.58087e-05	13941.4	6.24401e+08
29600	6.41072	0.00337519	0.0545751	0.00355443	1.56952e-05	13957.8	6.21214e+08
29700	6.44493	0.00335361	0.0541372	0.00352893	1.55906e-05	13974.3	6.18036e+08
29800	6.47907	0.00333104	0.0536237	0.00350134	1.54805e-05	13990.3	6.14923e+08
29900	6.51312	0.00330859	0.0531421	0.00347415	1.53713e-05	14005.8	6.11866e+08
30000	6.54706	0.00328622	0.0526916	0.00344734	1.52628e-05	14020.7	6.08867e+08
