# Supplementary material for: Cross-Code Verification for Improved Thermophysical Properties of Argon, Krypton and Xenon Plasmas
Source: Entropy (Basel). 2026 Jul 22;28(7):830. doi: 10.3390/e28070830 (PMC13409251; doi:10.3390/e28070830)
Supplement: Supplementary file 1 [file entropy-28-00830-s001.zip › Ar_Kr_Xe_Data/Transport Properties/Xenon/Phenomenological/TP_Xe Transport 20 atm.csv]

Th [K]	λₑ [W/(m·K)]	λₕ [W/(m·K)]	λᵣ [W/(m·K)]	λint [W/(m·K)]	μ [Pa·s]	σ [S/m]	HeatExchange[J]
300	1.55203e-25	0.00553981	1.20973e-23	-2.83064e-18	2.33277e-05	1.8978e-20	2.21678e-14
400	2.84718e-25	0.00732365	1.21373e-23	-2.05732e-13	3.08434e-05	2.50295e-20	1.15971e-14
500	5.2991e-25	0.00901205	1.21525e-23	3.78821e-16	3.79721e-05	3.45148e-20	7.34615e-15
600	9.58045e-25	0.0105791	1.21588e-23	-4.09822e-16	4.46035e-05	4.80641e-20	5.16526e-15
700	1.58464e-24	0.0120339	1.2168e-23	-2.55132e-15	5.07701e-05	6.67926e-20	3.86288e-15
800	2.29113e-24	0.0134008	1.21801e-23	3.1181e-16	5.6572e-05	9.06636e-20	3.01261e-15
900	2.90897e-24	0.0146959	1.21977e-23	4.95126e-16	6.20741e-05	1.18233e-19	2.41828e-15
1000	3.39677e-24	0.015929	1.2213e-23	-4.88624e-17	6.73152e-05	1.48983e-19	1.98142e-15
1100	3.76019e-24	0.0171069	1.22251e-23	1.13848e-16	7.23224e-05	1.82881e-19	1.64897e-15
1200	4.96365e-24	0.018239	1.33935e-23	1.68281e-16	7.71348e-05	2.68261e-19	1.68324e-15
1300	1.18953e-23	0.0193325	4.4129e-21	-1.98447e-16	8.17829e-05	7.08734e-19	3.18791e-15
1400	8.29165e-18	0.020393	2.95005e-23	-2.09613e-16	8.629e-05	5.39623e-13	1.78813e-09
1500	3.22029e-22	0.0214224	1.22614e-18	3.7484e-16	9.06631e-05	2.24147e-17	5.581e-14
1600	4.2801e-14	0.0224227	1.16754e-21	1.57924e-15	9.49116e-05	3.1087e-09	6.03755e-06
1700	1.4632e-18	0.0233976	2.97223e-15	-1.22349e-15	9.90509e-05	1.08705e-13	1.70804e-10
1800	2.98371e-14	0.0243503	3.43868e-17	-1.0904e-16	0.000103095	2.24058e-09	2.89531e-06
1900	1.15866e-14	0.025284	5.92375e-15	-3.79303e-16	0.000107058	8.65972e-10	9.38147e-07
2000	1.44205e-13	0.0262011	2.10259e-14	-4.92978e-16	0.000110951	1.04774e-08	9.88344e-06
2100	8.33277e-13	0.0271027	1.12015e-13	-1.17061e-15	0.000114778	5.7655e-08	4.93461e-05
2200	4.11045e-12	0.0279892	5.12285e-13	4.53771e-17	0.00011854	2.69725e-07	0.000213589
2300	1.77088e-11	0.0288613	2.05276e-12	-2.40031e-16	0.000122242	1.11079e-06	0.000813805
2400	6.78334e-11	0.0297195	7.3272e-12	-4.11553e-17	0.000125883	4.10831e-06	0.00277019
2500	2.33844e-10	0.0305642	2.36239e-11	1.76855e-14	0.000129466	1.37233e-05	0.00856801
2600	7.32744e-10	0.0313963	6.96125e-11	-3.02199e-14	0.000132996	4.15835e-05	0.0244564
2700	2.10615e-09	0.0322166	1.89361e-10	1.80622e-14	0.000136476	0.000115101	0.0652405
2800	5.60267e-09	0.0330263	4.79608e-10	5.69182e-14	0.000139909	0.000294324	0.163971
2900	1.39137e-08	0.0338258	1.13943e-09	2.21586e-13	0.0001433	0.000705118	0.389628
3000	3.25045e-08	0.0346159	2.55551e-09	6.28244e-13	0.00014665	0.00160052	0.877524
3100	7.18934e-08	0.0353971	5.44104e-09	1.5987e-12	0.000149962	0.00346857	1.87889
3200	1.51295e-07	0.0361701	1.10516e-08	4.11232e-12	0.000153239	0.0072055	3.84197
3300	3.04229e-07	0.0369351	2.15064e-08	9.99955e-12	0.000156483	0.0143944	7.53655
3400	5.8672e-07	0.0376926	4.02499e-08	2.31603e-11	0.000159694	0.0277034	14.2521
3500	1.08891e-06	0.0384427	7.26896e-08	5.07632e-11	0.000162875	0.0514475	26.095
3600	1.95085e-06	0.0391859	1.27055e-07	1.06724e-10	0.000166025	0.0923288	46.4301
3700	3.3832e-06	0.0399226	2.15514e-07	2.15062e-10	0.000169148	0.160344	80.5274
3800	5.69363e-06	0.040653	3.55602e-07	4.19492e-10	0.000172244	0.270035	136.412
3900	9.31973e-06	0.0413774	5.71986e-07	7.91425e-10	0.000175315	0.442411	225.867
4000	1.48687e-05	0.0420957	8.98623e-07	1.44873e-09	0.000178359	0.707121	365.81
4100	2.31643e-05	0.0428083	1.38132e-06	2.57864e-09	0.000181379	1.10518	579.965
4200	3.53014e-05	0.0435153	2.08075e-06	4.47317e-09	0.000184375	1.69243	900.837
4300	5.27041e-05	0.0442168	3.07588e-06	7.57817e-09	0.000187347	2.54178	1372.71
4400	7.71994e-05	0.0449131	4.46797e-06	1.25557e-08	0.000190296	3.74608	2055.1
4500	0.000111073	0.0456043	6.38487e-06	2.03808e-08	0.000193224	5.41957	3027
4600	0.000157148	0.0462906	8.98593e-06	3.24547e-08	0.00019613	7.70006	4391.69
4700	0.00021885	0.0469719	1.24673e-05	5.07691e-08	0.000199015	10.7482	6282.74
4800	0.000300271	0.0476484	1.70674e-05	7.8107e-08	0.000201879	14.7459	8870.67
4900	0.000406297	0.0483203	2.30736e-05	1.18311e-07	0.000204724	19.8942	12371.6
5000	0.000542484	0.0489879	3.08277e-05	1.76612e-07	0.00020755	26.3793	17061
5100	0.000715314	0.0496517	4.07334e-05	2.6006e-07	0.000210359	34.3866	23282.3
5200	0.000931893	0.0503117	5.32632e-05	3.78035e-07	0.000213152	44.0486	31467.4
5300	0.00120049	0.0509682	6.8965e-05	5.42904e-07	0.00021593	55.5038	42144.2
5400	0.00152994	0.0516212	8.847e-05	7.70794e-07	0.000218692	68.8149	55968.5
5500	0.00192947	0.0522709	0.0001125	1.08255e-06	0.000221441	83.9689	73748.1
5600	0.00240894	0.0529174	0.000141874	1.50486e-06	0.000224176	100.964	96452.5
5700	0.00297938	0.0535608	0.000177517	2.0716e-06	0.000226898	119.865	125231
5800	0.003653	0.0542012	0.000220467	2.82543e-06	0.000229607	140.795	161439
5900	0.00443959	0.0548386	0.000271881	3.81961e-06	0.000232304	163.605	206762
6000	0.00534997	0.0554733	0.000333043	5.12015e-06	0.000234988	188.267	263179
6100	0.00640094	0.0561052	0.000405371	6.80823e-06	0.000237661	215.213	332850
6200	0.00760171	0.0567347	0.000490423	8.98297e-06	0.000240323	244.223	418573
6300	0.0089757	0.0573616	0.000591019	1.17649e-05	0.000242974	275.466	524784
6400	0.0105129	0.0579859	0.0007075	1.50715e-05	0.000245614	308.395	653966
6500	0.0122295	0.0586073	0.000842382	1.83124e-05	0.000248241	343.137	811221
6600	0.0141348	0.0592259	0.000997861	2.52939e-05	0.000250857	379.68	1.00203e+06
6700	0.0162793	0.0598416	0.0011763	2.52935e-05	0.00025346	419.737	1.23078e+06
6800	0.0186483	0.0604544	0.00137997	3.63226e-05	0.00025605	462.074	1.50526e+06
6900	0.021255	0.0610643	0.00161214	4.43278e-05	0.000258629	506.663	1.83467e+06
7000	0.0241077	0.0616712	0.00187539	5.46879e-05	0.000261195	553.49	2.22833e+06
7100	0.027218	0.0622752	0.00217278	9.87644e-05	0.000263748	602.608	2.69743e+06
7200	0.0305966	0.0628761	0.00250739	9.67438e-05	0.000266287	654.045	3.25458e+06
7300	0.0342596	0.0634739	0.00288303	0.000156206	0.000268814	707.915	3.91529e+06
7400	0.0382187	0.0640683	0.00330309	9.65806e-05	0.000271326	764.231	4.69631e+06
7500	0.042487	0.0646593	0.00377119	6.71397e-05	0.000273823	823.02	5.61685e+06
7600	0.0470826	0.0652466	0.00429161	0.000206055	0.000276305	884.356	6.69987e+06
7700	0.0520208	0.06583	0.0048683	0.000222131	0.00027877	948.238	7.97039e+06
7800	0.0573182	0.0664092	0.00550539	0.000461206	0.000281217	1014.66	9.45697e+06
7900	0.0629957	0.0669835	0.00620755	0.000261216	0.000283644	1083.64	1.11929e+07
8000	0.0690716	0.0675521	0.00697915	0.000225013	0.000286047	1155.15	1.32142e+07
8100	0.0757576	0.0681152	0.00782516	0.000928733	0.000288426	1232.38	1.55266e+07
8200	0.0829168	0.0686714	0.00874989	0.000559594	0.000290778	1312.36	1.81981e+07
8300	0.0905752	0.0692202	0.0096269	-0.214214	0.000293098	1395.07	2.12775e+07
8400	0.0987568	0.0697605	0.0108565	0.000747526	0.000295384	1480.45	2.48177e+07
8500	0.107489	0.0702913	0.0120487	0.00148995	0.00029763	1568.49	2.88782e+07
8600	0.116798	0.0708114	0.0133391	0.000989133	0.000299831	1659.13	3.3523e+07
8700	0.126865	0.0713201	0.0147362	0.000561146	0.000301987	1754.55	3.87714e+07
8800	0.1376	0.0718154	0.0162386	0.00127218	0.000304088	1852.86	4.47299e+07
8900	0.149017	0.0722953	0.017857	0.00145225	0.000306126	1953.84	5.1482e+07
9000	0.161145	0.0727578	0.0195952	0.00206091	0.000308095	2057.46	5.9115e+07
9100	0.17401	0.0732006	0.0214567	0.00184071	0.000309985	2163.66	6.77196e+07
9200	0.187638	0.0736214	0.0234538	0.00264782	0.000311787	2272.41	7.73961e+07
9300	0.202055	0.0740173	0.0255719	0.00225585	0.000313491	2383.66	8.82494e+07
9400	0.217281	0.0743855	0.0278328	0.00252603	0.000315085	2497.34	1.00389e+08
9500	0.233342	0.0747226	0.0302362	0.00275698	0.000316558	2613.42	1.13936e+08
9600	0.250283	0.0750259	0.0327837	0.00385651	0.000317899	2732.16	1.28988e+08
9700	0.268469	0.0752969	0.0354774	0.00338692	0.000319115	2857.41	1.45435e+08
9800	0.287591	0.0755277	0.0383218	0.00373671	0.000320176	2985.18	1.63601e+08
9900	0.307666	0.0757141	0.0413231	0.00396998	0.000321066	3115.47	1.83619e+08
10000	0.3287	0.0758522	0.0444751	0.00431143	0.000321772	3248.13	2.05609e+08
10100	0.350704	0.075938	0.04778	0.00470587	0.000322278	3383.12	2.29703e+08
10200	0.37369	0.0759671	0.0512453	0.00497919	0.00032257	3520.45	2.56045e+08
10300	0.397649	0.0759361	0.0548578	0.00539663	0.000322635	3659.93	2.84742e+08
10400	0.422588	0.0758407	0.0586224	0.00580721	0.000322458	3801.56	3.15934e+08
10500	0.448501	0.0756773	0.0625353	0.00506593	0.000322025	3945.25	3.49737e+08
10600	0.47538	0.0754422	0.066588	0.00670753	0.000321324	4090.94	3.86268e+08
10700	0.503217	0.075132	0.0707804	0.00717662	0.000320342	4238.55	4.25637e+08
10800	0.532027	0.0747425	0.0751341	0.00732046	0.000319063	4388.2	4.68011e+08
10900	0.561748	0.0742731	0.0795949	0.0076949	0.000317486	4539.5	5.13367e+08
11000	0.59237	0.0737217	0.084163	0.00815487	0.000315601	4692.43	5.61798e+08
11100	0.623881	0.0730867	0.0888353	0.00861657	0.000313403	4846.97	6.13376e+08
11200	0.656255	0.0723676	0.0935993	0.00907865	0.000310887	5003.01	6.68133e+08
11300	0.689516	0.0715621	0.0984919	0.00919188	0.000308044	5160.77	7.26235e+08
11400	0.723547	0.0706761	0.103405	0.00962864	0.000304893	5319.59	7.87407e+08
11500	0.758361	0.0697091	0.108369	0.0100331	0.000301429	5479.67	8.51751e+08
11600	0.79392	0.0686645	0.113359	0.0104552	0.000297663	5640.85	9.19186e+08
11700	0.830194	0.0675458	0.118357	0.0108673	0.000293603	5803.05	9.89636e+08
11800	0.867148	0.0663575	0.123345	0.0112677	0.000289263	5966.17	1.06299e+09
11900	0.904745	0.0651047	0.128299	0.0116553	0.000284657	6130.1	1.13911e+09
12000	0.943124	0.0637981	0.133196	0.0120285	0.000279821	6295.79	1.21755e+09
12100	0.982681	0.0624549	0.138012	0.0123859	0.000274812	6465.62	1.29749e+09
12200	1.02286	0.0610621	0.142797	0.0125008	0.000269581	6636.27	1.37978e+09
12300	1.06366	0.059623	0.147582	0.0122645	0.000264137	6807.86	1.46443e+09
12400	1.10484	0.0581587	0.152113	0.0123487	0.000258557	6979.07	1.55032e+09
12500	1.14637	0.0566748	0.156396	0.0126046	0.000252859	7149.92	1.63725e+09
12600	1.18826	0.0551743	0.160475	0.0128409	0.000247053	7320.63	1.72518e+09
12700	1.23048	0.0536644	0.164324	0.0130575	0.000241165	7491.03	1.81378e+09
12800	1.27298	0.0521519	0.167918	0.0132541	0.000235219	7660.99	1.90271e+09
12900	1.31571	0.0506437	0.171236	0.0134309	0.000229241	7830.34	1.99164e+09
13000	1.35863	0.0491459	0.174254	0.0135875	0.000223255	7998.95	2.08019e+09
13100	1.40169	0.0476643	0.176955	0.013724	0.000217285	8166.67	2.16803e+09
13200	1.44485	0.046204	0.179318	0.0138406	0.000211351	8333.35	2.2548e+09
13300	1.48808	0.0447699	0.181331	0.0139377	0.000205475	8498.85	2.34015e+09
13400	1.53132	0.0433661	0.182979	0.0140152	0.000199675	8663.05	2.42376e+09
13500	1.57511	0.0419591	0.18486	0.0133422	0.000193811	8828.76	2.50818e+09
13600	1.61834	0.040624	0.185791	0.0133789	0.000188203	8990.15	2.58756e+09
13700	1.66149	0.0393285	0.186336	0.0133992	0.000182716	9149.87	2.6643e+09
13800	1.70452	0.0380746	0.186494	0.0134037	0.000177363	9307.81	2.73812e+09
13900	1.74741	0.036864	0.186267	0.013393	0.000172154	9463.84	2.80878e+09
14000	1.79013	0.0356978	0.185661	0.0133679	0.000167097	9617.88	2.87609e+09
14100	1.83265	0.0345768	0.184683	0.0133291	0.000162199	9769.84	2.93985e+09
14200	1.87495	0.0335013	0.183346	0.0132775	0.000157466	9919.62	2.99992e+09
14300	1.91702	0.0324715	0.181662	0.0132139	0.000152902	10067.2	3.05617e+09
14400	1.95881	0.031487	0.179649	0.0131391	0.000148508	10212.4	3.10852e+09
14500	2.00033	0.0305473	0.177325	0.0130539	0.000144285	10355.2	3.15691e+09
14600	2.04163	0.0296479	0.174776	0.0129117	0.000140218	10496	3.20166e+09
14700	2.08255	0.0287956	0.171895	0.0128088	0.000136338	10633.9	3.24206e+09
14800	2.12315	0.0279855	0.16877	0.0126982	0.000132629	10769.4	3.27847e+09
14900	2.16342	0.0272164	0.165425	0.0125806	0.000129086	10902.2	3.31094e+09
15000	2.20334	0.0264872	0.161886	0.0124569	0.000125707	11032.5	3.33954e+09
15100	2.24293	0.0257963	0.158177	0.0123278	0.00012249	11160.2	3.36435e+09
15200	2.28216	0.0251425	0.154325	0.0121941	0.000119428	11285.3	3.38547e+09
15300	2.32103	0.0245243	0.150354	0.0120566	0.000116518	11407.8	3.40303e+09
15400	2.35955	0.0239402	0.14629	0.011916	0.000113756	11527.6	3.41716e+09
15500	2.39856	0.0233958	0.142157	0.0117733	0.000111165	11648.3	3.42683e+09
15600	2.43842	0.0228917	0.137979	0.0116293	0.000108749	11771.3	3.43179e+09
15700	2.47807	0.0224176	0.133775	0.0114843	0.000106466	11892.2	3.43368e+09
15800	2.51749	0.021972	0.129568	0.0113388	0.000104311	12010.9	3.43266e+09
15900	2.5567	0.0215535	0.125376	0.0111936	0.000102278	12127.6	3.42891e+09
16000	2.59569	0.0211606	0.121217	0.0110491	0.000100362	12242.1	3.42262e+09
16100	2.63447	0.0207921	0.117108	0.0109058	9.85575e-05	12354.6	3.41396e+09
16200	2.67294	0.0204518	0.112997	0.0108011	9.68839e-05	12464.5	3.40261e+09
16300	2.7113	0.0201281	0.10903	0.0106609	9.52868e-05	12572.7	3.38974e+09
16400	2.74945	0.0198249	0.105152	0.0105232	9.37855e-05	12679	3.37504e+09
16500	2.78739	0.019541	0.101374	0.0103886	9.2375e-05	12783.1	3.35865e+09
16600	2.82513	0.0192753	0.0977036	0.0102574	9.10504e-05	12885.3	3.34075e+09
16700	2.86268	0.0190267	0.0941499	0.0101298	8.9807e-05	12985.3	3.32149e+09
16800	2.90002	0.0187941	0.0907191	0.0100063	8.86402e-05	13083.4	3.30103e+09
16900	2.93717	0.0185765	0.0874164	0.00988703	8.75454e-05	13179.4	3.2795e+09
17000	2.97412	0.0183729	0.0842464	0.00977235	8.65184e-05	13273.4	3.25704e+09
17100	3.01088	0.0181824	0.0812124	0.00966246	8.5555e-05	13365.4	3.23378e+09
17200	3.04744	0.0180041	0.0783172	0.00955757	8.46512e-05	13455.3	3.20985e+09
17300	3.08382	0.0178371	0.0755626	0.00945787	8.3803e-05	13543.2	3.18537e+09
17400	3.12	0.0176806	0.0729498	0.00936352	8.30067e-05	13629.1	3.16044e+09
17500	3.156	0.0175338	0.0704796	0.00927466	8.22586e-05	13713	3.13516e+09
17600	3.1918	0.0173958	0.0681519	0.00919141	8.15552e-05	13794.8	3.10965e+09
17700	3.22742	0.0172661	0.0659666	0.00911386	8.08931e-05	13874.5	3.08398e+09
17800	3.26284	0.0171438	0.0639231	0.0090421	8.0269e-05	13952.2	3.05826e+09
17900	3.29807	0.0170282	0.0620203	0.00897617	7.96797e-05	14027.8	3.03254e+09
18000	3.3331	0.0169188	0.0602571	0.00891612	7.91222e-05	14101.2	3.00692e+09
18100	3.36794	0.0168149	0.0586319	0.00886196	7.85935e-05	14172.6	2.98147e+09
18200	3.40068	0.016794	0.0566673	0.0091393	7.84811e-05	14231.7	2.95016e+09
18300	3.43511	0.0166988	0.0553383	0.00908728	7.80001e-05	14298.7	2.92534e+09
18400	3.46934	0.0166073	0.0541419	0.00904132	7.75393e-05	14363.5	2.90085e+09
18500	3.50336	0.0165189	0.0530766	0.00900136	7.70962e-05	14426.1	2.87677e+09
18600	3.53717	0.016433	0.0521406	0.00896733	7.66684e-05	14486.4	2.85314e+09
18700	3.57077	0.0163493	0.051332	0.00893914	7.62533e-05	14544.4	2.83e+09
18800	3.60415	0.0162671	0.0506489	0.00891667	7.58486e-05	14600.2	2.8074e+09
18900	3.63731	0.016186	0.0500895	0.00889979	7.54522e-05	14653.6	2.78536e+09
19000	3.67025	0.0161056	0.0496521	0.00888835	7.50618e-05	14704.6	2.76394e+09
19100	3.70295	0.0160254	0.0493348	0.0088822	7.46754e-05	14753.3	2.74316e+09
19200	3.73542	0.015945	0.0491359	0.00888114	7.4291e-05	14799.5	2.72304e+09
19300	3.76765	0.015864	0.0490534	0.00888499	7.39067e-05	14843.3	2.70362e+09
19400	3.79964	0.015782	0.0490858	0.00889352	7.35207e-05	14884.7	2.68492e+09
19500	3.83137	0.0156987	0.0492312	0.0089065	7.31312e-05	14923.5	2.66695e+09
19600	3.86286	0.0156138	0.0494877	0.0089237	7.27367e-05	14959.9	2.64975e+09
19700	3.89409	0.0155269	0.0498537	0.00894485	7.23357e-05	14993.7	2.63332e+09
19800	3.92506	0.0154378	0.050327	0.00896968	7.19267e-05	15025	2.61767e+09
19900	3.95576	0.0153462	0.0509059	0.00899791	7.15084e-05	15053.8	2.60283e+09
20000	3.9862	0.0152518	0.0515883	0.00902923	7.10796e-05	15080	2.58879e+09
20100	4.02019	0.0151702	0.052403	0.00906908	7.07092e-05	15116.5	2.57325e+09
20200	4.0541	0.0150859	0.0533212	0.00911191	7.03281e-05	15151	2.55846e+09
20300	4.08778	0.014998	0.0543396	0.00915716	6.99325e-05	15183	2.54453e+09
20400	4.12122	0.0149063	0.0554557	0.00920449	6.95216e-05	15212.6	2.53146e+09
20500	4.15442	0.0148108	0.0566671	0.00925357	6.90947e-05	15239.6	2.51923e+09
20600	4.18738	0.0147113	0.0579708	0.00930404	6.8651e-05	15264.2	2.50784e+09
20700	4.22009	0.0146078	0.059364	0.00935555	6.81903e-05	15286.5	2.49728e+09
20800	4.25257	0.0145003	0.0608434	0.00940775	6.7712e-05	15306.3	2.48755e+09
20900	4.2848	0.0143887	0.0624056	0.0094603	6.72161e-05	15323.9	2.47863e+09
21000	4.31679	0.014273	0.0640469	0.00951285	6.67024e-05	15339.1	2.4705e+09
21100	4.34854	0.0141533	0.0657632	0.00956505	6.61709e-05	15352.2	2.46314e+09
21200	4.38006	0.0140297	0.0675505	0.00961657	6.56218e-05	15363.2	2.45655e+09
21300	4.41135	0.0139022	0.0694041	0.00966709	6.50554e-05	15372.1	2.45069e+09
21400	4.44241	0.013771	0.0713193	0.00971629	6.44719e-05	15379.1	2.44555e+09
21500	4.47325	0.0136362	0.0732911	0.00976386	6.3872e-05	15384.1	2.44109e+09
21600	4.50388	0.0134979	0.075314	0.00980951	6.32561e-05	15387.4	2.4373e+09
21700	4.53431	0.0133563	0.0773826	0.00985297	6.26249e-05	15389	2.43414e+09
21800	4.56454	0.0132117	0.079491	0.00989397	6.19791e-05	15389.1	2.43159e+09
21900	4.59458	0.0130642	0.0816331	0.00993228	6.13197e-05	15387.6	2.42962e+09
22000	4.62444	0.0129141	0.0838026	0.00996767	6.06474e-05	15384.7	2.42819e+09
22100	4.65414	0.0127616	0.0859932	0.00999993	5.99632e-05	15380.6	2.42726e+09
22200	4.68368	0.0126069	0.088198	0.0100289	5.92681e-05	15375.3	2.42681e+09
22300	4.71307	0.0124503	0.0904104	0.0100544	5.85632e-05	15369	2.42681e+09
22400	4.74233	0.012292	0.0926235	0.0100762	5.78495e-05	15361.7	2.42721e+09
22500	4.77147	0.0121323	0.0948302	0.0100943	5.7128e-05	15353.6	2.42797e+09
22600	4.8005	0.0119715	0.0970236	0.0101086	5.64e-05	15344.7	2.42907e+09
22700	4.82943	0.0118097	0.0991965	0.0101189	5.56665e-05	15335.2	2.43046e+09
22800	4.85827	0.0116473	0.101342	0.0101252	5.49286e-05	15325.2	2.43211e+09
22900	4.88704	0.0114845	0.103453	0.0101275	5.41874e-05	15314.8	2.43399e+09
23000	4.91575	0.0113215	0.105523	0.0101257	5.3444e-05	15304	2.43604e+09
23100	4.94441	0.0111587	0.107545	0.0101199	5.26994e-05	15293	2.43825e+09
23200	4.97303	0.0109961	0.109513	0.01011	5.19547e-05	15281.8	2.44056e+09
23300	5.00162	0.010834	0.11142	0.010096	5.12109e-05	15270.6	2.44296e+09
23400	5.03019	0.0106727	0.113261	0.0100781	5.0469e-05	15259.3	2.44539e+09
23500	5.05876	0.0105123	0.115028	0.0100562	4.97298e-05	15248.1	2.44784e+09
23600	5.08732	0.010353	0.116718	0.0100304	4.89942e-05	15237.1	2.45027e+09
23700	5.1159	0.010195	0.118325	0.0100009	4.82632e-05	15226.3	2.45264e+09
23800	5.14451	0.0100384	0.119844	0.00996766	4.75374e-05	15215.7	2.45494e+09
23900	5.17314	0.00988345	0.121271	0.00993084	4.68176e-05	15205.5	2.45712e+09
24000	5.20364	0.00973542	0.122661	0.00989482	4.61278e-05	15200.9	2.4582e+09
24100	5.23533	0.00959226	0.123987	0.00985806	4.54588e-05	15199.9	2.45852e+09
24200	5.26712	0.00945093	0.125212	0.00981811	4.47971e-05	15199.4	2.45865e+09
24300	5.299	0.00931156	0.126334	0.00977507	4.41433e-05	15199.4	2.45856e+09
24400	5.331	0.00917422	0.12735	0.00972908	4.34978e-05	15200	2.45824e+09
24500	5.36311	0.00903902	0.128258	0.00968027	4.2861e-05	15201.2	2.45766e+09
24600	5.39534	0.00890601	0.129058	0.00962878	4.22335e-05	15202.9	2.45681e+09
24700	5.42769	0.00877527	0.129747	0.00957474	4.16155e-05	15205.2	2.45568e+09
24800	5.46016	0.00864685	0.130326	0.00951829	4.10074e-05	15208.2	2.45426e+09
24900	5.49277	0.00852079	0.130794	0.00945957	4.04094e-05	15211.8	2.45253e+09
25000	5.5255	0.00839715	0.131153	0.00939874	3.98218e-05	15216.1	2.45049e+09
25100	5.55837	0.00827594	0.131402	0.00933591	3.92448e-05	15221	2.44812e+09
25200	5.59138	0.00815718	0.131544	0.00927124	3.86785e-05	15226.5	2.44543e+09
25300	5.62452	0.0080409	0.131579	0.00920487	3.8123e-05	15232.7	2.44241e+09
25400	5.6578	0.0079271	0.131511	0.00913693	3.75785e-05	15239.5	2.43906e+09
25500	5.69121	0.00781579	0.13134	0.00906755	3.70451e-05	15246.9	2.43538e+09
25600	5.72476	0.00770695	0.131071	0.00899687	3.65226e-05	15255	2.43136e+09
25700	5.75844	0.00760059	0.130707	0.00892502	3.60113e-05	15263.6	2.42702e+09
25800	5.79226	0.00749668	0.130249	0.00885212	3.5511e-05	15272.8	2.42234e+09
25900	5.82623	0.00739527	0.129706	0.00877838	3.5022e-05	15282.7	2.41733e+09
26000	5.86034	0.00729628	0.129077	0.00870384	3.4544e-05	15293.2	2.41199e+09
26100	5.89457	0.00719968	0.128367	0.00862862	3.40769e-05	15304.3	2.40634e+09
26200	5.92894	0.00710545	0.127581	0.00855283	3.36205e-05	15315.9	2.40038e+09
26300	5.96343	0.00701354	0.126721	0.00847658	3.31749e-05	15327.9	2.39413e+09
26400	5.99804	0.00692393	0.125794	0.00839998	3.27398e-05	15340.5	2.38759e+09
26500	6.03277	0.00683657	0.124802	0.00832311	3.23152e-05	15353.5	2.38077e+09
26600	6.06762	0.00675143	0.123751	0.00824607	3.19008e-05	15367	2.37368e+09
26700	6.10257	0.00666846	0.122644	0.00816896	3.14965e-05	15380.9	2.36633e+09
26800	6.13764	0.00658761	0.121488	0.00809186	3.11021e-05	15395.2	2.35874e+09
26900	6.17281	0.00650884	0.120285	0.00801485	3.07175e-05	15409.9	2.35091e+09
27000	6.20807	0.00643211	0.119041	0.007938	3.03424e-05	15424.9	2.34286e+09
27100	6.24343	0.00635736	0.117759	0.00786139	2.99766e-05	15440.2	2.33459e+09
27200	6.27888	0.00628454	0.116445	0.00778509	2.962e-05	15455.8	2.32613e+09
27300	6.31441	0.00621361	0.115102	0.00770915	2.92723e-05	15471.7	2.31748e+09
27400	6.35003	0.00614451	0.113734	0.00763364	2.89333e-05	15487.8	2.30866e+09
27500	6.38672	0.0060773	0.112346	0.00755885	2.86033e-05	15505.2	2.29961e+09
27600	6.42576	0.00601202	0.110942	0.00748508	2.82827e-05	15525	2.29027e+09
27700	6.46488	0.00594838	0.109525	0.00741182	2.797e-05	15544.9	2.2808e+09
27800	6.50409	0.00588633	0.108099	0.00733911	2.76648e-05	15564.8	2.27123e+09
27900	6.54337	0.00582583	0.106667	0.00726701	2.73672e-05	15584.9	2.26157e+09
28000	6.58272	0.00576682	0.105233	0.00719554	2.70767e-05	15605	2.25181e+09
28100	6.62214	0.00570926	0.1038	0.00712475	2.67933e-05	15625	2.24199e+09
28200	6.66162	0.00565309	0.102371	0.00705467	2.65166e-05	15645.1	2.2321e+09
28300	6.70115	0.00559827	0.100949	0.00698532	2.62465e-05	15665.1	2.22216e+09
28400	6.74073	0.00554476	0.0995366	0.00691673	2.59827e-05	15685.1	2.21219e+09
28500	6.78035	0.00549249	0.0981362	0.00684893	2.57251e-05	15705	2.20218e+09
28600	6.82001	0.00544142	0.0967505	0.00678192	2.54734e-05	15724.7	2.19215e+09
28700	6.8597	0.00539152	0.0953816	0.00671573	2.52274e-05	15744.4	2.18212e+09
28800	6.89942	0.00534272	0.0940315	0.00665037	2.49869e-05	15763.9	2.17209e+09
28900	6.93909	0.00529837	0.0929325	0.00659256	2.4771e-05	15783	2.16198e+09
29000	6.97884	0.00525156	0.0916227	0.0065287	2.45403e-05	15802.1	2.15198e+09
29100	7.0186	0.00520573	0.090337	0.0064657	2.43145e-05	15821	2.14201e+09
29200	7.05836	0.00516083	0.0890771	0.00640357	2.40934e-05	15839.7	2.13208e+09
29300	7.09812	0.00511682	0.0878443	0.00634229	2.38769e-05	15858.1	2.12219e+09
29400	7.13787	0.00507366	0.0866397	0.00628187	2.36646e-05	15876.2	2.11235e+09
29500	7.17761	0.00503132	0.0854644	0.0062223	2.34564e-05	15894.1	2.10257e+09
29600	7.21732	0.00498974	0.0843194	0.00616359	2.32521e-05	15911.6	2.09285e+09
29700	7.25701	0.00494889	0.0832055	0.00610571	2.30517e-05	15928.8	2.08321e+09
29800	7.29667	0.00490873	0.0821234	0.00604868	2.28547e-05	15945.7	2.07365e+09
29900	7.33626	0.00487056	0.0811764	0.00599512	2.26687e-05	15962.1	2.06415e+09
30000	7.37584	0.00483164	0.0801577	0.00593965	2.24782e-05	15978.2	2.05476e+09
