# Supplementary material for: Cross-Code Verification for Improved Thermophysical Properties of Argon, Krypton and Xenon Plasmas
Source: Entropy (Basel). 2026 Jul 22;28(7):830. doi: 10.3390/e28070830 (PMC13409251; doi:10.3390/e28070830)
Supplement: Supplementary file 1 [file entropy-28-00830-s001.zip › Ar_Kr_Xe_Data/Transport Properties/Xenon/Phenomenological/TP_Xe Transport 50 atm.csv]

Th [K]	λₑ [W/(m·K)]	λₕ [W/(m·K)]	λᵣ [W/(m·K)]	λint [W/(m·K)]	μ [Pa·s]	σ [S/m]	HeatExchange[J]
300	7.02563e-26	0.00553981	4.83913e-24	-8.49193e-18	2.33277e-05	8.59082e-21	6.27173e-14
400	1.20653e-25	0.00732365	4.85502e-24	-3.25813e-14	3.08434e-05	1.06066e-20	3.07153e-14
500	2.18517e-25	0.00901205	4.86104e-24	-2.81061e-16	3.79721e-05	1.42328e-20	1.89332e-14
600	3.8975e-25	0.0105791	4.86357e-24	-1.10956e-16	4.46035e-05	1.95533e-20	1.31332e-14
700	6.39971e-25	0.0120339	4.86723e-24	2.03942e-17	5.07701e-05	2.69747e-20	9.75036e-15
800	9.21514e-25	0.0134008	4.87203e-24	3.64157e-17	5.6572e-05	3.64657e-20	7.57313e-15
900	1.16729e-24	0.0146959	4.87909e-24	2.50064e-17	6.20741e-05	4.74437e-20	6.06493e-15
1000	1.3612e-24	0.015929	4.88522e-24	-2.17166e-17	6.73152e-05	5.97023e-20	4.96264e-15
1100	1.50567e-24	0.0171069	4.89004e-24	2.97755e-16	7.23224e-05	7.32296e-20	4.12679e-15
1200	2.31374e-24	0.018239	5.94712e-24	8.41404e-17	7.71348e-05	1.25046e-19	4.90389e-15
1300	1.53066e-20	0.0193325	6.3674e-24	4.96117e-16	8.17829e-05	9.11979e-16	2.56383e-11
1400	3.69037e-23	0.020393	1.29897e-19	5.24031e-16	8.629e-05	2.40171e-18	4.97402e-14
1500	1.35966e-15	0.0214224	4.26518e-23	-3.93215e-16	9.06631e-05	9.46386e-11	1.47274e-06
1600	2.788e-21	0.0224227	1.05383e-17	5.35402e-16	9.49116e-05	2.02497e-16	2.45799e-12
1700	5.28988e-14	0.0233976	7.17173e-20	-4.82958e-17	9.90509e-05	3.92999e-09	3.8594e-05
1800	4.98092e-17	0.0243503	7.88612e-15	3.60677e-16	0.000103095	3.74036e-12	3.02084e-08
1900	5.23582e-14	0.025284	5.24434e-16	3.09552e-16	0.000107058	3.91319e-09	2.64958e-05
2000	8.92717e-14	0.0262011	1.35857e-14	-9.1816e-16	0.000110951	6.48614e-09	3.82403e-05
2100	5.27029e-13	0.0271027	7.0842e-14	-9.9274e-16	0.000114778	3.64655e-08	0.000195064
2200	2.59967e-12	0.0279892	3.23999e-13	1.82154e-15	0.00011854	1.70588e-07	0.000844281
2300	1.12001e-11	0.0288613	1.29828e-12	-3.5357e-16	0.000122242	7.02527e-07	0.00321685
2400	4.29017e-11	0.0297195	4.63414e-12	-2.28153e-16	0.000125883	2.59833e-06	0.0109502
2500	1.47896e-10	0.0305642	1.49412e-11	1.96921e-14	0.000129466	8.67942e-06	0.0338682
2600	4.63431e-10	0.0313963	4.40272e-11	-3.04864e-14	0.000132996	2.62999e-05	0.0966731
2700	1.33206e-09	0.0322166	1.19764e-10	1.71573e-14	0.000136476	7.27973e-05	0.257889
2800	3.54351e-09	0.0330263	3.03337e-10	6.27524e-14	0.000139909	0.000186151	0.648163
2900	8.80005e-09	0.0338258	7.2066e-10	2.13479e-13	0.0001433	0.000445969	1.54018
3000	2.05586e-08	0.0346159	1.61632e-09	6.06489e-13	0.00014665	0.00101231	3.46885
3100	4.54726e-08	0.0353971	3.44143e-09	1.54368e-12	0.000149962	0.00219387	7.42736
3200	9.56974e-08	0.0361701	6.99022e-09	3.98204e-12	0.000153239	0.00455762	15.1879
3300	1.92439e-07	0.0369351	1.36034e-08	9.70554e-12	0.000156483	0.00910515	29.7937
3400	3.71152e-07	0.0376926	2.54602e-08	2.25277e-11	0.000159694	0.0175249	56.343
3500	6.88893e-07	0.0384427	4.59825e-08	4.946e-11	0.000162875	0.0325484	103.164
3600	1.23434e-06	0.0391859	8.03778e-08	1.04145e-10	0.000166025	0.0584205	183.561
3700	2.14095e-06	0.0399226	1.36349e-07	2.1014e-10	0.000169148	0.101478	318.368
3800	3.60379e-06	0.040653	2.24998e-07	4.10414e-10	0.000172244	0.170949	539.311
3900	5.9006e-06	0.0413774	3.61948e-07	7.75194e-10	0.000175315	0.280197	892.961
4000	9.41727e-06	0.0420957	5.68709e-07	1.42054e-09	0.000178359	0.448122	1446.16
4100	1.46783e-05	0.0428083	8.74312e-07	2.53096e-09	0.000181379	0.700982	2292.61
4200	2.23825e-05	0.0435153	1.31722e-06	4.39451e-09	0.000184375	1.07474	3560.56
4300	3.34432e-05	0.0442168	1.94755e-06	7.45136e-09	0.000187347	1.61685	5424.43
4400	4.90309e-05	0.0449131	2.82954e-06	1.23556e-08	0.000190296	2.38786	8118.98
4500	7.0623e-05	0.0456043	4.04441e-06	2.00715e-08	0.000193224	3.46403	11954.5
4600	0.000100055	0.0462906	5.69343e-06	3.19852e-08	0.00019613	4.9391	17336
4700	0.000139586	0.0469719	7.90135e-06	5.00692e-08	0.000199015	6.92728	24784.4
4800	0.000191931	0.0476484	1.08201e-05	7.70808e-08	0.00020188	9.56199	34963
4900	0.000260338	0.0483203	1.46325e-05	1.16829e-07	0.000204724	12.9933	48712.7
5000	0.000348588	0.048988	1.95568e-05	1.74505e-07	0.00020755	17.3758	67096.2
5100	0.000461157	0.0496517	2.58509e-05	2.57103e-07	0.000210359	22.8771	91430.5
5200	0.000603116	0.0503118	3.38168e-05	3.73943e-07	0.000213152	29.6487	123355
5300	0.000780187	0.0509682	4.38054e-05	5.3731e-07	0.00021593	37.8205	164892
5400	0.000998775	0.0516213	5.62213e-05	7.63241e-07	0.000218693	47.4936	218518
5500	0.00126639	0.052271	7.15281e-05	1.07247e-06	0.000221442	58.8029	287181
5600	0.00159071	0.0529176	9.02529e-05	1.49156e-06	0.000224177	71.807	374459
5700	0.00198014	0.053561	0.000112992	2.05425e-06	0.000226899	86.5616	484593
5800	0.00244471	0.0542015	0.000140414	2.80304e-06	0.000229609	103.237	622463
5900	0.00299415	0.054839	0.000173269	3.79105e-06	0.000232306	121.866	793943
6000	0.00363831	0.0554737	0.000212389	5.08412e-06	0.00023499	142.432	1.00597e+06
6100	0.00438765	0.0561058	0.000258695	6.76331e-06	0.000237664	164.944	1.26663e+06
6200	0.0052528	0.0567354	0.000313202	8.92509e-06	0.000240327	189.373	1.58541e+06
6300	0.00625651	0.0573626	0.000377542	1.16665e-05	0.000242978	216.231	1.97565e+06
6400	0.00740768	0.0579871	0.000452511	1.40147e-05	0.000245619	245.524	2.44729e+06
6500	0.00871364	0.0586089	0.000539423	1.80381e-05	0.000248248	276.776	3.01596e+06
6600	0.0101863	0.059228	0.000639721	2.72842e-05	0.000250866	309.918	3.69902e+06
6700	0.0118376	0.0598442	0.000754969	2.09667e-05	0.000253471	344.898	4.51657e+06
6800	0.0136791	0.0604578	0.000886846	3.84951e-05	0.000256065	381.675	5.49185e+06
6900	0.0157224	0.0610686	0.00103716	3.79637e-05	0.000258648	420.231	6.65162e+06
7000	0.0179764	0.0616767	0.00120763	5.30853e-05	0.000261219	460.521	8.02496e+06
7100	0.0204578	0.0622822	0.00140078	5.38852e-05	0.000263778	502.674	9.65066e+06
7200	0.0231746	0.062885	0.00161855	9.60629e-05	0.000266326	546.658	1.15673e+07
7300	0.0261359	0.0634852	0.00186307	0.000111943	0.000268863	592.484	1.38195e+07
7400	0.0293573	0.0640826	0.00213721	0.000193758	0.000271388	640.278	1.64635e+07
7500	0.0328861	0.0646774	0.00244333	8.31936e-05	0.000273902	691.232	1.95418e+07
7600	0.036743	0.0652694	0.00278401	7.51215e-05	0.000276404	745.421	2.31126e+07
7700	0.0409165	0.0658589	0.00316241	0.00025167	0.000278895	801.967	2.72641e+07
7800	0.0454199	0.0664454	0.00358137	-9.53644e-05	0.000281373	860.877	3.20775e+07
7900	0.0502677	0.0670288	0.00404382	0.00045125	0.000283839	922.171	3.7645e+07
8000	0.0555173	0.0676088	0.00455334	0.000682509	0.00028629	986.79	4.40505e+07
8100	0.0611929	0.0681851	0.00511288	0.000465002	0.000288725	1054.78	5.13957e+07
8200	0.0672853	0.0687576	0.00572649	0.0033097	0.000291145	1125.43	5.98295e+07
8300	0.0738131	0.0693258	0.00639687	0.000626937	0.000293546	1198.75	6.94887e+07
8400	0.0808006	0.0698895	0.00712865	0.00120133	0.000295929	1274.77	8.05329e+07
8500	0.0882691	0.0704483	0.00792471	0.000837775	0.000298291	1353.5	9.31299e+07
8600	0.0962449	0.0710017	0.00878952	0.000969082	0.00030063	1434.96	1.07473e+08
8700	0.104752	0.0715489	0.00972683	0.00108431	0.000302944	1519.17	1.23766e+08
8800	0.113977	0.0720901	0.0107405	0.00124499	0.000305232	1608.59	1.42049e+08
8900	0.123856	0.072624	0.0118346	0.00111757	0.00030749	1701.63	1.62638e+08
9000	0.134383	0.0731497	0.0130128	0.00158983	0.000309714	1797.7	1.85826e+08
9100	0.14559	0.0736663	0.0142794	0.0018051	0.0003119	1896.8	2.1189e+08
9200	0.157508	0.0741725	0.0156412	0.00986121	0.000314043	1998.94	2.4112e+08
9300	0.170169	0.0746672	0.0170944	0.00221634	0.000316139	2104.11	2.73832e+08
9400	0.183604	0.0751489	0.0186496	0.00248884	0.000318183	2212.28	3.10357e+08
9500	0.197849	0.0756163	0.0203097	0.00271822	0.000320167	2323.47	3.51064e+08
9600	0.212932	0.0760675	0.0220769	0.00393127	0.000322086	2437.63	3.96318e+08
9700	0.228885	0.0765009	0.0239539	0.00371825	0.000323933	2554.74	4.46524e+08
9800	0.24574	0.0769143	0.025945	0.00371842	0.000325699	2674.78	5.02107e+08
9900	0.263531	0.0773053	0.0280566	0.00394639	0.000327375	2797.75	5.63528e+08
10000	0.282276	0.0776715	0.0302859	0.00429917	0.000328953	2923.53	6.31212e+08
10100	0.302002	0.0780104	0.0326361	0.0047152	0.000330422	3052.11	7.05648e+08
10200	0.32278	0.0783199	0.03511	0.00515484	0.000331774	3183.92	7.87187e+08
10300	0.345017	0.0786023	0.0377152	0.00543589	0.000333019	3322.74	8.75209e+08
10400	0.368349	0.0788507	0.0404416	0.00590341	0.000334131	3464.44	9.71139e+08
10500	0.392803	0.0790623	0.0432949	0.00637895	0.000335098	3609.03	1.0755e+09
10600	0.418396	0.0792341	0.0462741	0.00688708	0.00033591	3756.45	1.18875e+09
10700	0.445142	0.079363	0.0493789	0.00741396	0.000336556	3906.65	1.3114e+09
10800	0.473051	0.0794461	0.0526072	0.00795802	0.000337024	4059.56	1.44387e+09
10900	0.502167	0.0794793	0.0559818	0.00811881	0.000337299	4215.39	1.58691e+09
11000	0.532448	0.0794606	0.0594667	0.00848	0.000337374	4373.72	1.7406e+09
11100	0.56389	0.0793872	0.0630559	0.00901938	0.00033724	4534.47	1.90528e+09
11200	0.596507	0.079256	0.0667551	0.00956656	0.000336884	4697.68	2.08144e+09
11300	0.630293	0.0790644	0.0705585	0.0101198	0.000336297	4863.28	2.26941e+09
11400	0.665239	0.07881	0.0744589	0.0106767	0.000335471	5031.19	2.46944e+09
11500	0.701415	0.0784881	0.0785056	0.0107127	0.000334386	5201.84	2.68257e+09
11600	0.738652	0.0781017	0.0825844	0.01124	0.000333056	5374.19	2.90749e+09
11700	0.776999	0.0776475	0.0867343	0.0117634	0.000331467	5548.6	3.14494e+09
11800	0.816444	0.0771242	0.0909499	0.0122423	0.000329614	5725.04	3.39503e+09
11900	0.857329	0.0765405	0.0952086	0.012752	0.000327528	5905.93	3.65553e+09
12000	0.899733	0.0758987	0.0995022	0.0132519	0.000325216	6091.68	3.92573e+09
12100	0.943199	0.0751906	0.103816	0.0137412	0.000322647	6279.23	4.20748e+09
12200	0.987691	0.0744175	0.108136	0.0142174	0.000319825	6468.47	4.50044e+09
12300	1.03442	0.073532	0.113293	0.0108842	0.000316565	6666.2	4.8188e+09
12400	1.08099	0.0726272	0.117682	0.0111898	0.000313225	6859.15	5.13504e+09
12500	1.12847	0.0716636	0.122037	0.0114817	0.00030965	7053.42	5.46115e+09
12600	1.17681	0.0706445	0.126339	0.0117591	0.000305851	7248.87	5.79644e+09
12700	1.22596	0.0695738	0.130571	0.0120244	0.00030184	7445.35	6.14011e+09
12800	1.27586	0.0684558	0.134714	0.0122679	0.000297632	7642.7	6.49128e+09
12900	1.32647	0.0672953	0.13875	0.0124985	0.000293242	7840.77	6.849e+09
13000	1.37773	0.0660971	0.14266	0.0127126	0.000288687	8039.39	7.21224e+09
13100	1.42958	0.0648664	0.146425	0.0129138	0.000283985	8238.41	7.57989e+09
13200	1.48197	0.0636084	0.150028	0.0130909	0.000279153	8437.64	7.9508e+09
13300	1.53484	0.0623284	0.15345	0.0132549	0.00027421	8636.94	8.32377e+09
13400	1.58815	0.0610317	0.156676	0.0134022	0.000269176	8836.13	8.69758e+09
13500	1.64183	0.0597236	0.159688	0.0135329	0.000264068	9035.06	9.07095e+09
13600	1.69583	0.0584092	0.162472	0.0136474	0.000258907	9233.54	9.44261e+09
13700	1.75011	0.0570935	0.165014	0.0137459	0.000253711	9431.43	9.81129e+09
13800	1.8046	0.0557813	0.167302	0.0138287	0.000248498	9628.56	1.01758e+10
13900	1.85925	0.0544771	0.169326	0.0138964	0.000243286	9824.77	1.05348e+10
14000	1.91402	0.053185	0.171075	0.0139494	0.000238092	10019.9	1.08871e+10
14100	1.96887	0.0519088	0.172544	0.0139883	0.000232931	10213.8	1.12316e+10
14200	2.02373	0.0506521	0.173726	0.0140135	0.000227817	10406.4	1.15673e+10
14300	2.07857	0.0494178	0.174618	0.0140258	0.000222766	10597.5	1.18931e+10
14400	2.13336	0.0482088	0.175218	0.0140257	0.000217788	10786.9	1.2208e+10
14500	2.18803	0.0470275	0.175528	0.0140139	0.000212894	10974.5	1.25112e+10
14600	2.24257	0.0458758	0.175549	0.0139911	0.000208096	11160.3	1.28019e+10
14700	2.29693	0.0447555	0.175286	0.013958	0.000203401	11344.1	1.30796e+10
14800	2.35108	0.0436678	0.174745	0.0139153	0.000198817	11525.8	1.33435e+10
14900	2.405	0.0426138	0.173934	0.0138636	0.000194349	11705.2	1.35932e+10
15000	2.45864	0.0415943	0.172862	0.0138037	0.000190004	11882.4	1.38283e+10
15100	2.51199	0.0406098	0.17154	0.0137362	0.000185785	12057.1	1.40485e+10
15200	2.56502	0.0396606	0.169981	0.013662	0.000181696	12229.4	1.42537e+10
15300	2.6177	0.0387467	0.168197	0.0135815	0.000177738	12399.2	1.44437e+10
15400	2.67002	0.037868	0.166204	0.0134956	0.000173913	12566.3	1.46185e+10
15500	2.72196	0.0370242	0.164016	0.0134049	0.000170222	12730.8	1.47782e+10
15600	2.77351	0.0362148	0.16165	0.0133101	0.000166665	12892.6	1.49229e+10
15700	2.82465	0.0354393	0.159122	0.0132117	0.000163241	13051.6	1.50528e+10
15800	2.87537	0.034697	0.156448	0.0131105	0.000159948	13207.8	1.51682e+10
15900	2.92565	0.0339872	0.153646	0.0130069	0.000156786	13361.2	1.52695e+10
16000	2.97551	0.0333089	0.150732	0.0129017	0.000153751	13511.8	1.53571e+10
16100	3.02491	0.0326614	0.147723	0.0127953	0.000150842	13659.5	1.54312e+10
16200	3.07388	0.0320436	0.144636	0.0126883	0.000148056	13804.3	1.54925e+10
16300	3.12239	0.0314545	0.141486	0.0125812	0.000145389	13946.2	1.55414e+10
16400	3.17045	0.0308933	0.138288	0.0124746	0.000142839	14085.2	1.55785e+10
16500	3.21806	0.0303588	0.135059	0.0123688	0.000140402	14221.4	1.56042e+10
16600	3.26522	0.02985	0.131812	0.0122644	0.000138074	14354.6	1.56192e+10
16700	3.31193	0.0293659	0.12856	0.0121618	0.000135851	14485	1.56241e+10
16800	3.35819	0.0289054	0.125317	0.0120614	0.000133731	14612.6	1.56193e+10
16900	3.404	0.0284675	0.122094	0.0119636	0.000131709	14737.3	1.56055e+10
17000	3.44937	0.0280513	0.118902	0.0118687	0.000129781	14859.1	1.55832e+10
17100	3.4943	0.0276557	0.115752	0.0117772	0.000127944	14978.2	1.55531e+10
17200	3.53957	0.0272851	0.112654	0.0116897	0.000126216	15097.2	1.55125e+10
17300	3.58713	0.0269513	0.109616	0.0116077	0.000124648	15223.3	1.54543e+10
17400	3.63442	0.0266354	0.106645	0.0115301	0.000123161	15347.1	1.53897e+10
17500	3.68142	0.0263363	0.10375	0.0114572	0.000121749	15468.5	1.53194e+10
17600	3.72815	0.0260532	0.100936	0.0113893	0.00012041	15587.6	1.52439e+10
17700	3.7746	0.0257852	0.0982096	0.0113267	0.00011914	15704.3	1.51638e+10
17800	3.82078	0.0255314	0.0955753	0.0112694	0.000117936	15818.7	1.50795e+10
17900	3.86669	0.0252911	0.0930375	0.0112179	0.000116793	15930.8	1.49915e+10
18000	3.91233	0.0250633	0.0906003	0.0111721	0.000115709	16040.5	1.49003e+10
18100	3.9577	0.0248473	0.0882668	0.0111323	0.000114679	16147.9	1.48064e+10
18200	4.00279	0.0246424	0.0860398	0.0110986	0.000113701	16252.9	1.47101e+10
18300	4.04763	0.0244477	0.0839217	0.0110712	0.000112772	16355.6	1.46119e+10
18400	4.09219	0.0242627	0.0819144	0.01105	0.000111888	16455.9	1.45121e+10
18500	4.13649	0.0240865	0.0800195	0.0110353	0.000111047	16553.9	1.44112e+10
18600	4.18052	0.0239185	0.078238	0.0110271	0.000110245	16649.5	1.43094e+10
18700	4.22428	0.0237581	0.0765711	0.0110254	0.000109479	16742.7	1.4207e+10
18800	4.26778	0.0236046	0.0750191	0.0110302	0.000108747	16833.6	1.41045e+10
18900	4.311	0.0234574	0.0735826	0.0110417	0.000108047	16922	1.4002e+10
19000	4.35396	0.023316	0.0722618	0.0110596	0.000107374	17008	1.38998e+10
19100	4.39665	0.0231796	0.0710565	0.0110841	0.000106727	17091.6	1.37983e+10
19200	4.43907	0.0230479	0.0699666	0.011115	0.000106103	17172.7	1.36975e+10
19300	4.48121	0.0229202	0.0689919	0.0111524	0.0001055	17251.3	1.35978e+10
19400	4.52307	0.0227959	0.0681317	0.011196	0.000104916	17327.4	1.34994e+10
19500	4.56466	0.0226747	0.0673856	0.0112459	0.000104347	17401.1	1.34024e+10
19600	4.60597	0.022556	0.066753	0.0113019	0.000103792	17472.1	1.3307e+10
19700	4.64699	0.0224393	0.0662329	0.0113638	0.000103249	17540.7	1.32135e+10
19800	4.68772	0.0223243	0.0658247	0.0114315	0.000102716	17606.6	1.31218e+10
19900	4.72817	0.0222103	0.0655273	0.0115048	0.00010219	17670	1.30323e+10
20000	4.76832	0.0220971	0.0653398	0.0115835	0.000101669	17730.7	1.2945e+10
20100	4.80818	0.0219841	0.0652612	0.0116674	0.000101153	17788.8	1.286e+10
20200	4.84773	0.0218711	0.0652903	0.0117563	0.000100638	17844.3	1.27775e+10
20300	4.88699	0.0217577	0.0654258	0.0118499	0.000100123	17897.1	1.26976e+10
20400	4.92593	0.0216434	0.0656666	0.0119479	9.96065e-05	17947.2	1.26203e+10
20500	4.96457	0.021528	0.0660113	0.0120501	9.90871e-05	17994.6	1.25457e+10
20600	5.00652	0.0214285	0.0664934	0.0121622	9.86386e-05	18050.9	1.24651e+10
20700	5.04982	0.0213347	0.0670958	0.0122809	9.82174e-05	18109.8	1.23834e+10
20800	5.09289	0.0212388	0.0678025	0.0124033	9.77888e-05	18166.2	1.23047e+10
20900	5.13573	0.0211406	0.0686118	0.0125292	9.73514e-05	18220.1	1.22291e+10
21000	5.17832	0.0210398	0.0695221	0.0126581	9.69039e-05	18271.5	1.21565e+10
21100	5.22066	0.0209361	0.0705317	0.0127898	9.64454e-05	18320.3	1.20869e+10
21200	5.26275	0.0208294	0.0716385	0.0129237	9.59748e-05	18366.7	1.20204e+10
21300	5.3046	0.0207195	0.0728406	0.0130596	9.54911e-05	18410.5	1.19571e+10
21400	5.34619	0.0206062	0.0741356	0.0131971	9.49936e-05	18451.8	1.18967e+10
21500	5.38752	0.0204894	0.0755212	0.0133357	9.44814e-05	18490.7	1.18395e+10
21600	5.4286	0.020369	0.0769947	0.013475	9.3954e-05	18527.1	1.17853e+10
21700	5.46943	0.0202449	0.0785535	0.0136147	9.34108e-05	18561.1	1.17342e+10
21800	5.50999	0.020117	0.0801945	0.0137542	9.28515e-05	18592.8	1.1686e+10
21900	5.5503	0.0199853	0.0819146	0.0138933	9.22756e-05	18622.1	1.16408e+10
22000	5.59036	0.0198498	0.0837104	0.0140315	9.1683e-05	18649.1	1.15985e+10
22100	5.63016	0.0197104	0.0855783	0.0141683	9.10736e-05	18673.8	1.1559e+10
22200	5.66972	0.0195673	0.0875145	0.0143034	9.04472e-05	18696.4	1.15223e+10
22300	5.70903	0.0194204	0.089515	0.0144364	8.98041e-05	18716.9	1.14884e+10
22400	5.7481	0.0192699	0.0915756	0.0145669	8.91444e-05	18735.3	1.14572e+10
22500	5.78693	0.0191157	0.0936919	0.0146945	8.84682e-05	18751.7	1.14285e+10
22600	5.82553	0.0189581	0.0958591	0.0148189	8.77761e-05	18766.2	1.14023e+10
22700	5.8639	0.0187971	0.0980725	0.0149397	8.70683e-05	18778.9	1.13786e+10
22800	5.90205	0.0186328	0.100327	0.0150565	8.63455e-05	18789.8	1.13572e+10
22900	5.93999	0.0184655	0.102618	0.0151691	8.56082e-05	18799	1.1338e+10
23000	5.97773	0.0182954	0.104939	0.0152771	8.4857e-05	18806.6	1.1321e+10
23100	6.01527	0.0181224	0.107285	0.0153804	8.40926e-05	18812.7	1.1306e+10
23200	6.05262	0.017947	0.109651	0.0154785	8.33158e-05	18817.4	1.12929e+10
23300	6.08979	0.0177692	0.11203	0.0155713	8.25275e-05	18820.7	1.12817e+10
23400	6.12678	0.0175893	0.114417	0.0156586	8.17284e-05	18822.8	1.12721e+10
23500	6.16362	0.0174075	0.116806	0.0157402	8.09195e-05	18823.7	1.12642e+10
23600	6.20031	0.0172241	0.11919	0.0158159	8.01017e-05	18823.6	1.12578e+10
23700	6.23685	0.0170391	0.121565	0.0158855	7.92759e-05	18822.5	1.12527e+10
23800	6.27326	0.0168529	0.123924	0.0159489	7.8443e-05	18820.4	1.12488e+10
23900	6.30955	0.0166657	0.12626	0.0160061	7.76041e-05	18817.6	1.12461e+10
24000	6.34572	0.0164777	0.128568	0.0160569	7.67601e-05	18814.1	1.12444e+10
24100	6.3818	0.0162892	0.130842	0.0161013	7.5912e-05	18809.9	1.12437e+10
24200	6.41778	0.0161002	0.133077	0.0161393	7.50607e-05	18805.1	1.12437e+10
24300	6.45367	0.0159112	0.135266	0.0161708	7.42073e-05	18799.9	1.12443e+10
24400	6.4895	0.0157222	0.137404	0.0161958	7.33525e-05	18794.3	1.12455e+10
24500	6.52525	0.0155334	0.139486	0.0162145	7.24975e-05	18788.3	1.12472e+10
24600	6.56095	0.0153452	0.141507	0.0162267	7.16429e-05	18782	1.12492e+10
24700	6.59661	0.0151576	0.143462	0.0162327	7.07898e-05	18775.6	1.12514e+10
24800	6.63222	0.0149708	0.145346	0.0162323	6.99389e-05	18769	1.12537e+10
24900	6.66781	0.014785	0.147154	0.0162259	6.90911e-05	18762.3	1.12561e+10
25000	6.70337	0.0146004	0.148884	0.0162134	6.82471e-05	18755.6	1.12584e+10
25100	6.73892	0.0144171	0.15053	0.016195	6.74077e-05	18748.9	1.12606e+10
25200	6.77446	0.0142353	0.15209	0.0161708	6.65736e-05	18742.2	1.12625e+10
25300	6.80999	0.0140551	0.153561	0.0161409	6.57453e-05	18735.7	1.1264e+10
25400	6.84553	0.0138766	0.154939	0.0161056	6.49236e-05	18729.3	1.12652e+10
25500	6.88107	0.0136999	0.156222	0.016065	6.4109e-05	18723.1	1.12658e+10
25600	6.91664	0.0135252	0.157408	0.0160192	6.33021e-05	18717.1	1.12659e+10
25700	6.95222	0.0133526	0.158495	0.0159684	6.25033e-05	18711.4	1.12654e+10
25800	6.98782	0.0131821	0.159482	0.0159129	6.17132e-05	18705.9	1.12642e+10
25900	7.02345	0.0130139	0.160368	0.0158527	6.09321e-05	18700.7	1.12623e+10
26000	7.05911	0.0128479	0.161152	0.0157882	6.01604e-05	18695.8	1.12596e+10
26100	7.0948	0.0126843	0.161834	0.0157194	5.93985e-05	18691.3	1.1256e+10
26200	7.13053	0.0125231	0.162413	0.0156466	5.86467e-05	18687.1	1.12516e+10
26300	7.1663	0.0123643	0.162891	0.01557	5.79053e-05	18683.2	1.12463e+10
26400	7.2021	0.0122081	0.163267	0.0154898	5.71745e-05	18679.7	1.124e+10
26500	7.2426	0.0120616	0.163651	0.0154161	5.64892e-05	18687.7	1.12256e+10
26600	7.28366	0.0119181	0.163947	0.0153402	5.5817e-05	18697.1	1.12095e+10
26700	7.32483	0.0117769	0.164147	0.015261	5.51546e-05	18707	1.11925e+10
26800	7.36611	0.0116379	0.16425	0.0151788	5.4502e-05	18717.2	1.11744e+10
26900	7.40748	0.0115013	0.164259	0.0150938	5.38593e-05	18727.9	1.11553e+10
27000	7.44897	0.011367	0.164176	0.0150062	5.32268e-05	18739	1.11351e+10
27100	7.49056	0.011235	0.164004	0.0149161	5.26045e-05	18750.5	1.1114e+10
27200	7.53225	0.0111053	0.163745	0.0148236	5.19924e-05	18762.4	1.10918e+10
27300	7.57405	0.0109779	0.163401	0.0147291	5.13905e-05	18774.7	1.10686e+10
27400	7.61596	0.0108529	0.162975	0.0146326	5.07989e-05	18787.4	1.10445e+10
27500	7.65796	0.0107302	0.162471	0.0145343	5.02175e-05	18800.5	1.10193e+10
27600	7.70006	0.0106097	0.161892	0.0144344	4.96464e-05	18813.9	1.09932e+10
27700	7.74227	0.0104916	0.16124	0.014333	4.90854e-05	18827.7	1.09661e+10
27800	7.78457	0.0103757	0.16052	0.0142302	4.85346e-05	18841.8	1.09381e+10
27900	7.82696	0.010262	0.159734	0.0141263	4.79939e-05	18856.2	1.09093e+10
28000	7.86944	0.0101505	0.158886	0.0140213	4.74631e-05	18870.9	1.08795e+10
28100	7.91202	0.0100413	0.157981	0.0139154	4.69422e-05	18886	1.08489e+10
28200	7.95467	0.00993416	0.15702	0.0138087	4.64311e-05	18901.3	1.08175e+10
28300	7.99742	0.00982916	0.156009	0.0137014	4.59297e-05	18916.9	1.07853e+10
28400	8.04024	0.00972624	0.15495	0.0135935	4.54378e-05	18932.7	1.07524e+10
28500	8.08313	0.00962539	0.153847	0.0134852	4.49553e-05	18948.7	1.07187e+10
28600	8.1261	0.00952655	0.152704	0.0133765	4.4482e-05	18964.9	1.06844e+10
28700	8.16914	0.00942969	0.151525	0.0132677	4.40179e-05	18981.4	1.06494e+10
28800	8.21224	0.00933477	0.150312	0.0131587	4.35628e-05	18997.9	1.06139e+10
28900	8.2554	0.00924176	0.14907	0.0130497	4.31165e-05	19014.7	1.05777e+10
29000	8.29862	0.00915061	0.147802	0.0129408	4.26788e-05	19031.6	1.0541e+10
29100	8.34189	0.00906128	0.14651	0.0128321	4.22495e-05	19048.5	1.05039e+10
29200	8.38521	0.00897374	0.145199	0.0127235	4.18286e-05	19065.6	1.04662e+10
29300	8.42857	0.00888794	0.143872	0.0126153	4.14158e-05	19082.8	1.04282e+10
29400	8.47197	0.00880383	0.142531	0.0125075	4.1011e-05	19100	1.03897e+10
29500	8.51541	0.00872139	0.141179	0.0124001	4.0614e-05	19117.2	1.03509e+10
29600	8.55888	0.00864057	0.13982	0.0122932	4.02245e-05	19134.4	1.03118e+10
29700	8.60237	0.00856132	0.138457	0.0121868	3.98425e-05	19151.7	1.02725e+10
29800	8.64607	0.00848681	0.136965	0.0121366	3.94831e-05	19169.8	1.0231e+10
29900	8.6896	0.0084106	0.135601	0.0120309	3.91155e-05	19187	1.01912e+10
30000	8.73314	0.00833583	0.13424	0.0119259	3.87547e-05	19204.1	1.01513e+10
