# Supplementary material for: Cross-Code Verification for Improved Thermophysical Properties of Argon, Krypton and Xenon Plasmas
Source: Entropy (Basel). 2026 Jul 22;28(7):830. doi: 10.3390/e28070830 (PMC13409251; doi:10.3390/e28070830)
Supplement: Supplementary file 1 [file entropy-28-00830-s001.zip › Ar_Kr_Xe_Data/Transport Properties/Xenon/Phenomenological/TP_Xe Transport 100 atm.csv]

Th [K]	λₑ [W/(m·K)]	λₕ [W/(m·K)]	λᵣ [W/(m·K)]	λint [W/(m·K)]	μ [Pa·s]	σ [S/m]	HeatExchange[J]
300	3.41371e-26	0.00553981	2.41954e-24	-6.60484e-18	2.33277e-05	4.17422e-21	1.21896e-13
400	5.95465e-26	0.00732365	2.4275e-24	-3.25813e-14	3.08434e-05	5.23473e-21	6.06363e-14
500	1.08519e-25	0.00901205	2.43051e-24	-2.81061e-16	3.79721e-05	7.0682e-21	3.761e-14
600	1.94145e-25	0.0105791	2.43178e-24	-1.10956e-16	4.46035e-05	9.74006e-21	2.61682e-14
700	3.19307e-25	0.0120339	2.43361e-24	2.03942e-17	5.07701e-05	1.34587e-20	1.94593e-14
800	4.60196e-25	0.0134008	2.43601e-24	3.64157e-17	5.6572e-05	1.82107e-20	1.51278e-14
900	5.83236e-25	0.0146959	2.43955e-24	2.50064e-17	6.20741e-05	2.37052e-20	1.21214e-14
1000	6.80324e-25	0.015929	2.44261e-24	-2.17166e-17	6.73152e-05	2.98391e-20	9.92127e-15
1100	7.52658e-25	0.0171069	2.44502e-24	2.97755e-16	7.23224e-05	3.66063e-20	8.25166e-15
1200	1.29734e-24	0.018239	3.40619e-24	8.41404e-17	7.71348e-05	7.01148e-20	1.09986e-14
1300	1.02754e-20	0.0193325	3.55479e-24	4.96117e-16	8.17829e-05	6.12218e-16	6.88446e-11
1400	2.38776e-23	0.020393	8.52011e-20	-2.20093e-16	8.629e-05	1.55397e-18	1.28733e-13
1500	1.06256e-15	0.0214224	2.66081e-23	-1.54346e-16	9.06631e-05	7.39592e-11	4.60374e-06
1600	8.87052e-22	0.0224227	3.35692e-18	-7.70076e-18	9.49116e-05	6.4428e-17	3.12821e-12
1700	4.15462e-14	0.0233976	4.56565e-20	1.20739e-17	9.90509e-05	3.08658e-09	0.000121245
1800	3.1712e-17	0.0243503	6.13186e-15	-5.03214e-17	0.000103095	2.38137e-12	7.6931e-08
1900	4.09463e-14	0.025284	3.35298e-16	7.3682e-16	0.000107058	3.06027e-09	8.28834e-05
2000	5.01903e-14	0.0262011	1.20819e-14	1.35903e-17	0.000110951	3.64663e-09	8.59976e-05
2100	3.72668e-13	0.0271027	5.00925e-14	3.58775e-15	0.000114778	2.57852e-08	0.00055173
2200	1.83824e-12	0.0279892	2.29102e-13	-4.05879e-16	0.00011854	1.20624e-07	0.00238799
2300	7.91965e-12	0.0288613	9.18024e-13	1.49299e-16	0.000122242	4.96763e-07	0.00909865
2400	3.03362e-11	0.0297195	3.27684e-12	2.93692e-16	0.000125883	1.8373e-06	0.0309718
2500	1.04579e-10	0.0305642	1.0565e-11	1.32744e-14	0.000129466	6.1373e-06	0.0957941
2600	3.27698e-10	0.0313963	3.11321e-11	-3.06207e-14	0.000132996	1.8597e-05	0.273435
2700	9.41921e-10	0.0322166	8.46868e-11	1.67013e-14	0.000136476	5.14761e-05	0.729428
2800	2.50569e-09	0.0330263	2.14495e-10	5.26827e-14	0.000139909	0.000131631	1.83331
2900	6.22275e-09	0.0338258	5.09597e-10	2.09393e-13	0.0001433	0.000315357	4.35641
3000	1.45378e-08	0.0346159	1.14295e-09	5.95524e-13	0.00014665	0.000715838	9.81177
3100	3.21559e-08	0.0353971	2.4336e-09	1.51606e-12	0.000149962	0.00155139	21.0089
3200	6.76742e-08	0.0361701	4.94322e-09	3.91637e-12	0.000153239	0.003223	42.9609
3300	1.36092e-07	0.0369351	9.62013e-09	9.55735e-12	0.000156483	0.0064391	84.2775
3400	2.62489e-07	0.0376926	1.80057e-08	2.22088e-11	0.000159694	0.0123941	159.382
3500	4.87235e-07	0.0384427	3.25207e-08	4.88031e-11	0.000162875	0.0230208	291.839
3600	8.73089e-07	0.0391859	5.68497e-08	1.02845e-10	0.000166025	0.0413235	519.29
3700	1.51453e-06	0.0399226	9.64439e-08	2.07659e-10	0.000169148	0.0717892	900.693
3800	2.54971e-06	0.040653	1.59161e-07	4.05838e-10	0.000172244	0.120959	1525.82
3900	4.17549e-06	0.0413774	2.56061e-07	7.67012e-10	0.000175315	0.19831	2526.46
4000	6.66554e-06	0.0420957	4.02379e-07	1.40633e-09	0.000178359	0.31727	4091.77
4100	1.03923e-05	0.0428083	6.18683e-07	2.50692e-09	0.000181379	0.496534	6486.83
4200	1.58528e-05	0.0435153	9.32232e-07	4.35484e-09	0.000184375	0.761786	10074.5
4300	2.36969e-05	0.0442168	1.37856e-06	7.38742e-09	0.000187347	1.147	15348.1
4400	3.47602e-05	0.0449131	2.00324e-06	1.22547e-08	0.000190296	1.69583	22971.4
4500	5.01003e-05	0.0456043	2.86393e-06	1.99154e-08	0.000193224	2.46371	33820.9
4600	7.10399e-05	0.0462906	4.03257e-06	3.17484e-08	0.00019613	3.52	49038.1
4700	9.92027e-05	0.0469719	5.59783e-06	4.97161e-08	0.000199015	4.94914	70093.7
4800	0.000136561	0.0476484	7.66776e-06	7.65629e-08	0.00020188	6.8528	98853.8
4900	0.000185473	0.0483203	1.03726e-05	1.16081e-07	0.000204724	9.34641	137685
5000	0.000248748	0.048988	1.3868e-05	1.73441e-07	0.00020755	12.5588	189555
5100	0.000329645	0.0496517	1.83378e-05	2.5561e-07	0.000210359	16.6223	258171
5200	0.000431953	0.0503118	2.39977e-05	3.71876e-07	0.000213152	21.6711	348110
5300	0.000560075	0.0509683	3.10988e-05	5.34484e-07	0.00021593	27.8439	464959
5400	0.000718969	0.0516213	3.99309e-05	7.59424e-07	0.000218693	35.2608	615557
5500	0.000914145	0.0522711	5.08264e-05	1.06737e-06	0.000221442	44.0202	808180
5600	0.00115203	0.0529176	6.41639e-05	1.48483e-06	0.000224177	54.2683	1.05248e+06
5700	0.0014395	0.0535611	8.03722e-05	2.04547e-06	0.0002269	66.115	1.35999e+06
5800	0.00178395	0.0542016	9.9934e-05	2.7917e-06	0.000229609	79.6437	1.7443e+06
5900	0.00219345	0.0548392	0.00012339	3.77657e-06	0.000232306	94.9374	2.22133e+06
6000	0.00267663	0.0554739	0.000151342	5.06459e-06	0.000234991	112.063	2.80962e+06
6100	0.00324535	0.0561061	0.000184458	6.73081e-06	0.000237665	131.406	3.52904e+06
6200	0.00390861	0.0567358	0.000223476	7.21259e-06	0.000240328	152.865	4.40486e+06
6300	0.00467658	0.057363	0.000269204	1.08937e-05	0.00024298	176.386	5.46613e+06
6400	0.00556888	0.0579876	0.000323088	1.495e-05	0.000245621	202.181	6.75863e+06
6500	0.0065892	0.0586096	0.00038564	-0.000157588	0.000248251	229.936	8.31187e+06
6600	0.00774867	0.0592288	0.000457902	1.8536e-05	0.000250869	259.56	1.01704e+07
6700	0.00905892	0.0598453	0.000541021	3.64668e-05	0.000253476	290.976	1.23858e+07
6800	0.0105317	0.0604591	0.000636244	3.91163e-05	0.000256071	324.105	1.50174e+07
6900	0.0121787	0.0610702	0.000744908	4.71542e-05	0.000258655	358.891	1.81333e+07
7000	0.0140116	0.0616788	0.000868456	5.34168e-05	0.000261228	395.293	2.1811e+07
7100	0.0160454	0.0622848	0.00100843	9.66316e-05	0.00026379	433.482	2.61356e+07
7200	0.0183129	0.0628883	0.00116627	5.64042e-05	0.000266341	474.61	3.11767e+07
7300	0.0208146	0.0634893	0.00134415	5.74831e-05	0.000268881	517.653	3.70743e+07
7400	0.0235607	0.0640879	0.0015437	0.000140608	0.000271411	562.562	4.39467e+07
7500	0.0265626	0.064684	0.00176672	4.8325e-05	0.000273931	609.327	5.19293e+07
7600	0.029861	0.0652776	0.00201565	0.000145664	0.00027644	658.964	6.11619e+07
7700	0.0334615	0.0658691	0.00229247	0.000288886	0.000278939	711.056	7.18196e+07
7800	0.0373697	0.0664581	0.00259937	-0.000159003	0.000281429	765.27	8.41035e+07
7900	0.0416045	0.0670446	0.00293901	0.000446914	0.000283907	821.691	9.82458e+07
8000	0.0461783	0.0676283	0.00331367	0.000330545	0.000286374	880.301	1.14481e+08
8100	0.0511109	0.068209	0.00372617	0.000451215	0.000288829	941.19	1.33096e+08
8200	0.0564209	0.0687867	0.00417905	0.000530787	0.000291271	1004.48	1.54375e+08
8300	0.0622239	0.0693615	0.00467548	0.000959995	0.0002937	1072.48	1.78464e+08
8400	0.0684592	0.0699332	0.00521793	0.000706155	0.000296117	1143.08	2.05859e+08
8500	0.0751519	0.0705015	0.00580991	0.000907645	0.000298519	1216.36	2.36972e+08
8600	0.082322	0.0710662	0.0064541	0.000932634	0.000300906	1292.34	2.72223e+08
8700	0.0899964	0.0716271	0.00715489	0.00126593	0.000303277	1371.08	3.12107e+08
8800	0.0981984	0.0721838	0.00791299	0.00119381	0.00030563	1452.62	3.57134e+08
8900	0.106957	0.0727358	0.00873413	0.00136656	0.000307964	1537.04	4.07883e+08
9000	0.116298	0.0732827	0.009621	0.00152411	0.000310276	1624.37	4.64964e+08
9100	0.126253	0.0738239	0.010577	0.0021071	0.000312565	1714.69	5.29057e+08
9200	0.13685	0.0743588	0.0116054	0.00210921	0.000314827	1808	6.00875e+08
9300	0.148122	0.0748868	0.0127098	0.00220503	0.000317059	1904.37	6.8122e+08
9400	0.160114	0.0754069	0.0138946	0.00239215	0.00031926	2004	7.70875e+08
9500	0.173095	0.0759196	0.0151619	0.00265701	0.000321429	2110.19	8.69517e+08
9600	0.186889	0.0764231	0.0165156	0.00296815	0.00032356	2219.75	9.79031e+08
9700	0.201535	0.0769162	0.0179601	0.00320733	0.000325649	2332.7	1.1004e+09
9800	0.217066	0.077398	0.0194969	0.00355137	0.00032769	2449.02	1.23462e+09
9900	0.233521	0.077867	0.0211296	0.00392954	0.000329679	2568.71	1.38278e+09
10000	0.250936	0.0783215	0.0228613	0.00433441	0.000331609	2691.77	1.54603e+09
10100	0.269349	0.0787602	0.0246951	0.00476686	0.000333474	2818.19	1.7256e+09
10200	0.288804	0.0791815	0.0266382	0.00500224	0.000335268	2948	1.92286e+09
10300	0.309324	0.0795838	0.0286868	0.00536152	0.000336985	3081.11	2.13897e+09
10400	0.33094	0.0799654	0.0308419	0.0058401	0.000338619	3217.45	2.37523e+09
10500	0.353688	0.0803243	0.0331077	0.00634327	0.00034016	3357.05	2.63309e+09
10600	0.377869	0.0806611	0.0354854	0.00686988	0.000341613	3502.64	2.91151e+09
10700	0.403522	0.0809737	0.0379875	0.00710245	0.000342968	3654.02	3.21205e+09
10800	0.430435	0.0812584	0.040593	0.0076455	0.000344213	3808.7	3.53718e+09
10900	0.458661	0.0815128	0.043313	0.00818353	0.000345336	3966.83	3.8886e+09
11000	0.488217	0.0817344	0.0461444	0.00876167	0.000346329	4128.31	4.26752e+09
11100	0.51913	0.0819209	0.049087	0.00935565	0.000347183	4293.13	4.67532e+09
11200	0.551417	0.0820699	0.0521386	0.00996329	0.000347889	4461.22	5.11319e+09
11300	0.585433	0.0821735	0.0554664	0.00804769	0.000348416	4634.75	5.58934e+09
11400	0.620572	0.0822387	0.0587566	0.00850156	0.000348793	4809.54	6.09239e+09
11500	0.657129	0.0822588	0.0621493	0.00895895	0.000348993	4987.46	6.62908e+09
11600	0.695111	0.0822316	0.0656401	0.00941798	0.000349008	5168.44	7.20037e+09
11700	0.734518	0.0821546	0.0692235	0.00987685	0.000348829	5352.41	7.80709e+09
11800	0.775347	0.0820258	0.072893	0.0103342	0.000348449	5539.28	8.44983e+09
11900	0.817589	0.0818434	0.0766413	0.0107878	0.000347861	5728.99	9.1291e+09
12000	0.861235	0.0816057	0.0804603	0.011236	0.000347058	5921.45	9.84523e+09
12100	0.906261	0.0813114	0.084341	0.011677	0.000346035	6116.54	1.05982e+10
12200	0.952648	0.0809592	0.0882733	0.0121097	0.000344788	6314.18	1.1388e+10
12300	1.00037	0.0805486	0.0922466	0.0125321	0.000343313	6514.26	1.22143e+10
12400	1.04939	0.0800791	0.096249	0.012943	0.000341611	6716.65	1.30763e+10
12500	1.09968	0.0795508	0.100268	0.0133408	0.000339679	6921.25	1.39732e+10
12600	1.15119	0.0789642	0.104292	0.0137245	0.000337521	7127.92	1.49039e+10
12700	1.20388	0.0783203	0.108305	0.0140929	0.000335138	7336.53	1.58669e+10
12800	1.25772	0.0776205	0.112293	0.0144491	0.000332535	7546.95	1.68606e+10
12900	1.31263	0.0768668	0.116243	0.0147796	0.00032972	7759.02	1.78828e+10
13000	1.3688	0.0760545	0.120248	0.0147167	0.000326672	7973.69	1.8939e+10
13100	1.42576	0.0751993	0.124085	0.0150065	0.000323452	8188.74	2.00126e+10
13200	1.48364	0.0742979	0.127838	0.0152776	0.000320045	8405	2.11075e+10
13300	1.5424	0.0733538	0.13149	0.0155303	0.000316463	8622.3	2.22206e+10
13400	1.60197	0.0723704	0.135027	0.0157579	0.000312718	8840.51	2.33489e+10
13500	1.66231	0.0713517	0.138434	0.0159862	0.000308825	9059.43	2.4489e+10
13600	1.72334	0.0703018	0.141696	0.0161589	0.000304797	9278.93	2.56373e+10
13700	1.78519	0.0692183	0.144891	0.0161639	0.000300624	9499.7	2.67976e+10
13800	1.84801	0.0681268	0.14783	0.0163213	0.000296402	9722.51	2.79429e+10
13900	1.91192	0.0670257	0.150584	0.0164783	0.000292125	9947.97	2.90756e+10
14000	1.97939	0.065809	0.154526	0.0141901	0.00028737	10188	3.03122e+10
14100	2.04432	0.064673	0.156978	0.0142726	0.000282919	10413.4	3.14401e+10
14200	2.10984	0.0635193	0.159353	0.0141326	0.00027838	10639.5	3.25671e+10
14300	2.1753	0.0623712	0.16138	0.0141875	0.000273845	10863.2	3.36687e+10
14400	2.2409	0.0612231	0.16318	0.0142302	0.00026929	11085.7	3.47518e+10
14500	2.30659	0.0600785	0.164745	0.0142441	0.000264729	11306.8	3.58135e+10
14600	2.3723	0.0589407	0.166076	0.0142814	0.000260176	11526.3	3.68507e+10
14700	2.43797	0.0578126	0.167165	0.0142912	0.000255642	11744	3.78608e+10
14800	2.50354	0.0566972	0.168013	0.0142909	0.00025114	11959.9	3.88411e+10
14900	2.56896	0.0555968	0.168622	0.0142818	0.000246678	12173.6	3.97895e+10
15000	2.63417	0.0545138	0.168991	0.0142641	0.000242268	12385.1	4.07037e+10
15100	2.69911	0.0534503	0.169125	0.0142386	0.000237918	12594.3	4.1582e+10
15200	2.76374	0.0524079	0.169028	0.0142059	0.000233637	12800.9	4.24228e+10
15300	2.82802	0.0513882	0.168705	0.0141665	0.00022943	13004.9	4.32247e+10
15400	2.8919	0.0503925	0.168164	0.0141211	0.000225305	13206.1	4.39865e+10
15500	2.95535	0.0494217	0.167412	0.0140702	0.000221267	13404.4	4.47076e+10
15600	3.01832	0.0484768	0.166458	0.0140146	0.000217319	13599.8	4.53872e+10
15700	3.08078	0.0475584	0.165313	0.0139547	0.000213467	13792.1	4.60248e+10
15800	3.1448	0.0466882	0.163986	0.0138915	0.000209798	13989.2	4.65879e+10
15900	3.20863	0.045848	0.16249	0.0138253	0.00020624	14184.4	4.71039e+10
16000	3.27217	0.0450367	0.160835	0.0137566	0.000202792	14377.3	4.75747e+10
16100	3.3354	0.0442543	0.159034	0.0136861	0.000199453	14567.8	4.80007e+10
16200	3.3983	0.0435006	0.157093	0.0138122	0.000196225	14755.9	4.83828e+10
16300	3.46723	0.0425537	0.15736	0.0119727	0.000192146	14971.7	4.89864e+10
16400	3.52965	0.0418511	0.155216	0.0119169	0.000189112	15155.8	4.92887e+10
16500	3.59171	0.0411761	0.152972	0.0118619	0.000186187	15337.3	4.95498e+10
16600	3.65341	0.0405281	0.15064	0.0118081	0.000183369	15516.3	4.97708e+10
16700	3.71473	0.0399064	0.148232	0.0117559	0.000180658	15692.7	4.9953e+10
16800	3.77567	0.0393104	0.145761	0.0117057	0.00017805	15866.5	5.00981e+10
16900	3.83622	0.0387394	0.143239	0.0116579	0.000175544	16037.6	5.02074e+10
17000	3.89638	0.0381926	0.140677	0.0116127	0.000173137	16206.1	5.02825e+10
17100	3.95615	0.0376693	0.138087	0.0115707	0.000170827	16371.9	5.03252e+10
17200	4.00736	0.0374278	0.133133	0.0136937	0.000169765	16496.1	5.00374e+10
17300	4.06615	0.0369523	0.130523	0.0128655	0.000167658	16655.7	5.00182e+10
17400	4.12454	0.0364979	0.12793	0.0128122	0.000165639	16812.5	4.99718e+10
17500	4.18255	0.0360635	0.125351	0.0127629	0.000163706	16966.7	4.98998e+10
17600	4.24016	0.0356486	0.122797	0.012718	0.000161854	17118.2	4.98039e+10
17700	4.29738	0.0352522	0.120275	0.0126777	0.000160082	17267	4.96858e+10
17800	4.3542	0.0348735	0.117792	0.0126423	0.000158386	17413.2	4.95469e+10
17900	4.41064	0.0345119	0.115355	0.0126121	0.000156763	17556.7	4.93889e+10
18000	4.46669	0.0341665	0.112972	0.0125872	0.000155211	17697.5	4.92133e+10
18100	4.52235	0.0338366	0.110647	0.012568	0.000153726	17835.7	4.90215e+10
18200	4.57764	0.0335214	0.108388	0.0125545	0.000152305	17971.2	4.8815e+10
18300	4.63254	0.0332202	0.106198	0.0125471	0.000150946	18104.1	4.8595e+10
18400	4.68707	0.0329323	0.104082	0.0125459	0.000149645	18234.3	4.83631e+10
18500	4.74122	0.032657	0.102045	0.0125511	0.0001484	18361.9	4.81203e+10
18600	4.795	0.0323936	0.100091	0.0125627	0.000147208	18486.9	4.7868e+10
18700	4.84841	0.0321414	0.0982219	0.012581	0.000146066	18609.3	4.76074e+10
18800	4.90146	0.0318997	0.096442	0.012606	0.000144971	18729	4.73394e+10
18900	4.95415	0.0316681	0.0947537	0.0126379	0.000143921	18846.2	4.70653e+10
19000	5.00648	0.0314457	0.0931594	0.0126766	0.000142914	18960.7	4.67859e+10
19100	5.05845	0.0312321	0.0916613	0.0127223	0.000141946	19072.6	4.65024e+10
19200	5.11006	0.0310266	0.0902612	0.0127751	0.000141015	19182	4.62155e+10
19300	5.16133	0.0308287	0.0889607	0.0128348	0.000140119	19288.8	4.59262e+10
19400	5.21224	0.0306378	0.0877612	0.0129016	0.000139256	19392.9	4.56352e+10
19500	5.26281	0.0304534	0.086664	0.0129755	0.000138422	19494.5	4.53434e+10
19600	5.31304	0.0302749	0.0856697	0.0130563	0.000137616	19593.5	4.50514e+10
19700	5.36294	0.0301014	0.0847843	0.0131704	0.000136834	19690	4.47603e+10
19800	5.41248	0.0299333	0.0839986	0.0132667	0.000136077	19783.8	4.44701e+10
19900	5.46168	0.0297696	0.083318	0.0133698	0.000135341	19875.1	4.41816e+10
20000	5.51054	0.0296099	0.0827428	0.0134798	0.000134625	19963.8	4.38956e+10
20100	5.55907	0.0294537	0.0822732	0.0135964	0.000133926	20049.9	4.36123e+10
20200	5.60727	0.0293005	0.0819097	0.0137255	0.000133241	20133.5	4.33325e+10
20300	5.65514	0.0291501	0.0816516	0.0138554	0.00013257	20214.4	4.30565e+10
20400	5.70267	0.0290019	0.0814988	0.0139915	0.000131911	20292.8	4.27847e+10
20500	5.74987	0.0288556	0.0814512	0.0141337	0.000131262	20368.7	4.25176e+10
20600	5.79675	0.0287108	0.0815086	0.0142817	0.00013062	20441.9	4.22554e+10
20700	5.8433	0.028567	0.0816703	0.0144354	0.000129985	20512.6	4.19985e+10
20800	5.88952	0.028424	0.081936	0.0145944	0.000129355	20580.8	4.17473e+10
20900	5.93542	0.0282815	0.0823049	0.0147586	0.000128728	20646.4	4.15019e+10
21000	5.981	0.028139	0.0827762	0.0149277	0.000128103	20709.5	4.12628e+10
21100	6.02626	0.0279963	0.0833492	0.0151013	0.000127478	20770	4.103e+10
21200	6.0712	0.0278531	0.0840227	0.0152792	0.000126852	20828	4.08038e+10
21300	6.12107	0.0277313	0.0847958	0.0154691	0.000126322	20898.1	4.05546e+10
21400	6.1712	0.02761	0.0856672	0.0156637	0.000125797	20967	4.031e+10
21500	6.22105	0.0274868	0.0866356	0.015862	0.000125264	21033.3	4.00735e+10
21600	6.27062	0.0273612	0.0876996	0.0160635	0.000124722	21096.9	3.98451e+10
21700	6.31854	0.0272677	0.0888099	0.0163276	0.000124334	21151.6	3.96e+10
21800	6.36754	0.0271367	0.0900661	0.0165327	0.000123771	21210	3.93885e+10
21900	6.41624	0.0270027	0.0914124	0.0167398	0.000123195	21265.8	3.91853e+10
22000	6.46464	0.0268657	0.0928471	0.0169486	0.000122607	21319	3.89905e+10
22100	6.51275	0.0267254	0.0943679	0.0171586	0.000122005	21369.6	3.88041e+10
22200	6.56057	0.0265818	0.0959725	0.0173694	0.00012139	21417.6	3.86261e+10
22300	6.60808	0.0264347	0.0976585	0.0175806	0.000120759	21463	3.84563e+10
22400	6.6553	0.026284	0.0994231	0.0177917	0.000120113	21505.9	3.82948e+10
22500	6.70222	0.0261296	0.101264	0.0180022	0.00011945	21546.3	3.81416e+10
22600	6.74884	0.0259715	0.103177	0.0182116	0.000118772	21584.2	3.79966e+10
22700	6.79517	0.0258096	0.10516	0.0184196	0.000118076	21619.6	3.78596e+10
22800	6.82992	0.0259082	0.10739	0.0189653	0.000118643	21602.7	3.75596e+10
22900	6.87157	0.0258321	0.109648	0.0192722	0.000118369	21615.7	3.73801e+10
23000	6.9171	0.0256547	0.111888	0.0194584	0.000117605	21644.7	3.7271e+10
23100	6.96233	0.0254734	0.114183	0.0196419	0.000116825	21671.5	3.71694e+10
23200	7.00729	0.0252884	0.116529	0.0198221	0.000116027	21696.1	3.7075e+10
23300	7.05197	0.0250998	0.118923	0.0199988	0.000115213	21718.6	3.69878e+10
23400	7.09639	0.0249077	0.12135	0.0201903	0.000114382	21739.1	3.69072e+10
23500	7.14053	0.0247121	0.123825	0.020359	0.000113535	21757.4	3.68336e+10
23600	7.1844	0.0245132	0.126333	0.0205229	0.000112672	21773.9	3.67665e+10
23700	7.22801	0.0243112	0.12887	0.0206816	0.000111795	21788.4	3.67057e+10
23800	7.27138	0.0241061	0.131431	0.0208348	0.000110902	21801.1	3.66509e+10
23900	7.31449	0.0238982	0.134011	0.0209821	0.000109996	21812.1	3.66019e+10
24000	7.35736	0.0236876	0.136605	0.0211234	0.000109077	21821.4	3.65584e+10
24100	7.4	0.0234745	0.139208	0.0212582	0.000108145	21829.1	3.65202e+10
24200	7.44241	0.0232591	0.141814	0.0213863	0.000107201	21835.2	3.6487e+10
24300	7.4846	0.0230417	0.144419	0.0215075	0.000106247	21839.9	3.64586e+10
24400	7.52658	0.0228223	0.147016	0.0216216	0.000105283	21843.3	3.64346e+10
24500	7.56835	0.0226013	0.149601	0.0217283	0.000104309	21845.3	3.64148e+10
24600	7.60992	0.0223788	0.152169	0.0218275	0.000103327	21846.1	3.63989e+10
24700	7.65131	0.022155	0.154713	0.0219191	0.000102338	21845.8	3.63866e+10
24800	7.69251	0.0219302	0.15723	0.022003	0.000101342	21844.4	3.63777e+10
24900	7.73353	0.0217046	0.159713	0.022079	0.000100341	21842	3.63717e+10
25000	7.77439	0.0214783	0.162157	0.022147	9.93352e-05	21838.6	3.63686e+10
25100	7.81509	0.0212516	0.164559	0.0222071	9.83257e-05	21834.4	3.63679e+10
25200	7.85564	0.0210248	0.166912	0.0222592	9.73136e-05	21829.4	3.63694e+10
25300	7.89734	0.0208022	0.169246	0.0223072	9.63189e-05	21827.3	3.6366e+10
25400	7.94437	0.0205975	0.171668	0.0223634	9.54033e-05	21839.5	3.63356e+10
25500	7.99136	0.0203928	0.174032	0.022412	9.44861e-05	21851.2	3.63063e+10
25600	8.03832	0.0201883	0.176335	0.0224529	9.3568e-05	21862.6	3.62779e+10
25700	8.08524	0.0199841	0.178571	0.0224862	9.26498e-05	21873.5	3.62501e+10
25800	8.13215	0.0197804	0.180738	0.022512	9.17324e-05	21884.2	3.62226e+10
25900	8.17904	0.0195774	0.182831	0.0225303	9.08164e-05	21894.6	3.61953e+10
26000	8.22592	0.0193752	0.184846	0.0225413	8.99026e-05	21904.8	3.61678e+10
26100	8.2728	0.019174	0.18678	0.022545	8.89916e-05	21914.9	3.61401e+10
26200	8.31969	0.0189739	0.188631	0.0225415	8.80842e-05	21924.8	3.61117e+10
26300	8.36658	0.0187751	0.190395	0.0225311	8.7181e-05	21934.6	3.60827e+10
26400	8.41349	0.0185776	0.19207	0.0225138	8.62825e-05	21944.4	3.60527e+10
26500	8.46042	0.0183816	0.193653	0.0224898	8.53894e-05	21954.1	3.60217e+10
26600	8.50737	0.0181873	0.195144	0.0224593	8.45022e-05	21963.9	3.59893e+10
26700	8.55436	0.0179946	0.196539	0.0224225	8.36214e-05	21973.7	3.59556e+10
26800	8.60138	0.0178038	0.197838	0.0223795	8.27475e-05	21983.6	3.59204e+10
26900	8.64843	0.0176148	0.19904	0.0223305	8.18809e-05	21993.6	3.58834e+10
27000	8.69552	0.0174278	0.200143	0.0222757	8.1022e-05	22003.7	3.58446e+10
27100	8.74266	0.0172429	0.201148	0.0222154	8.01712e-05	22013.9	3.58039e+10
27200	8.78984	0.01706	0.202053	0.0221497	7.93289e-05	22024.2	3.57612e+10
27300	8.83707	0.0168794	0.20286	0.0220788	7.84954e-05	22034.8	3.57165e+10
27400	8.88434	0.0167009	0.203568	0.0220029	7.76709e-05	22045.5	3.56695e+10
27500	8.93167	0.0165248	0.204178	0.0219223	7.68558e-05	22056.3	3.56204e+10
27600	8.97905	0.0163509	0.20469	0.0218372	7.60503e-05	22067.4	3.55689e+10
27700	9.02648	0.0161794	0.205106	0.0217477	7.52545e-05	22078.6	3.55152e+10
27800	9.07396	0.0160102	0.205427	0.0216541	7.44687e-05	22090.1	3.54591e+10
27900	9.1215	0.0158435	0.205654	0.0215566	7.36929e-05	22101.7	3.54006e+10
28000	9.16909	0.0156791	0.205789	0.0214554	7.29274e-05	22113.6	3.53397e+10
28100	9.21674	0.0155172	0.205834	0.0213507	7.21723e-05	22125.6	3.52765e+10
28200	9.26443	0.0153577	0.205791	0.0212427	7.14276e-05	22137.9	3.52108e+10
28300	9.31218	0.0152007	0.205662	0.0211316	7.06934e-05	22150.4	3.51428e+10
28400	9.35998	0.0150461	0.205449	0.0210176	6.99698e-05	22163	3.50724e+10
28500	9.40783	0.014894	0.205155	0.0209009	6.92569e-05	22175.8	3.49997e+10
28600	9.45572	0.0147443	0.204783	0.0207817	6.85546e-05	22188.8	3.49247e+10
28700	9.50367	0.014597	0.204335	0.0206601	6.7863e-05	22202	3.48474e+10
28800	9.55165	0.0144522	0.203814	0.0205365	6.71819e-05	22215.4	3.47679e+10
28900	9.59968	0.0143097	0.203222	0.0204108	6.65114e-05	22228.9	3.46862e+10
29000	9.64729	0.0141801	0.202882	0.0202935	6.59073e-05	22241.2	3.45978e+10
29100	9.69561	0.0140461	0.20198	0.0202462	6.52748e-05	22256.1	3.45059e+10
29200	9.74392	0.0139138	0.201045	0.0201827	6.465e-05	22270.9	3.44129e+10
29300	9.79211	0.0137805	0.200203	0.0200497	6.40203e-05	22285	3.43232e+10
29400	9.84032	0.0136496	0.199306	0.0199155	6.34007e-05	22299.2	3.42317e+10
29500	9.88856	0.0135208	0.198357	0.0197802	6.27913e-05	22313.4	3.41383e+10
29600	9.93683	0.0133943	0.19736	0.019644	6.21917e-05	22327.7	3.40433e+10
29700	9.98511	0.0132699	0.196317	0.019507	6.1602e-05	22342.1	3.39466e+10
29800	10.0334	0.0131477	0.195232	0.0193693	6.1022e-05	22356.5	3.38485e+10
29900	10.0817	0.0130276	0.194107	0.0192311	6.04515e-05	22370.9	3.37488e+10
30000	10.13	0.0129095	0.192947	0.0190925	5.98905e-05	22385.4	3.36478e+10
