# Supplementary material for: Cross-Code Verification for Improved Thermophysical Properties of Argon, Krypton and Xenon Plasmas
Source: Entropy (Basel). 2026 Jul 22;28(7):830. doi: 10.3390/e28070830 (PMC13409251; doi:10.3390/e28070830)
Supplement: Supplementary file 1 [file entropy-28-00830-s001.zip › Ar_Kr_Xe_Data/Transport Properties/Xenon/Traditional/TP_Xe Transport 1 atm.csv]

Th [K]	λₑ [W/(m·K)]	λₕ [W/(m·K)]	λᵣ [W/(m·K)]	λint [W/(m·K)]	μ [Pa·s]	σ [S/m]	HeatExchange[J]
300	3.16792e-24	0.00554522	2.42333e-22	3.78933e-18	2.33523e-05	3.87368e-19	1.13119e-15
400	5.75021e-24	0.00727763	2.42997e-22	5.00645e-14	3.06586e-05	5.05501e-19	5.85545e-16
500	1.06535e-23	0.00887546	2.43217e-22	-4.4918e-16	3.74112e-05	6.93901e-19	3.69226e-16
600	1.92167e-23	0.0103674	2.43288e-22	-4.02566e-16	4.37317e-05	9.6408e-19	2.59015e-16
700	3.17454e-23	0.011758	2.43433e-22	1.99378e-17	4.96328e-05	1.33807e-18	1.93464e-16
800	4.58662e-23	0.0130559	2.43646e-22	3.04061e-16	5.51439e-05	1.815e-18	1.50774e-16
900	5.82114e-23	0.0142836	2.4398e-22	4.82142e-16	6.03603e-05	2.36597e-18	1.20981e-16
1000	6.7957e-23	0.0154558	2.44274e-22	-4.75318e-17	6.53425e-05	2.9806e-18	9.91026e-17
1100	7.52176e-23	0.0165794	2.44505e-22	2.89436e-16	7.01195e-05	3.65829e-18	8.24638e-17
1200	8.20917e-23	0.0176604	2.44789e-22	2.87615e-16	7.47143e-05	4.43665e-18	6.9596e-17
1300	1.74745e-22	0.0187039	6.7906e-21	-1.92698e-16	7.91488e-05	1.04115e-17	1.17078e-16
1400	1.04574e-17	0.0197151	5.16768e-22	3.39071e-17	8.34444e-05	6.80572e-13	5.63795e-12
1500	5.27167e-21	0.0206978	1.93303e-17	6.02555e-16	8.76179e-05	3.66932e-16	2.28405e-15
1600	5.2109e-14	0.0216553	1.90885e-20	2.94414e-15	9.16834e-05	3.78476e-09	1.83763e-08
1700	2.40429e-17	0.0225906	7.20246e-15	-4.02059e-16	9.56532e-05	1.78621e-12	7.01651e-12
1800	3.7323e-14	0.0235057	5.4522e-16	3.94566e-16	9.95367e-05	2.80272e-09	9.05429e-09
1900	8.99301e-14	0.0244026	1.51332e-14	9.5576e-16	0.000103342	6.72127e-09	1.82036e-08
2000	6.44655e-13	0.0252829	9.32282e-14	3.11997e-14	0.000107077	4.68381e-08	1.10457e-07
2100	3.72653e-12	0.0261479	4.9641e-13	-3.25884e-16	0.000110746	2.57841e-07	5.51706e-07
2200	1.83824e-11	0.0269986	2.27012e-12	-1.32923e-16	0.000114354	1.20624e-06	2.38799e-06
2300	7.91961e-11	0.0278361	9.09633e-12	-3.34697e-16	0.000117905	4.9676e-06	9.0986e-06
2400	3.03359e-10	0.0286613	3.24692e-11	1.15618e-16	0.000121404	1.83728e-05	3.09715e-05
2500	1.04577e-09	0.0294749	1.04689e-10	1.6505e-14	0.000124853	6.13719e-05	9.57924e-05
2600	3.27687e-09	0.0302776	3.08498e-10	-2.68322e-14	0.000128256	0.000185964	0.000273427
2700	9.41871e-09	0.0310701	8.39221e-10	2.60623e-14	0.000131615	0.000514734	0.000729395
2800	2.50547e-08	0.031853	2.12569e-09	8.18142e-14	0.000134934	0.0013162	0.00183319
2900	6.22188e-08	0.0326268	5.05046e-09	2.91683e-13	0.000138213	0.00315315	0.00435598
3000	1.45345e-07	0.0333919	1.13281e-08	8.1561e-13	0.000141455	0.00715688	0.00981049
3100	3.21447e-07	0.0341487	2.41211e-08	2.07067e-12	0.000144662	0.0155088	0.0210054
3200	6.76378e-07	0.0348977	4.89978e-08	5.2274e-12	0.000147835	0.0322134	0.0429524
3300	1.3598e-06	0.0356392	9.53589e-08	1.24997e-11	0.000150976	0.0643389	0.0842599
3400	2.62164e-06	0.0363736	1.78482e-07	2.85032e-11	0.000154087	0.123783	0.159353
3500	4.86333e-06	0.0371012	3.22356e-07	6.17044e-11	0.000157169	0.229743	0.291815
3600	8.70691e-06	0.0378224	5.63481e-07	1.2825e-10	0.000160223	0.411913	0.519362
3700	1.50841e-05	0.0385375	9.55831e-07	2.55903e-10	0.000163252	0.714261	0.901183
3800	2.5347e-05	0.0392471	1.57716e-06	4.94372e-10	0.000166257	1.19998	1.52768
3900	4.14045e-05	0.0399512	2.53681e-06	9.24503e-10	0.000169238	1.95893	2.53208
4000	6.58732e-05	0.04065	3.98525e-06	1.6785e-09	0.000172197	3.1146	4.10678
4100	0.000102241	0.0413437	6.12531e-06	2.96486e-09	0.000175134	4.83101	6.5239
4200	0.000155054	0.0420324	9.22546e-06	5.10638e-09	0.000178049	7.32062	10.1599
4300	0.000230022	0.0427161	1.36349e-05	8.59247e-09	0.000180944	10.8361	15.5362
4400	0.000334207	0.0433952	1.98009e-05	1.41456e-08	0.000183818	15.6648	23.3654
4500	0.000476001	0.0440697	2.82875e-05	2.2823e-08	0.000186673	22.1058	34.6143
4600	0.000665295	0.0447396	3.97969e-05	3.61352e-08	0.000189508	30.4606	50.5751
4700	0.000913024	0.0454052	5.51919e-05	5.62177e-08	0.000192324	40.9744	72.9798
4800	0.00123084	0.0460665	7.55207e-05	8.60381e-08	0.000195122	53.8068	104.134
4900	0.00163242	0.0467235	0.000102042	1.29673e-07	0.000197902	69.1471	147.017
5000	0.00213088	0.0473765	0.000136253	1.92645e-07	0.000200664	87.0047	205.618
5100	0.00273785	0.0480256	0.000179916	2.8236e-07	0.00020341	107.218	285.264
5200	0.00346453	0.048671	0.000235088	4.08627e-07	0.00020614	129.634	392.935
5300	0.00432062	0.0493128	0.000304151	5.84317e-07	0.000208855	154.103	537.813
5400	0.00531405	0.0499512	0.00038984	8.2614e-07	0.000211555	180.508	731.949
5500	0.00645329	0.0505862	0.00049527	1.15559e-06	0.000214241	208.915	990.824
5600	0.00775951	0.051218	0.000623968	1.60007e-06	0.000216912	240.036	1332.65
5700	0.00922778	0.0518463	0.000779899	2.19419e-06	0.00021957	273.404	1783.79
5800	0.0108766	0.0524713	0.000967493	2.98131e-06	0.000222213	309.535	2374.82
5900	0.0127134	0.0530929	0.00119167	4.01528e-06	0.000224841	348.49	3145.81
6000	0.014743	0.0537108	0.0014585	5.36263e-06	0.000227454	390.221	4151.45
6100	0.0169702	0.054325	0.00177344	7.1043e-06	0.00023005	434.699	5455.07
6200	0.0194547	0.054935	0.00214303	9.33868e-06	0.00023263	483.167	7122.51
6300	0.0221785	0.0555406	0.00257469	1.21841e-05	0.00023519	534.666	9261.03
6400	0.0251496	0.0561411	0.00307536	1.578e-05	0.000237728	588.95	11989.7
6500	0.0283863	0.0567361	0.00365344	2.02976e-05	0.000240244	645.946	15458.3
6600	0.0319107	0.0573247	0.00431835	2.59271e-05	0.000242732	705.587	19853.7
6700	0.0357421	0.057906	0.00507924	3.29041e-05	0.00024519	767.696	25396.9
6800	0.0399728	0.0584791	0.00594613	4.14841e-05	0.000247613	833.563	32293.3
6900	0.044598	0.0590424	0.0069296	5.19798e-05	0.000249996	902.376	40861.5
7000	0.0496143	0.0595941	0.00804063	6.47253e-05	0.000252332	973.405	51487.9
7100	0.0550465	0.0601323	0.00929124	8.01091e-05	0.000254612	1046.5	64611.6
7200	0.0609161	0.0606542	0.0106933	9.85604e-05	0.000256828	1121.48	80742.1
7300	0.0672897	0.0611574	0.0122594	0.000120553	0.000258969	1199.02	100387
7400	0.0742651	0.0616393	0.0140026	0.000146605	0.000261026	1280.35	124033
7500	0.081759	0.062095	0.0159359	0.00016959	0.000262983	1363.39	152605
7600	0.0897885	0.0625201	0.0180731	0.000213021	0.000264821	1447.99	186976
7700	0.0983661	0.0629093	0.0204276	0.000298897	0.000266523	1534.03	228132
7800	0.107502	0.0632567	0.023013	0.00030203	0.000268069	1621.37	277185
7900	0.117202	0.0635555	0.025843	0.000322369	0.000269434	1709.89	335387
8000	0.12747	0.0637984	0.0289307	0.000533906	0.000270595	1799.49	404125
8100	0.138305	0.0639775	0.0322889	0.000333733	0.000271524	1890.07	484937
8200	0.149703	0.0640842	0.0359305	0.000325808	0.000272194	1981.53	579504
8300	0.161882	0.0641154	0.0398655	0.000642666	0.000272593	2077.05	688326
8400	0.174932	0.0640661	0.0441069	0.000783126	0.000272705	2177.61	812382
8500	0.188587	0.063921	0.0486618	0.00156414	0.000272478	2279.28	954978
8600	0.202834	0.0636713	0.0535367	0.000942802	0.000271883	2381.99	1.11815e+06
8700	0.21766	0.0633088	0.0587425	0.00115626	0.000270892	2485.64	1.30402e+06
8800	0.233048	0.0628257	0.0642782	-0.00058041	0.000269476	2590.17	1.51477e+06
8900	0.248978	0.0622156	0.0701426	0.00146165	0.000267612	2695.48	1.75264e+06
9000	0.26543	0.0614733	0.076342	0.000208771	0.000265279	2801.49	2.01985e+06
9100	0.282382	0.0605955	0.082865	0.000375575	0.000262462	2908.14	2.31861e+06
9200	0.29981	0.0595807	0.0897026	0.00174641	0.000259147	3015.34	2.65106e+06
9300	0.317691	0.0584301	0.0968456	0.00219834	0.000255332	3123	3.01915e+06
9400	0.335999	0.0571471	0.104272	0.00208702	0.000251018	3231.04	3.42474e+06
9500	0.35471	0.0557373	0.111975	0.00454352	0.000246213	3339.39	3.86943e+06
9600	0.373798	0.0542094	0.119894	0.00241253	0.000240935	3447.96	4.35446e+06
9700	0.393238	0.0525738	0.128029	0.00256114	0.000235205	3556.67	4.88078e+06
9800	0.413003	0.0508436	0.136324	0.00330957	0.000229056	3665.43	5.44879e+06
9900	0.433067	0.049033	0.144729	0.00291916	0.000222525	3774.14	6.05848e+06
10000	0.453405	0.0471576	0.153201	0.00309745	0.000215655	3882.74	6.70931e+06
10100	0.473993	0.0452333	0.161687	0.0032387	0.000208493	3991.13	7.40026e+06
10200	0.494805	0.0432772	0.170111	0.00338834	0.000201091	4099.22	8.12935e+06
10300	0.515813	0.041306	0.1784	0.00355123	0.000193505	4206.92	8.89402e+06
10400	0.537001	0.0393343	0.186505	0.00364366	0.000185785	4314.17	9.69162e+06
10500	0.558337	0.0373787	0.194304	0.00378503	0.000177993	4420.84	1.05175e+07
10600	0.579801	0.035452	0.201731	0.00392264	0.00017018	4526.86	1.13676e+07
10700	0.601372	0.0335663	0.208699	0.0040511	0.000162399	4632.15	1.22366e+07
10800	0.62303	0.031732	0.215122	0.00416944	0.000154697	4736.61	1.3119e+07
10900	0.644762	0.0299561	0.220969	0.00418884	0.00014711	4840.25	1.40098e+07
11000	0.666534	0.0282489	0.226066	0.00426785	0.000139693	4942.86	1.49006e+07
11100	0.688338	0.0266142	0.23039	0.00431819	0.000132473	5044.44	1.57858e+07
11200	0.710148	0.0250571	0.233835	0.00438891	0.000125484	5144.86	1.66577e+07
11300	0.731954	0.0235796	0.236365	0.00444803	0.000118749	5244.09	1.751e+07
11400	0.753739	0.0221831	0.237933	0.00449585	0.000112287	5342.06	1.83362e+07
11500	0.775495	0.0208671	0.238536	0.00450603	0.00010611	5438.75	1.91307e+07
11600	0.797203	0.0196321	0.238552	0.00458133	0.000100233	5534.05	1.9887e+07
11700	0.818853	0.0184764	0.236714	0.00450599	9.46606e-05	5627.94	2.06e+07
11800	0.840436	0.0173978	0.234322	0.00448371	8.9395e-05	5720.39	2.12654e+07
11900	0.861936	0.0163951	0.230945	0.00447822	8.44413e-05	5811.31	2.18784e+07
12000	0.88335	0.0154645	0.226664	0.00446377	7.9792e-05	5900.7	2.24368e+07
12100	0.904673	0.0146028	0.221546	0.00444096	7.54413e-05	5988.56	2.29385e+07
12200	0.925898	0.0138068	0.215668	0.00441042	7.13815e-05	6074.86	2.33822e+07
12300	0.947024	0.013073	0.209119	0.00437282	6.7603e-05	6159.6	2.37674e+07
12400	0.968046	0.0123979	0.201995	0.00432885	6.40953e-05	6242.77	2.40945e+07
12500	0.988964	0.0117779	0.194397	0.00427919	6.08464e-05	6324.39	2.43645e+07
12600	1.00978	0.0112096	0.186425	0.00422452	5.78442e-05	6404.47	2.45789e+07
12700	1.03049	0.0106895	0.178182	0.00416551	5.50757e-05	6483.01	2.47398e+07
12800	1.0511	0.0102144	0.169763	0.0041028	5.2528e-05	6560.05	2.485e+07
12900	1.07161	0.00978112	0.161261	0.00403699	5.01879e-05	6635.61	2.49122e+07
13000	1.09203	0.00938656	0.152758	0.00396873	4.80425e-05	6709.71	2.49296e+07
13100	1.11235	0.00902785	0.144332	0.0038985	4.60791e-05	6782.38	2.49057e+07
13200	1.13259	0.00870224	0.136048	0.00382684	4.42854e-05	6853.65	2.48438e+07
13300	1.15274	0.00840715	0.127963	0.00375421	4.26495e-05	6923.56	2.47473e+07
13400	1.17281	0.00814014	0.120123	0.00368106	4.116e-05	6992.12	2.46198e+07
13500	1.19281	0.00789895	0.112568	0.00360777	3.98059e-05	7059.37	2.44645e+07
13600	1.21274	0.00768143	0.105326	0.00353469	3.8577e-05	7125.34	2.42846e+07
13700	1.23261	0.00748561	0.0984186	0.00346214	3.74635e-05	7190.04	2.40833e+07
13800	1.25241	0.00730965	0.09186	0.0033904	3.64563e-05	7253.5	2.38635e+07
13900	1.27215	0.00715184	0.0856582	0.00331972	3.55467e-05	7315.74	2.36279e+07
14000	1.29182	0.00701111	0.079802	0.00325831	3.47296e-05	7376.73	2.33784e+07
14100	1.31144	0.00688578	0.0742958	0.00320265	3.39963e-05	7436.51	2.31178e+07
14200	1.33101	0.00677416	0.0691443	0.00314784	3.33379e-05	7495.08	2.28484e+07
14300	1.35053	0.00667508	0.0643361	0.00309557	3.27485e-05	7552.45	2.25723e+07
14400	1.37001	0.00658629	0.0598855	0.00303161	3.2216e-05	7608.68	2.22924e+07
14500	1.38942	0.00650894	0.0557284	0.00298619	3.17471e-05	7663.61	2.20079e+07
14600	1.4088	0.00643947	0.0519094	0.0029258	3.13224e-05	7717.39	2.17231e+07
14700	1.42812	0.00637818	0.0483852	0.00286757	3.09439e-05	7769.92	2.1438e+07
14800	1.44739	0.00632421	0.0451416	0.00281155	3.06069e-05	7821.17	2.11538e+07
14900	1.46661	0.00627671	0.0421644	0.00275778	3.03072e-05	7871.1	2.08717e+07
15000	1.48577	0.0062349	0.0394398	0.00270629	3.00407e-05	7919.67	2.05926e+07
15100	1.50486	0.00619804	0.0369543	0.00265709	2.98034e-05	7966.83	2.03176e+07
15200	1.52388	0.00616543	0.034695	0.00261019	2.95917e-05	8012.54	2.00474e+07
15300	1.54284	0.00613645	0.0326499	0.00256558	2.94024e-05	8056.74	1.97828e+07
15400	1.56171	0.00611228	0.0307855	0.00253956	2.92419e-05	8099.42	1.95225e+07
15500	1.58051	0.0060889	0.0291389	0.00249896	2.90885e-05	8140.59	1.92705e+07
15600	1.59923	0.00606738	0.0276747	0.00246062	2.89483e-05	8180.09	1.90259e+07
15700	1.61785	0.00604715	0.0263839	0.00242449	2.88185e-05	8217.84	1.87892e+07
15800	1.63636	0.00602771	0.0252582	0.00239053	2.86965e-05	8253.77	1.85608e+07
15900	1.65476	0.00600854	0.02429	0.00235869	2.85795e-05	8287.78	1.83412e+07
16000	1.673	0.00599179	0.0234425	0.00235169	2.84799e-05	8319.62	1.81288e+07
16100	1.69112	0.00597329	0.0227546	0.00233635	2.83748e-05	8349.47	1.79269e+07
16200	1.70911	0.00595301	0.0222148	0.00231669	2.8264e-05	8377.23	1.77353e+07
16300	1.72696	0.00593026	0.0218194	0.00229113	2.8144e-05	8402.84	1.75546e+07
16400	1.74465	0.00590559	0.021554	0.00226738	2.80181e-05	8426.16	1.73843e+07
16500	1.76216	0.00587862	0.0214147	0.00224532	2.78844e-05	8447.12	1.72247e+07
16600	1.7795	0.00584902	0.021398	0.00222487	2.7741e-05	8465.65	1.7076e+07
16700	1.79664	0.00581645	0.0215007	0.00220589	2.75863e-05	8481.71	1.69382e+07
16800	1.81359	0.00578066	0.0217197	0.0021883	2.7419e-05	8495.26	1.68117e+07
16900	1.83033	0.00574138	0.0220523	0.00217195	2.72376e-05	8506.25	1.66965e+07
17000	1.84685	0.00569842	0.0224957	0.00215673	2.7041e-05	8514.67	1.65926e+07
17100	1.86316	0.00565161	0.0230469	0.00214251	2.68283e-05	8520.52	1.65001e+07
17200	1.87924	0.00560082	0.0237032	0.00212916	2.65986e-05	8523.81	1.64189e+07
17300	1.89528	0.00554659	0.024463	0.00211667	2.63543e-05	8525.34	1.63476e+07
17400	1.91365	0.00549635	0.0253462	0.00210665	2.61289e-05	8534.83	1.62662e+07
17500	1.9318	0.00544172	0.026328	0.00209714	2.58842e-05	8541.74	1.61965e+07
17600	1.94974	0.00538272	0.0274046	0.002088	2.56201e-05	8546.13	1.61381e+07
17700	1.96746	0.00531944	0.0285716	0.0020791	2.53367e-05	8548.09	1.60908e+07
17800	1.98497	0.005252	0.0298241	0.00207031	2.50344e-05	8547.73	1.60543e+07
17900	2.00228	0.00518057	0.0311566	0.00206151	2.47139e-05	8545.16	1.60281e+07
18000	2.01938	0.00510537	0.0325628	0.00205258	2.43758e-05	8540.53	1.60119e+07
18100	2.0363	0.00502663	0.0340361	0.00204341	2.4021e-05	8533.98	1.60053e+07
18200	2.05304	0.00494465	0.035569	0.0020339	2.36508e-05	8525.7	1.60075e+07
18300	2.06961	0.00485973	0.0371533	0.00202396	2.32663e-05	8515.85	1.60182e+07
18400	2.08602	0.00477219	0.0387803	0.0020135	2.28688e-05	8504.63	1.60366e+07
18500	2.10231	0.00468239	0.0404407	0.00200247	2.24599e-05	8492.21	1.60621e+07
18600	2.11847	0.00459068	0.0421246	0.0019908	2.2041e-05	8478.81	1.60941e+07
18700	2.13454	0.00449741	0.0438215	0.00197845	2.16138e-05	8464.6	1.61318e+07
18800	2.15052	0.00440297	0.0455208	0.00196538	2.11798e-05	8449.79	1.61744e+07
18900	2.16644	0.00430769	0.0472112	0.00195155	2.07405e-05	8434.57	1.62213e+07
19000	2.18232	0.00421193	0.0488817	0.00193697	2.02976e-05	8419.12	1.62717e+07
19100	2.19818	0.00411603	0.0505207	0.00192162	1.98526e-05	8403.61	1.63247e+07
19200	2.21404	0.0040203	0.052117	0.00190551	1.9407e-05	8388.21	1.63797e+07
19300	2.22992	0.00392505	0.0536595	0.00188865	1.89621e-05	8373.08	1.64358e+07
19400	2.24583	0.00383057	0.0551375	0.00187106	1.85193e-05	8358.36	1.64923e+07
19500	2.26179	0.00373753	0.0565405	0.00185284	1.80815e-05	8344.19	1.65484e+07
19600	2.27783	0.00364583	0.0578588	0.00183396	1.76484e-05	8330.68	1.66035e+07
19700	2.29396	0.00355564	0.0590832	0.00181447	1.72211e-05	8317.94	1.66569e+07
19800	2.31018	0.00346716	0.0602057	0.00179439	1.68005e-05	8306.07	1.6708e+07
19900	2.32653	0.00338054	0.0612187	0.00177379	1.63875e-05	8295.14	1.67561e+07
20000	2.343	0.00329593	0.0621159	0.0017527	1.59827e-05	8285.23	1.68007e+07
20100	2.35962	0.00321345	0.062892	0.00173119	1.55869e-05	8276.4	1.68413e+07
20200	2.37638	0.0031332	0.0635429	0.00170929	1.52006e-05	8268.68	1.68774e+07
20300	2.39331	0.00305526	0.0640655	0.00168707	1.48244e-05	8262.12	1.69087e+07
20400	2.4104	0.00297969	0.064458	0.00166458	1.44584e-05	8256.73	1.69347e+07
20500	2.42766	0.00290653	0.0647197	0.00164188	1.41032e-05	8252.54	1.69553e+07
20600	2.4451	0.00283582	0.0648511	0.00161901	1.37588e-05	8249.56	1.69701e+07
20700	2.46273	0.00276757	0.0648537	0.00159604	1.34256e-05	8247.77	1.69789e+07
20800	2.48054	0.00270178	0.0647302	0.001573	1.31034e-05	8247.18	1.69817e+07
20900	2.49853	0.00263844	0.064484	0.00154996	1.27925e-05	8247.77	1.69783e+07
21000	2.51672	0.00257755	0.0641196	0.00152696	1.24928e-05	8249.51	1.69687e+07
21100	2.53509	0.00251905	0.0636424	0.00150404	1.22042e-05	8252.4	1.69529e+07
21200	2.55365	0.00246293	0.0630582	0.00148125	1.19266e-05	8256.39	1.69309e+07
21300	2.57239	0.00240914	0.0623736	0.00145864	1.16599e-05	8261.45	1.69028e+07
21400	2.59132	0.00235763	0.0615957	0.00143623	1.14039e-05	8267.55	1.68688e+07
21500	2.61042	0.00230835	0.0607317	0.00141407	1.11584e-05	8274.64	1.68289e+07
21600	2.62971	0.00226124	0.0597895	0.00139219	1.09232e-05	8282.7	1.67835e+07
21700	2.64916	0.00221623	0.0587769	0.00137063	1.06981e-05	8291.66	1.67326e+07
21800	2.66878	0.00217327	0.0577017	0.0013494	1.04827e-05	8301.49	1.66765e+07
21900	2.68857	0.00213229	0.0565719	0.00132854	1.02769e-05	8312.14	1.66154e+07
22000	2.70589	0.00208564	0.0552107	0.00130162	1.00433e-05	8314.76	1.63819e+07
22100	2.7286	0.002056	0.0541798	0.00128801	9.89254e-06	8335.71	1.64794e+07
22200	2.74884	0.00202054	0.0529325	0.00126838	9.71345e-06	8348.54	1.6405e+07
22300	2.76921	0.00198679	0.0516607	0.00124919	9.54267e-06	8361.99	1.63268e+07
22400	2.79007	0.00195469	0.0503717	0.00123049	9.38001e-06	8376.48	1.62446e+07
22500	2.81187	0.00192421	0.0490728	0.00121231	9.22528e-06	8392.55	1.61583e+07
22600	2.8338	0.00189521	0.0477689	0.0011946	9.07787e-06	8409.1	1.6069e+07
22700	2.85585	0.00186763	0.0464659	0.00117738	8.93748e-06	8426.07	1.59771e+07
22800	2.87803	0.0018414	0.0451689	0.00116064	8.80381e-06	8443.43	1.58829e+07
22900	2.90033	0.00181646	0.0438829	0.00114439	8.67654e-06	8461.13	1.57865e+07
23000	2.92273	0.00179274	0.0426123	0.00112864	8.55537e-06	8479.12	1.56882e+07
23100	2.94523	0.00177018	0.0413612	0.00111337	8.44001e-06	8497.36	1.55884e+07
23200	2.96783	0.00174871	0.0401331	0.0010986	8.33016e-06	8515.81	1.54873e+07
23300	2.99052	0.00172903	0.0389315	0.00108457	8.22879e-06	8534.42	1.53851e+07
23400	3.01329	0.00171036	0.037759	0.00107104	8.13248e-06	8553.16	1.5282e+07
23500	3.03612	0.0016926	0.0366184	0.00105799	8.04087e-06	8571.98	1.51783e+07
23600	3.05903	0.00167571	0.0355117	0.00104542	7.95369e-06	8590.85	1.50742e+07
23700	3.08199	0.00165963	0.0344409	0.00103333	7.87067e-06	8609.72	1.49699e+07
23800	3.105	0.00164429	0.0334075	0.0010217	7.79152e-06	8628.55	1.48656e+07
23900	3.12805	0.00162965	0.0324129	0.00101051	7.71601e-06	8647.32	1.47614e+07
24000	3.15114	0.00161566	0.0314582	0.000999772	7.64386e-06	8665.97	1.46576e+07
24100	3.17426	0.00160229	0.0305476	0.000989561	7.57502e-06	8684.48	1.45544e+07
24200	3.1974	0.00158942	0.0296747	0.000979654	7.50886e-06	8702.81	1.44518e+07
24300	3.22056	0.00157704	0.0288435	0.000970145	7.44534e-06	8720.92	1.435e+07
24400	3.24371	0.00156511	0.0280543	0.000961019	7.38424e-06	8738.79	1.42493e+07
24500	3.26687	0.00155358	0.0273072	0.000952262	7.32533e-06	8756.38	1.41496e+07
24600	3.29002	0.0015424	0.0266021	0.000943857	7.2684e-06	8773.66	1.40511e+07
24700	3.31316	0.00153154	0.0259389	0.000935788	7.21324e-06	8790.6	1.3954e+07
24800	3.33627	0.00152104	0.0253192	0.000928069	7.16004e-06	8807.18	1.38582e+07
24900	3.35936	0.00151085	0.0247423	0.00092068	7.10855e-06	8823.36	1.3764e+07
25000	3.38241	0.00150088	0.0242065	0.000913584	7.05835e-06	8839.13	1.36714e+07
25100	3.40542	0.00149109	0.0237113	0.000906764	7.00926e-06	8854.45	1.35805e+07
25200	3.42838	0.00148144	0.023256	0.000900203	6.96112e-06	8869.32	1.34914e+07
25300	3.45129	0.00147191	0.0228398	0.000893883	6.91377e-06	8883.7	1.3404e+07
25400	3.47414	0.00146273	0.0224938	0.000888576	6.86857e-06	8897.58	1.33184e+07
25500	3.49693	0.00145333	0.0221523	0.000882649	6.8223e-06	8910.95	1.32348e+07
25600	3.51965	0.00144396	0.0218474	0.000876915	6.77639e-06	8923.79	1.31532e+07
25700	3.5423	0.0014346	0.0215781	0.000871356	6.73074e-06	8936.09	1.30735e+07
25800	3.56487	0.00142522	0.0213434	0.000865957	6.68523e-06	8947.84	1.29957e+07
25900	3.58736	0.0014158	0.0211421	0.000860701	6.63974e-06	8959.04	1.292e+07
26000	3.60977	0.00140633	0.0209731	0.000855573	6.59419e-06	8969.67	1.28463e+07
26100	3.63209	0.00139679	0.0208351	0.000850557	6.54848e-06	8979.74	1.27746e+07
26200	3.65444	0.00138721	0.0207275	0.000845677	6.5028e-06	8989.56	1.27043e+07
26300	3.6788	0.00137857	0.0206586	0.000841587	6.46159e-06	9004.61	1.26264e+07
26400	3.70307	0.00136976	0.0206157	0.000837533	6.41976e-06	9018.97	1.25508e+07
26500	3.72724	0.00136076	0.0205973	0.000833502	6.37724e-06	9032.64	1.24776e+07
26600	3.7513	0.00135158	0.0206021	0.00082948	6.33399e-06	9045.63	1.24066e+07
26700	3.77527	0.00134221	0.0206287	0.000825456	6.28998e-06	9057.94	1.23379e+07
26800	3.79913	0.00133263	0.0206755	0.000821418	6.24517e-06	9069.58	1.22714e+07
26900	3.82288	0.00132286	0.020741	0.000817355	6.19955e-06	9080.56	1.2207e+07
27000	3.84654	0.00131289	0.0208236	0.000813259	6.15311e-06	9090.89	1.21448e+07
27100	3.87009	0.00130273	0.0209218	0.00080912	6.10584e-06	9100.59	1.20845e+07
27200	3.89354	0.00129237	0.0210337	0.000804931	6.05777e-06	9109.68	1.20263e+07
27300	3.91689	0.00128183	0.0211579	0.000800685	6.0089e-06	9118.18	1.19699e+07
27400	3.94014	0.0012711	0.0212925	0.000796375	5.95926e-06	9126.11	1.19153e+07
27500	3.96041	0.00125711	0.0214115	0.000789334	5.89461e-06	9125.56	1.17509e+07
27600	3.98639	0.00124916	0.0215864	0.000787549	5.8578e-06	9140.37	1.18113e+07
27700	4.00938	0.00123796	0.0217422	0.000783026	5.80606e-06	9146.75	1.17617e+07
27800	4.03229	0.00122662	0.0219017	0.000778426	5.75372e-06	9152.67	1.17136e+07
27900	4.05513	0.00121516	0.0220631	0.000773749	5.70083e-06	9158.17	1.16669e+07
28000	4.07791	0.0012036	0.0222249	0.000768994	5.64744e-06	9163.26	1.16214e+07
28100	4.10062	0.00119194	0.0223853	0.000764161	5.59363e-06	9168	1.15771e+07
28200	4.12328	0.00118022	0.0225464	0.000759309	5.53958e-06	9172.41	1.1534e+07
28300	4.14589	0.00116843	0.0226993	0.000754325	5.48511e-06	9176.52	1.14918e+07
28400	4.16847	0.00115659	0.0228463	0.000749271	5.43042e-06	9180.37	1.14506e+07
28500	4.19101	0.00114473	0.022986	0.000744151	5.37559e-06	9183.99	1.14102e+07
28600	4.21352	0.00113285	0.023117	0.000738969	5.32068e-06	9187.42	1.13705e+07
28700	4.23602	0.00112098	0.0232382	0.000733729	5.26577e-06	9190.68	1.13315e+07
28800	4.2585	0.00110914	0.0233483	0.000728438	5.21094e-06	9193.82	1.1293e+07
28900	4.28098	0.00109733	0.0234462	0.0007231	5.15625e-06	9196.86	1.12549e+07
29000	4.30347	0.00108559	0.0235313	0.000717725	5.1018e-06	9199.84	1.12173e+07
29100	4.32597	0.00107423	0.0236136	0.000712511	5.04907e-06	9202.78	1.118e+07
29200	4.34849	0.00106296	0.0236815	0.000707274	4.99669e-06	9205.71	1.11429e+07
29300	4.37104	0.00105178	0.0237343	0.000702019	4.94472e-06	9208.65	1.11059e+07
29400	4.39361	0.0010407	0.0237714	0.000696753	4.89321e-06	9211.65	1.1069e+07
29500	4.41623	0.00102975	0.0237924	0.000691482	4.84222e-06	9214.71	1.10322e+07
29600	4.43889	0.00101893	0.023797	0.000686212	4.79179e-06	9217.85	1.09953e+07
29700	4.46161	0.00100824	0.023785	0.00068095	4.74198e-06	9221.11	1.09583e+07
29800	4.48438	0.000997705	0.0237562	0.000675701	4.69282e-06	9224.5	1.09212e+07
29900	4.50721	0.000987326	0.0237106	0.000670472	4.64436e-06	9228.04	1.08839e+07
30000	4.53011	0.000977111	0.0236484	0.000665268	4.59664e-06	9231.73	1.08464e+07
