# Supplementary material for: Cross-Code Verification for Improved Thermophysical Properties of Argon, Krypton and Xenon Plasmas
Source: Entropy (Basel). 2026 Jul 22;28(7):830. doi: 10.3390/e28070830 (PMC13409251; doi:10.3390/e28070830)
Supplement: Supplementary file 1 [file entropy-28-00830-s001.zip › Ar_Kr_Xe_Data/Transport Properties/Xenon/Traditional/TP_Xe Transport 2 atm.csv]

Th [K]	λₑ [W/(m·K)]	λₕ [W/(m·K)]	λᵣ [W/(m·K)]	λint [W/(m·K)]	μ [Pa·s]	σ [S/m]	HeatExchange[J]
300	1.55203e-24	0.00554522	1.21165e-22	3.78933e-18	2.33523e-05	1.8978e-19	2.21678e-15
400	2.84718e-24	0.00727763	1.21498e-22	5.00645e-14	3.06586e-05	2.50295e-19	1.15971e-15
500	5.2991e-24	0.00887546	1.21608e-22	-4.4918e-16	3.74112e-05	3.45148e-19	7.34615e-16
600	9.58045e-24	0.0103674	1.21644e-22	-4.02566e-16	4.37317e-05	4.80641e-19	5.16526e-16
700	1.58464e-23	0.011758	1.21716e-22	1.99378e-17	4.96328e-05	6.67926e-19	3.86288e-16
800	2.29113e-23	0.0130559	1.21823e-22	3.04061e-16	5.51439e-05	9.06636e-19	3.01261e-16
900	2.90897e-23	0.0142836	1.2199e-22	4.82142e-16	6.03603e-05	1.18233e-18	2.41828e-16
1000	3.39677e-23	0.0154558	1.22137e-22	-4.75318e-17	6.53425e-05	1.48983e-18	1.98142e-16
1100	3.76019e-23	0.0165794	1.22253e-22	2.89436e-16	7.01195e-05	1.82881e-18	1.64897e-16
1200	4.12244e-23	0.0176604	1.22609e-22	2.87615e-16	7.47143e-05	2.22797e-18	1.39797e-16
1300	8.81603e-23	0.0187039	6.54976e-21	-1.92698e-16	7.91488e-05	5.25267e-18	2.36267e-16
1400	1.03003e-17	0.0197151	2.60471e-22	-8.81585e-17	8.34444e-05	6.7035e-13	2.22131e-11
1500	2.6701e-21	0.0206978	9.98486e-18	3.56542e-17	8.76179e-05	1.85851e-16	4.62748e-15
1600	5.14528e-14	0.0216553	9.66438e-21	2.94414e-15	9.16834e-05	3.7371e-09	7.25798e-08
1700	1.21756e-17	0.0225906	6.61007e-15	-5.85494e-17	9.56532e-05	9.04554e-13	1.42129e-11
1800	3.63292e-14	0.0235057	2.80067e-16	3.94566e-16	9.95367e-05	2.7281e-09	3.52529e-08
1900	6.02167e-14	0.0244026	1.13002e-14	-1.18832e-15	0.000103342	4.50052e-09	4.87562e-08
2000	4.55842e-13	0.0252829	6.59221e-14	-6.85756e-15	0.000107077	3.31197e-08	3.12422e-07
2100	2.63505e-12	0.0261479	3.51015e-13	-3.09588e-14	0.000110746	1.82321e-07	1.56046e-06
2200	1.29984e-11	0.0269986	1.60521e-12	1.84144e-16	0.000114354	8.52944e-07	6.75427e-06
2300	5.60001e-11	0.0278361	6.43208e-12	-3.47435e-16	0.000117905	3.51262e-06	2.57347e-05
2400	2.14507e-10	0.0286613	2.29592e-11	5.54055e-17	0.000121404	1.29916e-05	8.76008e-05
2500	7.39473e-10	0.0294749	7.40262e-11	1.50238e-14	0.000124853	4.33966e-05	0.000270942
2600	2.31711e-09	0.0302776	2.18141e-10	-2.77734e-14	0.000128256	0.000131497	0.00077337
2700	6.66007e-09	0.0310701	5.93422e-10	2.28666e-14	0.000131615	0.000363974	0.00206305
2800	1.77165e-08	0.031853	1.5031e-09	7.18675e-14	0.000134934	0.0009307	0.00518506
2900	4.39961e-08	0.0326268	3.57125e-09	2.63047e-13	0.000138213	0.00222965	0.0123206
3000	1.02778e-07	0.0333919	8.01026e-09	7.3876e-13	0.000141455	0.00506082	0.0277483
3100	2.2731e-07	0.0341487	1.70565e-08	1.8771e-12	0.000144662	0.0109669	0.0594119
3200	4.78318e-07	0.0348977	3.46477e-08	4.76707e-12	0.000147835	0.0227803	0.121486
3300	9.61682e-07	0.0356392	6.74317e-08	1.14608e-11	0.000150976	0.0455017	0.238312
3400	1.85427e-06	0.0363736	1.26213e-07	2.62674e-11	0.000154087	0.0875519	0.450676
3500	3.44034e-06	0.0371012	2.27957e-07	5.70983e-11	0.000157169	0.16253	0.825231
3600	6.16077e-06	0.0378224	3.98478e-07	1.19132e-10	0.000160223	0.291502	1.46853
3700	1.06769e-05	0.0385375	6.75955e-07	2.38505e-10	0.000163252	0.505741	2.54763
3800	1.79512e-05	0.0392471	1.11538e-06	4.62278e-10	0.000166257	0.850434	4.31734
3900	2.93459e-05	0.0399512	1.79413e-06	8.67118e-10	0.000169238	1.3902	7.15261
4000	4.67356e-05	0.04065	2.81863e-06	1.57882e-09	0.000172197	2.21466	11.5939
4100	7.26415e-05	0.0413437	4.33243e-06	2.79628e-09	0.000175134	3.44516	18.4019
4200	0.000110359	0.0420324	6.52553e-06	4.8283e-09	0.000178049	5.24058	28.6279
4300	0.000164112	0.0427162	9.64512e-06	8.14426e-09	0.000180944	7.79952	43.7129
4400	0.000239151	0.0433952	1.40078e-05	1.34386e-08	0.000183818	11.3535	65.6225
4500	0.000341942	0.0440697	2.0013e-05	2.17302e-08	0.000186673	16.1686	96.9842
4600	0.000480058	0.0447398	2.81583e-05	3.44777e-08	0.000189508	22.5158	141.311
4700	0.000662241	0.0454054	3.90548e-05	5.37478e-08	0.000192325	30.654	203.239
4800	0.000899093	0.0460667	5.34455e-05	8.24189e-08	0.000195123	40.8898	288.685
4900	0.00120122	0.0467238	7.22228e-05	1.24452e-07	0.000197903	53.3576	405.598
5000	0.00158016	0.0473769	9.64484e-05	1.85226e-07	0.000200666	68.1249	564.29
5100	0.0020477	0.0480261	0.000127373	2.71964e-07	0.000203412	85.1589	778.166
5200	0.0026154	0.0486717	0.000166458	3.94257e-07	0.000206143	104.345	1064.62
5300	0.00329414	0.0493138	0.000215394	5.64708e-07	0.000208859	125.52	1446.18
5400	0.00410056	0.0499525	0.000276124	7.99714e-07	0.000211561	148.979	1949.86
5500	0.00504118	0.050588	0.000350865	1.12041e-06	0.000214248	174.341	2612.96
5600	0.00612959	0.0512203	0.000442127	1.55377e-06	0.000216922	201.826	3479.95
5700	0.00737488	0.0518494	0.000552734	2.13397e-06	0.000219583	231.466	4607.91
5800	0.0087814	0.0524753	0.000685843	2.90387e-06	0.00022223	263.18	6070.19
5900	0.0103606	0.0530981	0.000844963	3.91685e-06	0.000224863	297.254	7955.11
6000	0.0121371	0.0537177	0.00103398	5.23885e-06	0.000227483	334.385	10363.7
6100	0.014113	0.0543339	0.00125835	6.95098e-06	0.000230089	374.258	13457.2
6200	0.0162822	0.0549466	0.00152114	9.15097e-06	0.00023268	416.635	17386.6
6300	0.0186578	0.0555557	0.00182795	1.19575e-05	0.000235254	461.644	22371.5
6400	0.0212497	0.0561608	0.00218433	1.55124e-05	0.000237812	509.296	28673.9
6500	0.0241045	0.0567617	0.00259621	1.99844e-05	0.000240352	560.416	36567.9
6600	0.0272378	0.0573579	0.00307	2.55726e-05	0.000242873	614.9	46417.3
6700	0.0306433	0.0579491	0.00361254	3.25099e-05	0.000245371	672.129	58701.7
6800	0.0343378	0.0585346	0.0042309	4.1067e-05	0.000247846	732.017	73961.1
6900	0.038343	0.0591136	0.00493323	5.15559e-05	0.000250293	794.521	92858
7000	0.0427576	0.0596855	0.00572745	6.43343e-05	0.00025271	861.066	115937
7100	0.0475674	0.0602491	0.00662193	7.98073e-05	0.000255093	930.734	144117
7200	0.0527721	0.0608032	0.00762601	9.51286e-05	0.000257437	1002.92	178495
7300	0.0583945	0.0613462	0.00874881	0.000120653	0.000259735	1077.48	220262
7400	0.0644576	0.0618762	0.00999988	0.000166781	0.00026198	1154.26	270796
7500	0.0709858	0.0623911	0.0113895	0.00017804	0.000264165	1233.14	331709
7600	0.0780008	0.0628884	0.0129278	0.000197453	0.000266278	1313.98	404829
7700	0.0855232	0.0633649	0.014625	0.000269272	0.000268311	1396.63	492240
7800	0.0936437	0.063818	0.0164922	0.000269733	0.000270251	1482.17	595745
7900	0.102581	0.0642465	0.0185398	0.000567588	0.000272096	1573.71	715929
8000	0.112125	0.064644	0.0207786	0.000350045	0.000273822	1667.21	857239
8100	0.122292	0.0650059	0.0232193	4.63116e-05	0.000275413	1762.54	1.02272e+06
8200	0.133094	0.065327	0.0258722	0.000566472	0.00027685	1859.59	1.21576e+06
8300	0.144542	0.0656016	0.0287482	0.000647106	0.000278113	1958.26	1.44003e+06
8400	0.156643	0.0658234	0.0318565	0.00138649	0.00027918	2058.45	1.69958e+06
8500	0.1694	0.0659855	0.0352055	0.00085826	0.000280029	2160.06	1.99876e+06
8600	0.182812	0.066081	0.0388066	0.00105953	0.000280636	2263.02	2.34222e+06
8700	0.196879	0.0661024	0.042665	-0.00050712	0.000280974	2367.24	2.73496e+06
8800	0.211592	0.066042	0.046786	0.00137512	0.000281019	2472.65	3.18222e+06
8900	0.226944	0.0658923	0.0511805	-0.000437419	0.000280745	2579.17	3.68951e+06
9000	0.242923	0.0656458	0.0558465	0.00253578	0.000280126	2686.74	4.26252e+06
9100	0.259514	0.0652956	0.0607883	0.00170605	0.000279138	2795.3	4.9071e+06
9200	0.276701	0.0648352	0.0660079	0.00217343	0.00027776	2904.76	5.62916e+06
9300	0.294466	0.0642593	0.0715009	0.00209395	0.00027597	3015.06	6.43461e+06
9400	0.312789	0.0635635	0.0772717	0.00460947	0.000273751	3126.14	7.32934e+06
9500	0.331647	0.0627449	0.0832947	0.00248668	0.000271091	3237.92	8.31894e+06
9600	0.35102	0.0618022	0.0895795	0.00266848	0.00026798	3350.33	9.4088e+06
9700	0.370881	0.0607364	0.0961031	0.00350038	0.000264414	3463.3	1.06036e+07
9800	0.391206	0.0595497	0.102846	0.003128	0.000260395	3576.76	1.19076e+07
9900	0.411972	0.0582469	0.109866	-0.0118059	0.00025593	3690.64	1.33245e+07
10000	0.433152	0.056834	0.116929	0.00352859	0.000251031	3804.87	1.48573e+07
10100	0.454718	0.0553201	0.124208	0.00374104	0.000245719	3919.36	1.65071e+07
10200	0.476642	0.0537155	0.1316	0.00397613	0.000240019	4034.02	1.82742e+07
10300	0.498906	0.0520307	0.139085	0.00413326	0.000233958	4148.81	2.0159e+07
10400	0.522063	0.0503001	0.146592	0.00435995	0.000227641	4268.09	2.21294e+07
10500	0.545727	0.0485227	0.154088	0.00458173	0.000221061	4388.78	2.41973e+07
10600	0.56968	0.0467055	0.161521	0.00479767	0.000214239	4509.31	2.63658e+07
10700	0.593899	0.0448612	0.169171	0.00186222	0.000207214	4629.6	2.86295e+07
10800	0.618348	0.0430038	0.176025	0.00507064	0.000200035	4749.52	3.09791e+07
10900	0.642995	0.041147	0.182951	0.00521315	0.00019275	4868.94	3.34039e+07
11000	0.66781	0.0393034	0.189562	0.00538513	0.000185405	4987.72	3.58917e+07
11100	0.692767	0.0374835	0.195808	0.00554569	0.000178043	5105.79	3.84306e+07
11200	0.71785	0.0356963	0.201919	0.00584778	0.000170702	5223.1	4.10088e+07
11300	0.743021	0.033952	0.207007	0.00571732	0.000163428	5339.47	4.36087e+07
11400	0.76825	0.0322588	0.211786	0.00582122	0.000156259	5454.79	4.62134e+07
11500	0.793514	0.0306229	0.21594	0.00592665	0.000149229	5568.97	4.88067e+07
11600	0.818792	0.029049	0.219426	0.00601835	0.000142367	5681.91	5.13724e+07
11700	0.844061	0.0275409	0.222195	0.0060963	0.000135698	5793.54	5.38937e+07
11800	0.869297	0.0261016	0.224209	0.00616043	0.000129244	5903.75	5.6354e+07
11900	0.894481	0.0247327	0.225438	0.00621109	0.000123023	6012.47	5.87375e+07
12000	0.919593	0.0234352	0.225862	0.00624829	0.00011705	6119.63	6.1029e+07
12100	0.944614	0.0222091	0.225473	0.00627245	0.000111335	6225.14	6.3215e+07
12200	0.969549	0.0210513	0.224352	0.00621559	0.000105873	6329.07	6.52897e+07
12300	0.994362	0.0199631	0.222436	0.0061534	0.000100681	6431.24	6.72358e+07
12400	1.01906	0.0189411	0.219809	0.00603989	9.57505e-05	6531.7	6.90497e+07
12500	1.04357	0.0179889	0.216325	0.0060173	9.11086e-05	6630.12	7.07078e+07
12600	1.06793	0.0171002	0.212155	0.00598478	8.67334e-05	6726.66	7.22154e+07
12700	1.09213	0.0162726	0.207354	0.00594329	8.26198e-05	6821.29	7.35693e+07
12800	1.11615	0.0155032	0.201985	0.00589356	7.87614e-05	6914.01	7.47678e+07
12900	1.14	0.0147892	0.196116	0.00583635	7.51502e-05	7004.79	7.58112e+07
13000	1.16367	0.0141278	0.18982	0.0057724	7.17775e-05	7093.64	7.67012e+07
13100	1.18715	0.0135161	0.18317	0.00570247	6.86339e-05	7180.57	7.74411e+07
13200	1.21046	0.0129511	0.176242	0.0056273	6.57092e-05	7265.58	7.80355e+07
13300	1.23359	0.0124301	0.169109	0.00554758	6.29929e-05	7348.69	7.849e+07
13400	1.25653	0.0119502	0.161842	0.00546403	6.04744e-05	7429.93	7.88112e+07
13500	1.2793	0.0115088	0.154506	0.00537729	5.81431e-05	7509.32	7.90064e+07
13600	1.3019	0.0111034	0.147164	0.00528799	5.59883e-05	7586.89	7.90834e+07
13700	1.32432	0.0107314	0.139872	0.00519673	5.39994e-05	7662.67	7.90504e+07
13800	1.34658	0.0103905	0.132679	0.00510405	5.21663e-05	7736.69	7.89157e+07
13900	1.36868	0.0100785	0.125629	0.00501047	5.0479e-05	7808.99	7.86878e+07
14000	1.39062	0.00979325	0.11876	0.00491644	4.89278e-05	7879.6	7.83752e+07
14100	1.41295	0.00953579	0.112102	0.00482264	4.75165e-05	7951.16	7.7958e+07
14200	1.43652	0.00930876	0.10568	0.00472984	4.6256e-05	8027.82	7.7402e+07
14300	1.46005	0.00910294	0.099513	0.00463785	4.51057e-05	8103.28	7.67845e+07
14400	1.48354	0.00891831	0.0935777	0.00456846	4.40665e-05	8177.44	7.6108e+07
14500	1.50695	0.00875558	0.0878354	0.00454892	4.3143e-05	8250.18	7.53727e+07
14600	1.53037	0.00860592	0.0824638	0.0044841	4.22885e-05	8321.95	7.46098e+07
14700	1.55375	0.0084733	0.0773449	0.00444181	4.15247e-05	8392.41	7.38086e+07
14800	1.57714	0.00835068	0.0725983	0.00435369	4.08145e-05	8461.94	7.29932e+07
14900	1.60051	0.00824078	0.0681361	0.00426788	4.01727e-05	8530.26	7.21567e+07
15000	1.62384	0.00814248	0.0639531	0.00418455	3.95936e-05	8597.38	7.13045e+07
15100	1.64716	0.00805473	0.0600425	0.00410384	3.90721e-05	8663.27	7.04412e+07
15200	1.67044	0.00797655	0.0563966	0.00402588	3.8603e-05	8727.9	6.95712e+07
15300	1.6937	0.00790701	0.0530067	0.00395074	3.81816e-05	8791.24	6.86985e+07
15400	1.71691	0.00784522	0.0498635	0.00387852	3.78035e-05	8853.25	6.78268e+07
15500	1.7401	0.00779037	0.0469575	0.00380928	3.74643e-05	8913.9	6.69595e+07
15600	1.76324	0.00774165	0.0442791	0.00374305	3.71602e-05	8973.14	6.60996e+07
15700	1.78633	0.00769833	0.0418185	0.00367987	3.68872e-05	9030.91	6.52499e+07
15800	1.80939	0.00766001	0.0395697	0.00361981	3.66431e-05	9087.35	6.44111e+07
15900	1.8324	0.00762583	0.0375216	0.00356283	3.64237e-05	9142.29	6.35866e+07
16000	1.85534	0.00759509	0.035665	0.00350894	3.62254e-05	9195.63	6.27788e+07
16100	1.87822	0.00756717	0.0339915	0.00345811	3.60452e-05	9247.31	6.19897e+07
16200	1.90103	0.00754147	0.0324934	0.00341033	3.58801e-05	9297.24	6.12209e+07
16300	1.92374	0.00751744	0.0311635	0.00336554	3.57272e-05	9345.37	6.04741e+07
16400	1.94637	0.00749451	0.0299951	0.00332371	3.55838e-05	9391.6	5.97506e+07
16500	1.96889	0.00747216	0.0289818	0.00328477	3.54471e-05	9435.86	5.90518e+07
16600	1.9913	0.00744988	0.0281181	0.00324865	3.53147e-05	9478.06	5.83789e+07
16700	2.01359	0.00742718	0.0273986	0.00321527	3.51841e-05	9518.13	5.77328e+07
16800	2.03574	0.00740358	0.0268187	0.00318455	3.5053e-05	9555.97	5.71147e+07
16900	2.05773	0.00737953	0.026367	0.00316222	3.49239e-05	9591.44	5.65236e+07
17000	2.07956	0.00735404	0.0260449	0.00314416	3.47918e-05	9624.5	5.59615e+07
17100	2.10123	0.0073253	0.0258589	0.00312135	3.46468e-05	9655.19	5.54318e+07
17200	2.12273	0.00729383	0.0257982	0.00309963	3.4492e-05	9683.37	5.49335e+07
17300	2.14402	0.00726081	0.0258509	0.00308802	3.4334e-05	9708.84	5.44639e+07
17400	2.16511	0.0072247	0.0260221	0.00307872	3.41645e-05	9731.65	5.40259e+07
17500	2.186	0.00718356	0.0263177	0.00306218	3.39728e-05	9751.91	5.36231e+07
17600	2.20668	0.00713865	0.0267259	0.00304728	3.3766e-05	9769.43	5.32527e+07
17700	2.2271	0.00709168	0.0272363	0.0030442	3.35535e-05	9784.04	5.29114e+07
17800	2.24731	0.00703862	0.0278625	0.0030317	3.33129e-05	9796.07	5.26063e+07
17900	2.26728	0.00698127	0.0285929	0.00302032	3.30542e-05	9805.34	5.23337e+07
18000	2.287	0.00691954	0.0294244	0.0030099	3.27768e-05	9811.88	5.20934e+07
18100	2.30647	0.0068534	0.0303536	0.00300026	3.24802e-05	9815.73	5.18853e+07
18200	2.32568	0.00678285	0.0313769	0.00299122	3.21643e-05	9816.94	5.17088e+07
18300	2.34465	0.00670792	0.0324905	0.0029826	3.18289e-05	9815.58	5.15635e+07
18400	2.36336	0.00662871	0.0336897	0.00297423	3.14743e-05	9811.74	5.14487e+07
18500	2.38185	0.00654577	0.0349749	0.00296605	3.11027e-05	9805.81	5.13615e+07
18600	2.40023	0.00646042	0.0363546	0.00295819	3.07194e-05	9798.75	5.12949e+07
18700	2.41839	0.00637144	0.0378068	0.00295017	3.03193e-05	9789.71	5.12553e+07
18800	2.43635	0.00627906	0.0393254	0.00294185	2.99031e-05	9778.81	5.12412e+07
18900	2.4541	0.00618354	0.0409035	0.00293309	2.9472e-05	9766.22	5.12515e+07
19000	2.47168	0.00608516	0.042534	0.00292378	2.90269e-05	9752.09	5.12849e+07
19100	2.48908	0.00598423	0.0442091	0.0029138	2.85692e-05	9736.6	5.13398e+07
19200	2.50632	0.00588106	0.0459205	0.00290307	2.81002e-05	9719.92	5.14147e+07
19300	2.52343	0.00577599	0.0476595	0.0028915	2.76212e-05	9702.21	5.15078e+07
19400	2.54041	0.00566936	0.049417	0.00287901	2.71338e-05	9683.67	5.16176e+07
19500	2.55728	0.00556149	0.0511835	0.00286556	2.66394e-05	9664.47	5.17421e+07
19600	2.57407	0.00545273	0.0529494	0.00285109	2.61394e-05	9644.77	5.18796e+07
19700	2.59078	0.0053434	0.0547046	0.00283557	2.56354e-05	9624.75	5.20282e+07
19800	2.60745	0.00523383	0.0564391	0.00281899	2.51288e-05	9604.56	5.21858e+07
19900	2.62408	0.00512434	0.0581428	0.00280133	2.4621e-05	9584.36	5.23507e+07
20000	2.64069	0.00501521	0.0598057	0.00278259	2.41134e-05	9564.31	5.25209e+07
20100	2.65731	0.00490672	0.061418	0.00276279	2.36072e-05	9544.53	5.26945e+07
20200	2.67394	0.00479914	0.06297	0.00274195	2.31038e-05	9525.16	5.28695e+07
20300	2.69061	0.0046927	0.0644525	0.00272008	2.26043e-05	9506.31	5.30443e+07
20400	2.70733	0.00458764	0.0658568	0.00269724	2.21097e-05	9488.08	5.3217e+07
20500	2.72411	0.00448414	0.0671745	0.00267347	2.16211e-05	9470.58	5.33859e+07
20600	2.74097	0.00438239	0.0683982	0.0026488	2.11394e-05	9453.88	5.35494e+07
20700	2.75792	0.00428255	0.0695209	0.0026233	2.06653e-05	9438.07	5.37059e+07
20800	2.77499	0.00418371	0.0705122	0.00259334	2.01935e-05	9423.27	5.38554e+07
20900	2.79215	0.00408812	0.0714145	0.00256646	1.97371e-05	9409.4	5.39937e+07
21000	2.80944	0.00399481	0.0722002	0.00253892	1.92904e-05	9396.57	5.41211e+07
21100	2.82685	0.00390385	0.0728658	0.00251077	1.88537e-05	9384.82	5.42364e+07
21200	2.8444	0.00381533	0.0734088	0.0024821	1.84276e-05	9374.17	5.43387e+07
21300	2.86208	0.00372929	0.0738277	0.00245296	1.80123e-05	9364.64	5.4427e+07
21400	2.8809	0.00364682	0.074148	0.00242416	1.76133e-05	9359.01	5.44834e+07
21500	2.90181	0.00356877	0.0743949	0.00239641	1.72349e-05	9359.85	5.44911e+07
21600	2.92291	0.00349306	0.0745188	0.00236833	1.6867e-05	9361.81	5.44829e+07
21700	2.94422	0.0034197	0.0745215	0.00233999	1.65096e-05	9364.9	5.44586e+07
21800	2.96573	0.0033487	0.0744054	0.00231145	1.6163e-05	9369.1	5.44181e+07
21900	2.98744	0.00328003	0.0741738	0.00228277	1.5827e-05	9374.4	5.43609e+07
22000	3.00937	0.0032137	0.0738306	0.00225401	1.55017e-05	9380.79	5.42873e+07
22100	3.0315	0.00314968	0.0733804	0.00222522	1.5187e-05	9388.24	5.41972e+07
22200	3.05384	0.00308794	0.0728282	0.00219646	1.48829e-05	9396.73	5.40909e+07
22300	3.07638	0.00302843	0.0721797	0.00216777	1.45893e-05	9406.22	5.39686e+07
22400	3.09912	0.00297184	0.0714769	0.00214141	1.43101e-05	9416.66	5.38299e+07
22500	3.12207	0.00291667	0.0706542	0.00211294	1.40368e-05	9428.07	5.36768e+07
22600	3.14521	0.00286362	0.0697538	0.00208469	1.37734e-05	9440.39	5.35089e+07
22700	3.16855	0.00281263	0.0687826	0.00205669	1.35198e-05	9453.57	5.33268e+07
22800	3.19208	0.00276364	0.0677472	0.00202899	1.32758e-05	9467.58	5.31312e+07
22900	3.21579	0.00271659	0.0666547	0.00200161	1.3041e-05	9482.37	5.29225e+07
23000	3.23968	0.00267143	0.0655117	0.00197458	1.28153e-05	9497.91	5.27016e+07
23100	3.26375	0.0026281	0.064325	0.00194794	1.25984e-05	9514.14	5.2469e+07
23200	3.28798	0.00258653	0.0631012	0.00192171	1.239e-05	9531.03	5.22255e+07
23300	3.31238	0.00254667	0.0618468	0.00189592	1.21899e-05	9548.53	5.19719e+07
23400	3.33693	0.00250846	0.060568	0.00187058	1.19978e-05	9566.59	5.17088e+07
23500	3.36164	0.00247182	0.0592707	0.00184572	1.18134e-05	9585.18	5.14371e+07
23600	3.38648	0.0024367	0.0579606	0.00182134	1.16364e-05	9604.23	5.11575e+07
23700	3.41146	0.00240303	0.0566432	0.00179747	1.14666e-05	9623.71	5.08707e+07
23800	3.43657	0.00237076	0.0553236	0.0017741	1.13036e-05	9643.57	5.05775e+07
23900	3.4618	0.00234026	0.0540073	0.00175141	1.11491e-05	9663.8	5.02784e+07
24000	3.48716	0.00231193	0.0526998	0.00172957	1.10047e-05	9684.4	4.99737e+07
24100	3.51262	0.00228484	0.0514037	0.00170828	1.08665e-05	9705.26	4.96647e+07
24200	3.53819	0.00225893	0.0501229	0.00168755	1.07342e-05	9726.33	4.9352e+07
24300	3.56385	0.00223414	0.0488609	0.00166738	1.06075e-05	9747.58	4.90363e+07
24400	3.58959	0.0022104	0.0476208	0.00164777	1.04861e-05	9768.96	4.87182e+07
24500	3.6154	0.00218767	0.0464056	0.00162871	1.03699e-05	9790.42	4.83983e+07
24600	3.64129	0.00216589	0.0452178	0.00161021	1.02584e-05	9811.93	4.80774e+07
24700	3.66723	0.002145	0.0440599	0.00159224	1.01515e-05	9833.44	4.77559e+07
24800	3.69322	0.00212495	0.0429337	0.00157482	1.00489e-05	9854.92	4.74343e+07
24900	3.71926	0.00210568	0.0418412	0.00155793	9.95033e-06	9876.31	4.71133e+07
25000	3.74533	0.00208715	0.0407839	0.00154155	9.85556e-06	9897.59	4.67933e+07
25100	3.77143	0.0020693	0.039763	0.00152568	9.76437e-06	9918.71	4.64748e+07
25200	3.79754	0.00205209	0.0387798	0.00151031	9.6765e-06	9939.63	4.61583e+07
25300	3.82366	0.00203546	0.0378351	0.00149543	9.59173e-06	9960.32	4.58441e+07
25400	3.84979	0.00201971	0.0369617	0.00148194	9.51172e-06	9980.73	4.55326e+07
25500	3.8759	0.00200411	0.0360951	0.00146794	9.43243e-06	10000.8	4.52244e+07
25600	3.902	0.00198897	0.0352689	0.00145439	9.3556e-06	10020.6	4.49197e+07
25700	3.92807	0.00197424	0.0344831	0.00144126	9.28104e-06	10040	4.46189e+07
25800	3.95411	0.00195989	0.0337378	0.00142854	9.20854e-06	10059	4.43222e+07
25900	3.98012	0.00194587	0.0330332	0.00141622	9.13791e-06	10077.6	4.403e+07
26000	4.00607	0.00193215	0.032369	0.00140427	9.06898e-06	10095.6	4.37424e+07
26100	4.03196	0.00191868	0.0317449	0.00139268	9.00157e-06	10113.2	4.34599e+07
26200	4.0578	0.00190545	0.0311607	0.00138143	8.93551e-06	10130.3	4.31825e+07
26300	4.08356	0.00189241	0.0306159	0.00137051	8.87063e-06	10146.8	4.29104e+07
26400	4.10924	0.00187953	0.0301099	0.00135989	8.80679e-06	10162.8	4.26439e+07
26500	4.13484	0.00186678	0.0296422	0.00134955	8.74384e-06	10178.1	4.23831e+07
26600	4.16034	0.00185417	0.0292161	0.00133959	8.68185e-06	10192.9	4.2128e+07
26700	4.18575	0.0018419	0.0288556	0.00133057	8.62191e-06	10207	4.18788e+07
26800	4.21105	0.00182937	0.0284968	0.00132095	8.56074e-06	10220.4	4.16358e+07
26900	4.23624	0.00181701	0.0281879	0.00131189	8.50068e-06	10233.2	4.13988e+07
27000	4.26179	0.00180459	0.027905	0.00130283	8.44051e-06	10246	4.11661e+07
27100	4.28845	0.00179214	0.0276528	0.00129389	8.38045e-06	10259.8	4.09345e+07
27200	4.31503	0.00177968	0.0274325	0.00128512	8.32047e-06	10273	4.07087e+07
27300	4.34152	0.00176725	0.0272538	0.00127674	8.26099e-06	10285.6	4.04885e+07
27400	4.36792	0.00175468	0.0270936	0.00126824	8.20092e-06	10297.6	4.0274e+07
27500	4.39424	0.00174205	0.0269616	0.00125987	8.14072e-06	10309.1	4.0065e+07
27600	4.42047	0.00172933	0.0268566	0.0012516	8.08033e-06	10319.9	3.98616e+07
27700	4.44661	0.00171653	0.0267773	0.00124343	8.01969e-06	10330.3	3.96637e+07
27800	4.47266	0.00170363	0.0267221	0.00123533	7.95876e-06	10340	3.9471e+07
27900	4.49862	0.00169063	0.0266897	0.0012273	7.89752e-06	10349.2	3.92835e+07
28000	4.52449	0.00167787	0.0266785	0.00121953	7.83747e-06	10357.9	3.91012e+07
28100	4.55028	0.00166523	0.0266871	0.00121195	7.77811e-06	10366	3.89237e+07
28200	4.57598	0.00165245	0.0267138	0.00120439	7.71823e-06	10373.7	3.8751e+07
28300	4.60161	0.00163953	0.026757	0.00119684	7.65783e-06	10380.9	3.85829e+07
28400	4.62715	0.00162648	0.0268153	0.0011893	7.59691e-06	10387.6	3.84192e+07
28500	4.65263	0.0016133	0.0268868	0.00118175	7.53547e-06	10393.9	3.82598e+07
28600	4.67803	0.00159999	0.0269701	0.00117419	7.47353e-06	10399.8	3.81044e+07
28700	4.70337	0.00158656	0.0270635	0.0011666	7.41111e-06	10405.3	3.79529e+07
28800	4.72864	0.00157302	0.0271653	0.00115899	7.34824e-06	10410.5	3.7805e+07
28900	4.75386	0.00155938	0.0272739	0.00115135	7.28494e-06	10415.3	3.76605e+07
29000	4.77904	0.00154564	0.0273877	0.00114368	7.22126e-06	10419.9	3.75193e+07
29100	4.80417	0.00153182	0.0275051	0.00113596	7.15722e-06	10424.2	3.7381e+07
29200	4.82926	0.00151792	0.0276245	0.00112821	7.09289e-06	10428.2	3.72455e+07
29300	4.85432	0.00150397	0.0277445	0.00112041	7.0283e-06	10432	3.71125e+07
29400	4.87936	0.00148997	0.0278635	0.00111258	6.96351e-06	10435.7	3.69818e+07
29500	4.90438	0.00147594	0.02798	0.0011047	6.89858e-06	10439.2	3.68532e+07
29600	4.92939	0.00146188	0.0280927	0.00109678	6.83356e-06	10442.6	3.67265e+07
29700	4.9544	0.00144782	0.0282003	0.00108883	6.7685e-06	10445.9	3.66015e+07
29800	4.97941	0.00143377	0.0283014	0.00108084	6.70347e-06	10449.1	3.64778e+07
29900	5.00443	0.00142013	0.0284043	0.00107305	6.64025e-06	10452.3	3.63555e+07
30000	5.02947	0.00140683	0.0285056	0.00106541	6.57848e-06	10455.4	3.62341e+07
