# Supplementary material for: Cross-Code Verification for Improved Thermophysical Properties of Argon, Krypton and Xenon Plasmas
Source: Entropy (Basel). 2026 Jul 22;28(7):830. doi: 10.3390/e28070830 (PMC13409251; doi:10.3390/e28070830)
Supplement: Supplementary file 1 [file entropy-28-00830-s001.zip › Ar_Kr_Xe_Data/Transport Properties/Xenon/Traditional/TP_Xe Transport 5 atm.csv]

Th [K]	λₑ [W/(m·K)]	λₕ [W/(m·K)]	λᵣ [W/(m·K)]	λint [W/(m·K)]	μ [Pa·s]	σ [S/m]	HeatExchange[J]
300	6.42597e-25	0.00554522	4.84668e-23	-2.842e-18	2.33523e-05	7.85757e-20	5.73642e-15
400	1.15779e-24	0.00727763	4.85996e-23	-2.03721e-13	3.06586e-05	1.01781e-19	2.94744e-15
500	2.13832e-24	0.00887546	4.86434e-23	3.73814e-16	3.74112e-05	1.39276e-19	1.85272e-15
600	3.85098e-24	0.0103674	4.86577e-23	-4.02566e-16	4.37317e-05	1.932e-19	1.29765e-15
700	6.35627e-24	0.011758	4.86866e-23	-2.49421e-15	4.96328e-05	2.67916e-19	9.68416e-16
800	9.17921e-24	0.0130559	4.87292e-23	3.04061e-16	5.51439e-05	3.63236e-19	7.5436e-16
900	1.16466e-23	0.0142836	4.87961e-23	4.82142e-16	6.03603e-05	4.73371e-19	6.0513e-16
1000	1.35943e-23	0.0154558	4.88547e-23	-4.75318e-17	6.53425e-05	5.96249e-19	4.9562e-16
1100	1.50454e-23	0.0165794	4.8901e-23	1.10667e-16	7.01195e-05	7.31748e-19	4.1237e-16
1200	1.71733e-23	0.0176604	4.99107e-23	1.63487e-16	7.47143e-05	9.28133e-19	3.63982e-16
1300	3.77516e-23	0.0187039	5.92058e-21	-1.92698e-16	7.91488e-05	2.24928e-18	6.32334e-16
1400	9.78667e-18	0.0197151	1.07106e-22	-7.79864e-17	8.34444e-05	6.3692e-13	1.31908e-10
1500	1.11575e-21	0.0206978	4.22204e-18	-2.13925e-16	8.76179e-05	7.76612e-17	1.20854e-14
1600	4.92928e-14	0.0216553	4.03301e-21	7.06145e-16	9.16834e-05	3.58022e-09	4.34581e-07
1700	5.08341e-18	0.0225906	5.33361e-15	3.90385e-17	9.56532e-05	3.7766e-13	3.70876e-11
1800	3.45075e-14	0.0235057	1.17941e-16	3.01009e-15	9.95367e-05	2.5913e-09	2.09282e-07
1900	3.285e-14	0.0244026	8.28554e-15	-9.72562e-17	0.000103342	2.45517e-09	1.66238e-07
2000	2.88308e-13	0.0252829	4.16915e-14	-2.18648e-17	0.000107077	2.09474e-08	1.23499e-06
2100	1.66655e-12	0.0261479	2.22002e-13	-3.08401e-16	0.000110746	1.1531e-07	6.16827e-06
2200	8.22089e-12	0.0269986	1.01523e-12	2.90102e-16	0.000114354	5.39449e-07	2.66986e-05
2300	3.54176e-11	0.0278361	4.06801e-12	-3.58738e-16	0.000117905	2.22158e-06	0.000101726
2400	1.35666e-10	0.0286613	1.45207e-11	-1.57953e-16	0.000121404	8.2166e-06	0.000346273
2500	4.67685e-10	0.0294749	4.68184e-11	1.7363e-14	0.000124853	2.74465e-05	0.001071
2600	1.46547e-09	0.0302776	1.37965e-10	-2.62489e-14	0.000128256	8.31663e-05	0.00305703
2700	4.21223e-09	0.0310701	3.75315e-10	2.00309e-14	0.000131615	0.000230199	0.00815496
2800	1.12051e-08	0.031853	9.50653e-10	6.30415e-14	0.000134934	0.000588634	0.0204959
2900	2.78262e-08	0.0326268	2.2587e-09	2.37637e-13	0.000138213	0.00141018	0.0487021
3000	6.50051e-08	0.0333919	5.06626e-09	6.70567e-13	0.000141455	0.00320086	0.109686
3100	1.43773e-07	0.0341487	1.07879e-08	1.70533e-12	0.000144662	0.00693652	0.234849
3200	3.02547e-07	0.0348977	2.19142e-08	4.3586e-12	0.000147835	0.014409	0.480217
3300	6.08324e-07	0.0356392	4.26503e-08	1.05389e-11	0.000150976	0.0287826	0.942001
3400	1.17306e-06	0.0363736	7.98311e-08	2.42835e-11	0.000154087	0.0553881	1.78138
3500	2.17677e-06	0.0371012	1.44189e-07	5.3011e-11	0.000157169	0.102841	3.26169
3600	3.8989e-06	0.0378224	2.52058e-07	1.11041e-10	0.000160223	0.184504	5.80372
3700	6.75928e-06	0.0385375	4.27593e-07	2.23065e-10	0.000163252	0.320269	10.0667
3800	1.13701e-05	0.0392471	7.05601e-07	4.33796e-10	0.000166257	0.538984	17.0552
3900	1.85999e-05	0.0399512	1.13504e-06	8.16191e-10	0.000169238	0.882118	28.2458
4000	2.96496e-05	0.04065	1.78331e-06	1.49035e-09	0.000172197	1.40776	45.7613
4100	4.61395e-05	0.0413437	2.74129e-06	2.64666e-09	0.000175134	2.19532	72.5857
4200	7.02125e-05	0.0420324	4.1293e-06	4.58147e-09	0.00017805	3.35146	112.817
4300	0.000104632	0.0427162	6.10397e-06	7.74639e-09	0.000180944	5.01222	172.059
4400	0.000152896	0.0433953	8.8659e-06	1.2811e-08	0.000183818	7.34443	257.89
4500	0.000219316	0.0440698	1.26684e-05	2.07599e-08	0.000186673	10.5439	380.428
4600	0.000309203	0.0447399	1.78269e-05	3.30056e-08	0.000189509	14.8407	552.925
4700	0.000428824	0.0454055	2.47292e-05	5.15539e-08	0.000192325	20.4798	792.715
4800	0.000585418	0.0460669	3.38471e-05	7.9203e-08	0.000195124	27.7052	1122.22
4900	0.000787212	0.046724	4.57472e-05	1.19812e-07	0.000197904	36.7318	1570.43
5000	0.0010433	0.0473772	6.11045e-05	1.78629e-07	0.000200667	47.7157	2174.62
5100	0.00136365	0.0480266	8.07144e-05	2.62717e-07	0.000203414	60.7532	2982.31
5200	0.00175995	0.0486724	0.000105507	3.81467e-07	0.000206146	75.9784	4052.37
5300	0.00224261	0.0493147	0.000136558	5.47244e-07	0.000208863	93.2649	5461.84
5400	0.00282496	0.0499537	0.000175109	7.7616e-07	0.000211565	112.682	7303.91
5500	0.00351712	0.0505895	0.000222572	1.08901e-06	0.000214255	133.999	9699.75
5600	0.00432989	0.0512222	0.000280551	1.51241e-06	0.000216931	157.133	12797.5
5700	0.0052808	0.0518519	0.000350851	2.0801e-06	0.000219594	182.521	16766.3
5800	0.00637612	0.0524786	0.000435496	2.8345e-06	0.000222244	209.826	21834.8
5900	0.00762503	0.0531023	0.000536734	3.82854e-06	0.000224882	239.049	28276.6
6000	0.0090359	0.0537231	0.000657057	5.12772e-06	0.000227507	270.23	36426.6
6100	0.0106218	0.0543408	0.000799765	6.81262e-06	0.000230119	303.551	46733.4
6200	0.0124074	0.0549556	0.000967421	8.9812e-06	0.000232718	339.84	59597.2
6300	0.0143865	0.0555671	0.0011633	1.17521e-05	0.000235304	378.447	75653.7
6400	0.0165658	0.0561754	0.00139098	1.52678e-05	0.000237876	419.359	95634.1
6500	0.0189534	0.0567804	0.00165432	1.96983e-05	0.000240433	462.616	120418
6600	0.0215946	0.0573818	0.00195748	2.5245e-05	0.000242975	509.254	150869
6700	0.0244897	0.0579795	0.00230493	3.21449e-05	0.000245501	558.862	188234
6800	0.0276384	0.0585733	0.00270143	4.06746e-05	0.000248011	611.099	234029
6900	0.031053	0.0591629	0.00315184	5.21028e-05	0.000250502	665.959	289949
7000	0.0347512	0.0597479	0.00366199	5.61035e-05	0.000252974	723.502	358079
7100	0.0387478	0.0603278	0.00423731	7.93013e-05	0.000255425	783.685	440781
7200	0.0430599	0.0609022	0.0048836	9.20453e-05	0.000257851	846.466	540821
7300	0.0477912	0.0614706	0.00560747	0.000125191	0.000260253	913.413	660404
7400	0.0530007	0.0620324	0.00641528	0.000166487	0.000262627	985.023	802229
7500	0.0586215	0.0625866	0.00731364	0.000189405	0.000264969	1059.45	971346
7600	0.0646791	0.0631323	0.00830994	0.000207601	0.000267276	1136.65	1.17242e+06
7700	0.0711967	0.063668	0.00941106	0.000262031	0.000269542	1216.51	1.41062e+06
7800	0.0782004	0.0641926	0.0106248	0.000275681	0.000271762	1298.95	1.69196e+06
7900	0.0857144	0.0647042	0.0119587	0.000556443	0.000273929	1383.87	2.02312e+06
8000	0.0937632	0.0652011	0.0134201	0.000415841	0.000276037	1471.15	2.41162e+06
8100	0.102372	0.0656811	0.0150174	0.000427838	0.000278077	1560.71	2.86594e+06
8200	0.111562	0.0661415	0.0167583	0.000997688	0.00028004	1652.42	3.39541e+06
8300	0.121358	0.0665795	0.0186502	0.00065812	0.000281915	1746.19	4.01048e+06
8400	0.131777	0.0669919	0.0207019	0.000749469	0.000283689	1841.92	4.7225e+06
8500	0.142839	0.067375	0.0229204	0.00182767	0.00028535	1939.52	5.54406e+06
8600	0.154559	0.0677247	0.0253126	0.00099367	0.000286883	2038.9	6.4888e+06
8700	0.166951	0.0680366	0.027888	-0.00158806	0.000288272	2139.97	7.57141e+06
8800	0.180026	0.0683058	0.0306505	0.00203817	0.0002895	2242.66	8.80792e+06
8900	0.19379	0.0685273	0.033608	0.00143289	0.000290549	2346.9	1.02152e+07
9000	0.20825	0.0686953	0.0367664	0.00161785	0.0002914	2452.63	1.18113e+07
9100	0.223407	0.0688043	0.0401318	0.000748948	0.000292032	2559.77	1.36152e+07
9200	0.239727	0.0688582	0.0437125	0.00308708	0.000292461	2673.68	1.56071e+07
9300	0.256826	0.0688443	0.0474956	0.00221628	0.000292642	2789.53	1.78344e+07
9400	0.274675	0.068756	0.05151	0.00301787	0.000292551	2906.93	2.03188e+07
9500	0.293268	0.0685876	0.0557245	0.00267701	0.00029217	3025.82	2.30804e+07
9600	0.312597	0.0683338	0.0601642	0.00294771	0.000291479	3146.12	2.61393e+07
9700	0.332652	0.0679891	0.0648481	0.00180429	0.00029046	3267.77	2.95159e+07
9800	0.35342	0.0675491	0.0696944	0.00342388	0.000289096	3390.71	3.32301e+07
9900	0.37488	0.0670102	0.0747707	0.00372422	0.000287374	3514.83	3.72996e+07
10000	0.397016	0.0663689	0.0800865	0.00495182	0.000285279	3640.08	4.17437e+07
10100	0.419982	0.065629	0.0855231	0.00426944	0.000282823	3767.93	4.65545e+07
10200	0.443863	0.0647939	0.0911718	0.00458928	0.000280012	3899.1	5.17264e+07
10300	0.468391	0.063856	0.0969862	0.00491499	0.000276817	4031.28	5.73044e+07
10400	0.493542	0.0628166	0.102956	0.00519441	0.000273238	4164.4	6.32987e+07
10500	0.519291	0.0616783	0.109069	0.00539633	0.00026928	4298.38	6.97174e+07
10600	0.545598	0.0604466	0.115283	0.00567043	0.000264954	4433.03	7.65582e+07
10700	0.572433	0.059127	0.121573	0.00598586	0.000260276	4568.28	8.38207e+07
10800	0.599784	0.0577244	0.127952	0.00613649	0.000255253	4704.14	9.15098e+07
10900	0.627589	0.0562499	0.13433	0.0064348	0.000249921	4840.31	9.96004e+07
11000	0.655832	0.0547109	0.140703	0.00671382	0.000244297	4976.77	1.08086e+08
11100	0.684477	0.0531173	0.147031	0.00699653	0.000238412	5113.41	1.16948e+08
11200	0.713494	0.0514794	0.153277	0.00726931	0.000232296	5250.12	1.26161e+08
11300	0.742849	0.0498076	0.159402	0.00753096	0.000225982	5386.78	1.35698e+08
11400	0.772509	0.0481127	0.165363	0.00778055	0.000219506	5523.27	1.45524e+08
11500	0.802459	0.0464031	0.171155	0.007921	0.000212895	5659.6	1.55614e+08
11600	0.832679	0.0446876	0.176762	0.0079061	0.000206181	5795.7	1.65938e+08
11700	0.863068	0.042984	0.181985	0.00810148	0.00019943	5931.06	1.76395e+08
11800	0.893654	0.0412944	0.186911	0.00819755	0.000192652	6065.91	1.86981e+08
11900	0.924371	0.0396313	0.191415	0.00835926	0.000185896	6199.94	1.97614e+08
12000	0.955205	0.0380002	0.195495	0.00850458	0.000179186	6333.12	2.08253e+08
12100	0.986126	0.0364076	0.199111	0.00863325	0.000172554	6465.35	2.18841e+08
12200	1.01711	0.0348591	0.202226	0.00874538	0.000166025	6596.53	2.29321e+08
12300	1.04821	0.0333495	0.205032	0.00855145	0.000159582	6727.06	2.39725e+08
12400	1.07923	0.0319018	0.207077	0.00862647	0.000153329	6855.86	2.4983e+08
12500	1.11024	0.0305097	0.208541	0.00868527	0.000147246	6983.29	2.59662e+08
12600	1.1412	0.0291754	0.209411	0.00872858	0.000141348	7109.29	2.69169e+08
12700	1.1721	0.0279003	0.209676	0.00875681	0.000135649	7233.75	2.78303e+08
12800	1.20293	0.0266843	0.209355	0.00875028	0.000130155	7356.66	2.87031e+08
12900	1.23364	0.0255294	0.208412	0.00875017	0.000124882	7477.84	2.95296e+08
13000	1.26424	0.0244342	0.206878	0.00873632	0.000119832	7597.27	3.03072e+08
13100	1.29471	0.0233972	0.204796	0.00869002	0.000115003	7714.96	3.10343e+08
13200	1.32503	0.0224192	0.202142	0.0086518	0.000110406	7830.74	3.17063e+08
13300	1.35518	0.0214977	0.198971	0.00860249	0.000106035	7944.62	3.23228e+08
13400	1.38517	0.020631	0.195318	0.0085429	0.00010189	8056.57	3.28824e+08
13500	1.41499	0.0198174	0.191223	0.00847384	9.79653e-05	8166.55	3.33847e+08
13600	1.44462	0.0190549	0.18673	0.00839615	9.42578e-05	8274.55	3.38297e+08
13700	1.47406	0.0183412	0.181885	0.00831064	9.07616e-05	8380.55	3.42178e+08
13800	1.50331	0.0176742	0.176737	0.00821814	8.74706e-05	8484.54	3.45499e+08
13900	1.53236	0.0170517	0.171334	0.00811945	8.43776e-05	8586.51	3.48274e+08
14000	1.56122	0.0164715	0.165726	0.00801537	8.14754e-05	8686.48	3.5052e+08
14100	1.58987	0.0159313	0.15996	0.00790666	7.87562e-05	8784.43	3.52256e+08
14200	1.61834	0.015429	0.154082	0.00779407	7.62121e-05	8880.4	3.53506e+08
14300	1.6466	0.0149624	0.148138	0.00767829	7.38349e-05	8974.38	3.54293e+08
14400	1.67467	0.0145295	0.142169	0.00756	7.16166e-05	9066.4	3.54645e+08
14500	1.70255	0.0141282	0.136213	0.00743984	6.95489e-05	9156.48	3.54588e+08
14600	1.73024	0.0137565	0.130305	0.0073184	6.76239e-05	9244.64	3.5415e+08
14700	1.75774	0.0134127	0.124477	0.00719626	6.58337e-05	9330.91	3.5336e+08
14800	1.78507	0.0130949	0.118756	0.00707394	6.41706e-05	9415.3	3.52246e+08
14900	1.81221	0.0128014	0.113166	0.00695191	6.26271e-05	9497.85	3.50836e+08
15000	1.83918	0.0125306	0.107729	0.00683064	6.11961e-05	9578.57	3.49157e+08
15100	1.86598	0.0122809	0.102461	0.00671053	5.98704e-05	9657.49	3.47237e+08
15200	1.89261	0.0120509	0.097377	0.00659196	5.86434e-05	9734.63	3.451e+08
15300	1.91908	0.0118391	0.0924872	0.00647527	5.75087e-05	9810.01	3.42771e+08
15400	1.94537	0.0116457	0.0877753	0.00637464	5.64675e-05	9883.52	3.40257e+08
15500	1.97152	0.0114666	0.0832977	0.00626226	5.54991e-05	9955.42	3.37615e+08
15600	1.99752	0.011302	0.0790326	0.00615261	5.46053e-05	10025.6	3.34848e+08
15700	2.02337	0.0111507	0.0749818	0.00604592	5.37807e-05	10094.1	3.31977e+08
15800	2.04905	0.0110133	0.0711243	0.00595473	5.30277e-05	10160.7	3.29003e+08
15900	2.0746	0.0108857	0.0675022	0.00585416	5.23265e-05	10225.8	3.25978e+08
16000	2.10001	0.0107685	0.0640912	0.00575706	5.16801e-05	10289.2	3.22901e+08
16100	2.12614	0.0106653	0.0608896	0.00566412	5.11035e-05	10354.6	3.19659e+08
16200	2.15306	0.0105754	0.0578941	0.00557552	5.05935e-05	10422.4	3.16266e+08
16300	2.17989	0.0104933	0.0550985	0.00549081	5.01259e-05	10488.5	3.12867e+08
16400	2.20663	0.0104184	0.0524982	0.00541007	4.9697e-05	10553.1	3.09473e+08
16500	2.23327	0.0103498	0.0500878	0.00533337	4.93032e-05	10616.1	3.06097e+08
16600	2.25982	0.0102869	0.0478621	0.00526073	4.89409e-05	10677.4	3.02748e+08
16700	2.28627	0.0102289	0.0458158	0.00519218	4.86068e-05	10737.1	2.99437e+08
16800	2.31262	0.0101754	0.0439434	0.00512775	4.82979e-05	10794.9	2.96172e+08
16900	2.3385	0.0101465	0.0420472	0.00520071	4.81217e-05	10849.1	2.92753e+08
17000	2.36463	0.0100997	0.0405177	0.00514011	4.78532e-05	10903.4	2.89609e+08
17100	2.39063	0.0100554	0.0391468	0.00508366	4.7601e-05	10955.8	2.86533e+08
17200	2.41651	0.0100131	0.0379296	0.00503132	4.73624e-05	11006.3	2.83532e+08
17300	2.44225	0.00997235	0.0368618	0.00498302	4.71347e-05	11054.8	2.80612e+08
17400	2.46786	0.00993256	0.0359392	0.0049387	4.69154e-05	11101.3	2.77777e+08
17500	2.49332	0.00989327	0.0351578	0.00489826	4.67022e-05	11145.7	2.75032e+08
17600	2.51863	0.009854	0.0345138	0.00486161	4.64928e-05	11188	2.72382e+08
17700	2.54379	0.00981432	0.034004	0.00482862	4.62849e-05	11228.1	2.69831e+08
17800	2.56877	0.0097738	0.0336249	0.00479918	4.60764e-05	11266	2.67382e+08
17900	2.59358	0.00973202	0.0333735	0.00477315	4.58654e-05	11301.6	2.65038e+08
18000	2.61821	0.00968861	0.033247	0.00475036	4.56499e-05	11334.8	2.62802e+08
18100	2.64265	0.00964321	0.0332426	0.00473067	4.54281e-05	11365.7	2.60676e+08
18200	2.6669	0.00959548	0.0333577	0.0047139	4.51984e-05	11394.2	2.58663e+08
18300	2.69394	0.0095554	0.0335899	0.00470266	4.50054e-05	11430.6	2.56515e+08
18400	2.72105	0.00951287	0.0339365	0.00469428	4.48038e-05	11465.4	2.54472e+08
18500	2.74795	0.00946669	0.0343952	0.00468832	4.45879e-05	11497.4	2.52556e+08
18600	2.77465	0.00941661	0.0349634	0.00468454	4.43565e-05	11526.7	2.50769e+08
18700	2.80113	0.0093624	0.0356385	0.00468273	4.41083e-05	11553.2	2.4911e+08
18800	2.82738	0.00930389	0.0364178	0.00468263	4.38423e-05	11577	2.4758e+08
18900	2.8534	0.00924092	0.0372985	0.00468401	4.35577e-05	11597.9	2.46178e+08
19000	2.87917	0.00917337	0.0382776	0.00468662	4.32537e-05	11616.2	2.44903e+08
19100	2.9047	0.00910118	0.0393517	0.00469021	4.29298e-05	11631.6	2.43753e+08
19200	2.92997	0.00902431	0.0405172	0.00469452	4.25857e-05	11644.4	2.42729e+08
19300	2.95489	0.00894805	0.0417707	0.00471837	4.22498e-05	11653.9	2.41789e+08
19400	2.97966	0.00886181	0.0431096	0.0047228	4.18644e-05	11661.4	2.41008e+08
19500	3.00416	0.00877103	0.0445275	0.00472725	4.14587e-05	11666.4	2.40344e+08
19600	3.02842	0.00867584	0.0460196	0.00473148	4.10332e-05	11668.9	2.39794e+08
19700	3.05242	0.00857639	0.0475805	0.00473528	4.05883e-05	11669.1	2.39355e+08
19800	3.07618	0.00847288	0.0492046	0.00473844	4.01246e-05	11667	2.39022e+08
19900	3.09969	0.00836553	0.0508859	0.00474074	3.96431e-05	11662.8	2.38792e+08
20000	3.12298	0.00825458	0.0526179	0.00474201	3.91447e-05	11656.7	2.38661e+08
20100	3.14604	0.00814032	0.0543938	0.00474207	3.86304e-05	11648.7	2.38622e+08
20200	3.1689	0.00802303	0.0562065	0.00474075	3.81013e-05	11639	2.38672e+08
20300	3.19157	0.00790318	0.0580504	0.00473799	3.75596e-05	11627.8	2.388e+08
20400	3.21446	0.00778464	0.0599647	0.00473503	3.70218e-05	11618.1	2.38927e+08
20500	3.23721	0.00766415	0.0618959	0.00473047	3.64739e-05	11607.4	2.39118e+08
20600	3.25984	0.00754203	0.0638357	0.0047242	3.59172e-05	11595.8	2.39369e+08
20700	3.28237	0.00741859	0.0657755	0.00471615	3.53532e-05	11583.4	2.39672e+08
20800	3.30481	0.00729414	0.0677066	0.00470626	3.47831e-05	11570.4	2.40021e+08
20900	3.32718	0.00716899	0.0696201	0.00469449	3.42084e-05	11557	2.4041e+08
21000	3.34949	0.00704344	0.0715073	0.00468081	3.36304e-05	11543.2	2.40833e+08
21100	3.37177	0.00691779	0.0733594	0.00466521	3.30504e-05	11529.3	2.41282e+08
21200	3.39402	0.00679231	0.0751677	0.00464768	3.24697e-05	11515.3	2.41752e+08
21300	3.41627	0.00666727	0.0769237	0.00462823	3.18895e-05	11501.3	2.42236e+08
21400	3.4386	0.00653935	0.0785702	0.00459678	3.12908e-05	11487.9	2.42749e+08
21500	3.46088	0.00641601	0.0801949	0.00457387	3.07155e-05	11474.4	2.43243e+08
21600	3.48321	0.00629381	0.0817436	0.00454914	3.01442e-05	11461.3	2.43732e+08
21700	3.50559	0.00617297	0.0832094	0.00452265	2.95777e-05	11448.6	2.44212e+08
21800	3.52803	0.00605366	0.0845856	0.00449446	2.9017e-05	11436.5	2.44678e+08
21900	3.55056	0.00593606	0.0858662	0.00446465	2.84629e-05	11425	2.45123e+08
22000	3.57317	0.00582032	0.0870458	0.00443327	2.79163e-05	11414.2	2.45544e+08
22100	3.59589	0.00570658	0.0881197	0.00440043	2.73777e-05	11404.2	2.45935e+08
22200	3.61872	0.00559495	0.0890836	0.0043662	2.68478e-05	11394.9	2.46293e+08
22300	3.64167	0.00548554	0.0899344	0.00433066	2.63272e-05	11386.5	2.46614e+08
22400	3.66475	0.00537844	0.0906691	0.00429392	2.58164e-05	11378.9	2.46895e+08
22500	3.68797	0.00527372	0.091286	0.00425606	2.53158e-05	11372.2	2.47131e+08
22600	3.71132	0.00517144	0.0917837	0.00421718	2.48257e-05	11366.5	2.47321e+08
22700	3.73483	0.00507165	0.0921617	0.00417737	2.43465e-05	11361.7	2.47463e+08
22800	3.75849	0.00497439	0.0924203	0.00413672	2.38784e-05	11357.8	2.47553e+08
22900	3.7823	0.00487968	0.0925604	0.00409533	2.34216e-05	11354.8	2.47591e+08
23000	3.80627	0.00478753	0.0925834	0.00405329	2.29762e-05	11352.8	2.47575e+08
23100	3.8304	0.00469796	0.0924915	0.0040107	2.25423e-05	11351.8	2.47505e+08
23200	3.85469	0.00461096	0.0922875	0.00396763	2.212e-05	11351.7	2.47379e+08
23300	3.87915	0.00452651	0.0919746	0.00392417	2.17093e-05	11352.5	2.47197e+08
23400	3.90377	0.00444461	0.0915567	0.00388042	2.13101e-05	11354.2	2.4696e+08
23500	3.92855	0.00436521	0.0910379	0.00383644	2.09225e-05	11356.7	2.46667e+08
23600	3.95349	0.00428831	0.090423	0.00379231	2.05463e-05	11360.2	2.46319e+08
23700	3.97859	0.00421385	0.0897168	0.00374812	2.01815e-05	11364.4	2.45916e+08
23800	4.00384	0.00414179	0.0889246	0.00370393	1.98278e-05	11369.5	2.45461e+08
23900	4.02922	0.00407407	0.0881453	0.00366493	1.94965e-05	11375.3	2.44945e+08
24000	4.05479	0.00400664	0.0871981	0.0036208	1.91644e-05	11381.9	2.44387e+08
24100	4.0805	0.00394149	0.0861819	0.00357686	1.88429e-05	11389.2	2.4378e+08
24200	4.10636	0.00387855	0.0851024	0.00353318	1.85319e-05	11397.2	2.43125e+08
24300	4.13235	0.00381776	0.0839655	0.0034898	1.82311e-05	11405.9	2.42424e+08
24400	4.15848	0.00375908	0.0827772	0.00344678	1.79403e-05	11415.2	2.4168e+08
24500	4.18538	0.00370501	0.0815883	0.00340603	1.76707e-05	11428.6	2.4079e+08
24600	4.21244	0.00365299	0.08036	0.00336579	1.7411e-05	11442.7	2.39855e+08
24700	4.23964	0.00360286	0.0790958	0.00332603	1.71603e-05	11457.4	2.38883e+08
24800	4.26697	0.00355456	0.0778013	0.00328677	1.69185e-05	11472.7	2.37875e+08
24900	4.29443	0.00350801	0.0764818	0.00324805	1.66851e-05	11488.4	2.36834e+08
25000	4.322	0.00346316	0.0751425	0.0032099	1.64601e-05	11504.6	2.35763e+08
25100	4.34969	0.00341995	0.0737883	0.00317233	1.6243e-05	11521.1	2.34664e+08
25200	4.37748	0.00337832	0.072424	0.00313536	1.60336e-05	11538	2.33539e+08
25300	4.40536	0.00333819	0.0710541	0.00309903	1.58317e-05	11555.3	2.3239e+08
25400	4.43334	0.00329952	0.0696829	0.00306333	1.56369e-05	11572.8	2.31221e+08
25500	4.4614	0.00326224	0.0683144	0.00302829	1.54489e-05	11590.6	2.30034e+08
25600	4.48954	0.00322629	0.0669526	0.00299391	1.52676e-05	11608.5	2.28831e+08
25700	4.51775	0.00319161	0.0656009	0.0029602	1.50926e-05	11626.7	2.27613e+08
25800	4.54601	0.00315874	0.0643064	0.00292868	1.4927e-05	11644.9	2.26383e+08
25900	4.57432	0.00312719	0.0630432	0.00289828	1.47683e-05	11663.2	2.25142e+08
26000	4.60268	0.00309655	0.0617869	0.00286807	1.46139e-05	11681.6	2.23895e+08
26100	4.63108	0.00306711	0.0605664	0.00283894	1.44658e-05	11699.9	2.22643e+08
26200	4.65958	0.00303834	0.0593385	0.00280935	1.43205e-05	11718.6	2.21379e+08
26300	4.68813	0.0030102	0.0581119	0.00277961	1.41782e-05	11737.3	2.20115e+08
26400	4.71671	0.00298297	0.0569143	0.00275056	1.40406e-05	11756	2.18849e+08
26500	4.74531	0.00295659	0.0557475	0.00272218	1.39072e-05	11774.5	2.17585e+08
26600	4.7739	0.00293207	0.0547026	0.00269716	1.37842e-05	11792.9	2.16321e+08
26700	4.80252	0.00290721	0.0536	0.00267003	1.36587e-05	11811.2	2.15064e+08
26800	4.83114	0.00288305	0.0525324	0.00264355	1.35369e-05	11829.3	2.13813e+08
26900	4.85975	0.00285955	0.0515007	0.00261771	1.34185e-05	11847.3	2.1257e+08
27000	4.88834	0.00283667	0.0505058	0.0025925	1.33034e-05	11864.9	2.11334e+08
27100	4.91692	0.00281437	0.0495484	0.00256789	1.31914e-05	11882.4	2.10109e+08
27200	4.94547	0.00279259	0.048629	0.00254389	1.30822e-05	11899.5	2.08894e+08
27300	4.97399	0.00277131	0.0477482	0.00252046	1.29756e-05	11916.3	2.07692e+08
27400	5.00247	0.00275047	0.0469061	0.00249759	1.28715e-05	11932.8	2.06503e+08
27500	5.0309	0.00273005	0.0461029	0.00247527	1.27696e-05	11948.9	2.05327e+08
27600	5.05929	0.00271	0.0453387	0.00245347	1.26699e-05	11964.7	2.04167e+08
27700	5.08942	0.00269055	0.0446254	0.00243267	1.25733e-05	11983.4	2.02961e+08
27800	5.12213	0.00267173	0.0439669	0.00241303	1.24803e-05	12006.6	2.01687e+08
27900	5.1548	0.00265314	0.0433446	0.00239377	1.23885e-05	12029.4	2.00433e+08
28000	5.18742	0.00263474	0.0427584	0.00237488	1.2298e-05	12051.6	1.99202e+08
28100	5.21998	0.00261652	0.0422077	0.00235635	1.22086e-05	12073.2	1.97992e+08
28200	5.25249	0.00259844	0.0416923	0.00233816	1.21202e-05	12094.3	1.96805e+08
28300	5.28492	0.00258049	0.0412114	0.00232028	1.20326e-05	12114.8	1.95641e+08
28400	5.31729	0.00256264	0.0407646	0.0023027	1.19457e-05	12134.7	1.945e+08
28500	5.34957	0.00254487	0.040351	0.0022854	1.18595e-05	12153.9	1.93383e+08
28600	5.38177	0.00252717	0.0399699	0.00226837	1.17738e-05	12172.6	1.9229e+08
28700	5.41388	0.0025095	0.0396205	0.00225158	1.16886e-05	12190.6	1.91221e+08
28800	5.44589	0.00249187	0.0393018	0.00223502	1.16037e-05	12207.9	1.90176e+08
28900	5.4778	0.00247424	0.039013	0.00221868	1.15191e-05	12224.6	1.89155e+08
29000	5.50961	0.00245662	0.038753	0.00220253	1.14347e-05	12240.7	1.88158e+08
29100	5.54132	0.00243899	0.0385207	0.00218656	1.13504e-05	12256	1.87184e+08
29200	5.57291	0.00242134	0.038315	0.00217076	1.12663e-05	12270.7	1.86235e+08
29300	5.60439	0.00240365	0.0381347	0.0021551	1.11822e-05	12284.8	1.85309e+08
29400	5.63576	0.00238593	0.0379787	0.00213959	1.10981e-05	12298.1	1.84406e+08
29500	5.66701	0.00236817	0.0378457	0.0021242	1.1014e-05	12310.9	1.83527e+08
29600	5.69815	0.00235036	0.0377344	0.00210892	1.09298e-05	12322.9	1.8267e+08
29700	5.72916	0.0023325	0.0376435	0.00209375	1.08455e-05	12334.3	1.81835e+08
29800	5.76006	0.00231459	0.0375717	0.00207866	1.07612e-05	12345.1	1.81022e+08
29900	5.79083	0.00229663	0.0375175	0.00206366	1.06767e-05	12355.2	1.8023e+08
30000	5.82149	0.00227862	0.0374797	0.00204872	1.05921e-05	12364.7	1.79459e+08
