# Supplementary material for: Cross-Code Verification for Improved Thermophysical Properties of Argon, Krypton and Xenon Plasmas
Source: Entropy (Basel). 2026 Jul 22;28(7):830. doi: 10.3390/e28070830 (PMC13409251; doi:10.3390/e28070830)
Supplement: Supplementary file 1 [file entropy-28-00830-s001.zip › Ar_Kr_Xe_Data/Transport Properties/Xenon/Traditional/TP_Xe Transport 10 atm.csv]

Th [K]	λₑ [W/(m·K)]	λₕ [W/(m·K)]	λᵣ [W/(m·K)]	λint [W/(m·K)]	μ [Pa·s]	σ [S/m]	HeatExchange[J]
300	3.10407e-25	0.00554522	2.42331e-23	-2.842e-18	2.33523e-05	3.7956e-20	1.10839e-14
400	5.69435e-25	0.00727763	2.42996e-23	-2.03721e-13	3.06586e-05	5.0059e-20	5.79857e-15
500	1.05982e-24	0.00887546	2.43216e-23	3.73814e-16	3.74112e-05	6.90296e-20	3.67308e-15
600	1.91609e-24	0.0103674	2.43288e-23	-4.02566e-16	4.37317e-05	9.61282e-20	2.58263e-15
700	3.16929e-24	0.011758	2.43433e-23	-2.49421e-15	4.96328e-05	1.33585e-19	1.93144e-15
800	4.58226e-24	0.0130559	2.43646e-23	3.04061e-16	5.51439e-05	1.81327e-19	1.50631e-15
900	5.81795e-24	0.0142836	2.4398e-23	4.82142e-16	6.03603e-05	2.36467e-19	1.20914e-15
1000	6.79354e-24	0.0154558	2.44274e-23	-4.75318e-17	6.53425e-05	2.97965e-19	9.90712e-16
1100	7.52039e-24	0.0165794	2.44505e-23	1.10667e-16	7.01195e-05	3.65762e-19	8.24487e-16
1200	9.09214e-24	0.0176604	2.56159e-23	1.63487e-16	7.47143e-05	4.91385e-19	7.70816e-16
1300	2.07075e-23	0.0187039	5.23603e-21	-1.92698e-16	7.91488e-05	1.23377e-18	1.38739e-15
1400	9.16424e-18	0.0197151	5.55398e-23	-5.08607e-17	8.34444e-05	5.96412e-13	4.94076e-10
1500	5.90341e-22	0.0206978	2.24299e-18	3.56542e-17	8.76179e-05	4.10905e-17	2.55776e-14
1600	4.66285e-14	0.0216553	2.13034e-21	1.5169e-15	9.16834e-05	3.3867e-09	1.64436e-06
1700	2.68665e-18	0.0225906	4.13278e-15	2.34214e-16	9.56532e-05	1.99598e-13	7.84051e-11
1800	3.25494e-14	0.0235057	6.25182e-17	3.94565e-16	9.95367e-05	2.44426e-09	7.89625e-07
1900	1.97068e-14	0.0244026	6.90556e-15	-1.31089e-16	0.000103342	1.47286e-09	3.98904e-07
2000	2.03884e-13	0.0252829	2.94777e-14	-1.16703e-15	0.000107077	1.48134e-08	3.49341e-06
2100	1.17843e-12	0.0261479	1.56979e-13	-3.54e-16	0.000110746	8.15365e-08	1.74465e-05
2200	5.81305e-12	0.0269986	7.17873e-13	-8.6719e-17	0.000114354	3.81448e-07	7.55151e-05
2300	2.5044e-11	0.0278361	2.87652e-12	-2.28675e-16	0.000117905	1.57089e-06	0.000287723
2400	9.59308e-11	0.0286613	1.02677e-11	-8.49253e-17	0.000121404	5.81002e-06	0.000979409
2500	3.30704e-10	0.0294749	3.31057e-11	1.72505e-14	0.000124853	1.94076e-05	0.00302924
2600	1.03625e-09	0.0302776	9.75566e-11	-2.66698e-14	0.000128256	5.88077e-05	0.00864661
2700	2.97852e-09	0.0310701	2.6539e-10	1.86017e-14	0.000131615	0.000162776	0.0230658
2800	7.92327e-09	0.031853	6.7222e-10	5.85931e-14	0.000134934	0.000416232	0.0579717
2900	1.96765e-08	0.0326268	1.59716e-09	2.2483e-13	0.000138213	0.000997168	0.137752
3000	4.59669e-08	0.0333919	3.58246e-09	6.36197e-13	0.000141455	0.00226341	0.310245
3100	1.01668e-07	0.0341487	7.62842e-09	1.61876e-12	0.000144662	0.00490508	0.664266
3200	2.13949e-07	0.0348977	1.54964e-08	4.15273e-12	0.000147835	0.0101894	1.35829
3300	4.30198e-07	0.0356392	3.01602e-08	1.00742e-11	0.000150976	0.0203546	2.66445
3400	8.29617e-07	0.0363736	5.64537e-08	2.32835e-11	0.000154087	0.0391722	5.0386
3500	1.5396e-06	0.0371012	1.01968e-07	5.09508e-11	0.000157169	0.0727398	9.22547
3600	2.758e-06	0.0378224	1.78256e-07	1.06963e-10	0.000160223	0.130523	16.4148
3700	4.78226e-06	0.0385375	3.02407e-07	2.15283e-10	0.000163252	0.226628	28.4702
3800	8.04651e-06	0.0392471	4.99046e-07	4.19439e-10	0.000166257	0.381547	48.2301
3900	1.31677e-05	0.0399512	8.02819e-07	7.9052e-10	0.000169238	0.624837	79.8636
4000	2.09999e-05	0.04065	1.26142e-06	1.44575e-09	0.000172197	0.998035	129.361
4100	3.27008e-05	0.0413437	1.93917e-06	2.57123e-09	0.000175134	1.55842	205.127
4200	4.98037e-05	0.0420324	2.92129e-06	4.45703e-09	0.00017805	2.38343	318.693
4300	7.42993e-05	0.0427162	4.31868e-06	7.54577e-09	0.000180944	3.57342	485.777
4400	0.000108714	0.0433953	6.27346e-06	1.24945e-08	0.000183818	5.25295	727.619
4500	0.000156229	0.0440698	8.96512e-06	2.02705e-08	0.000186673	7.57651	1072.3
4600	0.000220718	0.0447399	1.26173e-05	3.22631e-08	0.000189509	10.7232	1556.77
4700	0.000306843	0.0454056	1.7505e-05	5.0447e-08	0.000192326	14.8953	2228.98
4800	0.000420102	0.046067	2.3963e-05	7.75801e-08	0.000195124	20.3116	3150.45
4900	0.000566845	0.0467242	3.23936e-05	1.17469e-07	0.000197905	27.1831	4400.18
5000	0.000754506	0.0473774	4.32761e-05	1.75298e-07	0.000200668	35.7233	6077.83
5100	0.000991257	0.0480269	5.71759e-05	2.58046e-07	0.000203415	46.088	8310.14
5200	0.00128634	0.0486727	7.47541e-05	3.75004e-07	0.000206147	58.4037	11255.3
5300	0.00164951	0.0493151	9.67775e-05	5.38415e-07	0.000208865	72.7073	15112.4
5400	0.00209086	0.0499542	0.000124128	7.64244e-07	0.000211568	88.9503	20130.6
5500	0.00262294	0.0505902	0.000157815	1.07312e-06	0.000214258	107.254	26605.8
5600	0.00325625	0.0512232	0.000198981	1.49146e-06	0.000216935	127.492	34912.2
5700	0.00400166	0.0518531	0.000248916	2.05278e-06	0.000219599	149.59	45502.9
5800	0.00486997	0.0524801	0.000309066	2.79929e-06	0.000222251	173.501	58928
5900	0.00587326	0.0531043	0.00038104	3.78366e-06	0.00022489	199.315	75840.3
6000	0.00702781	0.0537256	0.000466625	5.07116e-06	0.000227518	227.396	96985.8
6100	0.0083391	0.054344	0.000567786	6.74204e-06	0.000230133	257.413	123350
6200	0.00982311	0.0549596	0.000687284	8.89442e-06	0.000232736	289.52	156239
6300	0.0114898	0.0555722	0.000826992	1.16468e-05	0.000235326	323.902	196854
6400	0.013358	0.0561818	0.000989474	1.51421e-05	0.000237903	360.915	246711
6500	0.0154263	0.0567884	0.00117752	1.95509e-05	0.000240468	400.049	307867
6600	0.0177035	0.0573919	0.00139414	2.46101e-05	0.000243019	441.333	382643
6700	0.0201987	0.0579921	0.00164256	3.19429e-05	0.000245556	484.808	473793
6800	0.0229213	0.0585891	0.00192627	4.10764e-05	0.000248079	530.522	584574
6900	0.0258813	0.0591826	0.00224896	3.84835e-05	0.000250587	578.528	718822
7000	0.0291791	0.0597725	0.00261455	7.59079e-05	0.00025308	631.142	878937
7100	0.0327751	0.0603587	0.00302704	7.30901e-05	0.000255557	686.777	1.07067e+06
7200	0.0366746	0.0609408	0.00349119	0.000118496	0.000258016	745.172	1.30017e+06
7300	0.0408921	0.0615186	0.00401142	0.000119314	0.000260457	806.321	1.57396e+06
7400	0.0454443	0.0620917	0.00459242	0.000147222	0.000262878	870.218	1.89955e+06
7500	0.0503518	0.0626597	0.00523959	0.000176091	0.000265277	936.898	2.28585e+06
7600	0.0556326	0.0632221	0.00595785	0.000299752	0.000267653	1006.31	2.74264e+06
7700	0.0613096	0.0637783	0.00675297	0.000146054	0.000270002	1078.46	3.2815e+06
7800	0.0674039	0.0643275	0.00763047	0.000126839	0.000272323	1153.28	3.91523e+06
7900	0.073938	0.0648688	0.00859592	0.000368115	0.00027461	1230.71	4.65836e+06
8000	0.0809371	0.0654014	0.00965575	0.000431662	0.000276862	1310.71	5.52754e+06
8100	0.0884243	0.0659239	0.0108156	-7.59946e-06	0.000279072	1393.18	6.541e+06
8200	0.0964256	0.0664351	0.0120818	0.000603183	0.000281235	1478.07	7.7196e+06
8300	0.104965	0.0669333	0.0134608	4.38229e-05	0.000283346	1565.28	9.08601e+06
8400	0.114067	0.0674167	0.0149586	0.0010931	0.000285397	1654.75	1.06659e+07
8500	0.123758	0.0678831	0.0165816	0.000738365	0.00028738	1746.43	1.24864e+07
8600	0.134364	0.0683328	0.018336	0.000996037	0.000289296	1844.47	1.45395e+07
8700	0.145641	0.0687614	0.0202295	0.000838281	0.000291129	1944.87	1.68852e+07
8800	0.157613	0.0691662	0.0222648	0.00214443	0.000292868	2047.55	1.95569e+07
8900	0.1703	0.0695442	0.0244517	0.00117083	0.000294502	2152.46	2.25912e+07
9000	0.183722	0.0698919	0.0267908	0.0016285	0.000296019	2259.54	2.60269e+07
9100	0.197897	0.0702057	0.0292927	0.000672166	0.000297406	2368.7	2.99056e+07
9200	0.212841	0.0704817	0.0319593	0.00202627	0.000298648	2479.91	3.42713e+07
9300	0.22876	0.0707189	0.034796	0.00225598	0.000299742	2595.35	3.91275e+07
9400	0.24558	0.070912	0.0378131	0.000401161	0.000300669	2713.81	4.45347e+07
9500	0.263237	0.0710555	0.0409951	0.00274897	0.000301409	2834.33	5.05561e+07
9600	0.281736	0.0711447	0.0443622	0.00304352	0.000301947	2956.83	5.72407e+07
9700	0.301083	0.0711749	0.0479106	0.00335647	0.000302265	3081.26	6.46396e+07
9800	0.321282	0.0711412	0.051646	0.00357916	0.000302346	3207.59	7.28063e+07
9900	0.342326	0.0710391	0.0555609	0.00388808	0.000302175	3335.69	8.17885e+07
10000	0.364209	0.0708641	0.0596553	0.00423847	0.000301735	3465.51	9.16382e+07
10100	0.386929	0.0706114	0.0639346	0.0044959	0.00030101	3597.01	1.0241e+08
10200	0.410464	0.0702775	0.0683865	0.00662789	0.000299988	3730.06	1.14145e+08
10300	0.434805	0.0698587	0.0730001	0.00523726	0.000298654	3864.62	1.26892e+08
10400	0.459932	0.069352	0.077779	0.0056278	0.000296998	4000.59	1.40693e+08
10500	0.485832	0.068755	0.0828037	0.00571848	0.000295008	4137.95	1.55591e+08
10600	0.512949	0.0680788	0.0878112	0.006196	0.000292722	4280.47	1.71435e+08
10700	0.541026	0.0673182	0.0930283	0.00652804	0.000290119	4425.92	1.88309e+08
10800	0.569855	0.0664684	0.098356	0.00691968	0.00028718	4572.61	2.06305e+08
10900	0.599414	0.0655303	0.103784	0.00731153	0.000283906	4720.47	2.25437e+08
11000	0.629699	0.0645044	0.109332	0.00747267	0.000280293	4869.57	2.45739e+08
11100	0.66063	0.0633973	0.114912	0.00784576	0.000276362	5019.47	2.67144e+08
11200	0.692201	0.0622116	0.120535	0.00819624	0.000272118	5170.24	2.89665e+08
11300	0.724374	0.0609527	0.126175	0.00853888	0.000267575	5321.74	3.1327e+08
11400	0.757113	0.0596269	0.131816	0.00634073	0.000262751	5473.84	3.37916e+08
11500	0.790385	0.0582408	0.137394	0.00922186	0.000257664	5626.43	3.63557e+08
11600	0.82415	0.0568021	0.142917	0.00954882	0.000252339	5779.38	3.90128e+08
11700	0.858371	0.0553187	0.148341	0.00986249	0.000246799	5932.56	4.17557e+08
11800	0.893119	0.0537897	0.153801	0.00967693	0.000241034	6086.49	4.45939e+08
11900	0.928151	0.0522409	0.158953	0.00994323	0.000235141	6239.83	4.74845e+08
12000	0.963556	0.05067	0.16396	0.0100686	0.000229104	6393.21	5.04385e+08
12100	0.999234	0.0490908	0.168693	0.0102978	0.000222976	6546.14	5.34334e+08
12200	1.03517	0.047509	0.173164	0.0105092	0.000216775	6698.66	5.64622e+08
12300	1.07134	0.0459323	0.177339	0.0107025	0.000210532	6850.63	5.95119e+08
12400	1.10769	0.0443681	0.181188	0.0108773	0.000204273	7001.93	6.2569e+08
12500	1.14419	0.0428233	0.18468	0.0110335	0.000198028	7152.41	6.56199e+08
12600	1.1808	0.0413039	0.187787	0.0111705	0.000191821	7301.96	6.86502e+08
12700	1.21767	0.0397988	0.1908	0.0108388	0.000185608	7451.52	7.16879e+08
12800	1.25442	0.038345	0.193092	0.0109326	0.000179544	7598.91	7.46398e+08
12900	1.29118	0.036931	0.194932	0.0110088	0.000173587	7745	7.753e+08
13000	1.32791	0.0355604	0.196308	0.0110677	0.000167753	7889.67	8.03455e+08
13100	1.3646	0.0342359	0.197207	0.0111098	0.00016206	8032.83	8.30741e+08
13200	1.40123	0.0329581	0.197653	0.0111042	0.000156514	8174.46	8.57081e+08
13300	1.43775	0.0317316	0.197587	0.0111143	0.00015114	8314.27	8.82289e+08
13400	1.47414	0.030556	0.197039	0.0111091	0.000145941	8452.27	9.0631e+08
13500	1.51038	0.0294318	0.196017	0.0110895	0.000140924	8588.39	9.29059e+08
13600	1.54646	0.0283591	0.194534	0.0110563	0.000136096	8722.53	9.50466e+08
13700	1.58236	0.0273377	0.192605	0.0110103	0.000131459	8854.64	9.70472e+08
13800	1.61806	0.0263671	0.190251	0.0109523	0.000127016	8984.66	9.89031e+08
13900	1.65354	0.0254463	0.187496	0.0108831	0.000122768	9112.53	1.00611e+09
14000	1.6888	0.0245743	0.184368	0.0108036	0.000118714	9238.2	1.0217e+09
14100	1.72382	0.0237497	0.180896	0.0107146	0.000114853	9361.65	1.03577e+09
14200	1.75859	0.0229711	0.177113	0.010617	0.000111181	9482.83	1.04834e+09
14300	1.79311	0.022237	0.173053	0.0105117	0.000107695	9601.73	1.05943e+09
14400	1.82738	0.0215457	0.16875	0.0103994	0.000104391	9718.33	1.06905e+09
14500	1.86137	0.0208955	0.16424	0.0102811	0.000101264	9832.61	1.07725e+09
14600	1.8951	0.0202846	0.159559	0.0101575	9.83077e-05	9944.58	1.08405e+09
14700	1.92856	0.0197113	0.15474	0.0100293	9.55173e-05	10054.2	1.08952e+09
14800	1.96175	0.0191737	0.149819	0.00989745	9.28863e-05	10161.6	1.0937e+09
14900	1.99466	0.0186701	0.144827	0.00976253	9.04085e-05	10266.6	1.09666e+09
15000	2.02731	0.0181988	0.139796	0.00962527	8.80774e-05	10369.4	1.09845e+09
15100	2.05969	0.017758	0.134755	0.00948633	8.58866e-05	10469.8	1.09914e+09
15200	2.0918	0.0173462	0.12973	0.00934632	8.38296e-05	10568	1.09881e+09
15300	2.12364	0.0169616	0.124747	0.00920584	8.18999e-05	10664	1.09751e+09
15400	2.15523	0.0166027	0.119827	0.00906543	8.00912e-05	10757.8	1.09531e+09
15500	2.18656	0.016268	0.114992	0.00892561	7.83972e-05	10849.3	1.0923e+09
15600	2.21764	0.015956	0.110258	0.00878686	7.68116e-05	10938.7	1.08852e+09
15700	2.24847	0.0156654	0.105641	0.00864963	7.53286e-05	11026	1.08405e+09
15800	2.27905	0.0153948	0.101154	0.00851432	7.39423e-05	11111.1	1.07895e+09
15900	2.30939	0.0151429	0.0968088	0.00838133	7.26471e-05	11194.2	1.07329e+09
16000	2.3395	0.0149084	0.0926137	0.00825099	7.14375e-05	11275.1	1.06712e+09
16100	2.36938	0.0146903	0.0885764	0.00812362	7.03083e-05	11354	1.06051e+09
16200	2.39902	0.0144874	0.0847027	0.00799951	6.92544e-05	11430.9	1.0535e+09
16300	2.42845	0.0142987	0.0809966	0.00787892	6.82708e-05	11505.7	1.04615e+09
16400	2.45765	0.014123	0.0774611	0.00776207	6.73531e-05	11578.5	1.03852e+09
16500	2.48756	0.0139645	0.0740989	0.00764976	6.65183e-05	11653.1	1.03028e+09
16600	2.51918	0.0138275	0.0709124	0.00754285	6.57849e-05	11733.6	1.02111e+09
16700	2.55067	0.0137008	0.0678991	0.0074404	6.51046e-05	11812.3	1.0118e+09
16800	2.582	0.0135863	0.0650301	0.00735978	6.44874e-05	11889.1	1.0023e+09
16900	2.61326	0.0134779	0.0623616	0.00726614	6.39015e-05	11964.3	9.92822e+08
17000	2.64439	0.0133773	0.059862	0.00717733	6.33573e-05	12037.8	9.83307e+08
17100	2.67539	0.013284	0.0575289	0.00709342	6.28511e-05	12109.4	9.73793e+08
17200	2.70627	0.0131972	0.0553597	0.00701447	6.23797e-05	12179.2	9.64309e+08
17300	2.73702	0.0131162	0.0533514	0.00694054	6.19397e-05	12247.2	9.54884e+08
17400	2.76763	0.0130404	0.0515008	0.00687163	6.1528e-05	12313.3	9.45545e+08
17500	2.7981	0.0129691	0.0498048	0.00680776	6.11415e-05	12377.5	9.36315e+08
17600	2.82844	0.0129017	0.0482603	0.00674891	6.07774e-05	12439.7	9.27218e+08
17700	2.85862	0.0128376	0.0468639	0.00669506	6.04328e-05	12499.9	9.18274e+08
17800	2.88866	0.0127763	0.0456125	0.00664617	6.0105e-05	12558.1	9.09503e+08
17900	2.91854	0.0127172	0.0445029	0.00660216	5.97914e-05	12614.2	9.00921e+08
18000	2.94825	0.0126598	0.0435323	0.00656297	5.94894e-05	12668.1	8.92546e+08
18100	2.9778	0.0126037	0.0426973	0.00652851	5.91966e-05	12720	8.84392e+08
18200	3.00636	0.0125869	0.0417926	0.00666727	5.91114e-05	12765.1	8.75491e+08
18300	3.03555	0.0125314	0.0412348	0.00663654	5.88288e-05	12812.5	8.67841e+08
18400	3.06455	0.0124757	0.0408046	0.00661032	5.85485e-05	12857.5	8.60448e+08
18500	3.09335	0.0124193	0.0404993	0.00658846	5.82686e-05	12900.2	8.53323e+08
18600	3.12196	0.0123619	0.0403165	0.00657078	5.7987e-05	12940.5	8.46475e+08
18700	3.15035	0.0123031	0.040254	0.00655711	5.77018e-05	12978.5	8.39913e+08
18800	3.17854	0.0122425	0.0403095	0.00654725	5.74114e-05	13013.9	8.33643e+08
18900	3.2065	0.0121798	0.0404808	0.00654097	5.71139e-05	13046.9	8.27671e+08
19000	3.23423	0.0121146	0.0407656	0.00653807	5.68079e-05	13077.4	8.22003e+08
19100	3.26173	0.0120467	0.0411617	0.0065383	5.64918e-05	13105.4	8.16644e+08
19200	3.28899	0.0119758	0.041667	0.00654142	5.61644e-05	13130.8	8.11596e+08
19300	3.31601	0.0119017	0.042279	0.00654718	5.58245e-05	13153.7	8.06862e+08
19400	3.34278	0.0118242	0.0429955	0.0065553	5.54708e-05	13174	8.02443e+08
19500	3.37082	0.0117496	0.0438326	0.00656767	5.51312e-05	13197.3	7.97976e+08
19600	3.39953	0.011675	0.0447829	0.00658327	5.4793e-05	13221.4	7.93612e+08
19700	3.42801	0.0115965	0.0458331	0.00660058	5.44384e-05	13243	7.89567e+08
19800	3.45627	0.0115139	0.0469804	0.00661932	5.40668e-05	13262.1	7.85839e+08
19900	3.4843	0.0114273	0.0482217	0.00663918	5.36777e-05	13278.9	7.82423e+08
20000	3.51211	0.0113365	0.0495536	0.0066599	5.32709e-05	13293.4	7.79315e+08
20100	3.53968	0.0112417	0.0509726	0.00668116	5.28462e-05	13305.5	7.76511e+08
20200	3.56703	0.0111427	0.0524748	0.0067027	5.24034e-05	13315.4	7.74003e+08
20300	3.59416	0.0110398	0.054056	0.00672423	5.19428e-05	13323.2	7.71784e+08
20400	3.62107	0.0109329	0.0557115	0.00674547	5.14646e-05	13328.9	7.69847e+08
20500	3.64024	0.0107637	0.0574963	0.0067255	5.07003e-05	13303.2	7.53519e+08
20600	3.67425	0.0107078	0.0592261	0.00678606	5.04569e-05	13334.4	7.66781e+08
20700	3.70054	0.01059	0.0610744	0.0068049	4.99284e-05	13334.4	7.65633e+08
20800	3.72664	0.0104688	0.0629757	0.00682247	4.93846e-05	13332.8	7.64727e+08
20900	3.75256	0.0103445	0.0649236	0.00683854	4.88261e-05	13329.5	7.6405e+08
21000	3.77831	0.0102174	0.0669119	0.00685292	4.82539e-05	13324.9	7.63591e+08
21100	3.8039	0.0100877	0.0689336	0.00686541	4.76689e-05	13318.9	7.63337e+08
21200	3.82934	0.00995555	0.0709817	0.00687585	4.70721e-05	13311.7	7.63273e+08
21300	3.85464	0.00982132	0.0730489	0.00688409	4.64648e-05	13303.5	7.63386e+08
21400	3.87982	0.00968526	0.0751277	0.00688999	4.58479e-05	13294.3	7.63662e+08
21500	3.90489	0.00954763	0.0772103	0.00689344	4.52227e-05	13284.2	7.64086e+08
21600	3.92986	0.00940872	0.079289	0.00689434	4.45904e-05	13273.5	7.64643e+08
21700	3.95475	0.0092688	0.0813558	0.0068926	4.39521e-05	13262.2	7.65318e+08
21800	3.97957	0.00912814	0.0834029	0.00688818	4.33091e-05	13250.4	7.66097e+08
21900	4.00433	0.00898701	0.0854223	0.00688102	4.26626e-05	13238.3	7.66961e+08
22000	4.02905	0.00884568	0.0874062	0.00687109	4.20136e-05	13225.9	7.67898e+08
22100	4.05374	0.0087044	0.0893467	0.00685839	4.13635e-05	13213.4	7.68892e+08
22200	4.07842	0.00856341	0.0912364	0.00684291	4.07132e-05	13200.8	7.69927e+08
22300	4.10309	0.00842294	0.0930678	0.00682467	4.0064e-05	13188.4	7.70991e+08
22400	4.12979	0.00828528	0.0948339	0.00680559	3.94268e-05	13180	7.71862e+08
22500	4.15732	0.00814912	0.096528	0.00678444	3.87953e-05	13173.3	7.72666e+08
22600	4.18486	0.0080138	0.0981435	0.00676049	3.81663e-05	13166.7	7.73472e+08
22700	4.21243	0.00787954	0.0996744	0.00673381	3.75408e-05	13160.3	7.74267e+08
22800	4.24005	0.00774652	0.101115	0.00670448	3.69196e-05	13154.1	7.75039e+08
22900	4.26772	0.00761493	0.102461	0.00667258	3.63037e-05	13148.1	7.75776e+08
23000	4.29545	0.00748491	0.103707	0.0066382	3.56939e-05	13142.6	7.76465e+08
23100	4.32325	0.00735663	0.104849	0.00660145	3.50908e-05	13137.5	7.77096e+08
23200	4.35114	0.00723021	0.105883	0.00656242	3.44951e-05	13132.8	7.77659e+08
23300	4.37911	0.00710577	0.106808	0.00652123	3.39075e-05	13128.6	7.78144e+08
23400	4.40719	0.00698342	0.10762	0.006478	3.33286e-05	13125	7.78544e+08
23500	4.43537	0.00686325	0.108318	0.00643284	3.27587e-05	13122	7.7885e+08
23600	4.46365	0.00674534	0.1089	0.00638588	3.21984e-05	13119.5	7.79055e+08
23700	4.49206	0.00662976	0.109367	0.00633722	3.16479e-05	13117.7	7.79154e+08
23800	4.52058	0.00651656	0.109718	0.00628701	3.11078e-05	13116.5	7.7914e+08
23900	4.54923	0.00640579	0.109953	0.00623536	3.05782e-05	13116	7.7901e+08
24000	4.57801	0.00629748	0.110074	0.00618239	3.00593e-05	13116.2	7.78759e+08
24100	4.60692	0.00619166	0.110083	0.00612822	2.95514e-05	13117	7.78384e+08
24200	4.63597	0.00608835	0.109982	0.00607298	2.90545e-05	13118.5	7.77884e+08
24300	4.66514	0.00598755	0.109773	0.00601678	2.85689e-05	13120.6	7.77256e+08
24400	4.69446	0.00588927	0.109459	0.00595973	2.80945e-05	13123.4	7.765e+08
24500	4.72391	0.00579349	0.109044	0.00590195	2.76315e-05	13126.9	7.75615e+08
24600	4.7535	0.00570021	0.108532	0.00584355	2.71797e-05	13131	7.74601e+08
24700	4.78322	0.00560941	0.107926	0.00578463	2.67392e-05	13135.7	7.73459e+08
24800	4.81308	0.00552107	0.107231	0.00572529	2.63099e-05	13141.1	7.72191e+08
24900	4.84307	0.00543515	0.106452	0.00566563	2.58917e-05	13147	7.70799e+08
25000	4.8732	0.00535162	0.105593	0.00560575	2.54845e-05	13153.5	7.69284e+08
25100	4.90359	0.00527095	0.104669	0.00554617	2.50905e-05	13161.3	7.67597e+08
25200	4.93518	0.00519632	0.103748	0.0054899	2.47242e-05	13174.7	7.65388e+08
25300	4.96694	0.0051239	0.10276	0.00543365	2.43683e-05	13188.8	7.63061e+08
25400	4.99885	0.00505364	0.101711	0.0053775	2.40225e-05	13203.5	7.60621e+08
25500	5.03092	0.00498549	0.100607	0.00532151	2.36867e-05	13218.7	7.58072e+08
25600	5.06314	0.00491942	0.099452	0.00526575	2.33606e-05	13234.5	7.5542e+08
25700	5.0955	0.00485535	0.0982512	0.00521028	2.30441e-05	13250.8	7.52668e+08
25800	5.12801	0.00479325	0.0970099	0.00515515	2.27369e-05	13267.5	7.49823e+08
25900	5.16066	0.00473306	0.0957328	0.00510041	2.24387e-05	13284.7	7.46889e+08
26000	5.19344	0.00467472	0.0944251	0.00504612	2.21495e-05	13302.3	7.43873e+08
26100	5.22635	0.00461819	0.0930912	0.00499232	2.18689e-05	13320.2	7.40779e+08
26200	5.25938	0.00456339	0.091736	0.00493905	2.15967e-05	13338.6	7.37614e+08
26300	5.29252	0.00451029	0.0903638	0.00488634	2.13326e-05	13357.2	7.34382e+08
26400	5.32578	0.00445882	0.0889789	0.00483423	2.10765e-05	13376.1	7.3109e+08
26500	5.35914	0.00440893	0.0875856	0.00478275	2.0828e-05	13395.2	7.27743e+08
26600	5.39259	0.00436057	0.0861877	0.00473193	2.0587e-05	13414.6	7.24346e+08
26700	5.42614	0.00431367	0.0847891	0.00468179	2.03531e-05	13434.2	7.20904e+08
26800	5.45978	0.00426818	0.0833933	0.00463235	2.01261e-05	13453.9	7.17424e+08
26900	5.49349	0.00422406	0.0820037	0.00458363	1.99059e-05	13473.7	7.1391e+08
27000	5.52727	0.00418123	0.0806236	0.00453564	1.9692e-05	13493.7	7.10368e+08
27100	5.56113	0.00413966	0.0792558	0.0044884	1.94844e-05	13513.7	7.06801e+08
27200	5.59504	0.00409929	0.0779033	0.00444192	1.92827e-05	13533.7	7.03217e+08
27300	5.629	0.00406007	0.0765685	0.0043962	1.90867e-05	13553.7	6.99618e+08
27400	5.66298	0.00402382	0.0753897	0.00435551	1.8907e-05	13573.6	6.95993e+08
27500	5.69704	0.00398668	0.0740956	0.0043112	1.87215e-05	13593.5	6.9238e+08
27600	5.73112	0.00395054	0.0728259	0.00426767	1.85409e-05	13613.4	6.88767e+08
27700	5.76523	0.00391535	0.0715825	0.00422491	1.83652e-05	13633.1	6.85157e+08
27800	5.79937	0.00388106	0.0703671	0.00418293	1.8194e-05	13652.7	6.81554e+08
27900	5.83351	0.00384763	0.0691813	0.00414171	1.80272e-05	13672.1	6.77963e+08
28000	5.86766	0.00381501	0.0680264	0.00410125	1.78645e-05	13691.4	6.74385e+08
28100	5.90181	0.00378316	0.0669035	0.00406154	1.77058e-05	13710.4	6.70827e+08
28200	5.93596	0.00375202	0.0658138	0.00402257	1.75509e-05	13729.1	6.67289e+08
28300	5.97009	0.00372157	0.0647581	0.00398433	1.73995e-05	13747.6	6.63776e+08
28400	6.00421	0.00369176	0.0637372	0.00394681	1.72514e-05	13765.9	6.6029e+08
28500	6.0383	0.00366256	0.0627517	0.00391	1.71065e-05	13783.8	6.56835e+08
28600	6.07235	0.00363391	0.0618021	0.00387387	1.69645e-05	13801.3	6.53412e+08
28700	6.10638	0.00360579	0.0608888	0.00383842	1.68254e-05	13818.5	6.50024e+08
28800	6.14036	0.00357816	0.060012	0.00380363	1.66889e-05	13835.4	6.46673e+08
28900	6.17428	0.0035516	0.0592254	0.00377085	1.65584e-05	13851.8	6.43358e+08
29000	6.20813	0.00352629	0.0585519	0.00374058	1.64349e-05	13867.8	6.40079e+08
29100	6.24196	0.00349986	0.057781	0.0037075	1.63049e-05	13883.4	6.36853e+08
29200	6.27571	0.00347378	0.0570464	0.003675	1.61769e-05	13898.6	6.33671e+08
29300	6.30938	0.00344917	0.0564522	0.0036456	1.60572e-05	13913.3	6.30529e+08
29400	6.343	0.00342369	0.0557874	0.00361414	1.59326e-05	13927.6	6.2744e+08
29500	6.37654	0.0033985	0.055158	0.00358322	1.58096e-05	13941.4	6.24401e+08
29600	6.41072	0.00337531	0.0545781	0.00355451	1.56961e-05	13957.8	6.21214e+08
29700	6.44493	0.00335372	0.0541402	0.00352901	1.55914e-05	13974.3	6.18036e+08
29800	6.47907	0.00333115	0.0536265	0.00350141	1.54813e-05	13990.3	6.14923e+08
29900	6.51312	0.00330868	0.0531448	0.00347422	1.5372e-05	14005.8	6.11866e+08
30000	6.54706	0.00328632	0.0526942	0.0034474	1.52635e-05	14020.7	6.08867e+08
