# Supplementary material for: Cross-Code Verification for Improved Thermophysical Properties of Argon, Krypton and Xenon Plasmas
Source: Entropy (Basel). 2026 Jul 22;28(7):830. doi: 10.3390/e28070830 (PMC13409251; doi:10.3390/e28070830)
Supplement: Supplementary file 1 [file entropy-28-00830-s001.zip › Ar_Kr_Xe_Data/Transport Properties/Xenon/Traditional/TP_Xe Transport 20 atm.csv]

Th [K]	λₑ [W/(m·K)]	λₕ [W/(m·K)]	λᵣ [W/(m·K)]	λint [W/(m·K)]	μ [Pa·s]	σ [S/m]	HeatExchange[J]
300	1.55203e-25	0.00554522	1.21165e-23	-2.842e-18	2.33523e-05	1.8978e-20	2.21678e-14
400	2.84718e-25	0.00727763	1.21498e-23	-2.03721e-13	3.06586e-05	2.50295e-20	1.15971e-14
500	5.2991e-25	0.00887546	1.21608e-23	3.73814e-16	3.74112e-05	3.45148e-20	7.34615e-15
600	9.58045e-25	0.0103674	1.21644e-23	-4.02566e-16	4.37317e-05	4.80641e-20	5.16526e-15
700	1.58464e-24	0.011758	1.21716e-23	-2.49421e-15	4.96328e-05	6.67926e-20	3.86288e-15
800	2.29113e-24	0.0130559	1.21823e-23	3.04061e-16	5.51439e-05	9.06636e-20	3.01261e-15
900	2.90897e-24	0.0142836	1.2199e-23	4.82142e-16	6.03603e-05	1.18233e-19	2.41828e-15
1000	3.39677e-24	0.0154558	1.22137e-23	-4.75318e-17	6.53425e-05	1.48983e-19	1.98142e-15
1100	3.76019e-24	0.0165794	1.22253e-23	1.10667e-16	7.01195e-05	1.82881e-19	1.64897e-15
1200	4.96365e-24	0.0176604	1.33917e-23	1.63487e-16	7.47143e-05	2.68261e-19	1.68324e-15
1300	1.18953e-23	0.0187039	4.39913e-21	-1.92698e-16	7.91488e-05	7.08734e-19	3.18791e-15
1400	8.29165e-18	0.0197151	2.94136e-23	-2.03443e-16	8.34444e-05	5.39623e-13	1.78813e-09
1500	3.22029e-22	0.0206978	1.22611e-18	3.63672e-16	8.76179e-05	2.24147e-17	5.581e-14
1600	4.2801e-14	0.0216553	1.15933e-21	1.53185e-15	9.16834e-05	3.1087e-09	6.03755e-06
1700	1.4632e-18	0.0225906	2.96156e-15	-1.18667e-15	9.56532e-05	1.08705e-13	1.70804e-10
1800	2.98371e-14	0.0235057	3.41007e-17	-1.0576e-16	9.95367e-05	2.24058e-09	2.89531e-06
1900	1.15866e-14	0.0244026	5.8723e-15	-3.67912e-16	0.000103342	8.65972e-10	9.38147e-07
2000	1.44205e-13	0.0252829	2.08384e-14	-4.78202e-16	0.000107077	1.04774e-08	9.88344e-06
2100	8.33277e-13	0.0261479	1.11001e-13	-1.1356e-15	0.000110746	5.7655e-08	4.93461e-05
2200	4.11045e-12	0.0269986	5.07613e-13	4.40617e-17	0.000114354	2.69725e-07	0.000213589
2300	1.77088e-11	0.0278361	2.03401e-12	-2.32703e-16	0.000117905	1.11079e-06	0.000813805
2400	6.78334e-11	0.0286613	7.26038e-12	-3.89934e-17	0.000121404	4.10831e-06	0.00277019
2500	2.33844e-10	0.0294749	2.34093e-11	1.7171e-14	0.000124853	1.37233e-05	0.00856801
2600	7.32744e-10	0.0302776	6.89832e-11	-2.93271e-14	0.000128256	4.15835e-05	0.0244564
2700	2.10615e-09	0.0310701	1.8766e-10	1.75911e-14	0.000131615	0.000115101	0.0652405
2800	5.60267e-09	0.031853	4.75337e-10	5.54477e-14	0.000134934	0.000294324	0.163971
2900	1.39137e-08	0.0326268	1.12938e-09	2.15775e-13	0.000138213	0.000705118	0.389628
3000	3.25045e-08	0.0333919	2.53325e-09	6.11894e-13	0.000141455	0.00160052	0.877524
3100	7.18934e-08	0.0341487	5.39431e-09	1.55755e-12	0.000144662	0.00346857	1.87889
3200	1.51295e-07	0.0348977	1.09582e-08	4.00715e-12	0.000147835	0.0072055	3.84197
3300	3.04229e-07	0.0356392	2.1328e-08	9.74561e-12	0.000150976	0.0143944	7.53655
3400	5.8672e-07	0.0363736	3.99227e-08	2.25764e-11	0.000154087	0.0277034	14.2521
3500	1.08891e-06	0.0371012	7.21115e-08	4.9494e-11	0.000157169	0.0514475	26.095
3600	1.95085e-06	0.0378224	1.26067e-07	1.04079e-10	0.000160223	0.0923288	46.4301
3700	3.3832e-06	0.0385375	2.13879e-07	2.09779e-10	0.000163252	0.160344	80.5274
3800	5.69363e-06	0.0392471	3.52972e-07	4.09286e-10	0.000166257	0.270035	136.412
3900	9.31973e-06	0.0399512	5.67865e-07	7.72364e-10	0.000169238	0.442411	225.867
4000	1.48687e-05	0.04065	8.92314e-07	1.41421e-09	0.000172197	0.707121	365.81
4100	2.31643e-05	0.0413437	1.37187e-06	2.51788e-09	0.000175134	1.10518	579.965
4200	3.53014e-05	0.0420324	2.06687e-06	4.369e-09	0.00017805	1.69243	900.837
4300	5.27041e-05	0.0427162	3.05589e-06	7.40386e-09	0.000180944	2.54178	1372.71
4400	7.71994e-05	0.0433953	4.43964e-06	1.22706e-08	0.000183819	3.74608	2055.1
4500	0.000111073	0.0440699	6.34536e-06	1.99243e-08	0.000186673	5.41957	3027
4600	0.000157148	0.0447399	8.93167e-06	3.17377e-08	0.000189509	7.70006	4391.69
4700	0.00021885	0.0454056	1.23938e-05	4.96636e-08	0.000192326	10.7482	6282.74
4800	0.000300271	0.046067	1.69693e-05	7.64315e-08	0.000195124	14.7459	8870.67
4900	0.000406297	0.0467243	2.2944e-05	1.15811e-07	0.000197905	19.8942	12371.6
5000	0.000542484	0.0473775	3.06586e-05	1.72939e-07	0.000200669	26.3793	17061
5100	0.000715314	0.048027	4.05155e-05	2.54738e-07	0.000203416	34.3866	23282.3
5200	0.000931893	0.0486729	5.29852e-05	3.70425e-07	0.000206148	44.0486	31467.4
5300	0.00120049	0.0493154	6.8614e-05	5.32157e-07	0.000208866	55.5038	42144.2
5400	0.00152994	0.0499546	8.80313e-05	7.55796e-07	0.00021157	68.8149	55968.5
5500	0.00192947	0.0505907	0.000111957	1.06185e-06	0.00021426	83.9689	73748.1
5600	0.00240894	0.0512238	0.000141208	1.47659e-06	0.000216938	100.964	96452.5
5700	0.00297938	0.0518539	0.000176706	2.03339e-06	0.000219603	119.865	125231
5800	0.003653	0.0524812	0.000219489	2.77427e-06	0.000222255	140.795	161439
5900	0.00443959	0.0531056	0.000270709	3.75174e-06	0.000224896	163.605	206762
6000	0.00534997	0.0537273	0.000331649	5.03091e-06	0.000227525	188.267	263179
6100	0.00640094	0.0543461	0.000403723	6.69187e-06	0.000230142	215.213	332850
6200	0.00760171	0.0549622	0.000488489	8.83249e-06	0.000232747	244.223	418573
6300	0.0089757	0.0555755	0.000588758	1.15718e-05	0.00023534	275.466	524784
6400	0.0105129	0.0561859	0.000704874	1.48294e-05	0.000237921	308.395	653966
6500	0.0122295	0.0567935	0.000839349	1.80246e-05	0.00024049	343.137	811221
6600	0.0141348	0.0573982	0.000994375	2.49047e-05	0.000243046	379.68	1.00203e+06
6700	0.0162793	0.058	0.00117231	2.49142e-05	0.00024559	419.737	1.23078e+06
6800	0.0186483	0.0585988	0.00137544	3.57893e-05	0.000248121	462.074	1.50526e+06
6900	0.021255	0.0591946	0.00160699	4.36925e-05	0.000250639	506.663	1.83467e+06
7000	0.0241077	0.0597873	0.00186958	5.3923e-05	0.000253144	553.49	2.22833e+06
7100	0.027218	0.0603769	0.00216625	9.74122e-05	0.000255635	602.608	2.69743e+06
7200	0.0305966	0.0609631	0.00250007	9.54558e-05	0.000258112	654.045	3.25458e+06
7300	0.0342596	0.0615459	0.00287485	0.000154176	0.000260574	707.915	3.91529e+06
7400	0.0382187	0.0621251	0.00329398	9.53681e-05	0.000263021	764.231	4.69631e+06
7500	0.042487	0.0627006	0.00376109	6.63285e-05	0.000265452	823.02	5.61685e+06
7600	0.0470826	0.063272	0.00428043	0.000203603	0.000267866	884.356	6.69987e+06
7700	0.0520208	0.063839	0.00485597	0.000219569	0.000270261	948.238	7.97039e+06
7800	0.0573182	0.0644014	0.00549184	0.00045603	0.000272636	1014.66	9.45697e+06
7900	0.0629957	0.0649586	0.00619269	0.000258395	0.000274989	1083.64	1.11929e+07
8000	0.0690716	0.0655101	0.0069629	0.000222673	0.000277318	1155.15	1.32142e+07
8100	0.0757576	0.066056	0.00780746	0.000919309	0.000279624	1232.38	1.55266e+07
8200	0.0829168	0.0665951	0.00873065	0.00055414	0.000281901	1312.36	1.81981e+07
8300	0.0905752	0.0671267	0.00960633	-0.213637	0.000284147	1395.07	2.12775e+07
8400	0.0987568	0.0676498	0.010834	0.000740783	0.000286358	1480.45	2.48177e+07
8500	0.107489	0.0681633	0.0120244	0.00147701	0.000288529	1568.49	2.88782e+07
8600	0.116798	0.068666	0.013313	0.000980931	0.000290656	1659.13	3.3523e+07
8700	0.126865	0.0691574	0.0147082	0.000556728	0.000292737	1754.55	3.87714e+07
8800	0.1376	0.0696354	0.0162086	0.00126256	0.000294763	1852.86	4.47299e+07
8900	0.149017	0.0700984	0.0178251	0.00144179	0.000296728	1953.84	5.1482e+07
9000	0.161145	0.0705443	0.0195613	0.00204679	0.000298625	2057.46	5.9115e+07
9100	0.17401	0.0709711	0.0214207	0.00182877	0.000300446	2163.66	6.77196e+07
9200	0.187638	0.0713765	0.0234157	0.00263156	0.000302181	2272.41	7.73961e+07
9300	0.202055	0.0717579	0.0255317	0.00224281	0.000303822	2383.66	8.82494e+07
9400	0.217281	0.0721127	0.0277904	0.0025123	0.000305358	2497.34	1.00389e+08
9500	0.233342	0.0724378	0.0301917	0.00274295	0.000306778	2613.42	1.13936e+08
9600	0.250283	0.0727305	0.0327371	0.00383816	0.000308073	2732.16	1.28988e+08
9700	0.268469	0.0729924	0.0354288	0.00337195	0.000309248	2857.41	1.45435e+08
9800	0.287591	0.073216	0.0382712	0.0037214	0.000310277	2985.18	1.63601e+08
9900	0.307666	0.0733978	0.0412704	0.00395499	0.000311145	3115.47	1.83619e+08
10000	0.3287	0.0735343	0.0444205	0.00429649	0.00031184	3248.13	2.05609e+08
10100	0.350704	0.0736217	0.0477236	0.00469099	0.000312349	3383.12	2.29703e+08
10200	0.37369	0.0736559	0.0511872	0.00496491	0.000312658	3520.45	2.56045e+08
10300	0.397649	0.0736335	0.054798	0.00538269	0.000312754	3659.93	2.84742e+08
10400	0.422588	0.0735507	0.058561	0.0057938	0.000312623	3801.56	3.15934e+08
10500	0.448501	0.0734037	0.0624725	0.00505559	0.000312253	3945.25	3.49737e+08
10600	0.47538	0.0731893	0.066524	0.00669552	0.000311631	4090.94	3.86268e+08
10700	0.503217	0.0729043	0.0707152	0.00716551	0.000310746	4238.55	4.25637e+08
10800	0.532027	0.0725445	0.0750679	0.00731083	0.000309582	4388.2	4.68011e+08
10900	0.561748	0.0721097	0.0795279	0.00768646	0.000308139	4539.5	5.13367e+08
11000	0.59237	0.0715976	0.0840954	0.00814763	0.000306408	4692.43	5.61798e+08
11100	0.623881	0.0710066	0.0887673	0.00861061	0.000304381	4846.97	6.13376e+08
11200	0.656255	0.0703363	0.0935311	0.00907405	0.000302056	5003.01	6.68133e+08
11300	0.689516	0.069584	0.0984237	0.00918881	0.000299421	5160.77	7.26235e+08
11400	0.723547	0.0687555	0.103337	0.00962699	0.000296497	5319.59	7.87407e+08
11500	0.758361	0.0678501	0.108302	0.0100329	0.000293276	5479.67	8.51751e+08
11600	0.79392	0.0668706	0.113292	0.0104564	0.000289767	5640.85	9.19186e+08
11700	0.830194	0.06582	0.118292	0.01087	0.000285978	5803.05	9.89636e+08
11800	0.867148	0.0647025	0.12328	0.0112718	0.000281921	5966.17	1.06299e+09
11900	0.904745	0.0635227	0.128236	0.0116608	0.000277608	6130.1	1.13911e+09
12000	0.943124	0.0622904	0.133135	0.0120354	0.000273072	6295.79	1.21755e+09
12100	0.982681	0.0610218	0.137953	0.012394	0.000268367	6465.62	1.29749e+09
12200	1.02286	0.0597043	0.14274	0.01251	0.000263444	6636.27	1.37978e+09
12300	1.06366	0.0583406	0.147527	0.0122745	0.000258311	6807.86	1.46443e+09
12400	1.10484	0.0569512	0.152061	0.0123595	0.000253041	6979.07	1.55032e+09
12500	1.14637	0.0555409	0.156347	0.0126163	0.000247652	7149.92	1.63725e+09
12600	1.18826	0.0541125	0.160429	0.0128534	0.000242151	7320.63	1.72518e+09
12700	1.23048	0.0526728	0.164281	0.0130708	0.000236561	7491.03	1.81378e+09
12800	1.27298	0.0512285	0.167879	0.0132681	0.000230907	7660.99	1.90271e+09
12900	1.31571	0.0497857	0.1712	0.0134456	0.000225213	7830.34	1.99164e+09
13000	1.35863	0.0483505	0.174222	0.0136027	0.000219501	7998.95	2.08019e+09
13100	1.40169	0.0469285	0.176926	0.0137396	0.000213793	8166.67	2.16803e+09
13200	1.44485	0.0455249	0.179294	0.0138566	0.000208111	8333.35	2.2548e+09
13300	1.48808	0.0441442	0.18131	0.0139539	0.000202475	8498.85	2.34015e+09
13400	1.53132	0.0427908	0.182963	0.0140317	0.000196903	8663.05	2.42376e+09
13500	1.57511	0.0414319	0.184848	0.0133579	0.000191259	8828.76	2.50818e+09
13600	1.61834	0.040141	0.185783	0.0133948	0.000185854	8990.15	2.58756e+09
13700	1.66149	0.0388867	0.186332	0.0134151	0.000180559	9149.87	2.6643e+09
13800	1.70452	0.0376712	0.186494	0.0134196	0.000175386	9307.81	2.73812e+09
13900	1.74741	0.0364961	0.186271	0.0134088	0.000170345	9463.84	2.80878e+09
14000	1.79013	0.0353627	0.185669	0.0133836	0.000165445	9617.88	2.87609e+09
14100	1.83265	0.034272	0.184695	0.0133448	0.000160693	9769.84	2.93985e+09
14200	1.87495	0.0332244	0.183361	0.013293	0.000156096	9919.62	2.99992e+09
14300	1.91702	0.0322202	0.181681	0.0132292	0.000151656	10067.2	3.05617e+09
14400	1.95881	0.0312592	0.179672	0.0131542	0.000147377	10212.4	3.10852e+09
14500	2.00033	0.030341	0.177351	0.0130689	0.000143262	10355.2	3.15691e+09
14600	2.04163	0.0294614	0.174804	0.0129263	0.000139292	10496	3.20166e+09
14700	2.08255	0.028627	0.171926	0.0128232	0.000135503	10633.9	3.24206e+09
14800	2.12315	0.0278333	0.168804	0.0127123	0.000131876	10769.4	3.27847e+09
14900	2.16342	0.0270792	0.165461	0.0125944	0.00012841	10902.2	3.31094e+09
15000	2.20334	0.0263635	0.161924	0.0124704	0.000125101	11032.5	3.33954e+09
15100	2.24293	0.0256851	0.158217	0.0123411	0.000121946	11160.2	3.36435e+09
15200	2.28216	0.0250425	0.154367	0.0122071	0.000118943	11285.3	3.38547e+09
15300	2.32103	0.0244346	0.150398	0.0120693	0.000116086	11407.8	3.40303e+09
15400	2.35955	0.0238598	0.146335	0.0119284	0.000113372	11527.6	3.41716e+09
15500	2.39856	0.0233238	0.142203	0.0117854	0.000110824	11648.3	3.42683e+09
15600	2.43842	0.0228274	0.138026	0.0116411	0.000108448	11771.3	3.43179e+09
15700	2.47807	0.0223602	0.133823	0.0114959	0.000106202	11892.2	3.43368e+09
15800	2.51749	0.0219209	0.129616	0.0113502	0.00010408	12010.9	3.43266e+09
15900	2.5567	0.0215081	0.125425	0.0112046	0.000102078	12127.6	3.42891e+09
16000	2.59569	0.0211205	0.121266	0.0110598	0.000100189	12242.1	3.42262e+09
16100	2.63447	0.0207567	0.117157	0.0109163	9.84099e-05	12354.6	3.41396e+09
16200	2.67294	0.0204207	0.113046	0.0108114	9.6759e-05	12464.5	3.40261e+09
16300	2.7113	0.0201009	0.109079	0.0106709	9.51827e-05	12572.7	3.38974e+09
16400	2.74945	0.0198013	0.1052	0.0105331	9.37003e-05	12679	3.37504e+09
16500	2.78739	0.0195207	0.101422	0.0103982	9.2307e-05	12783.1	3.35865e+09
16600	2.82513	0.0192579	0.0977513	0.0102667	9.09981e-05	12885.3	3.34075e+09
16700	2.86268	0.019012	0.0941971	0.010139	8.97689e-05	12985.3	3.32149e+09
16800	2.90002	0.0187819	0.0907657	0.0100152	8.8615e-05	13083.4	3.30103e+09
16900	2.93717	0.0185665	0.0874624	0.00989576	8.7532e-05	13179.4	3.2795e+09
17000	2.97412	0.018365	0.0842916	0.00978087	8.65158e-05	13273.4	3.25704e+09
17100	3.01088	0.0181764	0.0812569	0.00967078	8.55621e-05	13365.4	3.23378e+09
17200	3.04744	0.0179998	0.0783609	0.0095657	8.46671e-05	13455.3	3.20985e+09
17300	3.08382	0.0178343	0.0756055	0.00946582	8.38269e-05	13543.2	3.18537e+09
17400	3.12	0.0176792	0.0729919	0.00937128	8.30379e-05	13629.1	3.16044e+09
17500	3.156	0.0175336	0.0705207	0.00928225	8.22963e-05	13713	3.13516e+09
17600	3.1918	0.0173968	0.0681922	0.00919882	8.15987e-05	13794.8	3.10965e+09
17700	3.22742	0.0172681	0.0660061	0.00912111	8.09419e-05	13874.5	3.08398e+09
17800	3.26284	0.0171468	0.0639616	0.00904918	8.03225e-05	13952.2	3.05826e+09
17900	3.29807	0.0170321	0.0620579	0.00898309	7.97374e-05	14027.8	3.03254e+09
18000	3.3331	0.0169235	0.0602939	0.00892289	7.91836e-05	14101.2	3.00692e+09
18100	3.36794	0.0168202	0.0586679	0.00886858	7.86581e-05	14172.6	2.98147e+09
18200	3.40068	0.0168	0.056702	0.00914618	7.85497e-05	14231.7	2.95016e+09
18300	3.43511	0.0167054	0.0553722	0.009094	7.80713e-05	14298.7	2.92534e+09
18400	3.46934	0.0166144	0.054175	0.0090479	7.76128e-05	14363.5	2.90085e+09
18500	3.50336	0.0165265	0.0531089	0.0090078	7.71718e-05	14426.1	2.87677e+09
18600	3.53717	0.016441	0.0521721	0.00897363	7.67456e-05	14486.4	2.85314e+09
18700	3.57077	0.0163576	0.0513627	0.00894529	7.63319e-05	14544.4	2.83e+09
18800	3.60415	0.0162758	0.0506789	0.00892269	7.59285e-05	14600.2	2.8074e+09
18900	3.63731	0.016195	0.0501189	0.00890568	7.5533e-05	14653.6	2.78536e+09
19000	3.67025	0.0161148	0.0496808	0.00889412	7.51434e-05	14704.6	2.76394e+09
19100	3.70295	0.0160348	0.0493628	0.00888784	7.47576e-05	14753.3	2.74316e+09
19200	3.73542	0.0159545	0.0491632	0.00888666	7.43736e-05	14799.5	2.72304e+09
19300	3.76765	0.0158737	0.0490802	0.00889039	7.39895e-05	14843.3	2.70362e+09
19400	3.79964	0.0157918	0.049112	0.0088988	7.36036e-05	14884.7	2.68492e+09
19500	3.83137	0.0157086	0.0492568	0.00891168	7.32141e-05	14923.5	2.66695e+09
19600	3.86286	0.0156238	0.0495129	0.00892877	7.28194e-05	14959.9	2.64975e+09
19700	3.89409	0.0155369	0.0498783	0.00894981	7.2418e-05	14993.7	2.63332e+09
19800	3.92506	0.0154478	0.0503512	0.00897453	7.20086e-05	15025	2.61767e+09
19900	3.95576	0.0153562	0.0509296	0.00900266	7.15897e-05	15053.8	2.60283e+09
20000	3.9862	0.0152618	0.0516116	0.00903388	7.11603e-05	15080	2.58879e+09
20100	4.02019	0.0151802	0.0524258	0.00907363	7.07893e-05	15116.5	2.57325e+09
20200	4.0541	0.0150958	0.0533437	0.00911636	7.04075e-05	15151	2.55846e+09
20300	4.08778	0.0150078	0.0543617	0.00916152	7.00112e-05	15183	2.54453e+09
20400	4.12122	0.0149161	0.0554775	0.00920876	6.95994e-05	15212.6	2.53146e+09
20500	4.15442	0.0148205	0.0566885	0.00925775	6.91715e-05	15239.6	2.51923e+09
20600	4.18738	0.014721	0.057992	0.00930813	6.87269e-05	15264.2	2.50784e+09
20700	4.22009	0.0146174	0.0593849	0.00935955	6.82651e-05	15286.5	2.49728e+09
20800	4.25257	0.0145097	0.0608641	0.00941167	6.77857e-05	15306.3	2.48755e+09
20900	4.2848	0.014398	0.062426	0.00946414	6.72886e-05	15323.9	2.47863e+09
21000	4.31679	0.0142822	0.0640671	0.0095166	6.67737e-05	15339.1	2.4705e+09
21100	4.34854	0.0141624	0.0657833	0.00956873	6.6241e-05	15352.2	2.46314e+09
21200	4.38006	0.0140386	0.0675704	0.00962017	6.56906e-05	15363.2	2.45655e+09
21300	4.41135	0.013911	0.0694238	0.00967061	6.51228e-05	15372.1	2.45069e+09
21400	4.44241	0.0137796	0.0713389	0.00971973	6.4538e-05	15379.1	2.44555e+09
21500	4.47325	0.0136446	0.0733105	0.00976722	6.39367e-05	15384.1	2.44109e+09
21600	4.50388	0.0135061	0.0753333	0.0098128	6.33194e-05	15387.4	2.4373e+09
21700	4.53431	0.0133644	0.0774018	0.00985619	6.26867e-05	15389	2.43414e+09
21800	4.56454	0.0132196	0.0795101	0.00989712	6.20396e-05	15389.1	2.43159e+09
21900	4.59458	0.013072	0.0816522	0.00993536	6.13787e-05	15387.6	2.42962e+09
22000	4.62444	0.0129217	0.0838217	0.00997068	6.07049e-05	15384.7	2.42819e+09
22100	4.65414	0.012769	0.0860122	0.0100029	6.00193e-05	15380.6	2.42726e+09
22200	4.68368	0.0126141	0.088217	0.0100318	5.93228e-05	15375.3	2.42681e+09
22300	4.71307	0.0124573	0.0904294	0.0100572	5.86164e-05	15369	2.42681e+09
22400	4.74233	0.0122988	0.0926424	0.0100789	5.79012e-05	15361.7	2.42721e+09
22500	4.77147	0.0121389	0.0948491	0.010097	5.71784e-05	15353.6	2.42797e+09
22600	4.8005	0.0119779	0.0970425	0.0101112	5.6449e-05	15344.7	2.42907e+09
22700	4.82943	0.011816	0.0992155	0.0101214	5.5714e-05	15335.2	2.43046e+09
22800	4.85827	0.0116534	0.101361	0.0101277	5.49748e-05	15325.2	2.43211e+09
22900	4.88704	0.0114904	0.103472	0.0101299	5.42322e-05	15314.8	2.43399e+09
23000	4.91575	0.0113273	0.105542	0.0101281	5.34875e-05	15304	2.43604e+09
23100	4.94441	0.0111642	0.107564	0.0101222	5.27416e-05	15293	2.43825e+09
23200	4.97303	0.0110015	0.109532	0.0101122	5.19956e-05	15281.8	2.44056e+09
23300	5.00162	0.0108392	0.111439	0.0100982	5.12505e-05	15270.6	2.44296e+09
23400	5.03019	0.0106777	0.11328	0.0100802	5.05074e-05	15259.3	2.44539e+09
23500	5.05876	0.0105172	0.115047	0.0100583	4.9767e-05	15248.1	2.44784e+09
23600	5.08732	0.0103577	0.116737	0.0100325	4.90302e-05	15237.1	2.45027e+09
23700	5.1159	0.0101996	0.118344	0.0100029	4.8298e-05	15226.3	2.45264e+09
23800	5.14451	0.0100429	0.119863	0.0099696	4.75711e-05	15215.7	2.45494e+09
23900	5.17314	0.00988776	0.121291	0.00993272	4.68503e-05	15205.5	2.45712e+09
24000	5.20364	0.00973959	0.12268	0.00989666	4.61593e-05	15200.9	2.4582e+09
24100	5.23533	0.00959629	0.124006	0.00985985	4.54893e-05	15199.9	2.45852e+09
24200	5.26712	0.00945484	0.125231	0.00981985	4.48266e-05	15199.4	2.45865e+09
24300	5.299	0.00931533	0.126353	0.00977676	4.41718e-05	15199.4	2.45856e+09
24400	5.331	0.00917787	0.127369	0.00973073	4.35253e-05	15200	2.45824e+09
24500	5.36311	0.00904254	0.128278	0.00968187	4.28877e-05	15201.2	2.45766e+09
24600	5.39534	0.00890942	0.129077	0.00963033	4.22592e-05	15202.9	2.45681e+09
24700	5.42769	0.00877856	0.129766	0.00957625	4.16404e-05	15205.2	2.45568e+09
24800	5.46016	0.00865002	0.130345	0.00951976	4.10314e-05	15208.2	2.45426e+09
24900	5.49277	0.00852386	0.130813	0.009461	4.04326e-05	15211.8	2.45253e+09
25000	5.5255	0.00840011	0.131171	0.00940012	3.98442e-05	15216.1	2.45049e+09
25100	5.55837	0.00827879	0.131421	0.00933726	3.92663e-05	15221	2.44812e+09
25200	5.59138	0.00815994	0.131562	0.00927255	3.86993e-05	15226.5	2.44543e+09
25300	5.62452	0.00804356	0.131598	0.00920613	3.81431e-05	15232.7	2.44241e+09
25400	5.6578	0.00792967	0.131529	0.00913815	3.75979e-05	15239.5	2.43906e+09
25500	5.69121	0.00781826	0.131359	0.00906874	3.70637e-05	15246.9	2.43538e+09
25600	5.72476	0.00770934	0.13109	0.00899802	3.65406e-05	15255	2.43136e+09
25700	5.75844	0.00760288	0.130725	0.00892614	3.60286e-05	15263.6	2.42702e+09
25800	5.79226	0.00749889	0.130267	0.00885321	3.55276e-05	15272.8	2.42234e+09
25900	5.82623	0.0073974	0.129723	0.00877943	3.5038e-05	15282.7	2.41733e+09
26000	5.86034	0.00729833	0.129094	0.00870486	3.45594e-05	15293.2	2.41199e+09
26100	5.89457	0.00720165	0.128385	0.0086296	3.40917e-05	15304.3	2.40634e+09
26200	5.92894	0.00710734	0.127598	0.00855378	3.36348e-05	15315.9	2.40038e+09
26300	5.96343	0.00701537	0.126738	0.0084775	3.31886e-05	15327.9	2.39413e+09
26400	5.99804	0.00692568	0.12581	0.00840086	3.2753e-05	15340.5	2.38759e+09
26500	6.03277	0.00683826	0.124818	0.00832396	3.23279e-05	15353.5	2.38077e+09
26600	6.06762	0.00675305	0.123767	0.0082469	3.1913e-05	15367	2.37368e+09
26700	6.10257	0.00667001	0.12266	0.00816976	3.15082e-05	15380.9	2.36633e+09
26800	6.13764	0.00658911	0.121504	0.00809263	3.11134e-05	15395.2	2.35874e+09
26900	6.17281	0.00651028	0.1203	0.00801559	3.07283e-05	15409.9	2.35091e+09
27000	6.20807	0.00643349	0.119056	0.00793871	3.03527e-05	15424.9	2.34286e+09
27100	6.24343	0.00635868	0.117774	0.00786208	2.99865e-05	15440.2	2.33459e+09
27200	6.27888	0.00628582	0.116459	0.00778575	2.96295e-05	15455.8	2.32613e+09
27300	6.31441	0.00621483	0.115116	0.00770979	2.92814e-05	15471.7	2.31748e+09
27400	6.35003	0.00614568	0.113748	0.00763426	2.8942e-05	15487.8	2.30866e+09
27500	6.38672	0.00607842	0.11236	0.00755944	2.86117e-05	15505.2	2.29961e+09
27600	6.42576	0.00601309	0.110956	0.00748565	2.82908e-05	15525	2.29027e+09
27700	6.46488	0.00594941	0.109538	0.00741237	2.79777e-05	15544.9	2.2808e+09
27800	6.50409	0.00588732	0.108112	0.00733964	2.76722e-05	15564.8	2.27123e+09
27900	6.54337	0.00582678	0.10668	0.00726752	2.73742e-05	15584.9	2.26157e+09
28000	6.58272	0.00576773	0.105246	0.00719603	2.70835e-05	15605	2.25181e+09
28100	6.62214	0.00571013	0.103812	0.00712522	2.67997e-05	15625	2.24199e+09
28200	6.66162	0.00565392	0.102383	0.00705512	2.65228e-05	15645.1	2.2321e+09
28300	6.70115	0.00559907	0.100961	0.00698575	2.62524e-05	15665.1	2.22216e+09
28400	6.74073	0.00554552	0.0995478	0.00691715	2.59884e-05	15685.1	2.21219e+09
28500	6.78035	0.00549322	0.0981471	0.00684932	2.57305e-05	15705	2.20218e+09
28600	6.82001	0.00544212	0.0967611	0.0067823	2.54785e-05	15724.7	2.19215e+09
28700	6.8597	0.00539218	0.0953918	0.0067161	2.52323e-05	15744.4	2.18212e+09
28800	6.89942	0.00534335	0.0940415	0.00665072	2.49916e-05	15763.9	2.17209e+09
28900	6.93909	0.00529899	0.0929423	0.0065929	2.47756e-05	15783	2.16198e+09
29000	6.97884	0.00525215	0.0916322	0.00652903	2.45447e-05	15802.1	2.15198e+09
29100	7.0186	0.00520629	0.0903463	0.00646602	2.43187e-05	15821	2.14201e+09
29200	7.05836	0.00516137	0.0890861	0.00640386	2.40974e-05	15839.7	2.13208e+09
29300	7.09812	0.00511733	0.087853	0.00634257	2.38806e-05	15858.1	2.12219e+09
29400	7.13787	0.00507415	0.0866481	0.00628214	2.36682e-05	15876.2	2.11235e+09
29500	7.17761	0.00503178	0.0854726	0.00622256	2.34598e-05	15894.1	2.10257e+09
29600	7.21732	0.00499018	0.0843273	0.00616383	2.32554e-05	15911.6	2.09285e+09
29700	7.25701	0.00494931	0.0832132	0.00610595	2.30548e-05	15928.8	2.08321e+09
29800	7.29667	0.00490914	0.0821308	0.00604891	2.28577e-05	15945.7	2.07365e+09
29900	7.33626	0.00487094	0.0811836	0.00599534	2.26716e-05	15962.1	2.06415e+09
30000	7.37584	0.00483201	0.0801647	0.00593986	2.24809e-05	15978.2	2.05476e+09
