# Supplementary material for: Cross-Code Verification for Improved Thermophysical Properties of Argon, Krypton and Xenon Plasmas
Source: Entropy (Basel). 2026 Jul 22;28(7):830. doi: 10.3390/e28070830 (PMC13409251; doi:10.3390/e28070830)
Supplement: Supplementary file 1 [file entropy-28-00830-s001.zip › Ar_Kr_Xe_Data/Transport Properties/Xenon/Traditional/TP_Xe Transport 50 atm.csv]

Th [K]	λₑ [W/(m·K)]	λₕ [W/(m·K)]	λᵣ [W/(m·K)]	λint [W/(m·K)]	μ [Pa·s]	σ [S/m]	HeatExchange[J]
300	7.02563e-26	0.00554522	4.84684e-24	-8.52599e-18	2.33523e-05	8.59082e-21	6.27173e-14
400	1.20653e-25	0.00727763	4.86005e-24	-3.22628e-14	3.06586e-05	1.06066e-20	3.07153e-14
500	2.18517e-25	0.00887546	4.86438e-24	-2.77346e-16	3.74112e-05	1.42328e-20	1.89332e-14
600	3.8975e-25	0.0103674	4.86579e-24	-1.08992e-16	4.37317e-05	1.95533e-20	1.31332e-14
700	6.39971e-25	0.011758	4.86867e-24	1.99378e-17	4.96328e-05	2.69747e-20	9.75036e-15
800	9.21514e-25	0.0130559	4.87293e-24	3.55108e-17	5.51439e-05	3.64657e-20	7.57313e-15
900	1.16729e-24	0.0142836	4.87961e-24	2.43506e-17	6.03603e-05	4.74437e-20	6.06493e-15
1000	1.3612e-24	0.0154558	4.88548e-24	-2.11252e-17	6.53425e-05	5.97023e-20	4.96264e-15
1100	1.50567e-24	0.0165794	4.8901e-24	2.89436e-16	7.01195e-05	7.32296e-20	4.12679e-15
1200	2.31374e-24	0.0176604	5.94553e-24	8.17433e-17	7.47143e-05	1.25046e-19	4.90389e-15
1300	1.53066e-20	0.0187039	6.36215e-24	4.81744e-16	7.91488e-05	9.11979e-16	2.56383e-11
1400	3.69037e-23	0.0197151	1.29842e-19	5.08607e-16	8.34444e-05	2.40171e-18	4.97402e-14
1500	1.35966e-15	0.0206978	4.24177e-23	-3.81499e-16	8.76179e-05	9.46386e-11	1.47274e-06
1600	2.788e-21	0.0216553	1.05382e-17	5.19336e-16	9.16834e-05	2.02497e-16	2.45799e-12
1700	5.28988e-14	0.0225906	7.11579e-20	-4.68423e-17	9.56532e-05	3.92999e-09	3.8594e-05
1800	4.98092e-17	0.0235057	7.82329e-15	3.49827e-16	9.95367e-05	3.74036e-12	3.02084e-08
1900	5.23582e-14	0.0244026	5.19878e-16	3.00256e-16	0.000103342	3.91319e-09	2.64958e-05
2000	8.92717e-14	0.0252829	1.34645e-14	-8.90641e-16	0.000107077	6.48614e-09	3.82403e-05
2100	5.27029e-13	0.0261479	7.02007e-14	-9.63053e-16	0.000110746	3.64655e-08	0.000195064
2200	2.59967e-12	0.0269986	3.21044e-13	1.76727e-15	0.000114354	1.70588e-07	0.000844281
2300	1.12001e-11	0.0278361	1.28642e-12	-3.42946e-16	0.000117905	7.02527e-07	0.00321685
2400	4.29017e-11	0.0286613	4.59188e-12	-2.20818e-16	0.000121404	2.59833e-06	0.0109502
2500	1.47896e-10	0.0294749	1.48054e-11	1.91173e-14	0.000124853	8.67942e-06	0.0338682
2600	4.63431e-10	0.0302776	4.36292e-11	-2.95912e-14	0.000128256	2.62999e-05	0.0966731
2700	1.33206e-09	0.0310701	1.18688e-10	1.66944e-14	0.000131615	7.27973e-05	0.257889
2800	3.54351e-09	0.031853	3.00635e-10	6.10607e-14	0.000134934	0.000186151	0.648163
2900	8.80005e-09	0.0326268	7.14307e-10	2.07739e-13	0.000138213	0.000445969	1.54018
3000	2.05586e-08	0.0333919	1.60224e-09	5.90329e-13	0.000141455	0.00101231	3.46885
3100	4.54726e-08	0.0341487	3.41187e-09	1.50301e-12	0.000144662	0.00219387	7.42736
3200	9.56974e-08	0.0348977	6.93115e-09	3.87797e-12	0.000147835	0.00455762	15.1879
3300	1.92439e-07	0.0356392	1.34906e-08	9.45404e-12	0.000150976	0.00910515	29.7937
3400	3.71152e-07	0.0363736	2.52533e-08	2.1949e-11	0.000154087	0.0175249	56.343
3500	6.88893e-07	0.0371012	4.56168e-08	4.82012e-11	0.000157169	0.0325484	103.164
3600	1.23434e-06	0.0378224	7.97532e-08	1.0152e-10	0.000160223	0.0584205	183.561
3700	2.14095e-06	0.0385375	1.35315e-07	2.04895e-10	0.000163252	0.101478	318.368
3800	3.60379e-06	0.0392471	2.23335e-07	4.00276e-10	0.000166257	0.170949	539.311
3900	5.9006e-06	0.0399512	3.5934e-07	7.56251e-10	0.000169238	0.280197	892.961
4000	9.41727e-06	0.04065	5.64716e-07	1.38622e-09	0.000172197	0.448122	1446.16
4100	1.46783e-05	0.0413437	8.68331e-07	2.47052e-09	0.000175134	0.700982	2292.61
4200	2.23825e-05	0.0420324	1.30844e-06	4.29086e-09	0.00017805	1.07474	3560.56
4300	3.34432e-05	0.0427162	1.93489e-06	7.27788e-09	0.000180944	1.61685	5424.43
4400	4.90309e-05	0.0433953	2.81159e-06	1.20718e-08	0.000183819	2.38786	8118.98
4500	7.0623e-05	0.0440699	4.01938e-06	1.96168e-08	0.000186673	3.46403	11954.5
4600	0.000100055	0.04474	5.65905e-06	3.12711e-08	0.000189509	4.9391	17336
4700	0.000139586	0.0454057	7.85479e-06	4.89679e-08	0.000192326	6.92728	24784.4
4800	0.000191931	0.0460671	1.07578e-05	7.54111e-08	0.000195125	9.56199	34963
4900	0.000260338	0.0467244	1.45503e-05	1.14338e-07	0.000197905	12.9933	48712.7
5000	0.000348588	0.0473776	1.94496e-05	1.70843e-07	0.000200669	17.3758	67096.2
5100	0.000461157	0.0480272	2.57126e-05	2.51797e-07	0.000203417	22.8771	91430.5
5200	0.000603116	0.0486731	3.36403e-05	3.66354e-07	0.000206149	29.6487	123355
5300	0.000780187	0.0493157	4.35825e-05	5.26591e-07	0.000208867	37.8205	164892
5400	0.000998775	0.049955	5.59426e-05	7.48279e-07	0.000211571	47.4936	218518
5500	0.00126639	0.0505912	7.11828e-05	1.05182e-06	0.000214262	58.8029	287181
5600	0.00159071	0.0512244	8.9829e-05	1.46335e-06	0.00021694	71.807	374459
5700	0.00198014	0.0518547	0.000112476	2.01611e-06	0.000219606	86.5616	484593
5800	0.00244471	0.0524821	0.000139791	2.75196e-06	0.000222259	103.237	622463
5900	0.00299415	0.0531067	0.000172522	3.72327e-06	0.000224901	121.866	793943
6000	0.00363831	0.0537287	0.0002115	4.99497e-06	0.000227531	142.432	1.00597e+06
6100	0.00438765	0.0543479	0.000257644	6.64705e-06	0.00023015	164.944	1.26663e+06
6200	0.0052528	0.0549645	0.000311967	8.77474e-06	0.000232757	189.373	1.58541e+06
6300	0.00625651	0.0555783	0.000376098	1.1474e-05	0.000235352	216.231	1.97565e+06
6400	0.00740768	0.0561893	0.000450831	1.37884e-05	0.000237936	245.524	2.44729e+06
6500	0.00871364	0.0567977	0.000537481	1.77531e-05	0.000240508	276.776	3.01596e+06
6600	0.0101863	0.0574033	0.000637487	2.68619e-05	0.000243068	309.918	3.69902e+06
6700	0.0118376	0.0580062	0.00075241	2.06508e-05	0.000245617	344.898	4.51657e+06
6800	0.0136791	0.0586064	0.000883931	3.79263e-05	0.000248154	381.675	5.49185e+06
6900	0.0157224	0.0592039	0.00103385	3.74169e-05	0.00025068	420.231	6.65162e+06
7000	0.0179764	0.0597986	0.00120389	5.23383e-05	0.000253193	460.521	8.02496e+06
7100	0.0204578	0.0603905	0.00139657	5.31468e-05	0.000255694	502.674	9.65066e+06
7200	0.0231746	0.0609796	0.00161382	9.47759e-05	0.000258184	546.658	1.15673e+07
7300	0.0261359	0.0615659	0.00185779	0.000110482	0.000260661	592.484	1.38195e+07
7400	0.0293573	0.0621493	0.00213132	0.000191293	0.000263126	640.278	1.64635e+07
7500	0.0328861	0.0627298	0.00243679	8.21726e-05	0.000265579	691.232	1.95418e+07
7600	0.036743	0.0633074	0.00277676	7.42291e-05	0.000268018	745.421	2.31126e+07
7700	0.0409165	0.0638818	0.0031544	0.000248738	0.000270445	801.967	2.72641e+07
7800	0.0454199	0.0644531	0.00357256	-9.42627e-05	0.000272858	860.877	3.20775e+07
7900	0.0502677	0.065021	0.00403414	0.000446305	0.000275256	922.171	3.7645e+07
8000	0.0555173	0.0655854	0.00454274	0.000675265	0.00027764	986.79	4.40505e+07
8100	0.0611929	0.0661463	0.00510131	0.000460242	0.000280008	1054.78	5.13957e+07
8200	0.0672853	0.0667032	0.0057139	0.00327685	0.00028236	1125.43	5.98295e+07
8300	0.0738131	0.0672559	0.0063832	0.000620965	0.000284694	1198.75	6.94887e+07
8400	0.0808006	0.067804	0.00711385	0.00119029	0.000287008	1274.77	8.05329e+07
8500	0.0882691	0.068347	0.00790873	0.000830391	0.000289301	1353.5	9.31299e+07
8600	0.0962449	0.0688844	0.00877231	0.000960885	0.00029157	1434.96	1.07473e+08
8700	0.104752	0.0694156	0.00970834	0.00107553	0.000293813	1519.17	1.23766e+08
8800	0.113977	0.0699404	0.0107207	0.00123534	0.00029603	1608.59	1.42049e+08
8900	0.123856	0.070458	0.0118134	0.00110932	0.000298216	1701.63	1.62638e+08
9000	0.134383	0.0709673	0.0129902	0.00157863	0.000300367	1797.7	1.85826e+08
9100	0.14559	0.0714675	0.0142555	0.00179302	0.000302481	1896.8	2.1189e+08
9200	0.157508	0.0719574	0.0156158	0.00979848	0.000304552	1998.94	2.4112e+08
9300	0.170169	0.0724359	0.0170675	0.00220306	0.000306577	2104.11	2.73832e+08
9400	0.183604	0.0729018	0.0186213	0.00247478	0.00030855	2212.28	3.10357e+08
9500	0.197849	0.0733536	0.0202799	0.0027038	0.000310465	2323.47	3.51064e+08
9600	0.212932	0.0737897	0.0220455	0.00391172	0.000312317	2437.63	3.96318e+08
9700	0.228885	0.0742086	0.0239211	0.00370101	0.000314099	2554.74	4.46524e+08
9800	0.24574	0.0746082	0.0259107	0.00370242	0.000315804	2674.78	5.02107e+08
9900	0.263531	0.0749866	0.0280209	0.00393068	0.000317424	2797.75	5.63528e+08
10000	0.282276	0.0753417	0.0302487	0.00428343	0.000318952	2923.53	6.31212e+08
10100	0.302002	0.0756712	0.0325976	0.0046994	0.000320377	3052.11	7.05648e+08
10200	0.32278	0.075973	0.0350701	0.00513915	0.000321694	3183.92	7.87187e+08
10300	0.345017	0.076249	0.0376741	0.00542097	0.000322909	3322.74	8.75209e+08
10400	0.368349	0.076493	0.0403992	0.00588891	0.000323999	3464.44	9.71139e+08
10500	0.392803	0.0767023	0.0432514	0.00636509	0.000324953	3609.03	1.0755e+09
10600	0.418396	0.076874	0.0462296	0.006874	0.000325761	3756.45	1.18875e+09
10700	0.445142	0.0770054	0.0493334	0.00740183	0.000326413	3906.65	1.3114e+09
10800	0.473051	0.0770937	0.0525609	0.00794702	0.000326899	4059.56	1.44387e+09
10900	0.502167	0.0771351	0.0559346	0.00810958	0.000327206	4215.39	1.58691e+09
11000	0.532448	0.0771279	0.0594189	0.00847234	0.000327326	4373.72	1.7406e+09
11100	0.56389	0.0770695	0.0630076	0.00901326	0.00032725	4534.47	1.90528e+09
11200	0.596507	0.0769569	0.0667065	0.0095621	0.000326968	4697.68	2.08144e+09
11300	0.630293	0.0767876	0.0705096	0.0101171	0.00032647	4863.28	2.26941e+09
11400	0.665239	0.0765595	0.07441	0.0106759	0.000325749	5031.19	2.46944e+09
11500	0.701415	0.0762681	0.0784568	0.0107139	0.000324788	5201.84	2.68257e+09
11600	0.738652	0.0759162	0.0825358	0.0112431	0.000323597	5374.19	2.90749e+09
11700	0.776999	0.0755005	0.0866861	0.0117685	0.000322164	5548.6	3.14494e+09
11800	0.816444	0.0750199	0.0909023	0.0122494	0.000320485	5725.04	3.39503e+09
11900	0.857329	0.0744823	0.0951618	0.0127611	0.000318586	5905.93	3.65553e+09
12000	0.899733	0.0738898	0.0994563	0.0132631	0.000316475	6091.68	3.92573e+09
12100	0.943199	0.0732345	0.103772	0.0137544	0.000314122	6279.23	4.20748e+09
12200	0.987691	0.0725176	0.108093	0.0142325	0.000311531	6468.47	4.50044e+09
12300	1.03442	0.071693	0.113251	0.0108967	0.000308521	6666.2	4.8188e+09
12400	1.08099	0.0708504	0.117642	0.0112037	0.000305438	6859.15	5.13504e+09
12500	1.12847	0.0699514	0.121998	0.0114968	0.000302131	7053.42	5.46115e+09
12600	1.17681	0.0689989	0.126303	0.0117754	0.000298608	7248.87	5.79644e+09
12700	1.22596	0.0679964	0.130537	0.0120419	0.000294882	7445.35	6.14011e+09
12800	1.27586	0.0669478	0.134682	0.0122864	0.000290964	7642.7	6.49128e+09
12900	1.32647	0.0658572	0.138721	0.0125179	0.000286868	7840.77	6.849e+09
13000	1.37773	0.0647291	0.142633	0.0127328	0.000282609	8039.39	7.21224e+09
13100	1.42958	0.0635682	0.146401	0.0129347	0.000278202	8238.41	7.57989e+09
13200	1.48197	0.0623795	0.150007	0.0131125	0.000273665	8437.64	7.9508e+09
13300	1.53484	0.0611679	0.153433	0.0132771	0.000269016	8636.94	8.32377e+09
13400	1.58815	0.0599385	0.156662	0.0134248	0.00026427	8836.13	8.69758e+09
13500	1.64183	0.0586961	0.159677	0.013556	0.000259447	9035.06	9.07095e+09
13600	1.69583	0.0574459	0.162465	0.0136708	0.000254565	9233.54	9.44261e+09
13700	1.75011	0.0561924	0.16501	0.0137695	0.000249641	9431.43	9.81129e+09
13800	1.8046	0.0549402	0.167302	0.0138526	0.000244692	9628.56	1.01758e+10
13900	1.85925	0.0536937	0.169329	0.0139203	0.000239736	9824.77	1.05348e+10
14000	1.91402	0.0524569	0.171082	0.0139734	0.000234788	10019.9	1.08871e+10
14100	1.96887	0.0512335	0.172555	0.0140122	0.000229863	10213.8	1.12316e+10
14200	2.02373	0.050027	0.17374	0.0140374	0.000224976	10406.4	1.15673e+10
14300	2.07857	0.0488403	0.174636	0.0140495	0.000220139	10597.5	1.18931e+10
14400	2.13336	0.0476762	0.17524	0.0140493	0.000215366	10786.9	1.2208e+10
14500	2.18803	0.0465372	0.175553	0.0140373	0.000210666	10974.5	1.25112e+10
14600	2.24257	0.0454252	0.175578	0.0140142	0.000206051	11160.3	1.28019e+10
14700	2.29693	0.0443421	0.175318	0.0139809	0.000201528	11344.1	1.30796e+10
14800	2.35108	0.0432892	0.17478	0.0139378	0.000197106	11525.8	1.33435e+10
14900	2.405	0.0422677	0.173972	0.0138858	0.00019279	11705.2	1.35932e+10
15000	2.45864	0.0412784	0.172903	0.0138255	0.000188587	11882.4	1.38283e+10
15100	2.51199	0.040322	0.171584	0.0137577	0.0001845	12057.1	1.40485e+10
15200	2.56502	0.0393988	0.170027	0.0136831	0.000180534	12229.4	1.42537e+10
15300	2.6177	0.0385089	0.168246	0.0136023	0.000176691	12399.2	1.44437e+10
15400	2.67002	0.0376525	0.166255	0.013516	0.000172972	12566.3	1.46185e+10
15500	2.72196	0.0368292	0.164069	0.0134249	0.00016938	12730.8	1.47782e+10
15600	2.77351	0.0360388	0.161705	0.0133296	0.000165913	12892.6	1.49229e+10
15700	2.82465	0.0352808	0.159178	0.0132309	0.000162573	13051.6	1.50528e+10
15800	2.87537	0.0345546	0.156506	0.0131292	0.000159358	13207.8	1.51682e+10
15900	2.92565	0.0338595	0.153706	0.0130253	0.000156267	13361.2	1.52695e+10
16000	2.97551	0.0331949	0.150793	0.0129196	0.000153299	13511.8	1.53571e+10
16100	3.02491	0.0325598	0.147785	0.0128128	0.00015045	13659.5	1.54312e+10
16200	3.07388	0.0319535	0.144698	0.0127054	0.00014772	13804.3	1.54925e+10
16300	3.12239	0.031375	0.141549	0.0125979	0.000145104	13946.2	1.55414e+10
16400	3.17045	0.0308233	0.138352	0.0124909	0.0001426	14085.2	1.55785e+10
16500	3.21806	0.0302976	0.135124	0.0123848	0.000140206	14221.4	1.56042e+10
16600	3.26522	0.0297969	0.131876	0.01228	0.000137917	14354.6	1.56192e+10
16700	3.31193	0.0293202	0.128625	0.012177	0.000135731	14485	1.56241e+10
16800	3.35819	0.0288665	0.125382	0.0120763	0.000133643	14612.6	1.56193e+10
16900	3.404	0.0284349	0.122158	0.0119781	0.000131651	14737.3	1.56055e+10
17000	3.44937	0.0280244	0.118967	0.0118829	0.000129751	14859.1	1.55832e+10
17100	3.4943	0.027634	0.115817	0.0117911	0.000127939	14978.2	1.55531e+10
17200	3.53957	0.0272681	0.112718	0.0117033	0.000126234	15097.2	1.55125e+10
17300	3.58713	0.0269387	0.109679	0.0116209	0.000124687	15223.3	1.54543e+10
17400	3.63442	0.0266267	0.106708	0.011543	0.000123218	15347.1	1.53897e+10
17500	3.68142	0.0263312	0.103812	0.0114698	0.000121824	15468.5	1.53194e+10
17600	3.72815	0.0260514	0.100998	0.0114017	0.000120501	15587.6	1.52439e+10
17700	3.7746	0.0257863	0.0982706	0.0113387	0.000119245	15704.3	1.51638e+10
17800	3.82078	0.0255353	0.0956354	0.0112812	0.000118053	15818.7	1.50795e+10
17900	3.86669	0.0252974	0.0930968	0.0112294	0.000116922	15930.8	1.49915e+10
18000	3.91233	0.0250718	0.0906587	0.0111834	0.000115847	16040.5	1.49003e+10
18100	3.9577	0.0248578	0.0883243	0.0111433	0.000114827	16147.9	1.48064e+10
18200	4.00279	0.0246547	0.0860964	0.0111094	0.000113857	16252.9	1.47101e+10
18300	4.04763	0.0244617	0.0839773	0.0110817	0.000112935	16355.6	1.46119e+10
18400	4.09219	0.0242781	0.0819691	0.0110604	0.000112058	16455.9	1.45121e+10
18500	4.13649	0.0241033	0.0800731	0.0110455	0.000111222	16553.9	1.44112e+10
18600	4.18052	0.0239365	0.0782907	0.011037	0.000110425	16649.5	1.43094e+10
18700	4.22428	0.0237772	0.0766228	0.0110351	0.000109664	16742.7	1.4207e+10
18800	4.26778	0.0236246	0.0750698	0.0110398	0.000108935	16833.6	1.41045e+10
18900	4.311	0.0234783	0.0736324	0.011051	0.000108238	16922	1.4002e+10
19000	4.35396	0.0233376	0.0723105	0.0110687	0.000107567	17008	1.38998e+10
19100	4.39665	0.0232019	0.0711043	0.011093	0.000106923	17091.6	1.37983e+10
19200	4.43907	0.0230707	0.0700135	0.0111238	0.000106301	17172.7	1.36975e+10
19300	4.48121	0.0229435	0.0690378	0.0111609	0.000105699	17251.3	1.35978e+10
19400	4.52307	0.0228197	0.0681767	0.0112044	0.000105115	17327.4	1.34994e+10
19500	4.56466	0.0226988	0.0674297	0.0112541	0.000104547	17401.1	1.34024e+10
19600	4.60597	0.0225804	0.0667962	0.0113099	0.000103993	17472.1	1.3307e+10
19700	4.64699	0.0224639	0.0662753	0.0113717	0.000103449	17540.7	1.32135e+10
19800	4.68772	0.022349	0.0658662	0.0114392	0.000102916	17606.6	1.31218e+10
19900	4.72817	0.0222352	0.065568	0.0115124	0.000102389	17670	1.30323e+10
20000	4.76832	0.022122	0.0653797	0.011591	0.000101868	17730.7	1.2945e+10
20100	4.80818	0.0220091	0.0653003	0.0116747	0.00010135	17788.8	1.286e+10
20200	4.84773	0.0218961	0.0653287	0.0117635	0.000100834	17844.3	1.27775e+10
20300	4.88699	0.0217826	0.0654635	0.0118569	0.000100317	17897.1	1.26976e+10
20400	4.92593	0.0216683	0.0657036	0.0119549	9.97994e-05	17947.2	1.26203e+10
20500	4.96457	0.0215528	0.0660476	0.0120569	9.92782e-05	17994.6	1.25457e+10
20600	5.00652	0.0214531	0.066529	0.0121689	9.8828e-05	18050.9	1.24651e+10
20700	5.04982	0.0213592	0.0671309	0.0122874	9.8405e-05	18109.8	1.23834e+10
20800	5.09289	0.0212632	0.0678369	0.0124097	9.79744e-05	18166.2	1.23047e+10
20900	5.13573	0.0211648	0.0686457	0.0125355	9.75349e-05	18220.1	1.22291e+10
21000	5.17832	0.0210637	0.0695555	0.0126643	9.70853e-05	18271.5	1.21565e+10
21100	5.22066	0.0209598	0.0705645	0.0127958	9.66245e-05	18320.3	1.20869e+10
21200	5.26275	0.0208529	0.0716708	0.0129297	9.61515e-05	18366.7	1.20204e+10
21300	5.3046	0.0207427	0.0728724	0.0130655	9.56653e-05	18410.5	1.19571e+10
21400	5.34619	0.0206291	0.0741669	0.0132028	9.51651e-05	18451.8	1.18967e+10
21500	5.38752	0.020512	0.0755521	0.0133413	9.46503e-05	18490.7	1.18395e+10
21600	5.4286	0.0203912	0.0770253	0.0134805	9.41201e-05	18527.1	1.17853e+10
21700	5.46943	0.0202668	0.0785836	0.0136201	9.35741e-05	18561.1	1.17342e+10
21800	5.50999	0.0201386	0.0802243	0.0137596	9.30119e-05	18592.8	1.1686e+10
21900	5.5503	0.0200065	0.081944	0.0138985	9.24331e-05	18622.1	1.16408e+10
22000	5.59036	0.0198706	0.0837395	0.0140366	9.18374e-05	18649.1	1.15985e+10
22100	5.63016	0.0197309	0.0856071	0.0141733	9.12249e-05	18673.8	1.1559e+10
22200	5.66972	0.0195874	0.087543	0.0143083	9.05955e-05	18696.4	1.15223e+10
22300	5.70903	0.0194401	0.0895433	0.0144412	8.99493e-05	18716.9	1.14884e+10
22400	5.7481	0.0192891	0.0916036	0.0145716	8.92864e-05	18735.3	1.14572e+10
22500	5.78693	0.0191346	0.0937196	0.0146992	8.86071e-05	18751.7	1.14285e+10
22600	5.82553	0.0189765	0.0958866	0.0148234	8.79118e-05	18766.2	1.14023e+10
22700	5.8639	0.0188151	0.0980998	0.0149441	8.72009e-05	18778.9	1.13786e+10
22800	5.90205	0.0186504	0.100354	0.0150609	8.64749e-05	18789.8	1.13572e+10
22900	5.93999	0.0184827	0.102645	0.0151734	8.57344e-05	18799	1.1338e+10
23000	5.97773	0.0183121	0.104966	0.0152813	8.49801e-05	18806.6	1.1321e+10
23100	6.01527	0.0181388	0.107312	0.0153845	8.42126e-05	18812.7	1.1306e+10
23200	6.05262	0.0179629	0.109677	0.0154825	8.34327e-05	18817.4	1.12929e+10
23300	6.08979	0.0177847	0.112056	0.0155753	8.26413e-05	18820.7	1.12817e+10
23400	6.12678	0.0176044	0.114443	0.0156625	8.18392e-05	18822.8	1.12721e+10
23500	6.16362	0.0174222	0.116832	0.015744	8.10273e-05	18823.7	1.12642e+10
23600	6.20031	0.0172384	0.119216	0.0158195	8.02065e-05	18823.6	1.12578e+10
23700	6.23685	0.017053	0.121591	0.0158891	7.93777e-05	18822.5	1.12527e+10
23800	6.27326	0.0168664	0.123949	0.0159524	7.8542e-05	18820.4	1.12488e+10
23900	6.30955	0.0166788	0.126286	0.0160095	7.77002e-05	18817.6	1.12461e+10
24000	6.34572	0.0164905	0.128594	0.0160603	7.68534e-05	18814.1	1.12444e+10
24100	6.3818	0.0163015	0.130868	0.0161046	7.60026e-05	18809.9	1.12437e+10
24200	6.41778	0.0161122	0.133102	0.0161425	7.51486e-05	18805.1	1.12437e+10
24300	6.45367	0.0159228	0.135291	0.0161739	7.42924e-05	18799.9	1.12443e+10
24400	6.4895	0.0157334	0.137429	0.0161989	7.34351e-05	18794.3	1.12455e+10
24500	6.52525	0.0155443	0.139511	0.0162175	7.25775e-05	18788.3	1.12472e+10
24600	6.56095	0.0153557	0.141532	0.0162296	7.17204e-05	18782	1.12492e+10
24700	6.59661	0.0151678	0.143487	0.0162355	7.08648e-05	18775.6	1.12514e+10
24800	6.63222	0.0149807	0.145371	0.0162351	7.00116e-05	18769	1.12537e+10
24900	6.66781	0.0147946	0.147179	0.0162286	6.91614e-05	18762.3	1.12561e+10
25000	6.70337	0.0146096	0.148909	0.016216	6.83152e-05	18755.6	1.12584e+10
25100	6.73892	0.014426	0.150555	0.0161975	6.74735e-05	18748.9	1.12606e+10
25200	6.77446	0.0142439	0.152115	0.0161733	6.66372e-05	18742.2	1.12625e+10
25300	6.80999	0.0140634	0.153586	0.0161434	6.58068e-05	18735.7	1.1264e+10
25400	6.84553	0.0138846	0.154963	0.016108	6.4983e-05	18729.3	1.12652e+10
25500	6.88107	0.0137077	0.156246	0.0160673	6.41664e-05	18723.1	1.12658e+10
25600	6.91664	0.0135328	0.157432	0.0160214	6.33576e-05	18717.1	1.12659e+10
25700	6.95222	0.0133599	0.15852	0.0159706	6.25569e-05	18711.4	1.12654e+10
25800	6.98782	0.0131891	0.159507	0.015915	6.17649e-05	18705.9	1.12642e+10
25900	7.02345	0.0130206	0.160392	0.0158548	6.0982e-05	18700.7	1.12623e+10
26000	7.05911	0.0128544	0.161176	0.0157902	6.02086e-05	18695.8	1.12596e+10
26100	7.0948	0.0126906	0.161858	0.0157213	5.9445e-05	18691.3	1.1256e+10
26200	7.13053	0.0125291	0.162437	0.0156485	5.86916e-05	18687.1	1.12516e+10
26300	7.1663	0.0123702	0.162914	0.0155718	5.79486e-05	18683.2	1.12463e+10
26400	7.2021	0.0122137	0.16329	0.0154916	5.72162e-05	18679.7	1.124e+10
26500	7.2426	0.0120671	0.163674	0.0154179	5.65295e-05	18687.7	1.12256e+10
26600	7.28366	0.0119234	0.163971	0.0153419	5.58559e-05	18697.1	1.12095e+10
26700	7.32483	0.0117819	0.16417	0.0152627	5.5192e-05	18707	1.11925e+10
26800	7.36611	0.0116428	0.164273	0.0151804	5.45381e-05	18717.2	1.11744e+10
26900	7.40748	0.011506	0.164282	0.0150954	5.38942e-05	18727.9	1.11553e+10
27000	7.44897	0.0113715	0.164199	0.0150077	5.32604e-05	18739	1.11351e+10
27100	7.49056	0.0112393	0.164026	0.0149175	5.26369e-05	18750.5	1.1114e+10
27200	7.53225	0.0111095	0.163767	0.0148251	5.20236e-05	18762.4	1.10918e+10
27300	7.57405	0.010982	0.163423	0.0147305	5.14205e-05	18774.7	1.10686e+10
27400	7.61596	0.0108568	0.162997	0.0146339	5.08278e-05	18787.4	1.10445e+10
27500	7.65796	0.0107339	0.162493	0.0145356	5.02454e-05	18800.5	1.10193e+10
27600	7.70006	0.0106133	0.161913	0.0144356	4.96732e-05	18813.9	1.09932e+10
27700	7.74227	0.0104951	0.161261	0.0143342	4.91113e-05	18827.7	1.09661e+10
27800	7.78457	0.010379	0.160541	0.0142314	4.85595e-05	18841.8	1.09381e+10
27900	7.82696	0.0102652	0.159755	0.0141274	4.80178e-05	18856.2	1.09093e+10
28000	7.86944	0.0101537	0.158907	0.0140224	4.74862e-05	18870.9	1.08795e+10
28100	7.91202	0.0100443	0.158001	0.0139165	4.69644e-05	18886	1.08489e+10
28200	7.95467	0.00993703	0.15704	0.0138098	4.64525e-05	18901.3	1.08175e+10
28300	7.99742	0.00983192	0.156028	0.0137024	4.59502e-05	18916.9	1.07853e+10
28400	8.04024	0.0097289	0.154969	0.0135945	4.54576e-05	18932.7	1.07524e+10
28500	8.08313	0.00962795	0.153866	0.0134861	4.49743e-05	18948.7	1.07187e+10
28600	8.1261	0.00952901	0.152723	0.0133775	4.45003e-05	18964.9	1.06844e+10
28700	8.16914	0.00943205	0.151543	0.0132686	4.40355e-05	18981.4	1.06494e+10
28800	8.21224	0.00933705	0.15033	0.0131596	4.35797e-05	18997.9	1.06139e+10
28900	8.2554	0.00924394	0.149088	0.0130506	4.31327e-05	19014.7	1.05777e+10
29000	8.29862	0.00915271	0.147819	0.0129416	4.26944e-05	19031.6	1.0541e+10
29100	8.34189	0.0090633	0.146527	0.0128328	4.22645e-05	19048.5	1.05039e+10
29200	8.38521	0.00897568	0.145216	0.0127243	4.1843e-05	19065.6	1.04662e+10
29300	8.42857	0.0088898	0.143888	0.012616	4.14297e-05	19082.8	1.04282e+10
29400	8.47197	0.00880562	0.142547	0.0125082	4.10243e-05	19100	1.03897e+10
29500	8.51541	0.00872311	0.141195	0.0124007	4.06267e-05	19117.2	1.03509e+10
29600	8.55888	0.00864222	0.139836	0.0122938	4.02368e-05	19134.4	1.03118e+10
29700	8.60237	0.0085629	0.138472	0.0121875	3.98543e-05	19151.7	1.02725e+10
29800	8.64607	0.00848833	0.13698	0.0121372	3.94944e-05	19169.8	1.0231e+10
29900	8.6896	0.00841206	0.135616	0.0120315	3.91263e-05	19187	1.01912e+10
30000	8.73314	0.00833724	0.134255	0.0119265	3.87651e-05	19204.1	1.01513e+10
