# Supplementary material for: Cross-Code Verification for Improved Thermophysical Properties of Argon, Krypton and Xenon Plasmas
Source: Entropy (Basel). 2026 Jul 22;28(7):830. doi: 10.3390/e28070830 (PMC13409251; doi:10.3390/e28070830)
Supplement: Supplementary file 1 [file entropy-28-00830-s001.zip › Ar_Kr_Xe_Data/Transport Properties/Xenon/Traditional/TP_Xe Transport 100 atm.csv]

Th [K]	λₑ [W/(m·K)]	λₕ [W/(m·K)]	λᵣ [W/(m·K)]	λint [W/(m·K)]	μ [Pa·s]	σ [S/m]	HeatExchange[J]
300	3.41371e-26	0.00554522	2.4234e-24	-6.63132e-18	2.33523e-05	4.17422e-21	1.21896e-13
400	5.95465e-26	0.00727763	2.43001e-24	-3.22628e-14	3.06586e-05	5.23473e-21	6.06363e-14
500	1.08519e-25	0.00887546	2.43218e-24	-2.77346e-16	3.74112e-05	7.0682e-21	3.761e-14
600	1.94145e-25	0.0103674	2.43289e-24	-1.08992e-16	4.37317e-05	9.74006e-21	2.61682e-14
700	3.19307e-25	0.011758	2.43434e-24	1.99378e-17	4.96328e-05	1.34587e-20	1.94593e-14
800	4.60196e-25	0.0130559	2.43646e-24	3.55108e-17	5.51439e-05	1.82107e-20	1.51278e-14
900	5.83236e-25	0.0142836	2.43981e-24	2.43506e-17	6.03603e-05	2.37052e-20	1.21214e-14
1000	6.80324e-25	0.0154558	2.44274e-24	-2.11252e-17	6.53425e-05	2.98391e-20	9.92127e-15
1100	7.52658e-25	0.0165794	2.44505e-24	2.89436e-16	7.01195e-05	3.66063e-20	8.25166e-15
1200	1.29734e-24	0.0176604	3.40478e-24	8.17433e-17	7.47143e-05	7.01148e-20	1.09986e-14
1300	1.02754e-20	0.0187039	3.55088e-24	4.81744e-16	7.91488e-05	6.12218e-16	6.88446e-11
1400	2.38776e-23	0.0197151	8.51708e-20	-2.13615e-16	8.34444e-05	1.55397e-18	1.28733e-13
1500	1.06256e-15	0.0206978	2.64583e-23	-1.49747e-16	8.76179e-05	7.39592e-11	4.60374e-06
1600	8.87052e-22	0.0216553	3.35692e-18	-7.46961e-18	9.16834e-05	6.4428e-17	3.12821e-12
1700	4.15462e-14	0.0225906	4.53004e-20	1.17106e-17	9.56532e-05	3.08658e-09	0.000121245
1800	3.1712e-17	0.0235057	6.08349e-15	-4.88075e-17	9.95367e-05	2.38137e-12	7.6931e-08
1900	4.09463e-14	0.0244026	3.32386e-16	7.14693e-16	0.000103342	3.06027e-09	8.28834e-05
2000	5.01903e-14	0.0252829	1.19741e-14	1.31834e-17	0.000107077	3.64663e-09	8.59976e-05
2100	3.72668e-13	0.0261479	4.96391e-14	3.48047e-15	0.000110746	2.57852e-08	0.00055173
2200	1.83824e-12	0.0269986	2.27013e-13	-3.93764e-16	0.000114354	1.20624e-07	0.00238799
2300	7.91965e-12	0.0278361	9.09637e-13	1.44957e-16	0.000117905	4.96763e-07	0.00909865
2400	3.03362e-11	0.0286613	3.24696e-12	2.85444e-16	0.000121404	1.8373e-06	0.0309718
2500	1.04579e-10	0.0294749	1.0469e-11	1.2887e-14	0.000124853	6.1373e-06	0.0957941
2600	3.27698e-10	0.0302776	3.08507e-11	-2.97243e-14	0.000128256	1.8597e-05	0.273435
2700	9.41921e-10	0.0310701	8.39262e-11	1.62425e-14	0.000131615	5.14761e-05	0.729428
2800	2.50569e-09	0.031853	2.12585e-10	5.12499e-14	0.000134934	0.000131631	1.83331
2900	6.22275e-09	0.0326268	5.05105e-10	2.03689e-13	0.000138213	0.000315357	4.35641
3000	1.45378e-08	0.0333919	1.133e-09	5.7946e-13	0.000141455	0.000715838	9.81177
3100	3.21559e-08	0.0341487	2.41269e-09	1.47563e-12	0.000144662	0.00155139	21.0089
3200	6.76742e-08	0.0348977	4.90145e-09	3.81286e-12	0.000147835	0.003223	42.9609
3300	1.36092e-07	0.0356392	9.54033e-09	9.30708e-12	0.000150976	0.0064391	84.2775
3400	2.62489e-07	0.0363736	1.78594e-08	2.16327e-11	0.000154087	0.0123941	159.382
3500	4.87235e-07	0.0371012	3.22621e-08	4.75495e-11	0.000157169	0.0230208	291.839
3600	8.73089e-07	0.0378224	5.64079e-08	1.0023e-10	0.000160223	0.0413235	519.29
3700	1.51453e-06	0.0385375	9.57124e-08	2.02433e-10	0.000163252	0.0717892	900.693
3800	2.54971e-06	0.0392471	1.57984e-07	3.95733e-10	0.000166257	0.120959	1525.82
3900	4.17549e-06	0.0399512	2.54216e-07	7.48127e-10	0.000169238	0.19831	2526.46
4000	6.66554e-06	0.04065	3.99554e-07	1.3721e-09	0.000172197	0.31727	4091.77
4100	1.03923e-05	0.0413437	6.1445e-07	2.44665e-09	0.000175134	0.496534	6486.83
4200	1.58528e-05	0.0420324	9.26016e-07	4.25146e-09	0.00017805	0.761786	10074.5
4300	2.36969e-05	0.0427162	1.36959e-06	7.21434e-09	0.000180944	1.147	15348.1
4400	3.47602e-05	0.0433953	1.99054e-06	1.19715e-08	0.000183819	1.69583	22971.4
4500	5.01003e-05	0.0440699	2.84621e-06	1.94617e-08	0.000186674	2.46371	33820.9
4600	7.10399e-05	0.04474	4.00822e-06	3.10357e-08	0.000189509	3.52	49038.1
4700	9.92027e-05	0.0454057	5.56484e-06	4.86168e-08	0.000192326	4.94914	70093.7
4800	0.000136561	0.0460671	7.62365e-06	7.48962e-08	0.000195125	6.8528	98853.8
4900	0.000185473	0.0467244	1.03144e-05	1.13594e-07	0.000197906	9.34641	137685
5000	0.000248748	0.0473777	1.3792e-05	1.69785e-07	0.000200669	12.5588	189555
5100	0.000329645	0.0480272	1.82397e-05	2.50312e-07	0.000203417	16.6223	258171
5200	0.000431953	0.0486732	2.38725e-05	3.64297e-07	0.00020615	21.6711	348110
5300	0.000560075	0.0493158	3.09406e-05	5.23779e-07	0.000208868	27.8439	464959
5400	0.000718969	0.0499551	3.9733e-05	7.44479e-07	0.000211572	35.2608	615557
5500	0.000914145	0.0505914	5.05811e-05	1.04674e-06	0.000214263	44.0202	808180
5600	0.00115203	0.0512247	6.38625e-05	1.45665e-06	0.000216941	54.2683	1.05248e+06
5700	0.0014395	0.051855	8.00051e-05	2.00736e-06	0.000219607	66.115	1.35999e+06
5800	0.00178395	0.0524825	9.94904e-05	2.74067e-06	0.000222261	79.6437	1.7443e+06
5900	0.00219345	0.0531073	0.000122858	3.70884e-06	0.000224903	94.9374	2.22133e+06
6000	0.00267663	0.0537294	0.000150708	4.97552e-06	0.000227534	112.063	2.80962e+06
6100	0.00324535	0.0543488	0.000183709	6.61477e-06	0.000230154	131.406	3.52904e+06
6200	0.00390861	0.0549655	0.000222594	7.09093e-06	0.000232762	152.865	4.40486e+06
6300	0.00467658	0.0555796	0.000268174	1.07135e-05	0.000235358	176.386	5.46613e+06
6400	0.00556888	0.056191	0.000321889	1.47078e-05	0.000237943	202.181	6.75863e+06
6500	0.0065892	0.0567997	0.000384252	-0.000155073	0.000240517	229.936	8.31187e+06
6600	0.00774867	0.0574057	0.000456302	1.8249e-05	0.000243079	259.56	1.01704e+07
6700	0.00905892	0.0580092	0.000539188	3.59132e-05	0.00024563	290.976	1.23858e+07
6800	0.0105317	0.05861	0.000634152	3.85365e-05	0.00024817	324.105	1.50174e+07
6900	0.0121787	0.0592081	0.000742531	4.64718e-05	0.000250698	358.891	1.81333e+07
7000	0.0140116	0.0598037	0.000865766	5.26625e-05	0.000253215	395.293	2.1811e+07
7100	0.0160454	0.0603966	0.00100539	9.52981e-05	0.000255721	433.482	2.61356e+07
7200	0.0183129	0.0609869	0.00116286	5.56486e-05	0.000258216	474.61	3.11767e+07
7300	0.0208146	0.0615747	0.00134033	5.67339e-05	0.000260699	517.653	3.70743e+07
7400	0.0235607	0.0621598	0.00153944	0.000138816	0.000263172	562.562	4.39467e+07
7500	0.0265626	0.0627423	0.00176199	4.77324e-05	0.000265633	609.327	5.19293e+07
7600	0.029861	0.0633223	0.0020104	0.000143912	0.000268083	658.964	6.11619e+07
7700	0.0334615	0.0638995	0.00228667	0.000285504	0.000270522	711.056	7.18196e+07
7800	0.0373697	0.0644742	0.00259297	-0.000157177	0.000272949	765.27	8.41035e+07
7900	0.0416045	0.0650461	0.00293197	0.000441992	0.000275365	821.691	9.82458e+07
8000	0.0461783	0.0656152	0.00330596	0.000327026	0.000277769	880.301	1.14481e+08
8100	0.0511109	0.0661815	0.00371774	0.000446567	0.00028016	941.19	1.33096e+08
8200	0.0564209	0.0667449	0.00416986	0.000525505	0.00028254	1004.48	1.54375e+08
8300	0.0622239	0.0673053	0.00466549	0.000950767	0.000284906	1072.48	1.78464e+08
8400	0.0684592	0.0678625	0.0052071	0.000699624	0.000287259	1143.08	2.05859e+08
8500	0.0751519	0.0684162	0.0057982	0.000899567	0.000289597	1216.36	2.36972e+08
8600	0.082322	0.0689662	0.00644147	0.000924665	0.000291919	1292.34	2.72223e+08
8700	0.0899964	0.0695121	0.00714129	0.00125556	0.000294224	1371.08	3.12107e+08
8800	0.0981984	0.0700537	0.00789841	0.00118444	0.00029651	1452.62	3.57134e+08
8900	0.106957	0.0705905	0.00871852	0.00135632	0.000298776	1537.04	4.07883e+08
9000	0.116298	0.071122	0.00960433	0.00151322	0.00030102	1624.37	4.64964e+08
9100	0.126253	0.0716477	0.0105593	0.00209277	0.000303239	1714.69	5.29057e+08
9200	0.13685	0.0721671	0.0115865	0.0020956	0.000305432	1808	6.00875e+08
9300	0.148122	0.0726795	0.0126899	0.00219157	0.000307595	1904.37	6.8122e+08
9400	0.160114	0.0731841	0.0138735	0.00237836	0.000309726	2004	7.70875e+08
9500	0.173095	0.0736813	0.0151396	0.0026426	0.000311825	2110.19	8.69517e+08
9600	0.186889	0.0741693	0.0164921	0.00295305	0.000313887	2219.75	9.79031e+08
9700	0.201535	0.0746472	0.0179355	0.00319209	0.000315906	2332.7	1.1004e+09
9800	0.217066	0.0751139	0.0194711	0.00353566	0.00031788	2449.02	1.23462e+09
9900	0.233521	0.0755684	0.0211027	0.00391345	0.000319804	2568.71	1.38278e+09
10000	0.250936	0.0760094	0.0228333	0.00431805	0.000321672	2691.77	1.54603e+09
10100	0.269349	0.0764355	0.0246659	0.00475038	0.000323479	2818.19	1.7256e+09
10200	0.288804	0.0768452	0.026608	0.00498651	0.000325219	2948	1.92286e+09
10300	0.309324	0.0772368	0.0286555	0.00534629	0.000326886	3081.11	2.13897e+09
10400	0.33094	0.0776088	0.0308096	0.00582526	0.000328474	3217.45	2.37523e+09
10500	0.353688	0.0779592	0.0330744	0.006329	0.000329976	3357.05	2.63309e+09
10600	0.377869	0.0782887	0.0354512	0.00685638	0.000331393	3502.64	2.91151e+09
10700	0.403522	0.0785952	0.0379525	0.00709046	0.000332718	3654.02	3.21205e+09
10800	0.430435	0.0788754	0.0405573	0.00763463	0.000333939	3808.7	3.53718e+09
10900	0.458661	0.0791271	0.0432765	0.00817402	0.000335047	3966.83	3.8886e+09
11000	0.488217	0.0793481	0.0461073	0.00875367	0.000336033	4128.31	4.26752e+09
11100	0.51913	0.0795362	0.0490494	0.00934936	0.00033689	4293.13	4.67532e+09
11200	0.551417	0.0796892	0.0521006	0.00995889	0.000337609	4461.22	5.11319e+09
11300	0.585433	0.0797996	0.055428	0.0080459	0.000338161	4634.75	5.58934e+09
11400	0.620572	0.0798743	0.058718	0.00850145	0.000338575	4809.54	6.09239e+09
11500	0.657129	0.079907	0.0621106	0.00896063	0.000338824	4987.46	6.62908e+09
11600	0.695111	0.0798955	0.0656014	0.00942152	0.000338902	5168.44	7.20037e+09
11700	0.734518	0.0798375	0.069185	0.00988232	0.000338801	5352.41	7.80709e+09
11800	0.775347	0.0797313	0.0728548	0.0103416	0.000338513	5539.28	8.44983e+09
11900	0.817589	0.079575	0.0766035	0.0107972	0.000338031	5728.99	9.1291e+09
12000	0.861235	0.079367	0.0804232	0.0112475	0.00033735	5921.45	9.84523e+09
12100	0.906261	0.0791059	0.0843046	0.0116906	0.000336465	6116.54	1.05982e+10
12200	0.952648	0.0787907	0.0882379	0.0121252	0.000335372	6314.18	1.1388e+10
12300	1.00037	0.0784207	0.0922122	0.0125496	0.000334067	6514.26	1.22143e+10
12400	1.04939	0.0779953	0.0962159	0.0129624	0.000332548	6716.65	1.30763e+10
12500	1.09968	0.0775145	0.100237	0.0133621	0.000330816	6921.25	1.39732e+10
12600	1.15119	0.0769787	0.104261	0.0137476	0.00032887	7127.92	1.49039e+10
12700	1.20388	0.0763886	0.108276	0.0141177	0.000326713	7336.53	1.58669e+10
12800	1.25772	0.0757454	0.112266	0.0144756	0.000324349	7546.95	1.68606e+10
12900	1.31263	0.0750506	0.116218	0.0148076	0.000321782	7759.02	1.78828e+10
13000	1.3688	0.0742994	0.120226	0.0147454	0.000318993	7973.69	1.8939e+10
13100	1.42576	0.0735067	0.124065	0.0150363	0.000316039	8188.74	2.00126e+10
13200	1.48364	0.0726694	0.12782	0.0153087	0.000312905	8405	2.11075e+10
13300	1.5424	0.0717904	0.131475	0.0155624	0.000309601	8622.3	2.22206e+10
13400	1.60197	0.070873	0.135015	0.0157908	0.00030614	8840.51	2.33489e+10
13500	1.66231	0.069921	0.138425	0.01602	0.000302533	9059.43	2.4489e+10
13600	1.72334	0.0689379	0.14169	0.0161934	0.000298794	9278.93	2.56373e+10
13700	1.78519	0.0679213	0.144888	0.0161985	0.00029491	9499.7	2.67976e+10
13800	1.84801	0.0668959	0.14783	0.0163563	0.000290976	9722.51	2.79429e+10
13900	1.91192	0.0658598	0.150587	0.0165137	0.000286983	9947.97	2.90756e+10
14000	1.97939	0.0647105	0.154533	0.0142203	0.000282523	10188	3.03122e+10
14100	2.04432	0.0636375	0.156988	0.014303	0.00027835	10413.4	3.14401e+10
14200	2.10984	0.0625458	0.159366	0.0141626	0.000274085	10639.5	3.25671e+10
14300	2.1753	0.0614578	0.161397	0.0142174	0.000269816	10863.2	3.36687e+10
14400	2.2409	0.0603679	0.1632	0.01426	0.00026552	11085.7	3.47518e+10
14500	2.30659	0.0592794	0.164769	0.0142739	0.000261211	11306.8	3.58135e+10
14600	2.3723	0.0581957	0.166102	0.014311	0.000256901	11526.3	3.68507e+10
14700	2.43797	0.0571195	0.167195	0.0143205	0.000252601	11744	3.78608e+10
14800	2.50354	0.0560536	0.168047	0.01432	0.000248323	11959.9	3.88411e+10
14900	2.56896	0.0550005	0.168658	0.0143105	0.000244076	12173.6	3.97895e+10
15000	2.63417	0.0539625	0.169031	0.0142925	0.000239871	12385.1	4.07037e+10
15100	2.69911	0.0529416	0.169168	0.0142667	0.000235716	12594.3	4.1582e+10
15200	2.76374	0.0519395	0.169074	0.0142335	0.00023162	12800.9	4.24228e+10
15300	2.82802	0.0509578	0.168754	0.0141937	0.000227589	13004.9	4.32247e+10
15400	2.8919	0.0499978	0.168215	0.0141479	0.000223629	13206.1	4.39865e+10
15500	2.95535	0.0490607	0.167466	0.0140966	0.000219746	13404.4	4.47076e+10
15600	3.01832	0.0481473	0.166515	0.0140405	0.000215946	13599.8	4.53872e+10
15700	3.08078	0.0472584	0.165371	0.0139801	0.000212231	13792.1	4.60248e+10
15800	3.1448	0.0464155	0.164047	0.0139165	0.00020869	13989.2	4.65879e+10
15900	3.20863	0.0456008	0.162553	0.0138498	0.000205252	14184.4	4.71039e+10
16000	3.27217	0.0448134	0.1609	0.0137807	0.000201915	14377.3	4.75747e+10
16100	3.3354	0.0440531	0.1591	0.0137097	0.000198681	14567.8	4.80007e+10
16200	3.3983	0.0433199	0.157161	0.0138354	0.00019555	14755.9	4.83828e+10
16300	3.46723	0.0423944	0.157431	0.0119923	0.000191571	14971.7	4.89864e+10
16400	3.52965	0.0417095	0.155288	0.0119361	0.000188621	15155.8	4.92887e+10
16500	3.59171	0.0410508	0.153045	0.0118807	0.000185774	15337.3	4.95498e+10
16600	3.65341	0.0404179	0.150714	0.0118265	0.000183028	15516.3	4.97708e+10
16700	3.71473	0.0398103	0.148307	0.0117739	0.000180383	15692.7	4.9953e+10
16800	3.77567	0.0392273	0.145837	0.0117234	0.000177836	15866.5	5.00981e+10
16900	3.83622	0.0386683	0.143315	0.0116751	0.000175387	16037.6	5.02074e+10
17000	3.89638	0.0381326	0.140754	0.0116296	0.000173033	16206.1	5.02825e+10
17100	3.95615	0.0376195	0.138164	0.0115872	0.000170772	16371.9	5.03252e+10
17200	4.00736	0.0373863	0.133209	0.0137126	0.000169751	16496.1	5.00374e+10
17300	4.06615	0.0369197	0.130599	0.0128838	0.000167686	16655.7	5.00182e+10
17400	4.12454	0.0364733	0.128006	0.0128302	0.000165705	16812.5	4.99718e+10
17500	4.18255	0.0360465	0.125427	0.0127805	0.000163807	16966.7	4.98998e+10
17600	4.24016	0.0356383	0.122873	0.0127352	0.000161987	17118.2	4.98039e+10
17700	4.29738	0.0352482	0.12035	0.0126946	0.000160244	17267	4.96858e+10
17800	4.3542	0.0348753	0.117866	0.0126588	0.000158575	17413.2	4.95469e+10
17900	4.41064	0.0345189	0.115429	0.0126282	0.000156976	17556.7	4.93889e+10
18000	4.46669	0.0341783	0.113045	0.012603	0.000155446	17697.5	4.92133e+10
18100	4.52235	0.0338528	0.11072	0.0125835	0.00015398	17835.7	4.90215e+10
18200	4.57764	0.0335416	0.10846	0.0125697	0.000152577	17971.2	4.8815e+10
18300	4.63254	0.033244	0.106269	0.012562	0.000151234	18104.1	4.8595e+10
18400	4.68707	0.0329594	0.104153	0.0125606	0.000149948	18234.3	4.83631e+10
18500	4.74122	0.032687	0.102115	0.0125654	0.000148715	18361.9	4.81203e+10
18600	4.795	0.0324263	0.10016	0.0125768	0.000147535	18486.9	4.7868e+10
18700	4.84841	0.0321765	0.0982901	0.0125948	0.000146403	18609.3	4.76074e+10
18800	4.90146	0.0319371	0.0965093	0.0126195	0.000145317	18729	4.73394e+10
18900	4.95415	0.0317074	0.09482	0.0126511	0.000144275	18846.2	4.70653e+10
19000	5.00648	0.0314868	0.0932248	0.0126896	0.000143274	18960.7	4.67859e+10
19100	5.05845	0.0312747	0.0917257	0.0127351	0.000142312	19072.6	4.65024e+10
19200	5.11006	0.0310706	0.0903246	0.0127876	0.000141387	19182	4.62155e+10
19300	5.16133	0.0308739	0.0890232	0.0128471	0.000140495	19288.8	4.59262e+10
19400	5.21224	0.0306841	0.0878227	0.0129137	0.000139634	19392.9	4.56352e+10
19500	5.26281	0.0305006	0.0867245	0.0129874	0.000138804	19494.5	4.53434e+10
19600	5.31304	0.0303229	0.0857292	0.013068	0.000138	19593.5	4.50514e+10
19700	5.36294	0.0301501	0.0848429	0.0131819	0.000137219	19690	4.47603e+10
19800	5.41248	0.0299826	0.0840562	0.013278	0.000136463	19783.8	4.44701e+10
19900	5.46168	0.0298193	0.0833747	0.0133809	0.000135727	19875.1	4.41816e+10
20000	5.51054	0.02966	0.0827985	0.0134907	0.00013501	19963.8	4.38956e+10
20100	5.55907	0.0295041	0.082328	0.0136071	0.00013431	20049.9	4.36123e+10
20200	5.60727	0.0293511	0.0819635	0.013736	0.000133625	20133.5	4.33325e+10
20300	5.65514	0.0292008	0.0817045	0.0138658	0.000132953	20214.4	4.30565e+10
20400	5.70267	0.0290527	0.0815508	0.0140017	0.000132292	20292.8	4.27847e+10
20500	5.74987	0.0289063	0.0815024	0.0141437	0.00013164	20368.7	4.25176e+10
20600	5.79675	0.0287614	0.0815589	0.0142916	0.000130996	20441.9	4.22554e+10
20700	5.8433	0.0286175	0.0817198	0.0144451	0.000130358	20512.6	4.19985e+10
20800	5.88952	0.0284743	0.0819847	0.014604	0.000129725	20580.8	4.17473e+10
20900	5.93542	0.0283315	0.0823528	0.014768	0.000129095	20646.4	4.15019e+10
21000	5.981	0.0281887	0.0828234	0.0149369	0.000128466	20709.5	4.12628e+10
21100	6.02626	0.0280457	0.0833956	0.0151104	0.000127837	20770	4.103e+10
21200	6.0712	0.0279021	0.0840684	0.0152882	0.000127207	20828	4.08038e+10
21300	6.12107	0.0277798	0.0848408	0.0154779	0.000126674	20898.1	4.05546e+10
21400	6.1712	0.0276582	0.0857115	0.0156724	0.000126144	20967	4.031e+10
21500	6.22105	0.0275345	0.0866792	0.0158706	0.000125607	21033.3	4.00735e+10
21600	6.27062	0.0274085	0.0877426	0.016072	0.000125061	21096.9	3.98451e+10
21700	6.31854	0.0273147	0.0888522	0.016336	0.000124672	21151.6	3.96e+10
21800	6.36754	0.0271831	0.0901078	0.016541	0.000124104	21210	3.93885e+10
21900	6.41624	0.0270486	0.0914536	0.016748	0.000123523	21265.8	3.91853e+10
22000	6.46464	0.0269109	0.0928877	0.0169566	0.00012293	21319	3.89905e+10
22100	6.51275	0.0267701	0.094408	0.0171665	0.000122324	21369.6	3.88041e+10
22200	6.56057	0.0266258	0.0960122	0.0173772	0.000121703	21417.6	3.86261e+10
22300	6.60808	0.026478	0.0976976	0.0175883	0.000121067	21463	3.84563e+10
22400	6.6553	0.0263266	0.0994618	0.0177992	0.000120415	21505.9	3.82948e+10
22500	6.70222	0.0261715	0.101302	0.0180096	0.000119747	21546.3	3.81416e+10
22600	6.74884	0.0260126	0.103215	0.018219	0.000119063	21584.2	3.79966e+10
22700	6.79517	0.02585	0.105197	0.0184268	0.000118363	21619.6	3.78596e+10
22800	6.82992	0.0259508	0.107427	0.0189732	0.000118944	21602.7	3.75596e+10
22900	6.87157	0.025875	0.109685	0.0192804	0.000118671	21615.7	3.73801e+10
23000	6.9171	0.0256967	0.111924	0.0194665	0.000117902	21644.7	3.7271e+10
23100	6.96233	0.0255147	0.114219	0.0196498	0.000117116	21671.5	3.71694e+10
23200	7.00729	0.0253289	0.116565	0.0198299	0.000116312	21696.1	3.7075e+10
23300	7.05197	0.0251394	0.118958	0.0200064	0.000115492	21718.6	3.69878e+10
23400	7.09639	0.0249465	0.121386	0.0201978	0.000114656	21739.1	3.69072e+10
23500	7.14053	0.0247501	0.12386	0.0203664	0.000113803	21757.4	3.68336e+10
23600	7.1844	0.0245504	0.126368	0.0205301	0.000112934	21773.9	3.67665e+10
23700	7.22801	0.0243475	0.128905	0.0206887	0.000112051	21788.4	3.67057e+10
23800	7.27138	0.0241416	0.131465	0.0208418	0.000111152	21801.1	3.66509e+10
23900	7.31449	0.0239328	0.134045	0.020989	0.00011024	21812.1	3.66019e+10
24000	7.35736	0.0237214	0.136639	0.0211301	0.000109315	21821.4	3.65584e+10
24100	7.4	0.0235075	0.139242	0.0212648	0.000108378	21829.1	3.65202e+10
24200	7.44241	0.0232913	0.141848	0.0213928	0.000107428	21835.2	3.6487e+10
24300	7.4846	0.023073	0.144453	0.0215138	0.000106468	21839.9	3.64586e+10
24400	7.52658	0.0228529	0.14705	0.0216278	0.000105498	21843.3	3.64346e+10
24500	7.56835	0.022631	0.149635	0.0217344	0.000104519	21845.3	3.64148e+10
24600	7.60992	0.0224077	0.152203	0.0218335	0.000103531	21846.1	3.63989e+10
24700	7.65131	0.0221832	0.154747	0.021925	0.000102537	21845.8	3.63866e+10
24800	7.69251	0.0219576	0.157263	0.0220087	0.000101536	21844.4	3.63777e+10
24900	7.73353	0.0217312	0.159746	0.0220846	0.000100529	21842	3.63717e+10
25000	7.77439	0.0215042	0.162191	0.0221525	9.95181e-05	21838.6	3.63686e+10
25100	7.81509	0.0212768	0.164592	0.0222125	9.85035e-05	21834.4	3.63679e+10
25200	7.85564	0.0210492	0.166945	0.0222645	9.74862e-05	21829.4	3.63694e+10
25300	7.89734	0.0208259	0.169279	0.0223123	9.64866e-05	21827.3	3.6366e+10
25400	7.94437	0.0206205	0.171701	0.0223685	9.55663e-05	21839.5	3.63356e+10
25500	7.99136	0.0204151	0.174065	0.0224169	9.46445e-05	21851.2	3.63063e+10
25600	8.03832	0.02021	0.176368	0.0224577	9.37219e-05	21862.6	3.62779e+10
25700	8.08524	0.0200051	0.178605	0.0224909	9.27992e-05	21873.5	3.62501e+10
25800	8.13215	0.0198008	0.180771	0.0225166	9.18774e-05	21884.2	3.62226e+10
25900	8.17904	0.0195972	0.182864	0.0225348	9.09571e-05	21894.6	3.61953e+10
26000	8.22592	0.0193944	0.184879	0.0225457	9.00391e-05	21904.8	3.61678e+10
26100	8.2728	0.0191926	0.186813	0.0225492	8.9124e-05	21914.9	3.61401e+10
26200	8.31969	0.0189919	0.188664	0.0225457	8.82126e-05	21924.8	3.61117e+10
26300	8.36658	0.0187925	0.190428	0.0225352	8.73054e-05	21934.6	3.60827e+10
26400	8.41349	0.0185945	0.192103	0.0225178	8.64031e-05	21944.4	3.60527e+10
26500	8.46042	0.018398	0.193686	0.0224937	8.55062e-05	21954.1	3.60217e+10
26600	8.50737	0.0182031	0.195176	0.0224631	8.46154e-05	21963.9	3.59893e+10
26700	8.55436	0.0180099	0.196571	0.0224262	8.3731e-05	21973.7	3.59556e+10
26800	8.60138	0.0178186	0.19787	0.0223831	8.28535e-05	21983.6	3.59204e+10
26900	8.64843	0.0176291	0.199072	0.022334	8.19835e-05	21993.6	3.58834e+10
27000	8.69552	0.0174417	0.200175	0.0222792	8.11213e-05	22003.7	3.58446e+10
27100	8.74266	0.0172563	0.20118	0.0222187	8.02673e-05	22013.9	3.58039e+10
27200	8.78984	0.017073	0.202085	0.0221529	7.94219e-05	22024.2	3.57612e+10
27300	8.83707	0.0168919	0.202892	0.022082	7.85853e-05	22034.8	3.57165e+10
27400	8.88434	0.016713	0.2036	0.022006	7.77579e-05	22045.5	3.56695e+10
27500	8.93167	0.0165364	0.204209	0.0219253	7.69399e-05	22056.3	3.56204e+10
27600	8.97905	0.0163622	0.204721	0.0218401	7.61315e-05	22067.4	3.55689e+10
27700	9.02648	0.0161903	0.205137	0.0217506	7.5333e-05	22078.6	3.55152e+10
27800	9.07396	0.0160207	0.205458	0.0216569	7.45446e-05	22090.1	3.54591e+10
27900	9.1215	0.0158536	0.205685	0.0215593	7.37663e-05	22101.7	3.54006e+10
28000	9.16909	0.0156889	0.20582	0.021458	7.29983e-05	22113.6	3.53397e+10
28100	9.21674	0.0155267	0.205865	0.0213532	7.22407e-05	22125.6	3.52765e+10
28200	9.26443	0.0153669	0.205821	0.0212452	7.14937e-05	22137.9	3.52108e+10
28300	9.31218	0.0152095	0.205692	0.021134	7.07572e-05	22150.4	3.51428e+10
28400	9.35998	0.0150546	0.205479	0.0210199	7.00314e-05	22163	3.50724e+10
28500	9.40783	0.0149022	0.205185	0.0209032	6.93164e-05	22175.8	3.49997e+10
28600	9.45572	0.0147522	0.204812	0.0207839	6.86121e-05	22188.8	3.49247e+10
28700	9.50367	0.0146047	0.204364	0.0206623	6.79184e-05	22202	3.48474e+10
28800	9.55165	0.0144595	0.203843	0.0205385	6.72354e-05	22215.4	3.47679e+10
28900	9.59968	0.0143168	0.203251	0.0204128	6.6563e-05	22228.9	3.46862e+10
29000	9.64729	0.014187	0.202911	0.0202955	6.59577e-05	22241.2	3.45978e+10
29100	9.69561	0.0140527	0.202008	0.0202481	6.53234e-05	22256.1	3.45059e+10
29200	9.74392	0.0139202	0.201073	0.0201846	6.46969e-05	22270.9	3.44129e+10
29300	9.79211	0.0137868	0.200231	0.0200515	6.40655e-05	22285	3.43232e+10
29400	9.84032	0.0136556	0.199333	0.0199172	6.34444e-05	22299.2	3.42317e+10
29500	9.88856	0.0135266	0.198384	0.0197819	6.28334e-05	22313.4	3.41383e+10
29600	9.93683	0.0133998	0.197386	0.0196456	6.22323e-05	22327.7	3.40433e+10
29700	9.98511	0.0132753	0.196343	0.0195086	6.16412e-05	22342.1	3.39466e+10
29800	10.0334	0.0131529	0.195258	0.0193709	6.10597e-05	22356.5	3.38485e+10
29900	10.0817	0.0130326	0.194133	0.0192326	6.04879e-05	22370.9	3.37488e+10
30000	10.13	0.0129143	0.192972	0.019094	5.99255e-05	22385.4	3.36478e+10
