# Supplementary material for: Cross-Code Verification for Improved Thermophysical Properties of Argon, Krypton and Xenon Plasmas
Source: Entropy (Basel). 2026 Jul 22;28(7):830. doi: 10.3390/e28070830 (PMC13409251; doi:10.3390/e28070830)
Supplement: Supplementary file 1 [file entropy-28-00830-s001.zip › Ar_Kr_Xe_Data/Collision Integrals/CiKrypton/Traditional/CI_Kr_Kr.csv]

Tij* [K]	πΩ(1;1)[Å^2]	πΩ(1;2)[Å^2]	πΩ(1;3)[Å^2]	πΩ(1;4)[Å^2]	πΩ(1;5)[Å^2]	πΩ(1;6)[Å^2]	πΩ(1;7)[Å^2]	πΩ(2;2)[Å^2]	πΩ(2;3)[Å^2]	πΩ(2;4)[Å^2]	πΩ(2;5)[Å^2]	πΩ(2;6)[Å^2]	πΩ(3;3)[Å^2]	πΩ(3;4)[Å^2]	πΩ(3;5)[Å^2]	πΩ(4;4)[Å^2]
300	46.8435	40.587	37.2331	35.1721	33.7472	32.6715	31.8086	51.9319	46.5511	43.261	41.0959	39.5598	43.749	40.6984	38.6327	46.4271
400	42.2556	37.2071	34.5841	32.9276	31.7337	30.7992	30.0291	46.4973	42.4515	40.0019	38.3527	37.1387	39.9043	37.5557	35.947	42.4342
500	39.0943	35.0599	32.8593	31.4105	30.3315	29.4675	28.7442	43.2363	39.9801	37.9777	36.5888	35.537	37.5179	35.5716	34.2041	40.0095
600	37.0183	33.5454	31.5957	30.268	29.2556	28.4329	27.7378	41.0633	38.2838	36.5465	35.312	34.3604	35.8587	34.1593	32.9403	38.3414
700	35.4939	32.393	30.6029	29.3519	28.3824	27.5869	26.9108	39.4569	37.0148	35.4537	34.3221	33.4374	34.6148	33.0803	31.9634	37.1036
800	34.3004	31.4661	29.7856	28.5872	27.6476	26.8714	26.2091	38.2162	36.0146	34.5763	33.5163	32.6762	33.6313	32.2154	31.1719	36.1368
900	33.3436	30.6938	29.0913	27.9309	27.0134	26.2517	25.5995	37.2195	35.1947	33.8454	32.8355	32.0243	32.8245	31.497	30.5062	35.3506
1000	32.5438	30.032	28.4877	27.3561	26.4553	25.7047	25.0602	36.3922	34.5015	33.2186	32.2442	31.451	32.1432	30.8831	29.9303	34.69
1100	31.85	29.4528	27.9538	26.8446	25.9571	25.2151	24.5763	35.6898	33.9014	32.6678	31.7177	30.9343	31.5544	30.3454	29.4191	34.1177
1200	31.2375	28.9378	27.4752	26.3839	25.5069	24.7716	24.1374	35.0823	33.3731	32.1762	31.2419	30.4623	31.0372	29.8667	28.9584	33.6128
1300	30.6925	28.4744	27.0414	25.9647	25.0962	24.3663	23.7358	34.5472	32.9002	31.7296	30.8039	30.0222	30.5753	29.4333	28.5358	33.158
1400	30.2046	28.0532	26.6446	25.5799	24.7184	23.993	23.3655	34.0669	32.4703	31.3192	30.3973	29.6101	30.1563	29.0359	28.1446	32.7422
1500	29.7642	27.6672	26.279	25.2244	24.3688	23.6471	23.0223	33.6314	32.0753	30.9377	30.0156	29.2212	29.7721	28.6676	27.7789	32.357
1600	29.3629	27.311	25.94	24.894	24.0433	23.3248	22.7024	33.233	31.7083	30.5786	29.653	28.8498	29.4163	28.3223	27.4333	31.9952
1700	28.9939	26.9803	25.6239	24.5852	23.7388	23.0232	22.4031	32.8668	31.3667	30.2416	29.3117	28.5018	29.0858	27.9988	27.1085	31.6564
1800	28.6523	26.6717	25.3279	24.2954	23.4528	22.7399	22.1219	32.5277	31.046	29.9219	28.9864	28.171	28.7764	27.6932	26.8002	31.3357
1900	28.3337	26.3824	25.0495	24.0225	23.1833	22.4727	21.8568	32.2101	30.7421	29.6164	28.6749	27.8557	28.4842	27.4024	26.5063	31.0296
2000	28.0349	26.11	24.7868	23.7646	22.9284	22.2202	21.6062	31.9106	30.4539	29.3267	28.3816	27.5627	28.2075	27.1269	26.2292	30.7395
2100	27.7539	25.8526	24.538	23.5201	22.6867	21.9807	21.3686	31.6271	30.1795	29.051	28.1039	27.288	27.9444	26.8648	25.9668	30.4632
2200	27.4887	25.6087	24.3017	23.2878	22.457	21.753	21.1428	31.357	29.916	28.7856	27.8376	27.0263	27.6926	26.6134	25.7156	30.1973
2300	27.2378	25.3768	24.0767	23.0665	22.2381	21.5362	20.9278	31.0994	29.6631	28.5312	27.5842	26.78	27.4515	26.3729	25.4766	29.9426
2400	26.9999	25.1558	23.862	22.8552	22.0292	21.3292	20.7226	30.8543	29.422	28.2903	27.347	26.5525	27.2219	26.1447	25.2518	29.7013
2500	26.774	24.9448	23.6568	22.6531	21.8293	21.1312	20.5264	30.6205	29.1913	28.0606	27.1226	26.3386	27.0023	25.9269	25.0384	29.4715
2600	26.559	24.743	23.4601	22.4594	21.6378	20.9415	20.3384	30.3969	28.9698	27.8404	26.9084	26.1349	26.7918	25.7183	24.8345	29.2513
2700	26.3539	24.5496	23.2715	22.2735	21.4539	20.7595	20.158	30.1823	28.7566	27.6292	26.7039	25.9411	26.5894	25.5182	24.6397	29.0401
2800	26.1576	24.3639	23.0901	22.0948	21.2772	20.5846	19.9847	29.9756	28.5515	27.4272	26.5099	25.7581	26.3948	25.3266	24.4542	28.8382
2900	25.9696	24.1855	22.9156	21.9227	21.1072	20.4163	19.818	29.7769	28.3555	27.2359	26.3278	25.587	26.2084	25.1443	24.2789	28.6469
3000	25.7891	24.0137	22.7475	21.757	20.9433	20.2541	19.6573	29.5852	28.167	27.0532	26.1544	25.4236	26.0289	24.9696	24.1113	28.4639
3100	25.6154	23.8481	22.5854	21.597	20.7852	20.0976	19.5023	29.3997	27.9851	26.8773	25.9874	25.2656	25.8557	24.8014	23.9499	28.2876
3200	25.4478	23.6882	22.4287	21.4425	20.6325	19.9465	19.3526	29.2201	27.8095	26.7082	25.8271	25.1133	25.6885	24.6395	23.7946	28.1181
3300	25.2858	23.5335	22.2772	21.2931	20.4848	19.8003	19.2079	29.0463	27.6401	26.5458	25.6735	24.9671	25.5271	24.4837	23.6455	27.9553
3400	25.1292	23.3838	22.1305	21.1485	20.3418	19.6589	19.0679	28.8778	27.4767	26.3898	25.5262	24.8265	25.3713	24.3337	23.5021	27.7989
3500	24.9775	23.2386	21.9884	21.0083	20.2033	19.5219	18.9322	28.7149	27.3191	26.2401	25.385	24.6913	25.2209	24.1895	23.3642	27.6488
3600	24.8305	23.0979	21.8505	20.8724	20.069	19.389	18.8007	28.5579	27.168	26.0969	25.2496	24.5607	25.0762	24.0509	23.2315	27.505
3700	24.6879	22.9612	21.7166	20.7404	19.9387	19.2601	18.673	28.406	27.0219	25.9583	25.1179	24.4328	24.9363	23.9167	23.1026	27.3659
3800	24.5495	22.8284	21.5865	20.6122	19.8121	19.1349	18.549	28.2587	26.8804	25.8239	24.9896	24.3075	24.8006	23.7865	22.9771	27.231
3900	24.4151	22.6992	21.46	20.4876	19.689	19.0131	18.4285	28.1159	26.7435	25.6938	24.8651	24.1854	24.6693	23.6604	22.8553	27.1005
4000	24.2846	22.5736	21.3369	20.3663	19.5693	18.8948	18.3113	27.9775	26.6111	25.568	24.7444	24.0665	24.542	23.5382	22.737	26.9743
4100	24.1577	22.4513	21.2171	20.2483	19.4527	18.7795	18.1973	27.8431	26.4829	25.4463	24.6272	23.9505	24.4185	23.4197	22.6221	26.852
4200	24.0344	22.3323	21.1003	20.1333	19.3392	18.6673	18.0862	27.7126	26.3587	25.3283	24.5131	23.8371	24.2987	23.3047	22.5102	26.7333
4300	23.9145	22.2163	20.9866	20.0212	19.2286	18.5579	17.9779	27.5857	26.2383	25.2137	24.4019	23.7262	24.1824	23.193	22.4013	26.6182
4400	23.7977	22.1033	20.8756	19.9119	19.1207	18.4513	17.8724	27.4624	26.1214	25.1025	24.2935	23.6175	24.0693	23.0843	22.2949	26.5063
4500	23.6839	21.9931	20.7674	19.8053	19.0154	18.3472	17.7694	27.3424	26.008	24.9944	24.1876	23.5109	23.9594	22.9786	22.1911	26.3974
4600	23.5729	21.8855	20.6617	19.7011	18.9126	18.2456	17.6689	27.2248	25.8969	24.8883	24.0834	23.4057	23.8518	22.875	22.0892	26.2906
4700	23.4646	21.7804	20.5585	19.5994	18.8122	18.1464	17.5707	27.1097	25.7881	24.7842	23.981	23.3023	23.7465	22.7734	21.9892	26.1858
4800	23.3588	21.6777	20.4576	19.5	18.7141	18.0494	17.4748	26.9973	25.6818	24.6825	23.8807	23.2008	23.6436	22.6742	21.8912	26.0832
4900	23.2555	21.5773	20.359	19.4029	18.6182	17.9547	17.381	26.888	25.5783	24.5831	23.7824	23.1012	23.5433	22.5771	21.7953	25.9829
5000	23.1544	21.4791	20.2626	19.3078	18.5244	17.8619	17.2893	26.7817	25.4773	24.4858	23.686	23.0034	23.4454	22.4822	21.7013	25.8848
5100	23.0554	21.383	20.1681	19.2148	18.4326	17.7712	17.1996	26.6781	25.3788	24.3906	23.5912	22.9072	23.3497	22.3893	21.6091	25.7886
5200	22.9585	21.2889	20.0757	19.1237	18.3427	17.6824	17.1118	26.5771	25.2825	24.2972	23.4981	22.8125	23.2563	22.2983	21.5185	25.6943
5300	22.8635	21.1967	19.9852	19.0345	18.2547	17.5955	17.0257	26.4786	25.1884	24.2056	23.4065	22.7193	23.1648	22.209	21.4295	25.6018
5400	22.7703	21.1063	19.8964	18.9471	18.1685	17.5103	16.9415	26.3825	25.0963	24.1156	23.3164	22.6276	23.0753	22.1213	21.342	25.511
5500	22.6789	21.0176	19.8094	18.8614	18.0839	17.4268	16.859	26.2886	25.0061	24.0273	23.2276	22.5371	22.9877	22.0352	21.2559	25.4216
5600	22.5891	20.9306	19.7241	18.7774	18.0011	17.3449	16.778	26.1969	24.9178	23.9404	23.14	22.4479	22.9018	21.9507	21.1711	25.3337
5700	22.5011	20.8453	19.6404	18.695	17.9198	17.2647	16.6987	26.1072	24.8313	23.8549	23.0538	22.36	22.8176	21.8676	21.0877	25.2473
5800	22.4146	20.7615	19.5582	18.6142	17.8401	17.1859	16.6209	26.0195	24.7465	23.7708	22.9687	22.2734	22.7351	21.7858	21.0055	25.1622
5900	22.3297	20.6792	19.4776	18.5348	17.7618	17.1087	16.5445	25.9339	24.6635	23.6883	22.885	22.1882	22.6543	21.7056	20.9247	25.0786
6000	22.2463	20.5984	19.3984	18.4569	17.685	17.0328	16.4695	25.8506	24.5827	23.6075	22.8028	22.1044	22.5753	21.627	20.8454	24.9968
6100	22.1643	20.519	19.3206	18.3804	17.6096	16.9583	16.3959	25.769	24.5035	23.5282	22.7221	22.022	22.4979	21.5498	20.7674	24.9165
6200	22.0838	20.441	19.2442	18.3052	17.5354	16.8852	16.3236	25.6887	24.4257	23.4502	22.6425	21.9409	22.4219	21.474	20.6907	24.8374
6300	22.0047	20.3643	19.1691	18.2313	17.4626	16.8133	16.2526	25.6092	24.3488	23.3732	22.5641	21.861	22.3469	21.3992	20.6152	24.7595
6400	21.9269	20.2889	19.0952	18.1587	17.391	16.7426	16.1828	25.5304	24.2729	23.2973	22.4867	21.7822	22.2729	21.3255	20.5407	24.6825
6500	21.8505	20.2148	19.0226	18.0873	17.3207	16.6732	16.1142	25.4525	24.1978	23.2223	22.4103	21.7046	22.1999	21.2528	20.4672	24.6064
6600	21.7753	20.1419	18.9512	18.0171	17.2515	16.6049	16.0467	25.3754	24.1236	23.1482	22.335	21.628	22.1278	21.181	20.3948	24.5313
6700	21.7015	20.0702	18.881	17.9481	17.1834	16.5378	15.9804	25.2992	24.0503	23.075	22.2605	21.5524	22.0567	21.1102	20.3233	24.457
6800	21.6288	19.9997	18.8119	17.8801	17.1165	16.4717	15.9152	25.224	23.9779	23.0027	22.1871	21.478	21.9865	21.0403	20.2528	24.3835
6900	21.5573	19.9303	18.7439	17.8132	17.0506	16.4067	15.851	25.1499	23.9064	22.9313	22.1146	21.4046	21.9172	20.9713	20.1832	24.311
7000	21.487	19.862	18.6769	17.7474	16.9858	16.3428	15.7878	25.0768	23.8358	22.8608	22.0431	21.3323	21.8488	20.9033	20.1147	24.2394
7100	21.4179	19.7947	18.611	17.6826	16.9219	16.2798	15.7257	25.0048	23.7661	22.7912	21.9726	21.2611	21.7814	20.8362	20.0472	24.1687
7200	21.3498	19.7285	18.5461	17.6188	16.8591	16.2178	15.6645	24.9339	23.6973	22.7225	21.9031	21.191	21.7149	20.7699	19.9806	24.0988
7300	21.2828	19.6633	18.4821	17.5559	16.7972	16.1567	15.6042	24.8641	23.6294	22.6546	21.8344	21.1219	21.6493	20.7046	19.9149	24.0298
7400	21.2168	19.599	18.4192	17.494	16.7362	16.0966	15.5448	24.7953	23.5622	22.5875	21.7667	21.0539	21.5845	20.64	19.8502	23.9616
7500	21.1518	19.5357	18.3571	17.433	16.6761	16.0373	15.4863	24.7276	23.4959	22.5211	21.6998	20.9868	21.5205	20.5763	19.7863	23.8941
7600	21.0877	19.4733	18.2959	17.3728	16.6169	15.9789	15.4287	24.6607	23.4303	22.4555	21.6337	20.9206	21.4572	20.5133	19.7232	23.8274
7700	21.0246	19.4118	18.2356	17.3136	16.5585	15.9214	15.3719	24.5947	23.3653	22.3905	21.5684	20.8552	21.3947	20.451	19.6609	23.7614
7800	20.9624	19.3512	18.1761	17.2551	16.501	15.8647	15.3159	24.5296	23.301	22.3262	21.5038	20.7907	21.3328	20.3893	19.5994	23.6959
7900	20.9011	19.2914	18.1175	17.1975	16.4442	15.8087	15.2607	24.4656	23.2375	22.2625	21.4398	20.7269	21.2718	20.3284	19.5385	23.6311
8000	20.8405	19.2324	18.0597	17.1406	16.3883	15.7536	15.2063	24.4028	23.1749	22.1995	21.3767	20.664	21.2115	20.2682	19.4784	23.567
8100	20.7809	19.1742	18.0026	17.0846	16.3331	15.6992	15.1526	24.3414	23.1133	22.1374	21.3142	20.6018	21.1522	20.2087	19.419	23.5037
8200	20.722	19.1168	17.9463	17.0293	16.2786	15.6455	15.0997	24.2814	23.0528	22.0761	21.2527	20.5405	21.0939	20.1501	19.3604	23.4413
8300	20.6638	19.0601	17.8908	16.9747	16.2249	15.5926	15.0475	24.2228	22.9933	22.0157	21.1919	20.4801	21.0365	20.0923	19.3026	23.3797
8400	20.6065	19.0042	17.836	16.9208	16.1719	15.5404	14.996	24.1654	22.9349	21.9562	21.1319	20.4204	20.98	20.0353	19.2456	23.319
8500	20.5498	18.949	17.7819	16.8677	16.1196	15.4888	14.9451	24.1091	22.8773	21.8975	21.0728	20.3616	20.9244	19.9791	19.1893	23.2592
8600	20.4939	18.8945	17.7284	16.8152	16.068	15.4379	14.8949	24.0538	22.8207	21.8395	21.0144	20.3037	20.8695	19.9237	19.1339	23.2002
8700	20.4386	18.8407	17.6757	16.7634	16.017	15.3877	14.8454	23.9992	22.7648	21.7824	20.9569	20.2466	20.8154	19.8689	19.0792	23.1419
8800	20.384	18.7875	17.6236	16.7122	15.9667	15.3381	14.7965	23.9454	22.7097	21.726	20.9	20.1902	20.762	19.8149	19.0252	23.0844
8900	20.3301	18.735	17.5722	16.6617	15.9169	15.2892	14.7482	23.8922	22.6552	21.6702	20.8439	20.1345	20.7093	19.7616	18.9719	23.0276
9000	20.2767	18.6831	17.5213	16.6118	15.8678	15.2408	14.7005	23.8395	22.6013	21.6151	20.7885	20.0796	20.6571	19.7089	18.9193	22.9715
9100	20.224	18.6318	17.4711	16.5625	15.8193	15.193	14.6534	23.7872	22.548	21.5606	20.7337	20.0253	20.6055	19.6568	18.8673	22.916
9200	20.1719	18.5812	17.4215	16.5138	15.7714	15.1458	14.6069	23.7353	22.4952	21.5068	20.6796	19.9717	20.5545	19.6053	18.816	22.8611
9300	20.1204	18.5311	17.3725	16.4656	15.7241	15.0992	14.5609	23.6836	22.4428	21.4535	20.6261	19.9187	20.5039	19.5543	18.7652	22.8068
9400	20.0694	18.4815	17.324	16.4181	15.6773	15.0532	14.5155	23.6322	22.391	21.4007	20.5731	19.8663	20.4539	19.5039	18.715	22.753
9500	20.0191	18.4326	17.2761	16.3711	15.6311	15.0076	14.4706	23.5811	22.3396	21.3486	20.5208	19.8146	20.4043	19.4541	18.6654	22.6998
9600	19.9692	18.3842	17.2287	16.3246	15.5854	14.9627	14.4263	23.5302	22.2886	21.2969	20.4691	19.7634	20.3552	19.4048	18.6164	22.6472
9700	19.9199	18.3363	17.1819	16.2786	15.5402	14.9182	14.3824	23.4797	22.2381	21.2458	20.418	19.7128	20.3065	19.356	18.5679	22.5951
9800	19.8712	18.289	17.1356	16.2332	15.4956	14.8742	14.3391	23.4294	22.188	21.1953	20.3674	19.6629	20.2584	19.3078	18.52	22.5436
9900	19.8229	18.2421	17.0898	16.1883	15.4514	14.8307	14.2962	23.3795	22.1384	21.1452	20.3174	19.6134	20.2106	19.2601	18.4726	22.4925
10000	19.7752	18.1958	17.0445	16.1439	15.4078	14.7878	14.2539	23.3299	22.0892	21.0957	20.268	19.5646	20.1633	19.2129	18.4258	22.4421
10100	19.728	18.15	16.9998	16.0999	15.3646	14.7453	14.212	23.2805	22.0404	21.0467	20.2191	19.5164	20.1165	19.1661	18.3795	22.3921
10200	19.6813	18.1047	16.9554	16.0565	15.3219	14.7032	14.1706	23.2314	21.992	20.9982	20.1708	19.4687	20.07	19.1199	18.3337	22.3426
10300	19.6351	18.0598	16.9116	16.0135	15.2796	14.6617	14.1296	23.1825	21.9439	20.9502	20.123	19.4215	20.024	19.0742	18.2885	22.2937
10400	19.5893	18.0154	16.8682	15.971	15.2378	14.6205	14.0891	23.1337	21.8962	20.9026	20.0758	19.375	19.9782	19.0289	18.2438	22.2452
10500	19.544	17.9715	16.8253	15.9289	15.1965	14.5798	14.049	23.0852	21.8487	20.8555	20.0291	19.329	19.9329	18.984	18.1996	22.1972
10600	19.4992	17.928	16.7828	15.8872	15.1556	14.5396	14.0093	23.0367	21.8015	20.8087	19.9828	19.2834	19.8878	18.9396	18.1559	22.1496
10700	19.4548	17.885	16.7408	15.846	15.1151	14.4997	13.9701	22.9883	21.7545	20.7623	19.937	19.2384	19.8431	18.8956	18.1126	22.1024
10800	19.4109	17.8424	16.6992	15.8052	15.075	14.4603	13.9312	22.9401	21.7078	20.7163	19.8917	19.1939	19.7986	18.852	18.0698	22.0556
10900	19.3674	17.8002	16.658	15.7649	15.0354	14.4213	13.8928	22.8922	21.6613	20.6707	19.8468	19.1497	19.7545	18.8087	18.0274	22.0092
11000	19.3244	17.7585	16.6172	15.7249	14.9961	14.3827	13.8547	22.8446	21.6152	20.6255	19.8023	19.106	19.7107	18.7658	17.9854	21.9631
11100	19.2817	17.7171	16.5768	15.6853	14.9572	14.3444	13.8171	22.7974	21.5694	20.5806	19.7583	19.0628	19.6673	18.7234	17.9438	21.9175
11200	19.2395	17.6762	16.5369	15.6461	14.9188	14.3066	13.7798	22.7505	21.524	20.5361	19.7146	19.0199	19.6242	18.6813	17.9026	21.8722
11300	19.1977	17.6356	16.4973	15.6074	14.8807	14.2691	13.7429	22.7041	21.4789	20.492	19.6713	18.9774	19.5815	18.6395	17.8618	21.8273
11400	19.1563	17.5955	16.4581	15.5689	14.843	14.232	13.7063	22.6582	21.4342	20.4483	19.6285	18.9353	19.5392	18.5982	17.8213	21.7828
11500	19.1154	17.5557	16.4192	15.5309	14.8056	14.1953	13.6702	22.6128	21.39	20.4049	19.586	18.8937	19.4973	18.5572	17.7813	21.7388
11600	19.0748	17.5163	16.3808	15.4932	14.7686	14.1589	13.6343	22.568	21.3461	20.362	19.5439	18.8524	19.4558	18.5166	17.7416	21.6951
11700	19.0346	17.4773	16.3427	15.4559	14.732	14.1229	13.5988	22.5238	21.3027	20.3195	19.5023	18.8115	19.4147	18.4765	17.7024	21.6518
11800	18.9947	17.4387	16.305	15.419	14.6957	14.0872	13.5637	22.4802	21.2598	20.2773	19.461	18.771	19.374	18.4366	17.6635	21.6089
11900	18.9553	17.4004	16.2676	15.3823	14.6598	14.0519	13.5289	22.4373	21.2173	20.2356	19.4201	18.7309	19.3338	18.3972	17.6249	21.5665
12000	18.9162	17.3625	16.2305	15.3461	14.6241	14.0168	13.4944	22.395	21.1753	20.1943	19.3796	18.6911	19.2939	18.3582	17.5868	21.5244
12100	18.8775	17.3249	16.1938	15.3101	14.5889	13.9821	13.4602	22.3533	21.1337	20.1534	19.3395	18.6518	19.2545	18.3195	17.549	21.4828
12200	18.8391	17.2877	16.1575	15.2745	14.5539	13.9478	13.4264	22.3123	21.0926	20.1128	19.2998	18.6128	19.2155	18.2812	17.5116	21.4416
12300	18.8011	17.2507	16.1214	15.2392	14.5193	13.9137	13.3929	22.2719	21.052	20.0727	19.2604	18.5741	19.1769	18.2433	17.4745	21.4008
12400	18.7635	17.2142	16.0857	15.2043	14.485	13.88	13.3596	22.232	21.0118	20.0329	19.2214	18.5358	19.1387	18.2058	17.4378	21.3603
12500	18.7261	17.1779	16.0503	15.1696	14.4509	13.8465	13.3267	22.1927	20.972	19.9935	19.1827	18.4979	19.1009	18.1686	17.4014	21.3202
12600	18.6891	17.142	16.0153	15.1352	14.4172	13.8134	13.2941	22.1539	20.9326	19.9545	19.1445	18.4603	19.0635	18.1317	17.3653	21.2805
12700	18.6525	17.1064	15.9805	15.1012	14.3838	13.7805	13.2617	22.1156	20.8936	19.9158	19.1065	18.423	19.0265	18.0952	17.3296	21.2412
12800	18.6161	17.0711	15.946	15.0674	14.3507	13.748	13.2297	22.0778	20.855	19.8775	19.0689	18.3861	18.9898	18.059	17.2942	21.2023
12900	18.5801	17.0361	15.9118	15.034	14.3179	13.7157	13.1979	22.0404	20.8168	19.8396	19.0316	18.3495	18.9534	18.0232	17.2591	21.1637
13000	18.5444	17.0013	15.8779	15.0008	14.2853	13.6837	13.1664	22.0035	20.779	19.802	18.9947	18.3132	18.9175	17.9877	17.2244	21.1255
13100	18.5089	16.9669	15.8443	14.9679	14.253	13.652	13.1352	21.967	20.7416	19.7648	18.9581	18.2772	18.8819	17.9525	17.1899	21.0876
13200	18.4738	16.9328	15.811	14.9353	14.221	13.6205	13.1042	21.931	20.7045	19.7279	18.9218	18.2415	18.8466	17.9177	17.1558	21.0501
13300	18.439	16.899	15.778	14.903	14.1893	13.5894	13.0735	21.8954	20.6678	19.6913	18.8858	18.2061	18.8117	17.8831	17.122	21.013
13400	18.4044	16.8654	15.7452	14.8709	14.1579	13.5584	13.0431	21.8601	20.6315	19.655	18.8502	18.171	18.7771	17.8489	17.0884	20.9761
13500	18.3702	16.8321	15.7127	14.8391	14.1267	13.5278	13.0129	21.8252	20.5955	19.6191	18.8148	18.1362	18.7428	17.815	17.0551	20.9396
13600	18.3362	16.7991	15.6805	14.8075	14.0957	13.4974	12.983	21.7907	20.5599	19.5834	18.7797	18.1016	18.7088	17.7813	17.0221	20.9034
13700	18.3025	16.7663	15.6485	14.7763	14.065	13.4672	12.9533	21.7566	20.5246	19.5481	18.7448	18.0673	18.6752	17.7479	16.9893	20.8675
13800	18.269	16.7338	15.6168	14.7452	14.0346	13.4373	12.9238	21.7227	20.4896	19.5131	18.7103	18.0332	18.6418	17.7149	16.9568	20.8319
13900	18.2358	16.7016	15.5854	14.7144	14.0044	13.4077	12.8946	21.6892	20.4549	19.4784	18.676	17.9994	18.6088	17.6821	16.9245	20.7966
14000	18.2029	16.6696	15.5542	14.6839	13.9745	13.3782	12.8657	21.656	20.4206	19.444	18.642	17.9659	18.576	17.6495	16.8926	20.7616
14100	18.1703	16.6379	15.5232	14.6536	13.9448	13.349	12.837	21.6231	20.3866	19.4099	18.6083	17.9326	18.5436	17.6173	16.8608	20.7269
14200	18.1379	16.6064	15.4925	14.6236	13.9153	13.3201	12.8085	21.5904	20.3528	19.376	18.5749	17.8996	18.5113	17.5853	16.8294	20.6925
14300	18.1057	16.5752	15.462	14.5937	13.886	13.2913	12.7802	21.5579	20.3193	19.3425	18.5417	17.8669	18.4794	17.5536	16.7982	20.6583
14400	18.0738	16.5442	15.4318	14.5642	13.857	13.2628	12.7521	21.5255	20.2861	19.3092	18.5088	17.8344	18.4477	17.5221	16.7672	20.6245
14500	18.0421	16.5134	15.4018	14.5348	13.8282	13.2346	12.7243	21.4934	20.2531	19.2761	18.4761	17.8021	18.4162	17.4909	16.7365	20.5909
14600	18.0106	16.4829	15.372	14.5057	13.7997	13.2065	12.6967	21.4614	20.2204	19.2434	18.4437	17.7701	18.385	17.46	16.706	20.5576
14700	17.9794	16.4526	15.3424	14.4768	13.7713	13.1787	12.6693	21.4295	20.1879	19.2108	18.4115	17.7384	18.354	17.4292	16.6757	20.5245
14800	17.9485	16.4225	15.3131	14.4481	13.7432	13.151	12.6421	21.3978	20.1556	19.1786	18.3796	17.7068	18.3232	17.3988	16.6457	20.4917
14900	17.9177	16.3927	15.284	14.4196	13.7153	13.1236	12.6151	21.3661	20.1235	19.1465	18.3479	17.6755	18.2927	17.3685	16.6159	20.4591
15000	17.8872	16.363	15.2551	14.3913	13.6876	13.0964	12.5883	21.3345	20.0916	19.1147	18.3165	17.6445	18.2623	17.3385	16.5863	20.4267
15100	17.8568	16.3336	15.2264	14.3633	13.6601	13.0694	12.5617	21.303	20.0599	19.0831	18.2853	17.6136	18.2321	17.3086	16.557	20.3946
15200	17.8267	16.3044	15.1979	14.3354	13.6328	13.0426	12.5353	21.2716	20.0283	19.0518	18.2543	17.583	18.2021	17.279	16.5279	20.3627
15300	17.7968	16.2754	15.1697	14.3078	13.6057	13.0159	12.5091	21.2402	19.997	19.0206	18.2235	17.5526	18.1723	17.2496	16.4989	20.3311
15400	17.7672	16.2466	15.1416	14.2804	13.5788	12.9895	12.4832	21.2088	19.9658	18.9897	18.193	17.5224	18.1427	17.2204	16.4702	20.2996
15500	17.7377	16.218	15.1138	14.2531	13.5521	12.9633	12.4573	21.1775	19.9347	18.959	18.1627	17.4924	18.1132	17.1915	16.4417	20.2684
15600	17.7084	16.1897	15.0861	14.2261	13.5256	12.9373	12.4317	21.1462	19.9038	18.9284	18.1325	17.4627	18.0839	17.1627	16.4134	20.2373
15700	17.6793	16.1615	15.0586	14.1992	13.4993	12.9114	12.4063	21.115	19.8731	18.8981	18.1026	17.4331	18.0548	17.1341	16.3853	20.2065
15800	17.6504	16.1335	15.0314	14.1726	13.4732	12.8857	12.381	21.0838	19.8425	18.868	18.0729	17.4037	18.0258	17.1057	16.3573	20.1759
15900	17.6218	16.1057	15.0043	14.1461	13.4472	12.8603	12.356	21.0526	19.8121	18.838	18.0434	17.3745	17.9971	17.0775	16.3296	20.1454
16000	17.5933	16.0781	14.9774	14.1198	13.4214	12.835	12.3311	21.0216	19.7819	18.8083	18.0141	17.3456	17.9684	17.0494	16.3021	20.1152
16100	17.565	16.0507	14.9507	14.0937	13.3959	12.8098	12.3064	20.9906	19.7518	18.7787	17.985	17.3168	17.94	17.0216	16.2747	20.0851
16200	17.5369	16.0234	14.9242	14.0678	13.3705	12.7849	12.2818	20.9597	19.7218	18.7494	17.9561	17.2882	17.9117	16.994	16.2475	20.0553
16300	17.5089	15.9964	14.8978	14.042	13.3452	12.7601	12.2574	20.9288	19.692	18.7202	17.9273	17.2598	17.8836	16.9665	16.2205	20.0256
16400	17.4812	15.9695	14.8717	14.0165	13.3202	12.7355	12.2332	20.8981	19.6624	18.6912	17.8988	17.2316	17.8556	16.9392	16.1937	19.9962
16500	17.4536	15.9428	14.8457	13.9911	13.2953	12.7111	12.2092	20.8675	19.633	18.6624	17.8705	17.2035	17.8278	16.9121	16.1671	19.9669
16600	17.4263	15.9163	14.8199	13.9659	13.2706	12.6868	12.1853	20.837	19.6037	18.6338	17.8423	17.1757	17.8002	16.8852	16.1407	19.9378
16700	17.399	15.89	14.7942	13.9408	13.246	12.6627	12.1616	20.8065	19.5745	18.6054	17.8143	17.148	17.7727	16.8584	16.1144	19.9089
16800	17.372	15.8638	14.7688	13.9159	13.2217	12.6388	12.138	20.7762	19.5455	18.5771	17.7865	17.1205	17.7454	16.8318	16.0882	19.8801
16900	17.3452	15.8378	14.7435	13.8912	13.1975	12.615	12.1146	20.746	19.5167	18.549	17.7588	17.0932	17.7182	16.8054	16.0623	19.8515
17000	17.3185	15.812	14.7183	13.8667	13.1734	12.5914	12.0914	20.716	19.488	18.5211	17.7314	17.066	17.6912	16.7791	16.0365	19.8231
17100	17.292	15.7864	14.6934	13.8423	13.1495	12.5679	12.0683	20.686	19.4595	18.4933	17.7041	17.039	17.6643	16.753	16.0108	19.7948
17200	17.2656	15.7609	14.6685	13.818	13.1258	12.5446	12.0454	20.6562	19.4311	18.4657	17.6769	17.0121	17.6375	16.727	15.9853	19.7667
17300	17.2394	15.7355	14.6439	13.794	13.1022	12.5214	12.0226	20.6265	19.4028	18.4382	17.6499	16.9855	17.611	16.7012	15.96	19.7388
17400	17.2134	15.7104	14.6194	13.77	13.0787	12.4984	12	20.597	19.3747	18.4109	17.6231	16.959	17.5845	16.6755	15.9348	19.711
17500	17.1876	15.6854	14.5951	13.7463	13.0555	12.4756	11.9775	20.5676	19.3468	18.3838	17.5965	16.9326	17.5583	16.6501	15.9098	19.6834
17600	17.1619	15.6605	14.5709	13.7227	13.0323	12.4529	11.9551	20.5384	19.319	18.3569	17.57	16.9065	17.5322	16.6247	15.8849	19.6559
17700	17.1363	15.6358	14.5469	13.6992	13.0094	12.4303	11.9329	20.5093	19.2914	18.3301	17.5437	16.8804	17.5062	16.5995	15.8602	19.6286
17800	17.1109	15.6113	14.523	13.6759	12.9865	12.4079	11.9109	20.4804	19.2639	18.3034	17.5175	16.8546	17.4804	16.5745	15.8357	19.6015
17900	17.0857	15.5869	14.4993	13.6527	12.9638	12.3856	11.8889	20.4516	19.2366	18.2769	17.4915	16.8289	17.4547	16.5496	15.8113	19.5745
18000	17.0606	15.5627	14.4757	13.6297	12.9413	12.3635	11.8672	20.423	19.2095	18.2506	17.4657	16.8033	17.4292	16.5249	15.787	19.5477
18100	17.0357	15.5386	14.4523	13.6068	12.9189	12.3415	11.8455	20.3946	19.1825	18.2244	17.44	16.778	17.4038	16.5003	15.7629	19.521
18200	17.011	15.5146	14.429	13.5841	12.8966	12.3196	11.824	20.3664	19.1556	18.1984	17.4144	16.7527	17.3786	16.4758	15.7389	19.4945
18300	16.9863	15.4908	14.4058	13.5615	12.8745	12.2979	11.8026	20.3384	19.129	18.1725	17.389	16.7276	17.3536	16.4515	15.7151	19.4681
18400	16.9619	15.4672	14.3828	13.539	12.8525	12.2763	11.7814	20.3105	19.1024	18.1468	17.3638	16.7027	17.3287	16.4274	15.6914	19.4419
18500	16.9375	15.4437	14.36	13.5167	12.8306	12.2548	11.7603	20.2829	19.0761	18.1212	17.3387	16.6779	17.3039	16.4034	15.6679	19.4159
18600	16.9133	15.4203	14.3372	13.4945	12.8089	12.2335	11.7393	20.2554	19.0499	18.0958	17.3137	16.6532	17.2793	16.3795	15.6444	19.39
18700	16.8893	15.397	14.3146	13.4724	12.7873	12.2123	11.7184	20.2281	19.0238	18.0705	17.2889	16.6287	17.2549	16.3558	15.6212	19.3642
18800	16.8654	15.3739	14.2922	13.4505	12.7658	12.1912	11.6977	20.2011	18.9979	18.0454	17.2642	16.6043	17.2306	16.3322	15.598	19.3386
18900	16.8416	15.351	14.2699	13.4287	12.7445	12.1702	11.6771	20.1742	18.9722	18.0204	17.2397	16.5801	17.2064	16.3087	15.575	19.3131
19000	16.818	15.3282	14.2477	13.4071	12.7232	12.1494	11.6566	20.1476	18.9466	17.9956	17.2153	16.556	17.1824	16.2854	15.5521	19.2878
19100	16.7945	15.3055	14.2256	13.3855	12.7022	12.1287	11.6362	20.1212	18.9212	17.9709	17.1911	16.532	17.1586	16.2622	15.5293	19.2626
19200	16.7712	15.2829	14.2037	13.3641	12.6812	12.1081	11.616	20.095	18.896	17.9463	17.1669	16.5081	17.1349	16.2392	15.5067	19.2376
19300	16.748	15.2605	14.1819	13.3428	12.6604	12.0877	11.5958	20.069	18.8709	17.9219	17.1429	16.4844	17.1113	16.2163	15.4842	19.2127
19400	16.7249	15.2382	14.1602	13.3217	12.6396	12.0673	11.5758	20.0433	18.846	17.8976	17.1191	16.4609	17.0879	16.1935	15.4618	19.188
19500	16.7019	15.216	14.1386	13.3006	12.619	12.0471	11.5559	20.0177	18.8212	17.8735	17.0954	16.4374	17.0647	16.1708	15.4396	19.1633
19600	16.6791	15.1939	14.1172	13.2797	12.5986	12.027	11.5361	19.9924	18.7966	17.8495	17.0718	16.4141	17.0415	16.1483	15.4175	19.1389
19700	16.6564	15.172	14.0959	13.2589	12.5782	12.007	11.5165	19.9673	18.7722	17.8256	17.0483	16.3909	17.0186	16.1259	15.3955	19.1145
19800	16.6339	15.1502	14.0747	13.2382	12.5579	11.9871	11.4969	19.9424	18.7479	17.8019	17.025	16.3679	16.9957	16.1036	15.3736	19.0903
19900	16.6114	15.1285	14.0536	13.2177	12.5378	11.9674	11.4775	19.9177	18.7238	17.7783	17.0018	16.3449	16.9731	16.0815	15.3518	19.0663
20000	16.5891	15.107	14.0327	13.1972	12.5178	11.9477	11.4582	19.8932	18.6998	17.7549	16.9787	16.3221	16.9505	16.0595	15.3302	19.0423
20100	16.5669	15.0855	14.0118	13.1769	12.4979	11.9282	11.4389	19.8689	18.676	17.7315	16.9557	16.2994	16.9281	16.0376	15.3086	19.0185
20200	16.5449	15.0642	13.9911	13.1567	12.4781	11.9088	11.4198	19.8448	18.6523	17.7083	16.9329	16.2768	16.9059	16.0158	15.2872	18.9948
20300	16.5229	15.043	13.9705	13.1366	12.4584	11.8894	11.4008	19.8209	18.6288	17.6853	16.9102	16.2544	16.8837	15.9941	15.2659	18.9713
20400	16.5011	15.022	13.95	13.1166	12.4388	11.8702	11.3819	19.7973	18.6054	17.6623	16.8876	16.2321	16.8617	15.9726	15.2447	18.9479
20500	16.4794	15.001	13.9297	13.0967	12.4194	11.8511	11.3631	19.7738	18.5822	17.6395	16.8651	16.2098	16.8399	15.9512	15.2237	18.9246
20600	16.4578	14.9801	13.9094	13.0769	12.4	11.8321	11.3444	19.7505	18.5591	17.6168	16.8428	16.1877	16.8181	15.9299	15.2027	18.9014
20700	16.4363	14.9594	13.8892	13.0572	12.3808	11.8132	11.3258	19.7273	18.5361	17.5943	16.8205	16.1658	16.7966	15.9087	15.1818	18.8784
20800	16.415	14.9388	13.8692	13.0377	12.3616	11.7944	11.3073	19.7044	18.5133	17.5718	16.7984	16.1439	16.7751	15.8876	15.1611	18.8555
20900	16.3937	14.9182	13.8493	13.0182	12.3426	11.7757	11.2889	19.6816	18.4907	17.5495	16.7764	16.1221	16.7537	15.8667	15.1405	18.8327
21000	16.3726	14.8978	13.8294	12.9989	12.3236	11.7571	11.2706	19.659	18.4681	17.5273	16.7545	16.1005	16.7325	15.8458	15.1199	18.81
21100	16.3516	14.8775	13.8097	12.9796	12.3048	11.7386	11.2525	19.6366	18.4457	17.5052	16.7327	16.0789	16.7114	15.8251	15.0995	18.7875
21200	16.3307	14.8573	13.7901	12.9605	12.286	11.7202	11.2344	19.6143	18.4235	17.4833	16.7111	16.0575	16.6904	15.8045	15.0792	18.765
21300	16.3099	14.8373	13.7706	12.9414	12.2674	11.7019	11.2164	19.5922	18.4013	17.4614	16.6895	16.0362	16.6696	15.784	15.059	18.7427
21400	16.2892	14.8173	13.7511	12.9225	12.2489	11.6837	11.1985	19.5702	18.3793	17.4397	16.6681	16.015	16.6488	15.7635	15.0389	18.7205
21500	16.2686	14.7974	13.7318	12.9037	12.2304	11.6656	11.1806	19.5484	18.3574	17.4181	16.6467	15.9939	16.6282	15.7432	15.0188	18.6984
21600	16.2482	14.7776	13.7126	12.8849	12.2121	11.6476	11.1629	19.5267	18.3356	17.3965	16.6255	15.9729	16.6077	15.723	14.9989	18.6764
21700	16.2278	14.7579	13.6935	12.8663	12.1938	11.6297	11.1453	19.5052	18.314	17.3751	16.6043	15.952	16.5873	15.703	14.9791	18.6545
21800	16.2076	14.7384	13.6745	12.8477	12.1757	11.6119	11.1278	19.4838	18.2925	17.3539	16.5833	15.9312	16.567	15.683	14.9594	18.6328
21900	16.1874	14.7189	13.6556	12.8293	12.1576	11.5942	11.1103	19.4626	18.2711	17.3327	16.5624	15.9105	16.5469	15.6631	14.9398	18.6112
22000	16.1673	14.6995	13.6367	12.8109	12.1396	11.5765	11.093	19.4415	18.2498	17.3116	16.5416	15.8899	16.5269	15.6433	14.9203	18.5896
22100	16.1474	14.6803	13.618	12.7926	12.1217	11.559	11.0757	19.4205	18.2287	17.2907	16.5209	15.8694	16.5069	15.6237	14.9009	18.5682
22200	16.1275	14.6611	13.5994	12.7745	12.104	11.5415	11.0585	19.3996	18.2077	17.2698	16.5003	15.8491	16.4871	15.6041	14.8816	18.5469
22300	16.1078	14.642	13.5809	12.7564	12.0863	11.5241	11.0414	19.3789	18.1867	17.2491	16.4798	15.8288	16.4674	15.5846	14.8624	18.5258
22400	16.0881	14.623	13.5624	12.7384	12.0686	11.5069	11.0244	19.3583	18.1659	17.2285	16.4594	15.8086	16.4478	15.5653	14.8433	18.5047
22500	16.0686	14.6041	13.5441	12.7205	12.0511	11.4897	11.0075	19.3378	18.1452	17.208	16.4391	15.7885	16.4283	15.546	14.8242	18.4837
22600	16.0491	14.5853	13.5258	12.7027	12.0337	11.4725	10.9907	19.3175	18.1246	17.1875	16.4189	15.7685	16.4089	15.5268	14.8053	18.4628
22700	16.0297	14.5666	13.5076	12.685	12.0163	11.4555	10.9739	19.2972	18.1042	17.1672	16.3988	15.7486	16.3896	15.5077	14.7865	18.4421
22800	16.0105	14.548	13.4896	12.6673	11.9991	11.4386	10.9573	19.277	18.0838	17.147	16.3788	15.7288	16.3703	15.4888	14.7677	18.4214
22900	15.9913	14.5295	13.4716	12.6498	11.9819	11.4217	10.9407	19.2569	18.0635	17.1268	16.3589	15.7091	16.3512	15.4699	14.749	18.4008
23000	15.9722	14.5111	13.4537	12.6323	11.9648	11.4049	10.9242	19.237	18.0433	17.1068	16.339	15.6895	16.3322	15.4511	14.7305	18.3803
23100	15.9532	14.4927	13.4359	12.6149	11.9478	11.3883	10.9078	19.2171	18.0232	17.0869	16.3193	15.67	16.3133	15.4324	14.712	18.3599
23200	15.9343	14.4745	13.4181	12.5977	11.9309	11.3716	10.8914	19.1973	18.0032	17.067	16.2997	15.6505	16.2944	15.4137	14.6936	18.3397
23300	15.9155	14.4563	13.4005	12.5805	11.9141	11.3551	10.8752	19.1776	17.9833	17.0473	16.2801	15.6312	16.2756	15.3952	14.6753	18.3195
23400	15.8967	14.4382	13.3829	12.5633	11.8973	11.3387	10.859	19.1579	17.9635	17.0276	16.2607	15.6119	16.2569	15.3767	14.657	18.2993
23500	15.8781	14.4203	13.3655	12.5463	11.8806	11.3223	10.8429	19.1384	17.9438	17.008	16.2413	15.5928	16.2384	15.3584	14.6389	18.2793
23600	15.8596	14.4023	13.3481	12.5293	11.864	11.306	10.8269	19.1189	17.9241	16.9886	16.222	15.5737	16.2198	15.3401	14.6208	18.2594
23700	15.8411	14.3845	13.3308	12.5125	11.8475	11.2898	10.8109	19.0995	17.9046	16.9692	16.2029	15.5547	16.2014	15.3219	14.6029	18.2395
23800	15.8227	14.3668	13.3135	12.4957	11.8311	11.2737	10.795	19.0802	17.8851	16.9499	16.1838	15.5358	16.1831	15.3037	14.585	18.2198
23900	15.8044	14.3491	13.2964	12.4789	11.8147	11.2576	10.7792	19.0609	17.8657	16.9306	16.1647	15.517	16.1648	15.2857	14.5672	18.2001
24000	15.7862	14.3316	13.2793	12.4623	11.7984	11.2416	10.7635	19.0417	17.8464	16.9115	16.1458	15.4983	16.1466	15.2678	14.5494	18.1806
24100	15.7681	14.3141	13.2624	12.4457	11.7822	11.2257	10.7479	19.0226	17.8272	16.8925	16.127	15.4796	16.1285	15.2499	14.5318	18.1611
24200	15.7501	14.2967	13.2455	12.4293	11.7661	11.2099	10.7323	19.0035	17.8081	16.8735	16.1082	15.4611	16.1104	15.2321	14.5142	18.1416
24300	15.7321	14.2793	13.2286	12.4128	11.75	11.1941	10.7168	18.9845	17.789	16.8546	16.0896	15.4426	16.0925	15.2144	14.4967	18.1223
24400	15.7142	14.2621	13.2119	12.3965	11.734	11.1784	10.7013	18.9656	17.77	16.8358	16.071	15.4242	16.0746	15.1967	14.4793	18.1031
24500	15.6964	14.2449	13.1952	12.3803	11.7181	11.1628	10.686	18.9467	17.7511	16.8171	16.0525	15.4059	16.0568	15.1792	14.462	18.0839
24600	15.6787	14.2278	13.1786	12.3641	11.7023	11.1473	10.6707	18.9279	17.7323	16.7985	16.034	15.3877	16.0391	15.1617	14.4447	18.0648
24700	15.6611	14.2108	13.1621	12.348	11.6865	11.1318	10.6555	18.9092	17.7136	16.7799	16.0157	15.3695	16.0214	15.1443	14.4275	18.0458
24800	15.6435	14.1939	13.1457	12.3319	11.6708	11.1164	10.6403	18.8905	17.6949	16.7615	15.9974	15.3514	16.0038	15.1269	14.4104	18.0269
24900	15.626	14.177	13.1293	12.316	11.6552	11.1011	10.6252	18.8718	17.6763	16.7431	15.9792	15.3335	15.9863	15.1097	14.3934	18.0081
25000	15.6086	14.1602	13.113	12.3001	11.6397	11.0858	10.6102	18.8532	17.6578	16.7248	15.9611	15.3155	15.9689	15.0925	14.3765	17.9893
25100	15.5913	14.1435	13.0968	12.2843	11.6242	11.0706	10.5953	18.8346	17.6393	16.7065	15.9431	15.2977	15.9515	15.0754	14.3596	17.9706
25200	15.5741	14.1269	13.0806	12.2685	11.6088	11.0555	10.5804	18.8161	17.6209	16.6883	15.9252	15.2799	15.9342	15.0584	14.3428	17.952
25300	15.5569	14.1103	13.0646	12.2528	11.5934	11.0404	10.5656	18.7977	17.6026	16.6703	15.9073	15.2623	15.9169	15.0414	14.326	17.9335
25400	15.5398	14.0938	13.0486	12.2372	11.5782	11.0254	10.5508	18.7793	17.5844	16.6522	15.8895	15.2447	15.8998	15.0245	14.3094	17.9151
25500	15.5227	14.0774	13.0326	12.2217	11.563	11.0105	10.5362	18.7609	17.5662	16.6343	15.8718	15.2271	15.8827	15.0077	14.2928	17.8967
25600	15.5058	14.0611	13.0168	12.2062	11.5478	10.9957	10.5216	18.7426	17.5481	16.6164	15.8541	15.2097	15.8656	14.9909	14.2763	17.8784
25700	15.4889	14.0448	13.001	12.1908	11.5327	10.9809	10.507	18.7244	17.5301	16.5987	15.8365	15.1923	15.8486	14.9742	14.2598	17.8601
25800	15.4721	14.0286	12.9852	12.1755	11.5177	10.9661	10.4925	18.7062	17.5121	16.5809	15.819	15.175	15.8317	14.9576	14.2434	17.842
25900	15.4553	14.0125	12.9696	12.1602	11.5028	10.9515	10.4781	18.688	17.4942	16.5633	15.8016	15.1577	15.8149	14.9411	14.2271	17.8239
26000	15.4387	13.9964	12.954	12.145	11.4879	10.9369	10.4637	18.6699	17.4764	16.5457	15.7842	15.1406	15.7981	14.9246	14.2108	17.8059
26100	15.4221	13.9804	12.9385	12.1299	11.4731	10.9223	10.4494	18.6519	17.4586	16.5282	15.7669	15.1235	15.7814	14.9082	14.1947	17.7879
26200	15.4055	13.9645	12.923	12.1148	11.4584	10.9079	10.4352	18.6338	17.4409	16.5108	15.7497	15.1064	15.7648	14.8918	14.1786	17.7701
26300	15.3891	13.9486	12.9076	12.0998	11.4437	10.8935	10.421	18.6159	17.4233	16.4934	15.7326	15.0895	15.7482	14.8755	14.1625	17.7523
26400	15.3727	13.9328	12.8923	12.0849	11.4291	10.8791	10.4069	18.598	17.4057	16.4761	15.7155	15.0726	15.7317	14.8593	14.1465	17.7345
26500	15.3564	13.9171	12.877	12.07	11.4145	10.8648	10.3929	18.5801	17.3882	16.4589	15.6985	15.0558	15.7152	14.8432	14.1306	17.7169
26600	15.3401	13.9014	12.8618	12.0552	11.4	10.8506	10.3789	18.5623	17.3708	16.4417	15.6816	15.039	15.6988	14.8271	14.1147	17.6993
26700	15.3239	13.8858	12.8467	12.0404	11.3856	10.8364	10.3649	18.5446	17.3534	16.4246	15.6647	15.0223	15.6825	14.811	14.099	17.6817
26800	15.3078	13.8703	12.8317	12.0258	11.3712	10.8223	10.3511	18.5269	17.3361	16.4076	15.6479	15.0057	15.6662	14.7951	14.0832	17.6643
26900	15.2917	13.8548	12.8166	12.0111	11.3569	10.8083	10.3372	18.5092	17.3188	16.3906	15.6311	14.9892	15.65	14.7792	14.0676	17.6469
27000	15.2757	13.8394	12.8017	11.9966	11.3426	10.7943	10.3235	18.4916	17.3016	16.3737	15.6145	14.9727	15.6339	14.7634	14.052	17.6295
27100	15.2598	13.8241	12.7868	11.9821	11.3285	10.7804	10.3098	18.474	17.2845	16.3569	15.5979	14.9563	15.6178	14.7476	14.0364	17.6123
27200	15.2439	13.8088	12.772	11.9676	11.3143	10.7665	10.2961	18.4565	17.2674	16.3401	15.5813	14.9399	15.6018	14.7319	14.0209	17.5951
27300	15.2281	13.7936	12.7573	11.9532	11.3002	10.7527	10.2825	18.4391	17.2504	16.3234	15.5648	14.9236	15.5858	14.7162	14.0055	17.578
27400	15.2124	13.7784	12.7426	11.9389	11.2862	10.7389	10.269	18.4217	17.2335	16.3068	15.5484	14.9074	15.5699	14.7006	13.9902	17.5609
27500	15.1967	13.7633	12.7279	11.9246	11.2723	10.7252	10.2555	18.4043	17.2166	16.2902	15.5321	14.8912	15.554	14.6851	13.9749	17.5439
27600	15.1811	13.7483	12.7133	11.9104	11.2584	10.7116	10.2421	18.387	17.1998	16.2737	15.5158	14.8751	15.5383	14.6696	13.9596	17.5269
27700	15.1655	13.7333	12.6988	11.8963	11.2445	10.698	10.2288	18.3697	17.183	16.2573	15.4996	14.8591	15.5225	14.6542	13.9445	17.5101
27800	15.1501	13.7184	12.6844	11.8822	11.2307	10.6845	10.2154	18.3525	17.1663	16.2409	15.4834	14.8431	15.5069	14.6389	13.9294	17.4932
27900	15.1346	13.7036	12.67	11.8682	11.217	10.671	10.2022	18.3354	17.1497	16.2246	15.4673	14.8272	15.4912	14.6236	13.9143	17.4765
28000	15.1193	13.6888	12.6556	11.8542	11.2033	10.6576	10.189	18.3183	17.1331	16.2083	15.4513	14.8114	15.4757	14.6083	13.8993	17.4598
28100	15.104	13.6741	12.6414	11.8403	11.1897	10.6442	10.1758	18.3012	17.1166	16.1921	15.4353	14.7956	15.4602	14.5932	13.8844	17.4432
28200	15.0887	13.6594	12.6271	11.8264	11.1761	10.6309	10.1627	18.2842	17.1001	16.176	15.4194	14.7799	15.4447	14.578	13.8695	17.4266
28300	15.0735	13.6448	12.613	11.8126	11.1626	10.6176	10.1497	18.2673	17.0837	16.1599	15.4036	14.7642	15.4293	14.563	13.8546	17.4101
28400	15.0584	13.6302	12.5988	11.7988	11.1492	10.6044	10.1367	18.2504	17.0674	16.1438	15.3878	14.7486	15.414	14.5479	13.8399	17.3936
28500	15.0433	13.6157	12.5848	11.7851	11.1358	10.5913	10.1238	18.2335	17.0511	16.1279	15.372	14.733	15.3987	14.533	13.8252	17.3772
28600	15.0283	13.6013	12.5708	11.7715	11.1224	10.5781	10.1109	18.2167	17.0348	16.112	15.3563	14.7175	15.3835	14.5181	13.8105	17.3609
28700	15.0134	13.5869	12.5568	11.7579	11.1091	10.5651	10.098	18.2	17.0186	16.0961	15.3407	14.7021	15.3683	14.5032	13.7959	17.3446
28800	14.9985	13.5726	12.5429	11.7444	11.0959	10.5521	10.0853	18.1833	17.0025	16.0803	15.3252	14.6867	15.3532	14.4884	13.7813	17.3284
28900	14.9836	13.5583	12.5291	11.7309	11.0827	10.5391	10.0725	18.1667	16.9864	16.0646	15.3097	14.6714	15.3381	14.4737	13.7668	17.3122
29000	14.9689	13.5441	12.5153	11.7174	11.0695	10.5263	10.0598	18.1501	16.9704	16.0489	15.2942	14.6562	15.3231	14.459	13.7524	17.2961
29100	14.9541	13.5299	12.5016	11.7041	11.0564	10.5134	10.0472	18.1336	16.9545	16.0333	15.2788	14.641	15.3081	14.4444	13.738	17.28
29200	14.9395	13.5158	12.4879	11.6907	11.0434	10.5006	10.0346	18.1171	16.9386	16.0177	15.2635	14.6258	15.2932	14.4298	13.7237	17.264
29300	14.9248	13.5017	12.4743	11.6775	11.0304	10.4879	10.0221	18.1007	16.9228	16.0022	15.2482	14.6107	15.2784	14.4153	13.7094	17.2481
29400	14.9103	13.4877	12.4607	11.6642	11.0175	10.4752	10.0096	18.0844	16.907	15.9868	15.233	14.5957	15.2636	14.4008	13.6951	17.2322
29500	14.8958	13.4738	12.4472	11.651	11.0046	10.4625	9.99715	18.0681	16.8913	15.9714	15.2178	14.5807	15.2489	14.3864	13.681	17.2164
29600	14.8813	13.4599	12.4337	11.6379	10.9917	10.4499	9.98476	18.0518	16.8756	15.956	15.2027	14.5658	15.2342	14.372	13.6668	17.2006
29700	14.8669	13.446	12.4203	11.6248	10.9789	10.4373	9.97241	18.0357	16.86	15.9407	15.1877	14.551	15.2196	14.3577	13.6528	17.1849
29800	14.8526	13.4322	12.4069	11.6118	10.9662	10.4248	9.96011	18.0196	16.8445	15.9255	15.1727	14.5362	15.205	14.3435	13.6387	17.1693
29900	14.8383	13.4185	12.3936	11.5988	10.9535	10.4124	9.94786	18.0035	16.829	15.9103	15.1577	14.5214	15.1905	14.3293	13.6248	17.1537
30000	14.8241	13.4048	12.3804	11.5859	10.9408	10.4	9.93565	17.9875	16.8135	15.8952	15.1428	14.5067	15.176	14.3151	13.6109	17.1382
