# Supplementary material for: Cross-Code Verification for Improved Thermophysical Properties of Argon, Krypton and Xenon Plasmas
Source: Entropy (Basel). 2026 Jul 22;28(7):830. doi: 10.3390/e28070830 (PMC13409251; doi:10.3390/e28070830)
Supplement: Supplementary file 1 [file entropy-28-00830-s001.zip › Ar_Kr_Xe_Data/Collision Integrals/CiKrypton/Traditional/CI_Kr_Kr+.csv]

Tij* [K]	πΩ(1;1)[Å^2]	πΩ(1;2)[Å^2]	πΩ(1;3)[Å^2]	πΩ(1;4)[Å^2]	πΩ(1;5)[Å^2]	πΩ(1;6)[Å^2]	πΩ(1;7)[Å^2]	πΩ(2;2)[Å^2]	πΩ(2;3)[Å^2]	πΩ(2;4)[Å^2]	πΩ(2;5)[Å^2]	πΩ(2;6)[Å^2]	πΩ(3;3)[Å^2]	πΩ(3;4)[Å^2]	πΩ(3;5)[Å^2]	πΩ(4;4)[Å^2]
300	208.479	199.675	193.643	189.118	185.507	182.499	179.916	93.1505	84.7444	78.6704	74.0918	70.5144	198.694	193.544	189.47	85.3042
400	201.042	192.9	187.269	182.985	179.528	176.633	174.154	84.0634	76.5976	71.2971	67.2819	64.0454	191.489	186.7	182.894	77.149
500	195.702	187.949	182.543	178.404	175.06	172.272	169.895	77.674	70.9381	66.0919	62.3106	59.1717	186.246	181.696	178.071	71.4351
600	191.477	184.032	178.798	174.781	171.543	168.851	166.562	72.9478	66.6344	62.0164	58.344	55.2754	182.149	177.78	174.29	67.0446
700	188.038	180.819	175.722	171.811	168.667	166.057	163.837	69.166	63.1389	58.6634	55.0827	52.113	178.811	174.58	171.194	63.4871
800	185.153	178.107	173.127	169.311	166.246	163.702	161.533	65.9904	60.1853	55.8329	52.362	49.5218	176.006	171.886	168.583	60.5053
900	182.667	175.765	170.889	167.158	164.16	161.666	159.533	63.2908	57.6569	53.4224	50.0761	47.3796	173.59	169.563	166.332	57.9646
1000	180.488	173.716	168.931	165.27	162.326	159.871	157.762	60.944	55.4578	51.3496	48.1408	45.5914	171.475	167.527	164.355	55.771
1100	178.548	171.896	167.192	163.592	160.69	158.262	156.171	58.8746	53.5254	49.5504	46.4835	44.0748	169.598	165.717	162.596	53.8545
1200	176.8	170.258	165.628	162.078	159.21	156.804	154.726	57.0401	51.8227	47.9815	45.0517	42.7684	167.912	164.09	161.011	52.168
1300	175.217	168.773	164.207	160.7	157.86	155.47	153.404	55.3974	50.3121	46.6023	43.7982	41.6202	166.382	162.612	159.571	50.6716
1400	173.775	167.416	162.906	159.435	156.617	154.242	152.188	53.9079	48.9585	45.3778	42.6874	40.594	164.982	161.258	158.252	49.3346
1500	172.452	166.169	161.707	158.266	155.466	153.104	151.062	52.5511	47.7366	44.2778	41.686	39.657	163.694	160.011	157.036	48.1271
1600	171.23	165.013	160.594	157.179	154.396	152.047	150.017	51.3131	46.6283	43.2809	40.7711	38.7877	162.502	158.856	155.909	47.0291
1700	170.094	163.937	159.555	156.163	153.395	151.059	149.043	50.1826	45.6201	42.372	39.9283	37.9745	161.394	157.781	154.859	46.0237
1800	169.032	162.93	158.581	155.21	152.457	150.134	148.131	49.1448	44.6957	41.5336	39.1407	37.2031	160.357	156.775	153.879	45.0944
1900	168.035	161.984	157.665	154.313	151.574	149.265	147.276	48.185	43.8408	40.7523	38.3969	36.4653	159.384	155.832	152.958	44.2305
2000	167.097	161.092	156.8	153.466	150.742	148.447	146.472	47.2917	43.0451	40.0199	37.6917	35.7593	158.468	154.943	152.091	43.4235
2100	166.21	160.249	155.982	152.664	149.954	147.673	145.713	46.4571	42.3008	39.3293	37.0197	35.0816	157.602	154.104	151.273	42.6656
2200	165.37	159.449	155.205	151.904	149.208	146.941	144.995	45.6743	41.5995	38.6724	36.3743	34.4276	156.783	153.309	150.498	41.9494
2300	164.572	158.689	154.467	151.181	148.5	146.247	144.314	44.9384	40.9362	38.0448	35.7527	33.7964	156.005	152.555	149.762	41.2705
2400	163.811	157.964	153.763	150.493	147.826	145.587	143.667	44.2448	40.3069	37.4443	35.1546	33.1888	155.266	151.837	149.062	40.6245
2500	163.085	157.271	153.091	149.836	147.184	144.958	143.05	43.5895	39.7081	36.868	34.5781	32.6038	154.56	151.153	148.394	40.0078
2600	162.392	156.609	152.448	149.209	146.57	144.358	142.462	42.9684	39.1363	36.3136	34.0215	32.0403	153.886	150.5	147.757	39.4175
2700	161.728	155.974	151.832	148.608	145.983	143.784	141.9	42.3777	38.5886	35.7786	33.4835	31.4972	153.242	149.874	147.147	38.8512
2800	161.091	155.365	151.242	148.032	145.421	143.234	141.361	41.814	38.0624	35.2618	32.9633	30.974	152.624	149.275	146.562	38.3075
2900	160.479	154.78	150.674	147.48	144.882	142.707	140.844	41.2737	37.5556	34.7625	32.4612	30.4712	152.03	148.699	146.001	37.7843
3000	159.892	154.218	150.129	146.949	144.364	142.2	140.348	40.7543	37.0664	34.2796	31.9765	29.9882	151.461	148.146	145.461	37.2802
3100	159.327	153.677	149.604	146.437	143.866	141.713	139.87	40.254	36.5935	33.8122	31.5086	29.5242	150.912	147.614	144.942	36.7939
3200	158.782	153.155	149.098	145.945	143.386	141.244	139.409	39.7714	36.1358	33.3595	31.0568	29.0784	150.384	147.101	144.441	36.3243
3300	158.256	152.651	148.609	145.47	142.923	140.791	138.965	39.3056	35.6922	32.9208	30.6204	28.65	149.874	146.607	143.958	35.8704
3400	157.747	152.164	148.138	145.012	142.476	140.354	138.536	38.8553	35.2618	32.4952	30.1987	28.2383	149.382	146.129	143.492	35.4313
3500	157.255	151.692	147.682	144.569	142.044	139.932	138.121	38.4194	34.8438	32.0822	29.7913	27.8426	148.906	145.667	143.041	35.0059
3600	156.778	151.236	147.241	144.141	141.626	139.523	137.72	37.9978	34.4383	31.6819	29.398	27.4625	148.446	145.22	142.604	34.5937
3700	156.316	150.794	146.814	143.726	141.222	139.127	137.33	37.5901	34.0451	31.2942	29.0185	27.0973	148	144.787	142.181	34.1943
3800	155.867	150.365	146.399	143.324	140.83	138.743	136.953	37.1958	33.6639	30.9188	28.6523	26.7464	147.568	144.367	141.771	33.8075
3900	155.431	149.949	145.997	142.934	140.449	138.37	136.586	36.8139	33.2942	30.5553	28.2989	26.4092	147.148	143.96	141.374	33.4326
4000	155.008	149.544	145.607	142.555	140.08	138.008	136.23	36.4434	32.9352	30.203	27.9578	26.0849	146.741	143.564	140.987	33.0692
4100	154.597	149.151	145.228	142.187	139.721	137.656	135.884	36.0834	32.5864	29.8617	27.6284	25.773	146.345	143.18	140.612	32.7167
4200	154.197	148.769	144.859	141.829	139.372	137.314	135.547	35.733	32.2472	29.5307	27.3104	25.4728	145.96	142.806	140.247	32.3746
4300	153.809	148.398	144.501	141.481	139.032	136.981	135.219	35.3917	31.9171	29.2098	27.0032	25.1838	145.585	142.442	139.892	32.0424
4400	153.43	148.036	144.152	141.142	138.701	136.656	134.9	35.0588	31.5958	28.8985	26.7065	24.9055	145.221	142.088	139.546	31.7197
4500	153.062	147.684	143.812	140.812	138.379	136.34	134.588	34.734	31.2828	28.5965	26.4197	24.6374	144.866	141.743	139.209	31.406
4600	152.703	147.341	143.481	140.49	138.065	136.032	134.284	34.4167	30.9777	28.3032	26.1423	24.3789	144.52	141.407	138.881	31.1011
4700	152.353	147.007	143.158	140.177	137.758	135.731	133.987	34.1067	30.6802	28.0184	25.874	24.1296	144.182	141.079	138.56	30.8046
4800	152.012	146.68	142.843	139.87	137.459	135.437	133.697	33.8042	30.3902	27.7417	25.6143	23.8889	143.853	140.759	138.247	30.5161
4900	151.678	146.362	142.535	139.571	137.167	135.149	133.414	33.5089	30.1076	27.473	25.3629	23.6565	143.532	140.447	137.942	30.2353
5000	151.352	146.051	142.235	139.279	136.881	134.868	133.137	33.2207	29.8324	27.2121	25.1195	23.4319	143.218	140.142	137.644	29.9619
5100	151.033	145.746	141.941	138.994	136.601	134.594	132.866	32.9397	29.5642	26.9585	24.8837	23.2148	142.911	139.843	137.352	29.6957
5200	150.722	145.449	141.654	138.714	136.328	134.325	132.601	32.6656	29.303	26.7122	24.6552	23.0048	142.612	139.552	137.067	29.4365
5300	150.417	145.158	141.373	138.441	136.061	134.062	132.341	32.3983	29.0485	26.4729	24.4337	22.8015	142.318	139.266	136.788	29.1841
5400	150.118	144.873	141.098	138.174	135.799	133.804	132.087	32.1376	28.8007	26.2403	24.2189	22.6047	142.031	138.987	136.516	28.9383
5500	149.826	144.594	140.829	137.912	135.542	133.552	131.838	31.8834	28.5594	26.0143	24.0105	22.414	141.75	138.714	136.248	28.6987
5600	149.539	144.321	140.565	137.655	135.291	133.305	131.593	31.6354	28.3242	25.7946	23.8084	22.2292	141.475	138.446	135.987	28.4654
5700	149.258	144.053	140.307	137.404	135.045	133.062	131.354	31.3934	28.0952	25.581	23.6122	22.05	141.205	138.184	135.73	28.2379
5800	148.983	143.791	140.054	137.157	134.803	132.824	131.119	31.1571	27.8719	25.3733	23.4218	21.8762	140.941	137.927	135.479	28.0161
5900	148.713	143.534	139.805	136.915	134.566	132.591	130.888	30.9262	27.6543	25.1714	23.2369	21.7075	140.682	137.675	135.232	27.7999
6000	148.449	143.282	139.562	136.678	134.333	132.362	130.662	30.7006	27.4421	24.9748	23.0572	21.5437	140.428	137.428	134.99	27.589
6100	148.189	143.034	139.323	136.445	134.105	132.137	130.439	30.4798	27.235	24.7835	22.8825	21.3846	140.178	137.185	134.753	27.3832
6200	147.934	142.791	139.088	136.217	133.881	131.915	130.221	30.2634	27.0327	24.597	22.7126	21.2299	139.933	136.947	134.52	27.1823
6300	147.684	142.553	138.858	135.992	133.66	131.698	130.006	30.0513	26.8349	24.4153	22.5472	21.0794	139.693	136.713	134.291	26.9863
6400	147.439	142.319	138.632	135.771	133.444	131.485	129.795	29.8432	26.6415	24.238	22.3862	20.9329	139.457	136.483	134.067	26.7948
6500	147.198	142.089	138.409	135.555	133.231	131.275	129.588	29.639	26.4523	24.065	22.2293	20.7904	139.225	136.258	133.846	26.6078
6600	146.962	141.863	138.191	135.342	133.022	131.069	129.384	29.4388	26.2672	23.8962	22.0764	20.6515	138.997	136.036	133.629	26.4251
6700	146.729	141.641	137.976	135.132	132.816	130.866	129.183	29.2423	26.0861	23.7315	21.9274	20.5161	138.773	135.818	133.416	26.2465
6800	146.501	141.423	137.765	134.926	132.614	130.666	128.985	29.0496	25.909	23.5706	21.782	20.3841	138.553	135.604	133.206	26.0718
6900	146.276	141.208	137.557	134.723	132.414	130.47	128.791	28.8606	25.7357	23.4135	21.6402	20.2554	138.337	135.393	133	25.9011
7000	146.056	140.997	137.353	134.524	132.218	130.276	128.6	28.6752	25.566	23.26	21.5018	20.1297	138.124	135.186	132.797	25.734
7100	145.839	140.79	137.152	134.327	132.025	130.086	128.411	28.4934	25.4	23.1101	21.3667	20.0071	137.915	134.982	132.597	25.5706
7200	145.625	140.585	136.954	134.134	131.835	129.898	128.226	28.3151	25.2376	22.9636	21.2347	19.8873	137.709	134.781	132.401	25.4106
7300	145.415	140.384	136.76	133.944	131.648	129.714	128.043	28.1402	25.0785	22.8203	21.1058	19.7703	137.506	134.584	132.207	25.2541
7400	145.208	140.186	136.568	133.756	131.464	129.532	127.863	27.9687	24.9228	22.6803	20.9799	19.656	137.307	134.389	132.017	25.1008
7500	145.005	139.991	136.379	133.571	131.282	129.352	127.685	27.8006	24.7704	22.5434	20.8567	19.5442	137.11	134.198	131.829	24.9507
7600	144.804	139.799	136.193	133.389	131.103	129.175	127.51	27.6357	24.6212	22.4094	20.7364	19.4349	136.916	134.009	131.644	24.8036
7700	144.606	139.61	136.009	133.21	130.927	129.001	127.338	27.474	24.4751	22.2784	20.6186	19.3279	136.726	133.823	131.462	24.6596
7800	144.412	139.424	135.828	133.033	130.753	128.829	127.168	27.3154	24.332	22.1502	20.5034	19.2232	136.538	133.64	131.283	24.5185
7900	144.22	139.24	135.65	132.859	130.581	128.66	127	27.1598	24.1918	22.0247	20.3907	19.1208	136.353	133.46	131.106	24.3802
8000	144.031	139.059	135.474	132.687	130.412	128.493	126.834	27.0073	24.0545	21.9019	20.2803	19.0204	136.17	133.282	130.931	24.2446
8100	143.845	138.88	135.301	132.517	130.245	128.328	126.671	26.8576	23.92	21.7816	20.1723	18.9221	135.99	133.106	130.759	24.1117
8200	143.661	138.704	135.13	132.35	130.08	128.165	126.51	26.7109	23.7882	21.6638	20.0664	18.8257	135.813	132.933	130.59	23.9813
8300	143.479	138.53	134.961	132.184	129.917	128.004	126.351	26.5668	23.659	21.5484	19.9627	18.7313	135.638	132.762	130.422	23.8534
8400	143.301	138.359	134.795	132.021	129.757	127.846	126.194	26.4255	23.5323	21.4353	19.8611	18.6387	135.465	132.594	130.257	23.7279
8500	143.124	138.19	134.63	131.86	129.598	127.689	126.039	26.2867	23.408	21.3244	19.7614	18.5478	135.295	132.428	130.094	23.6047
8600	142.95	138.023	134.468	131.702	129.442	127.534	125.886	26.1503	23.2861	21.2157	19.6637	18.4587	135.126	132.264	129.933	23.4839
8700	142.778	137.858	134.308	131.545	129.287	127.382	125.734	26.0164	23.1665	21.1091	19.5678	18.3712	134.961	132.102	129.774	23.3652
8800	142.608	137.695	134.15	131.39	129.135	127.231	125.585	25.8847	23.0491	21.0044	19.4737	18.2853	134.797	131.942	129.617	23.2487
8900	142.441	137.535	133.994	131.237	128.984	127.082	125.438	25.7552	22.9338	20.9017	19.3814	18.201	134.635	131.784	129.462	23.1343
9000	142.275	137.376	133.84	131.086	128.835	126.935	125.292	25.6279	22.8205	20.8009	19.2907	18.1182	134.475	131.628	129.309	23.0219
9100	142.112	137.219	133.688	130.937	128.688	126.79	125.148	25.5026	22.7091	20.7019	19.2017	18.0368	134.318	131.474	129.158	22.9115
9200	141.951	137.065	133.537	130.789	128.543	126.646	125.005	25.3793	22.5997	20.6047	19.1142	17.9568	134.162	131.322	129.009	22.803
9300	141.791	136.912	133.389	130.643	128.399	126.504	124.865	25.2578	22.4921	20.5091	19.0283	17.8781	134.008	131.172	128.862	22.6964
9400	141.634	136.761	133.242	130.499	128.257	126.363	124.726	25.1382	22.3864	20.4153	18.9438	17.8008	133.856	131.023	128.716	22.5916
9500	141.478	136.611	133.096	130.357	128.117	126.225	124.588	25.0205	22.2823	20.323	18.8608	17.7248	133.706	130.877	128.572	22.4886
9600	141.325	136.464	132.953	130.216	127.978	126.087	124.452	24.9045	22.18	20.2322	18.7792	17.65	133.557	130.732	128.429	22.3873
9700	141.173	136.318	132.811	130.077	127.841	125.952	124.318	24.7903	22.0794	20.143	18.6989	17.5764	133.41	130.588	128.289	22.2876
9800	141.022	136.174	132.671	129.939	127.705	125.818	124.185	24.6779	21.9803	20.0553	18.6199	17.504	133.265	130.447	128.15	22.1896
9900	140.874	136.031	132.532	129.803	127.571	125.685	124.053	24.5671	21.8829	19.969	18.5422	17.4327	133.122	130.306	128.012	22.0932
10000	140.727	135.89	132.395	129.668	127.438	125.553	123.923	24.458	21.787	19.8841	18.4657	17.3625	132.98	130.168	127.876	21.9984
10100	140.582	135.751	132.259	129.535	127.307	125.424	123.794	24.3505	21.6927	19.8006	18.3905	17.2933	132.84	130.031	127.741	21.9051
10200	140.438	135.613	132.125	129.403	127.177	125.295	123.667	24.2446	21.5998	19.7184	18.3164	17.2252	132.701	129.895	127.608	21.8132
10300	140.296	135.477	131.992	129.273	127.048	125.168	123.541	24.1402	21.5083	19.6374	18.2434	17.1582	132.564	129.761	127.477	21.7227
10400	140.156	135.342	131.86	129.144	126.921	125.042	123.416	24.0375	21.4182	19.5578	18.1716	17.0921	132.428	129.629	127.346	21.6337
10500	140.017	135.208	131.73	129.016	126.795	124.917	123.293	23.9362	21.3296	19.4793	18.1008	17.0269	132.294	129.498	127.217	21.546
10600	139.879	135.076	131.602	128.89	126.67	124.794	123.17	23.8364	21.2422	19.402	18.0311	16.9627	132.161	129.368	127.09	21.4596
10700	139.743	134.945	131.474	128.765	126.547	124.672	123.049	23.738	21.1562	19.3259	17.9624	16.8994	132.03	129.239	126.963	21.3746
10800	139.609	134.816	131.348	128.641	126.425	124.551	122.93	23.641	21.0715	19.251	17.8947	16.837	131.9	129.112	126.838	21.2907
10900	139.476	134.688	131.223	128.518	126.304	124.431	122.811	23.5455	20.988	19.1771	17.8279	16.7754	131.771	128.986	126.715	21.2081
11000	139.344	134.561	131.1	128.397	126.184	124.313	122.694	23.4513	20.9057	19.1043	17.7621	16.7147	131.644	128.862	126.592	21.1267
11100	139.213	134.436	130.977	128.277	126.065	124.195	122.577	23.3585	20.8246	19.0325	17.6972	16.6548	131.518	128.738	126.471	21.0464
11200	139.084	134.311	130.856	128.158	125.948	124.079	122.462	23.2669	20.7447	18.9618	17.6333	16.5957	131.393	128.616	126.351	20.9673
11300	138.956	134.188	130.736	128.04	125.831	123.964	122.348	23.1767	20.666	18.8921	17.5701	16.5374	131.269	128.495	126.232	20.8893
11400	138.829	134.067	130.617	127.923	125.716	123.85	122.235	23.0877	20.5883	18.8233	17.5079	16.4798	131.147	128.376	126.114	20.8124
11500	138.704	133.946	130.5	127.807	125.602	123.737	122.123	23	20.5118	18.7555	17.4465	16.4229	131.026	128.257	125.998	20.7365
11600	138.58	133.826	130.383	127.693	125.489	123.625	122.012	22.9134	20.4363	18.6886	17.3858	16.3668	130.906	128.139	125.882	20.6617
11700	138.457	133.708	130.268	127.579	125.377	123.514	121.902	22.8281	20.3619	18.6226	17.326	16.3114	130.787	128.023	125.768	20.5879
11800	138.335	133.591	130.153	127.467	125.266	123.404	121.793	22.744	20.2885	18.5575	17.267	16.2567	130.669	127.908	125.654	20.515
11900	138.214	133.474	130.04	127.355	125.156	123.295	121.685	22.661	20.2161	18.4933	17.2087	16.2027	130.552	127.794	125.542	20.4431
12000	138.095	133.359	129.927	127.245	125.047	123.187	121.578	22.5791	20.1446	18.4299	17.1511	16.1493	130.437	127.68	125.431	20.3722
12100	137.976	133.245	129.816	127.135	124.938	123.08	121.472	22.4983	20.0742	18.3674	17.0943	16.0965	130.322	127.568	125.32	20.3022
12200	137.859	133.132	129.706	127.027	124.831	122.974	121.367	22.4186	20.0046	18.3056	17.0381	16.0444	130.209	127.457	125.211	20.2331
12300	137.743	133.02	129.596	126.919	124.725	122.869	121.263	22.34	19.936	18.2447	16.9827	15.9929	130.096	127.347	125.103	20.1648
12400	137.627	132.909	129.488	126.812	124.62	122.765	121.159	22.2624	19.8683	18.1845	16.9279	15.942	129.985	127.238	124.995	20.0975
12500	137.513	132.799	129.38	126.707	124.515	122.662	121.057	22.1857	19.8015	18.1251	16.8738	15.8917	129.874	127.13	124.889	20.0309
12600	137.4	132.69	129.274	126.602	124.412	122.559	120.955	22.1101	19.7355	18.0664	16.8203	15.842	129.765	127.023	124.783	19.9652
12700	137.288	132.582	129.168	126.498	124.309	122.458	120.855	22.0353	19.6703	18.0084	16.7675	15.7928	129.656	126.916	124.679	19.9003
12800	137.177	132.475	129.063	126.395	124.208	122.357	120.755	21.9616	19.6059	17.9511	16.7152	15.7442	129.549	126.811	124.575	19.8362
12900	137.066	132.368	128.959	126.293	124.107	122.257	120.656	21.8887	19.5423	17.8945	16.6636	15.6961	129.442	126.706	124.472	19.7729
13000	136.957	132.263	128.856	126.191	124.007	122.158	120.558	21.8167	19.4796	17.8385	16.6126	15.6485	129.336	126.603	124.37	19.7104
13100	136.849	132.158	128.754	126.091	123.907	122.06	120.46	21.7455	19.4175	17.7833	16.5621	15.6014	129.232	126.5	124.269	19.6485
13200	136.741	132.055	128.653	125.991	123.809	121.962	120.364	21.6753	19.3562	17.7286	16.5122	15.5549	129.128	126.398	124.169	19.5875
13300	136.635	131.952	128.552	125.892	123.711	121.866	120.268	21.6058	19.2957	17.6746	16.4628	15.5088	129.024	126.297	124.069	19.5271
13400	136.529	131.85	128.453	125.794	123.614	121.77	120.173	21.5371	19.2358	17.6212	16.414	15.4633	128.922	126.197	123.971	19.4674
13500	136.425	131.749	128.354	125.697	123.518	121.675	120.079	21.4693	19.1767	17.5685	16.3657	15.4182	128.821	126.098	123.873	19.4084
13600	136.321	131.648	128.256	125.6	123.423	121.58	119.985	21.4022	19.1182	17.5163	16.3179	15.3736	128.72	125.999	123.776	19.3501
13700	136.218	131.549	128.159	125.505	123.328	121.487	119.892	21.3359	19.0604	17.4646	16.2707	15.3294	128.62	125.901	123.679	19.2924
13800	136.115	131.45	128.062	125.41	123.235	121.394	119.8	21.2703	19.0032	17.4136	16.2239	15.2857	128.521	125.804	123.584	19.2354
13900	136.014	131.352	127.966	125.315	123.142	121.302	119.709	21.2054	18.9467	17.3631	16.1776	15.2424	128.423	125.708	123.489	19.1791
14000	135.914	131.255	127.871	125.222	123.049	121.21	119.618	21.1413	18.8908	17.3132	16.1318	15.1996	128.326	125.612	123.395	19.1233
14100	135.814	131.158	127.777	125.129	122.957	121.119	119.528	21.0778	18.8355	17.2637	16.0865	15.1571	128.229	125.518	123.301	19.0682
14200	135.715	131.063	127.683	125.037	122.866	121.029	119.438	21.015	18.7809	17.2148	16.0417	15.1151	128.133	125.424	123.209	19.0136
14300	135.617	130.968	127.59	124.945	122.776	120.94	119.35	20.9529	18.7268	17.1665	15.9973	15.0735	128.038	125.33	123.117	18.9596
14400	135.519	130.874	127.498	124.855	122.686	120.851	119.262	20.8914	18.6733	17.1186	15.9533	15.0323	127.944	125.238	123.026	18.9062
14500	135.422	130.78	127.407	124.765	122.597	120.763	119.174	20.8306	18.6203	17.0712	15.9098	14.9915	127.85	125.146	122.935	18.8534
14600	135.326	130.687	127.316	124.675	122.509	120.676	119.088	20.7704	18.568	17.0243	15.8667	14.9511	127.757	125.055	122.845	18.8011
14700	135.231	130.595	127.226	124.586	122.421	120.589	119.002	20.7108	18.5161	16.9779	15.824	14.9111	127.664	124.964	122.756	18.7494
14800	135.137	130.504	127.136	124.498	122.334	120.503	118.916	20.6518	18.4648	16.9319	15.7817	14.8714	127.573	124.874	122.667	18.6982
14900	135.043	130.413	127.047	124.411	122.248	120.417	118.831	20.5934	18.414	16.8864	15.7398	14.8321	127.482	124.785	122.58	18.6475
15000	134.95	130.323	126.959	124.324	122.162	120.332	118.747	20.5355	18.3638	16.8414	15.6984	14.7932	127.392	124.696	122.492	18.5974
15100	134.857	130.233	126.872	124.238	122.077	120.248	118.663	20.4783	18.314	16.7968	15.6573	14.7546	127.302	124.608	122.406	18.5477
15200	134.765	130.144	126.785	124.152	121.992	120.164	118.58	20.4216	18.2647	16.7526	15.6166	14.7163	127.213	124.521	122.32	18.4986
15300	134.674	130.056	126.698	124.067	121.908	120.081	118.498	20.3654	18.2159	16.7088	15.5763	14.6784	127.125	124.434	122.234	18.4499
15400	134.584	129.969	126.612	123.983	121.825	119.998	118.416	20.3098	18.1676	16.6655	15.5363	14.6409	127.037	124.348	122.149	18.4017
15500	134.494	129.882	126.527	123.899	121.742	119.916	118.334	20.2548	18.1198	16.6226	15.4967	14.6036	126.95	124.263	122.065	18.354
15600	134.405	129.795	126.443	123.816	121.66	119.834	118.254	20.2002	18.0724	16.58	15.4575	14.5667	126.863	124.178	121.981	18.3067
15700	134.316	129.71	126.359	123.733	121.578	119.754	118.173	20.1462	18.0255	16.5379	15.4186	14.5301	126.778	124.094	121.898	18.2599
15800	134.228	129.624	126.275	123.651	121.497	119.673	118.094	20.0927	17.979	16.4962	15.3801	14.4939	126.692	124.01	121.816	18.2135
15900	134.141	129.54	126.193	123.569	121.416	119.593	118.015	20.0397	17.933	16.4548	15.3419	14.4579	126.608	123.927	121.734	18.1676
16000	134.054	129.456	126.11	123.488	121.336	119.514	117.936	19.9872	17.8874	16.4138	15.304	14.4222	126.524	123.844	121.653	18.1221
16100	133.968	129.372	126.029	123.408	121.257	119.435	117.858	19.9352	17.8423	16.3732	15.2665	14.3869	126.44	123.762	121.572	18.077
16200	133.883	129.289	125.947	123.328	121.177	119.357	117.78	19.8837	17.7975	16.333	15.2293	14.3518	126.357	123.681	121.492	18.0323
16300	133.798	129.207	125.867	123.248	121.099	119.279	117.703	19.8326	17.7532	16.2931	15.1924	14.317	126.275	123.6	121.412	17.988
16400	133.713	129.125	125.787	123.169	121.021	119.202	117.626	19.7821	17.7092	16.2535	15.1558	14.2825	126.193	123.52	121.333	17.9442
16500	133.63	129.044	125.707	123.091	120.943	119.125	117.55	19.732	17.6657	16.2143	15.1195	14.2483	126.111	123.44	121.254	17.9007
16600	133.546	128.963	125.628	123.013	120.867	119.049	117.475	19.6823	17.6225	16.1755	15.0836	14.2144	126.031	123.361	121.176	17.8577
16700	133.464	128.883	125.549	122.936	120.79	118.973	117.4	19.6331	17.5797	16.1369	15.0479	14.1807	125.95	123.282	121.098	17.815
16800	133.381	128.804	125.471	122.859	120.714	118.898	117.325	19.5843	17.5374	16.0988	15.0125	14.1473	125.871	123.204	121.021	17.7727
16900	133.3	128.724	125.394	122.782	120.638	118.823	117.251	19.536	17.4953	16.0609	14.9774	14.1142	125.792	123.126	120.944	17.7307
17000	133.219	128.646	125.317	122.706	120.563	118.749	117.177	19.4881	17.4537	16.0233	14.9426	14.0813	125.713	123.049	120.868	17.6891
17100	133.138	128.568	125.24	122.631	120.489	118.675	117.104	19.4406	17.4124	15.9861	14.9081	14.0487	125.635	122.972	120.792	17.6479
17200	133.058	128.49	125.164	122.556	120.415	118.602	117.031	19.3936	17.3715	15.9492	14.8738	14.0164	125.557	122.895	120.717	17.607
17300	132.978	128.413	125.088	122.481	120.341	118.529	116.959	19.3469	17.3309	15.9125	14.8398	13.9843	125.48	122.82	120.642	17.5665
17400	132.899	128.336	125.013	122.407	120.268	118.456	116.887	19.3007	17.2907	15.8762	14.8061	13.9524	125.403	122.744	120.568	17.5264
17500	132.821	128.26	124.939	122.334	120.195	118.384	116.815	19.2549	17.2508	15.8402	14.7727	13.9208	125.327	122.669	120.494	17.4865
17600	132.743	128.184	124.864	122.261	120.123	118.312	116.744	19.2095	17.2112	15.8044	14.7395	13.8894	125.251	122.595	120.42	17.447
17700	132.665	128.109	124.791	122.188	120.051	118.241	116.674	19.1644	17.172	15.769	14.7066	13.8582	125.176	122.521	120.348	17.4078
17800	132.588	128.034	124.717	122.116	119.979	118.171	116.604	19.1198	17.1331	15.7338	14.6739	13.8273	125.101	122.447	120.275	17.369
17900	132.511	127.96	124.644	122.044	119.908	118.1	116.534	19.0755	17.0945	15.6989	14.6414	13.7966	125.027	122.374	120.203	17.3304
18000	132.435	127.886	124.572	121.972	119.838	118.03	116.464	19.0316	17.0562	15.6643	14.6093	13.7661	124.953	122.302	120.131	17.2922
18100	132.359	127.812	124.5	121.901	119.768	117.961	116.395	18.988	17.0183	15.6299	14.5773	13.7359	124.879	122.23	120.06	17.2543
18200	132.284	127.739	124.428	121.831	119.698	117.892	116.327	18.9449	16.9806	15.5959	14.5456	13.7059	124.806	122.158	119.989	17.2167
18300	132.209	127.667	124.357	121.761	119.629	117.823	116.259	18.9021	16.9433	15.562	14.5141	13.6761	124.734	122.086	119.919	17.1794
18400	132.135	127.594	124.286	121.691	119.56	117.755	116.191	18.8596	16.9062	15.5285	14.4829	13.6465	124.661	122.016	119.849	17.1423
18500	132.061	127.523	124.216	121.621	119.491	117.687	116.124	18.8175	16.8695	15.4952	14.4519	13.6171	124.59	121.945	119.779	17.1056
18600	131.987	127.451	124.146	121.553	119.423	117.619	116.057	18.7758	16.833	15.4621	14.4211	13.5879	124.518	121.875	119.71	17.0692
18700	131.914	127.38	124.076	121.484	119.355	117.552	115.99	18.7344	16.7968	15.4293	14.3905	13.5589	124.447	121.805	119.641	17.033
18800	131.841	127.31	124.007	121.416	119.288	117.485	115.924	18.6933	16.761	15.3967	14.3602	13.5302	124.377	121.736	119.573	16.9971
18900	131.769	127.24	123.938	121.348	119.221	117.419	115.858	18.6526	16.7253	15.3644	14.3301	13.5016	124.307	121.667	119.505	16.9615
19000	131.697	127.17	123.87	121.281	119.154	117.353	115.793	18.6122	16.69	15.3323	14.3001	13.4732	124.237	121.599	119.438	16.9262
19100	131.626	127.101	123.802	121.214	119.088	117.287	115.728	18.5721	16.6549	15.3005	14.2704	13.4451	124.168	121.53	119.37	16.8911
19200	131.555	127.032	123.734	121.147	119.022	117.222	115.663	18.5324	16.6201	15.2689	14.241	13.4171	124.099	121.463	119.304	16.8563
19300	131.484	126.963	123.667	121.081	118.956	117.157	115.599	18.493	16.5856	15.2375	14.2117	13.3893	124.03	121.395	119.237	16.8218
19400	131.414	126.895	123.6	121.015	118.891	117.093	115.534	18.4539	16.5513	15.2063	14.1826	13.3617	123.962	121.328	119.171	16.7875
19500	131.344	126.827	123.534	120.949	118.826	117.028	115.471	18.4151	16.5173	15.1754	14.1537	13.3343	123.894	121.262	119.105	16.7535
19600	131.275	126.76	123.468	120.884	118.762	116.965	115.407	18.3766	16.4835	15.1447	14.125	13.307	123.827	121.196	119.04	16.7197
19700	131.206	126.693	123.402	120.819	118.698	116.901	115.345	18.3384	16.45	15.1141	14.0965	13.28	123.76	121.13	118.975	16.6861
19800	131.137	126.626	123.337	120.755	118.634	116.838	115.282	18.3005	16.4168	15.0839	14.0682	13.2531	123.693	121.064	118.91	16.6528
19900	131.069	126.56	123.271	120.691	118.571	116.775	115.22	18.2628	16.3837	15.0538	14.0401	13.2264	123.627	120.999	118.846	16.6198
20000	131.001	126.494	123.207	120.627	118.508	116.713	115.158	18.2255	16.351	15.0239	14.0122	13.1998	123.561	120.934	118.782	16.5869
20100	130.933	126.428	123.142	120.563	118.445	116.651	115.096	18.1885	16.3184	14.9942	13.9844	13.1735	123.496	120.87	118.718	16.5544
20200	130.866	126.363	123.078	120.5	118.382	116.589	115.035	18.1517	16.2861	14.9648	13.9569	13.1473	123.431	120.806	118.655	16.522
20300	130.799	126.298	123.015	120.437	118.32	116.527	114.974	18.1152	16.254	14.9355	13.9295	13.1213	123.366	120.742	118.592	16.4899
20400	130.733	126.233	122.951	120.375	118.259	116.466	114.913	18.079	16.2221	14.9064	13.9023	13.0954	123.301	120.679	118.53	16.458
20500	130.667	126.169	122.888	120.313	118.197	116.405	114.853	18.0431	16.1905	14.8776	13.8753	13.0697	123.237	120.615	118.467	16.4263
20600	130.601	126.105	122.826	120.251	118.136	116.345	114.793	18.0074	16.1591	14.8489	13.8484	13.0442	123.173	120.553	118.405	16.3948
20700	130.535	126.042	122.763	120.189	118.075	116.284	114.733	17.972	16.1279	14.8204	13.8218	13.0188	123.11	120.49	118.344	16.3635
20800	130.47	125.978	122.701	120.128	118.015	116.224	114.673	17.9369	16.0969	14.7921	13.7953	12.9936	123.047	120.428	118.283	16.3325
20900	130.405	125.915	122.639	120.067	117.955	116.165	114.614	17.902	16.0662	14.764	13.7689	12.9686	122.984	120.366	118.222	16.3017
21000	130.341	125.853	122.578	120.007	117.895	116.106	114.555	17.8673	16.0356	14.7361	13.7428	12.9437	122.921	120.305	118.161	16.271
21100	130.277	125.791	122.517	119.947	117.835	116.047	114.497	17.8329	16.0053	14.7083	13.7168	12.9189	122.859	120.244	118.1	16.2406
21200	130.213	125.729	122.456	119.887	117.776	115.988	114.439	17.7988	15.9751	14.6808	13.6909	12.8943	122.797	120.183	118.04	16.2104
21300	130.15	125.667	122.396	119.827	117.717	115.929	114.381	17.7648	15.9452	14.6534	13.6652	12.8699	122.736	120.122	117.981	16.1804
21400	130.087	125.606	122.335	119.768	117.658	115.871	114.323	17.7312	15.9154	14.6261	13.6397	12.8456	122.674	120.062	117.921	16.1506
21500	130.024	125.545	122.276	119.709	117.6	115.813	114.266	17.6977	15.8859	14.5991	13.6143	12.8214	122.613	120.002	117.862	16.1209
21600	129.961	125.484	122.216	119.65	117.542	115.756	114.209	17.6645	15.8565	14.5722	13.5891	12.7974	122.553	119.943	117.803	16.0915
21700	129.899	125.424	122.157	119.591	117.484	115.699	114.152	17.6315	15.8274	14.5455	13.5641	12.7735	122.492	119.883	117.745	16.0623
21800	129.837	125.363	122.098	119.533	117.426	115.642	114.095	17.5988	15.7984	14.519	13.5392	12.7498	122.432	119.824	117.686	16.0332
21900	129.776	125.304	122.039	119.475	117.369	115.585	114.039	17.5663	15.7696	14.4926	13.5144	12.7262	122.373	119.765	117.628	16.0043
22000	129.715	125.244	121.981	119.418	117.312	115.528	113.983	17.5339	15.741	14.4664	13.4898	12.7028	122.313	119.707	117.571	15.9757
22100	129.654	125.185	121.922	119.36	117.255	115.472	113.927	17.5019	15.7126	14.4403	13.4653	12.6795	122.254	119.649	117.513	15.9472
22200	129.593	125.126	121.865	119.303	117.199	115.416	113.872	17.47	15.6844	14.4144	13.441	12.6563	122.195	119.591	117.456	15.9188
22300	129.533	125.067	121.807	119.247	117.143	115.361	113.817	17.4383	15.6563	14.3887	13.4168	12.6333	122.137	119.533	117.399	15.8907
22400	129.473	125.009	121.75	119.19	117.087	115.305	113.762	17.4068	15.6285	14.3631	13.3928	12.6103	122.078	119.476	117.343	15.8627
22500	129.413	124.951	121.693	119.134	117.031	115.25	113.707	17.3756	15.6008	14.3377	13.3689	12.5876	122.02	119.419	117.286	15.8349
22600	129.353	124.893	121.636	119.078	116.976	115.195	113.653	17.3445	15.5732	14.3124	13.3451	12.5649	121.963	119.362	117.23	15.8073
22700	129.294	124.835	121.579	119.022	116.921	115.141	113.599	17.3137	15.5459	14.2873	13.3215	12.5424	121.905	119.306	117.174	15.7798
22800	129.235	124.778	121.523	118.967	116.866	115.087	113.545	17.2831	15.5187	14.2623	13.298	12.52	121.848	119.249	117.119	15.7525
22900	129.177	124.721	121.467	118.911	116.811	115.033	113.491	17.2526	15.4917	14.2374	13.2747	12.4977	121.791	119.193	117.064	15.7254
23000	129.118	124.664	121.411	118.856	116.757	114.979	113.438	17.2224	15.4648	14.2128	13.2515	12.4756	121.735	119.138	117.008	15.6984
23100	129.06	124.608	121.356	118.802	116.703	114.925	113.385	17.1923	15.4381	14.1882	13.2284	12.4536	121.678	119.082	116.954	15.6716
23200	129.002	124.552	121.301	118.747	116.649	114.872	113.332	17.1624	15.4116	14.1638	13.2054	12.4317	121.622	119.027	116.899	15.645
23300	128.945	124.496	121.246	118.693	116.596	114.819	113.279	17.1327	15.3852	14.1395	13.1826	12.4099	121.566	118.972	116.845	15.6185
23400	128.888	124.44	121.191	118.639	116.542	114.766	113.227	17.1032	15.359	14.1154	13.1599	12.3882	121.511	118.917	116.791	15.5922
23500	128.831	124.384	121.137	118.586	116.489	114.713	113.174	17.0739	15.3329	14.0914	13.1373	12.3667	121.455	118.863	116.737	15.566
23600	128.774	124.329	121.083	118.532	116.436	114.661	113.123	17.0448	15.307	14.0676	13.1149	12.3452	121.4	118.809	116.684	15.54
23700	128.717	124.274	121.029	118.479	116.384	114.609	113.071	17.0158	15.2812	14.0439	13.0925	12.3239	121.345	118.755	116.63	15.5141
23800	128.661	124.22	120.975	118.426	116.331	114.557	113.019	16.9871	15.2556	14.0203	13.0703	12.3027	121.291	118.701	116.577	15.4884
23900	128.605	124.165	120.921	118.373	116.279	114.505	112.968	16.9584	15.2302	13.9968	13.0482	12.2817	121.237	118.648	116.525	15.4628
24000	128.549	124.111	120.868	118.321	116.227	114.454	112.917	16.93	15.2049	13.9735	13.0263	12.2607	121.182	118.594	116.472	15.4374
24100	128.494	124.057	120.815	118.268	116.176	114.403	112.866	16.9018	15.1797	13.9503	13.0044	12.2398	121.129	118.541	116.42	15.4121
24200	128.439	124.003	120.762	118.216	116.124	114.352	112.816	16.8737	15.1547	13.9273	12.9827	12.2191	121.075	118.489	116.368	15.387
24300	128.384	123.95	120.71	118.165	116.073	114.301	112.765	16.8457	15.1298	13.9043	12.9611	12.1984	121.022	118.436	116.316	15.362
24400	128.329	123.896	120.658	118.113	116.022	114.25	112.715	16.818	15.1051	13.8815	12.9396	12.1779	120.969	118.384	116.264	15.3371
24500	128.274	123.843	120.606	118.062	115.971	114.2	112.665	16.7904	15.0805	13.8588	12.9182	12.1575	120.916	118.332	116.213	15.3124
24600	128.22	123.791	120.554	118.01	115.921	114.15	112.616	16.763	15.056	13.8363	12.8969	12.1372	120.863	118.28	116.161	15.2878
24700	128.166	123.738	120.502	117.96	115.87	114.1	112.566	16.7357	15.0317	13.8138	12.8758	12.117	120.811	118.228	116.11	15.2634
24800	128.112	123.686	120.451	117.909	115.82	114.05	112.517	16.7086	15.0075	13.7915	12.8547	12.0969	120.758	118.177	116.06	15.2391
24900	128.059	123.634	120.4	117.858	115.77	114.001	112.468	16.6816	14.9835	13.7693	12.8338	12.0768	120.706	118.126	116.009	15.2149
25000	128.006	123.582	120.349	117.808	115.72	113.952	112.419	16.6548	14.9595	13.7472	12.8129	12.0569	120.655	118.075	115.959	15.1909
25100	127.953	123.53	120.298	117.758	115.671	113.903	112.37	16.6282	14.9357	13.7253	12.7922	12.0371	120.603	118.024	115.909	15.1669
25200	127.9	123.479	120.247	117.708	115.622	113.854	112.322	16.6017	14.9121	13.7034	12.7716	12.0174	120.552	117.974	115.859	15.1432
25300	127.847	123.427	120.197	117.659	115.573	113.805	112.274	16.5753	14.8886	13.6817	12.7511	11.9978	120.501	117.923	115.809	15.1195
25400	127.795	123.376	120.147	117.609	115.524	113.757	112.226	16.5491	14.8652	13.66	12.7307	11.9783	120.45	117.873	115.76	15.096
25500	127.742	123.326	120.097	117.56	115.475	113.709	112.178	16.523	14.8419	13.6385	12.7104	11.9589	120.399	117.823	115.711	15.0726
25600	127.691	123.275	120.047	117.511	115.427	113.661	112.13	16.4971	14.8187	13.6171	12.6902	11.9396	120.349	117.774	115.662	15.0493
25700	127.639	123.225	119.998	117.462	115.378	113.613	112.083	16.4714	14.7957	13.5958	12.6701	11.9204	120.299	117.724	115.613	15.0261
25800	127.587	123.175	119.949	117.414	115.33	113.565	112.036	16.4457	14.7728	13.5747	12.6501	11.9013	120.249	117.675	115.564	15.0031
25900	127.536	123.125	119.9	117.365	115.282	113.518	111.989	16.4203	14.75	13.5536	12.6302	11.8823	120.199	117.626	115.516	14.9802
26000	127.485	123.075	119.851	117.317	115.235	113.47	111.942	16.3949	14.7273	13.5326	12.6104	11.8634	120.149	117.577	115.467	14.9574
26100	127.434	123.025	119.802	117.269	115.187	113.423	111.895	16.3697	14.7048	13.5118	12.5907	11.8445	120.1	117.529	115.419	14.9347
26200	127.383	122.976	119.754	117.221	115.14	113.377	111.849	16.3446	14.6824	13.491	12.5711	11.8258	120.051	117.48	115.371	14.9122
26300	127.333	122.927	119.705	117.174	115.093	113.33	111.802	16.3197	14.66	13.4703	12.5516	11.8071	120.002	117.432	115.324	14.8897
26400	127.283	122.878	119.657	117.126	115.046	113.283	111.756	16.2949	14.6378	13.4498	12.5321	11.7886	119.953	117.384	115.276	14.8674
26500	127.233	122.829	119.609	117.079	114.999	113.237	111.71	16.2702	14.6158	13.4293	12.5128	11.7701	119.904	117.336	115.229	14.8452
26600	127.183	122.781	119.562	117.032	114.953	113.191	111.665	16.2457	14.5938	13.409	12.4936	11.7517	119.856	117.288	115.182	14.8231
26700	127.133	122.732	119.514	116.985	114.906	113.145	111.619	16.2212	14.5719	13.3888	12.4745	11.7334	119.808	117.241	115.135	14.8011
26800	127.084	122.684	119.467	116.938	114.86	113.099	111.574	16.197	14.5502	13.3686	12.4554	11.7152	119.76	117.194	115.088	14.7792
26900	127.034	122.636	119.42	116.892	114.814	113.054	111.529	16.1728	14.5285	13.3486	12.4365	11.6971	119.712	117.147	115.042	14.7575
27000	126.985	122.588	119.373	116.846	114.768	113.009	111.484	16.1488	14.507	13.3286	12.4176	11.679	119.664	117.1	114.996	14.7358
27100	126.936	122.541	119.326	116.799	114.723	112.963	111.439	16.1248	14.4856	13.3088	12.3988	11.6611	119.617	117.053	114.95	14.7143
27200	126.888	122.493	119.28	116.754	114.677	112.918	111.394	16.1011	14.4643	13.289	12.3802	11.6432	119.569	117.006	114.904	14.6928
27300	126.839	122.446	119.233	116.708	114.632	112.874	111.35	16.0774	14.4431	13.2693	12.3616	11.6254	119.522	116.96	114.858	14.6715
27400	126.791	122.399	119.187	116.662	114.587	112.829	111.305	16.0538	14.4219	13.2498	12.3431	11.6077	119.475	116.914	114.812	14.6502
27500	126.743	122.352	119.141	116.617	114.542	112.784	111.261	16.0304	14.4009	13.2303	12.3246	11.5901	119.429	116.868	114.767	14.6291
27600	126.695	122.306	119.095	116.572	114.497	112.74	111.217	16.0071	14.38	13.2109	12.3063	11.5725	119.382	116.822	114.722	14.6081
27700	126.647	122.259	119.05	116.527	114.453	112.696	111.173	15.9839	14.3592	13.1916	12.2881	11.5551	119.336	116.777	114.676	14.5872
27800	126.6	122.213	119.004	116.482	114.409	112.652	111.13	15.9608	14.3385	13.1724	12.2699	11.5377	119.29	116.731	114.632	14.5663
27900	126.553	122.167	118.959	116.437	114.364	112.608	111.086	15.9379	14.3179	13.1533	12.2518	11.5204	119.244	116.686	114.587	14.5456
28000	126.505	122.121	118.914	116.392	114.32	112.565	111.043	15.915	14.2974	13.1343	12.2338	11.5032	119.198	116.641	114.542	14.525
28100	126.458	122.075	118.869	116.348	114.276	112.521	111	15.8923	14.277	13.1154	12.2159	11.486	119.152	116.596	114.498	14.5044
28200	126.412	122.029	118.824	116.304	114.233	112.478	110.957	15.8697	14.2567	13.0965	12.1981	11.469	119.107	116.551	114.454	14.484
28300	126.365	121.984	118.779	116.26	114.189	112.435	110.914	15.8471	14.2365	13.0778	12.1803	11.452	119.062	116.506	114.41	14.4637
28400	126.319	121.939	118.735	116.216	114.146	112.392	110.872	15.8247	14.2164	13.0591	12.1626	11.4351	119.017	116.462	114.366	14.4434
28500	126.272	121.894	118.69	116.172	114.103	112.349	110.829	15.8024	14.1964	13.0405	12.145	11.4182	118.972	116.418	114.322	14.4233
28600	126.226	121.849	118.646	116.129	114.059	112.306	110.787	15.7803	14.1765	13.022	12.1275	11.4015	118.927	116.374	114.279	14.4032
28700	126.18	121.804	118.602	116.085	114.017	112.264	110.745	15.7582	14.1567	13.0036	12.1101	11.3848	118.882	116.33	114.235	14.3833
28800	126.135	121.76	118.559	116.042	113.974	112.221	110.703	15.7362	14.1369	12.9852	12.0927	11.3682	118.838	116.286	114.192	14.3634
28900	126.089	121.715	118.515	115.999	113.931	112.179	110.661	15.7143	14.1173	12.967	12.0754	11.3516	118.794	116.242	114.149	14.3436
29000	126.044	121.671	118.471	115.956	113.889	112.137	110.619	15.6926	14.0977	12.9488	12.0582	11.3351	118.75	116.199	114.106	14.324
29100	125.998	121.627	118.428	115.914	113.847	112.095	110.577	15.6709	14.0782	12.9307	12.0411	11.3187	118.706	116.156	114.063	14.3044
29200	125.953	121.583	118.385	115.871	113.804	112.053	110.536	15.6493	14.0589	12.9127	12.0241	11.3024	118.662	116.113	114.021	14.2849
29300	125.909	121.539	118.342	115.829	113.762	112.012	110.495	15.6279	14.0396	12.8948	12.0071	11.2862	118.618	116.07	113.978	14.2655
29400	125.864	121.496	118.299	115.786	113.721	111.97	110.454	15.6065	14.0204	12.8769	11.9902	11.27	118.575	116.027	113.936	14.2461
29500	125.819	121.452	118.256	115.744	113.679	111.929	110.413	15.5853	14.0013	12.8592	11.9733	11.2539	118.532	115.984	113.894	14.2269
29600	125.775	121.409	118.214	115.702	113.637	111.888	110.372	15.5641	13.9822	12.8415	11.9566	11.2378	118.488	115.942	113.852	14.2077
29700	125.731	121.366	118.172	115.66	113.596	111.847	110.331	15.5431	13.9633	12.8239	11.9399	11.2218	118.445	115.899	113.81	14.1887
29800	125.687	121.323	118.129	115.619	113.555	111.806	110.291	15.5221	13.9444	12.8063	11.9233	11.2059	118.403	115.857	113.768	14.1697
29900	125.643	121.28	118.087	115.577	113.514	111.766	110.25	15.5012	13.9257	12.7889	11.9067	11.1901	118.36	115.815	113.727	14.1508
30000	125.599	121.237	118.045	115.536	113.473	111.725	110.21	15.4805	13.907	12.7715	11.8903	11.1743	118.317	115.773	113.685	14.132
