# Supplementary material for: Cross-Code Verification for Improved Thermophysical Properties of Argon, Krypton and Xenon Plasmas
Source: Entropy (Basel). 2026 Jul 22;28(7):830. doi: 10.3390/e28070830 (PMC13409251; doi:10.3390/e28070830)
Supplement: Supplementary file 1 [file entropy-28-00830-s001.zip › Ar_Kr_Xe_Data/Collision Integrals/CiKrypton/Phenomenological/CI_Kr_Kr.csv]

Tij* [K]	πΩ(1;1)[Å^2]	πΩ(1;2)[Å^2]	πΩ(1;3)[Å^2]	πΩ(1;4)[Å^2]	πΩ(1;5)[Å^2]	πΩ(1;6)[Å^2]	πΩ(1;7)[Å^2]	πΩ(2;2)[Å^2]	πΩ(2;3)[Å^2]	πΩ(2;4)[Å^2]	πΩ(2;5)[Å^2]	πΩ(2;6)[Å^2]	πΩ(3;3)[Å^2]	πΩ(3;4)[Å^2]	πΩ(3;5)[Å^2]	πΩ(4;4)[Å^2]
300	47.2053	40.4582	36.3958	33.1757	30.0606	26.9204	23.984	52.0935	45.7223	40.9464	36.6934	32.6391	43.0147	38.5809	34.5688	44.1467
400	41.8377	35.6724	31.2784	27.4779	24.3028	22.1227	21.1626	44.8137	38.5426	33.4537	29.3815	26.6368	36.2998	31.491	27.624	35.6817
500	37.7346	31.6815	27.2552	24.0613	22.3156	21.9817	22.6429	39.2758	33.2466	29.0914	26.8589	26.4061	31.2801	27.3317	25.185	30.7868
600	34.4393	28.6395	24.8705	22.9415	22.6228	23.3073	24.3051	35.2011	30.1535	27.6398	27.194	28.0133	28.3256	25.9118	25.4413	29.0796
700	31.8625	26.6297	23.8478	23.042	23.5024	24.3964	25.1431	32.512	28.8067	27.7264	28.2672	29.373	27.0187	25.9462	26.4046	29.0612
800	29.8154	25.3099	23.5443	23.5433	24.2797	24.9953	25.3692	30.7597	28.3875	28.3337	29.2419	30.1559	26.587	26.4788	27.2872	29.6355
900	28.5023	24.6845	23.6272	24.024	24.7491	25.2043	25.2775	29.9071	28.4695	28.937	29.8561	30.47	26.6313	27.0159	27.8401	30.2352
1000	27.6348	24.5976	24.0114	24.461	24.9739	25.1582	25.0211	29.742	28.9343	29.4979	30.1786	30.4733	27.0399	27.5197	28.1254	30.8087
1100	26.5272	24.3506	24.2756	24.7569	25.0495	24.9985	24.7072	29.414	29.2679	29.8927	30.3188	30.333	27.3304	27.8723	28.2437	31.2185
1200	25.7079	24.0943	24.3617	24.856	24.9886	24.7744	24.382	29.095	29.3958	30.0522	30.2916	30.1096	27.4325	28.0082	28.2079	31.389
1300	25.4081	23.9962	24.3315	24.7718	24.8007	24.4982	24.054	28.9779	29.3884	29.9908	30.1078	29.8182	27.4109	27.9397	28.0273	31.3319
1400	25.8168	24.4277	24.529	24.7245	24.5944	24.2128	23.7366	29.5012	29.6543	29.9712	29.8981	29.512	27.6473	27.9121	27.824	31.3198
1500	26.053	24.863	24.7632	24.693	24.3928	23.9358	23.435	30.0334	29.9639	29.9677	29.6906	29.2123	27.9264	27.9009	27.6234	31.3252
1600	25.7249	24.9847	24.875	24.6306	24.1939	23.673	23.1519	30.1934	30.126	29.9243	29.4831	28.9266	28.0689	27.8535	27.4236	31.289
1700	25.0169	24.8052	24.8338	24.522	23.9978	23.428	22.8891	29.9955	30.1042	29.8234	29.2762	28.6599	28.0408	27.7531	27.2251	31.1927
1800	24.1338	24.3426	24.5816	24.3115	23.7715	23.1851	22.6394	29.4607	29.8293	29.5988	29.0314	28.3938	27.7768	27.5376	26.9915	30.9673
1900	23.6315	23.9604	24.2962	24.0669	23.5352	22.9483	22.4024	29.0227	29.5134	29.3317	28.7728	28.1331	27.4752	27.2829	26.7453	30.6972
2000	23.7772	23.8801	24.1046	23.8432	23.3072	22.7215	22.1777	28.9458	29.3082	29.0878	28.5222	27.8829	27.2776	27.0504	26.507	30.4508
2100	24.3438	24.0274	23.9991	23.6461	23.0905	22.505	21.9642	29.1404	29.2044	28.874	28.2838	27.6436	27.1754	26.8462	26.2803	30.2354
2200	25.0773	24.3053	23.9614	23.4781	22.8882	22.2993	21.7612	29.4905	29.1802	28.6936	28.0612	27.4159	27.148	26.6736	26.0686	30.0543
2300	25.766	24.6288	23.9748	23.3429	22.705	22.1065	21.569	29.8952	29.2161	28.5511	27.8602	27.2024	27.1773	26.5367	25.8774	29.9127
2400	26.1629	24.8583	23.9786	23.219	22.5341	21.9242	21.3863	30.1873	29.2397	28.4211	27.6729	27.0004	27.1955	26.4117	25.6991	29.7838
2500	26.1373	24.901	23.9258	23.0875	22.3689	21.7503	21.2121	30.2558	29.1947	28.2809	27.4914	26.8072	27.1499	26.2775	25.5264	29.6441
2600	25.7295	24.752	23.8047	22.9412	22.2064	21.5831	21.0454	30.0947	29.0674	28.1223	27.3121	26.6214	27.0275	26.1262	25.356	29.485
2700	25.0966	24.4782	23.6365	22.7852	22.0469	21.4223	20.8857	29.7837	28.883	27.9512	27.1357	26.4423	26.8519	25.9635	25.1884	29.3126
2800	24.3773	24.1391	23.4402	22.6237	21.891	21.2676	20.7325	29.3942	28.6642	27.7729	26.9628	26.2697	26.6444	25.7941	25.0242	29.1325
2900	23.6818	23.7808	23.229	22.4588	21.738	21.1182	20.5852	28.9806	28.4267	27.5897	26.7927	26.1027	26.4194	25.6203	24.8627	28.9469
3000	23.1084	23.4482	23.0186	22.2946	21.5886	20.9737	20.4434	28.597	28.1893	27.4064	26.626	25.941	26.1945	25.4464	24.7046	28.7608
3100	22.7414	23.1833	22.8256	22.1363	21.4438	20.8343	20.3067	28.2935	27.9717	27.2295	26.4643	25.7845	25.9883	25.2786	24.5511	28.5811
3200	22.6073	23.0052	22.6592	21.9872	21.3045	20.6997	20.1748	28.0934	27.7854	27.063	26.3085	25.6334	25.8115	25.1206	24.4034	28.412
3300	22.6794	22.9113	22.522	21.8489	21.1712	20.57	20.0476	27.9936	27.6335	26.9089	26.1593	25.4875	25.6669	24.9743	24.2618	28.2556
3400	22.9061	22.8831	22.4089	21.7202	21.0434	20.4449	19.9246	27.9722	27.5099	26.7657	26.0161	25.3465	25.5491	24.8383	24.126	28.1106
3500	23.2322	22.8995	22.3136	21.5995	20.9205	20.3239	19.8058	28.0037	27.4072	26.6315	25.8784	25.2102	25.4508	24.7108	23.9954	27.9747
3600	23.607	22.9417	22.2306	21.4852	20.8021	20.2069	19.6907	28.0659	27.3189	26.5046	25.7456	25.078	25.3661	24.5902	23.8694	27.8462
3700	23.9881	22.9945	22.1556	21.3763	20.6879	20.0936	19.5792	28.1405	27.2397	26.3838	25.6174	24.95	25.29	24.4754	23.7478	27.724
3800	24.3386	23.0442	22.0846	21.2718	20.5776	19.9839	19.4711	28.2112	27.165	26.2679	25.4935	24.8258	25.2183	24.3652	23.6302	27.6068
3900	24.6262	23.0783	22.0136	21.1706	20.4707	19.8775	19.3662	28.2629	27.0899	26.1555	25.3733	24.7052	25.1464	24.2584	23.5163	27.4931
4000	24.8235	23.0858	21.9388	21.0713	20.3669	19.7741	19.2643	28.2825	27.01	26.0451	25.2564	24.588	25.07	24.1537	23.4055	27.3815
4100	24.9187	23.0616	21.8583	20.9734	20.2657	19.6737	19.1653	28.2638	26.9229	25.9359	25.1424	24.474	24.987	24.05	23.2974	27.2709
4200	24.9193	23.0076	21.7721	20.8764	20.167	19.5759	19.069	28.209	26.8284	25.8276	25.031	24.3629	24.8971	23.9472	23.1919	27.1609
4300	24.8351	22.9269	21.6806	20.7802	20.0706	19.4807	18.9753	28.1217	26.7273	25.7199	24.922	24.2545	24.801	23.8451	23.0887	27.0516
4400	24.6779	22.8241	21.585	20.6852	19.9764	19.3879	18.884	28.0074	26.621	25.6132	24.8154	24.1488	24.7001	23.7439	22.9877	26.9431
4500	24.4615	22.7038	21.4866	20.5913	19.8844	19.2975	18.795	27.872	26.5109	25.5076	24.7112	24.0456	24.5957	23.6439	22.889	26.8357
4600	24.2027	22.5712	21.3865	20.4988	19.7945	19.2093	18.7082	27.7214	26.3985	25.4034	24.6092	23.9449	24.4891	23.5451	22.7925	26.7296
4700	23.9166	22.4307	21.2858	20.4079	19.7067	19.1232	18.6236	27.5611	26.2851	25.3008	24.5095	23.8465	24.3816	23.4479	22.6981	26.625
4800	23.6164	22.2863	21.1853	20.3185	19.6208	19.0391	18.541	27.3959	26.1717	25.1998	24.4118	23.7504	24.2742	23.3523	22.6057	26.522
4900	23.3139	22.1415	21.0858	20.2308	19.5368	18.957	18.4604	27.2299	26.0592	25.1006	24.3163	23.6563	24.1676	23.2583	22.5153	26.4208
5000	23.0198	21.9996	20.9882	20.1449	19.4546	18.8768	18.3816	27.0672	25.9488	25.0033	24.2227	23.5643	24.063	23.1662	22.4267	26.3216
5100	22.7434	21.8634	20.8932	20.061	19.3743	18.7983	18.3045	26.9112	25.8412	24.9082	24.131	23.4742	23.961	23.0761	22.3401	26.2243
5200	22.4929	21.7356	20.8013	19.979	19.2957	18.7216	18.2292	26.7651	25.7372	24.8152	24.0413	23.3859	23.8624	22.988	22.2552	26.1294
5300	22.2728	21.6174	20.7129	19.8991	19.2189	18.6465	18.1554	26.6303	25.6372	24.7244	23.9535	23.2994	23.7676	22.9021	22.1722	26.0367
5400	22.0843	21.5089	20.628	19.8211	19.1438	18.5731	18.0833	26.507	25.5411	24.6359	23.8676	23.2147	23.6766	22.8183	22.0909	25.9462
5500	21.9279	21.41	20.5465	19.7451	19.0702	18.5012	18.0127	26.3951	25.449	24.5496	23.7834	23.1317	23.5893	22.7365	22.0114	25.8579
5600	21.8038	21.3206	20.4682	19.671	18.9983	18.4307	17.9435	26.2943	25.3606	24.4653	23.7009	23.0503	23.5055	22.6568	21.9335	25.7718
5700	21.7119	21.2401	20.3929	19.5986	18.9278	18.3617	17.8757	26.2042	25.2757	24.383	23.6201	22.9704	23.4251	22.5789	21.8571	25.6876
5800	21.6505	21.168	20.3205	19.5279	18.8588	18.2941	17.8093	26.124	25.1941	24.3025	23.5409	22.892	23.3478	22.5027	21.7822	25.6053
5900	21.6149	21.1031	20.2507	19.4588	18.7911	18.2278	17.7441	26.0523	25.1154	24.2238	23.4631	22.815	23.2732	22.4283	21.7087	25.5248
6000	21.6006	21.0443	20.1832	19.3912	18.7248	18.1628	17.6803	25.9877	25.0393	24.1467	23.3867	22.7393	23.2011	22.3553	21.6366	25.4459
6100	21.6035	20.9906	20.1177	19.325	18.6597	18.099	17.6176	25.929	24.9655	24.0711	23.3117	22.6649	23.1312	22.2839	21.5658	25.3685
6200	21.6198	20.9409	20.054	19.2601	18.5959	18.0363	17.556	25.875	24.8937	23.997	23.2379	22.5917	23.0632	22.2138	21.4962	25.2926
6300	21.646	20.8945	19.992	19.1966	18.5332	17.9748	17.4956	25.8248	24.8238	23.9243	23.1655	22.5197	22.997	22.1451	21.4278	25.2182
6400	21.6791	20.8505	19.9314	19.1342	18.4717	17.9145	17.4363	25.7774	24.7554	23.8529	23.0943	22.4489	22.9322	22.0776	21.3606	25.145
6500	21.7162	20.8083	19.872	19.0729	18.4113	17.8552	17.378	25.7318	24.6884	23.7828	23.0242	22.3792	22.8688	22.0113	21.2945	25.0731
6600	21.7546	20.767	19.8138	19.0128	18.352	17.7969	17.3208	25.6874	24.6225	23.7138	22.9554	22.3107	22.8065	21.9462	21.2296	25.0024
6700	21.792	20.7262	19.7564	18.9536	18.2936	17.7397	17.2645	25.6433	24.5577	23.6459	22.8876	22.2432	22.7451	21.8821	21.1657	24.9329
6800	21.8264	20.6854	19.6998	18.8954	18.2363	17.6834	17.2092	25.5989	24.4936	23.5791	22.8209	22.1768	22.6845	21.8189	21.1028	24.8643
6900	21.8563	20.6441	19.6439	18.8382	18.1798	17.628	17.1549	25.5539	24.4302	23.5133	22.7552	22.1114	22.6246	21.7568	21.0408	24.7967
7000	21.8807	20.6022	19.5886	18.7818	18.1244	17.5736	17.1014	25.508	24.3675	23.4484	22.6904	22.0468	22.5652	21.6955	20.9798	24.7301
7100	21.8985	20.5594	19.5339	18.7263	18.0697	17.52	17.0488	25.461	24.3053	23.3843	22.6265	21.9832	22.5064	21.635	20.9196	24.6644
7200	21.9087	20.5156	19.4797	18.6716	18.016	17.4673	16.997	25.4125	24.2437	23.3211	22.5636	21.9204	22.4481	21.5754	20.8602	24.5995
7300	21.9106	20.4706	19.4261	18.6177	17.9631	17.4154	16.946	25.3626	24.1825	23.2588	22.5014	21.8584	22.3903	21.5166	20.8017	24.5354
7400	21.9036	20.4244	19.3729	18.5645	17.911	17.3643	16.8959	25.311	24.1218	23.1973	22.4402	21.7973	22.3328	21.4585	20.744	24.4721
7500	21.8874	20.3769	19.3202	18.5122	17.8597	17.314	16.8465	25.2578	24.0615	23.1366	22.3797	21.737	22.2759	21.4012	20.6871	24.4097
7600	21.863	20.3282	19.2679	18.4605	17.8091	17.2645	16.7978	25.2031	24.0017	23.0766	22.3201	21.6775	22.2193	21.3447	20.631	24.348
7700	21.8314	20.2787	19.2161	18.4096	17.7593	17.2157	16.7499	25.1472	23.9424	23.0174	22.2613	21.6188	22.1632	21.2889	20.5756	24.2871
7800	21.7936	20.2284	19.1649	18.3594	17.7102	17.1676	16.7027	25.0904	23.8836	22.959	22.2032	21.5609	22.1077	21.2338	20.5209	24.2269
7900	21.7504	20.1776	19.1142	18.3099	17.6619	17.1202	16.6563	25.0328	23.8254	22.9014	22.1459	21.5038	22.0526	21.1794	20.467	24.1675
8000	21.7026	20.1263	19.064	18.2611	17.6142	17.0736	16.6105	24.9746	23.7677	22.8444	22.0894	21.4474	21.9981	21.1257	20.4138	24.1089
8100	21.6509	20.0749	19.0143	18.2129	17.5672	17.0275	16.5653	24.9161	23.7106	22.7882	22.0336	21.3918	21.9441	21.0727	20.3613	24.051
8200	21.5961	20.0233	18.9652	18.1654	17.5209	16.9822	16.5208	24.8574	23.6541	22.7327	21.9786	21.3368	21.8907	21.0204	20.3095	23.9937
8300	21.5387	19.9717	18.9167	18.1185	17.4752	16.9374	16.4769	24.7986	23.5981	22.6779	21.9241	21.2826	21.8378	20.9687	20.2583	23.9372
8400	21.4795	19.9203	18.8687	18.0723	17.4301	16.8933	16.4336	24.7399	23.5428	22.6237	21.8704	21.229	21.7855	20.9176	20.2077	23.8812
8500	21.4188	19.8691	18.8213	18.0267	17.3857	16.8498	16.3909	24.6814	23.488	22.5701	21.8172	21.176	21.7337	20.8671	20.1577	23.8259
8600	21.3571	19.8183	18.7745	17.9816	17.3418	16.8069	16.3488	24.6232	23.4339	22.5172	21.7646	21.1236	21.6826	20.8172	20.1083	23.7712
8700	21.2949	19.7679	18.7283	17.9372	17.2985	16.7645	16.3072	24.5655	23.3803	22.4649	21.7127	21.0718	21.632	20.7679	20.0594	23.7172
8800	21.2326	19.718	18.6826	17.8933	17.2557	16.7227	16.2662	24.5084	23.3274	22.4131	21.6613	21.0206	21.582	20.7192	20.0111	23.6637
8900	21.1705	19.6687	18.6376	17.85	17.2136	16.6814	16.2257	24.4519	23.2752	22.362	21.6105	20.97	21.5327	20.6711	19.9634	23.6108
9000	21.1087	19.62	18.5931	17.8073	17.1719	16.6406	16.1858	24.396	23.2235	22.3115	21.5603	20.92	21.4839	20.6235	19.9162	23.5585
9100	21.0477	19.572	18.5493	17.7651	17.1308	16.6004	16.1463	24.3409	23.1725	22.2615	21.5107	20.8706	21.4358	20.5764	19.8695	23.5069
9200	20.9877	19.5246	18.506	17.7235	17.0902	16.5607	16.1074	24.2866	23.1221	22.2121	21.4616	20.8218	21.3882	20.5299	19.8234	23.4557
9300	20.9288	19.478	18.4632	17.6823	17.0502	16.5215	16.069	24.2331	23.0724	22.1633	21.4132	20.7736	21.3413	20.484	19.7779	23.4052
9400	20.8712	19.4322	18.4211	17.6417	17.0106	16.4828	16.031	24.1805	23.0232	22.1151	21.3653	20.726	21.2949	20.4386	19.7328	23.3552
9500	20.8152	19.3871	18.3795	17.6016	16.9715	16.4445	15.9935	24.1287	22.9747	22.0674	21.3179	20.679	21.2491	20.3937	19.6883	23.3058
9600	20.7608	19.3429	18.3384	17.562	16.9329	16.4068	15.9565	24.0779	22.9268	22.0203	21.2711	20.6325	21.2039	20.3493	19.6443	23.2569
9700	20.7083	19.2995	18.2979	17.5228	16.8947	16.3694	15.9199	24.028	22.8794	21.9736	21.2247	20.5866	21.1593	20.3054	19.6008	23.2086
9800	20.6574	19.2568	18.2579	17.4841	16.857	16.3326	15.8838	23.9789	22.8326	21.9275	21.1789	20.5412	21.1152	20.262	19.5578	23.1608
9900	20.608	19.2149	18.2184	17.4459	16.8197	16.2961	15.848	23.9308	22.7864	21.8819	21.1336	20.4963	21.0716	20.2191	19.5152	23.1134
10000	20.5599	19.1736	18.1794	17.4081	16.7829	16.2601	15.8127	23.8833	22.7408	21.8368	21.0888	20.4519	21.0286	20.1766	19.4731	23.0666
10100	20.513	19.1331	18.1409	17.3708	16.7465	16.2245	15.7778	23.8367	22.6956	21.7921	21.0445	20.4081	20.9861	20.1346	19.4315	23.0203
10200	20.4671	19.0931	18.1029	17.3339	16.7105	16.1893	15.7433	23.7907	22.651	21.7479	21.0006	20.3647	20.944	20.0931	19.3903	22.9744
10300	20.4221	19.0538	18.0653	17.2974	16.6749	16.1545	15.7092	23.7454	22.6068	21.7042	20.9572	20.3218	20.9024	20.0519	19.3495	22.929
10400	20.378	19.015	18.0281	17.2613	16.6397	16.12	15.6755	23.7008	22.5631	21.6608	20.9142	20.2793	20.8613	20.0112	19.3091	22.884
10500	20.3345	18.9767	17.9914	17.2256	16.6049	16.086	15.6421	23.6567	22.5199	21.6179	20.8716	20.2373	20.8205	19.9709	19.2691	22.8394
10600	20.2916	18.939	17.9551	17.1903	16.5704	16.0523	15.6091	23.6131	22.4771	21.5754	20.8295	20.1957	20.7803	19.9309	19.2296	22.7952
10700	20.2491	18.9017	17.9192	17.1554	16.5364	16.019	15.5765	23.5701	22.4347	21.5334	20.7877	20.1546	20.7404	19.8914	19.1904	22.7515
10800	20.2071	18.8649	17.8837	17.1209	16.5027	15.9861	15.5442	23.5276	22.3928	21.4917	20.7464	20.1139	20.7009	19.8522	19.1517	22.7082
10900	20.1653	18.8285	17.8486	17.0867	16.4693	15.9535	15.5123	23.4855	22.3513	21.4505	20.7056	20.0737	20.6618	19.8134	19.1133	22.6653
11000	20.1239	18.7925	17.8138	17.0529	16.4364	15.9212	15.4807	23.4439	22.3102	21.4096	20.6651	20.0339	20.6231	19.7751	19.0753	22.6228
11100	20.0828	18.757	17.7794	17.0194	16.4037	15.8893	15.4495	23.4027	22.2695	21.3692	20.6251	19.9946	20.5848	19.7371	19.0378	22.5807
11200	20.0419	18.7218	17.7454	16.9863	16.3714	15.8578	15.4186	23.3619	22.2292	21.3291	20.5855	19.9558	20.5469	19.6994	19.0006	22.5391
11300	20.0014	18.6869	17.7118	16.9536	16.3395	15.8265	15.388	23.3216	22.1892	21.2895	20.5463	19.9174	20.5093	19.6622	18.9639	22.4978
11400	19.9611	18.6525	17.6784	16.9211	16.3079	15.7956	15.3577	23.2816	22.1497	21.2502	20.5076	19.8794	20.4721	19.6253	18.9275	22.4569
11500	19.9211	18.6183	17.6454	16.889	16.2766	15.765	15.3278	23.2419	22.1105	21.2113	20.4692	19.8418	20.4352	19.5888	18.8914	22.4164
11600	19.8814	18.5845	17.6128	16.8572	16.2456	15.7348	15.2981	23.2026	22.0716	21.1728	20.4312	19.8047	20.3987	19.5526	18.8558	22.3763
11700	19.8419	18.551	17.5804	16.8258	16.2149	15.7048	15.2687	23.1637	22.0332	21.1347	20.3936	19.7679	20.3624	19.5167	18.8205	22.3365
11800	19.8028	18.5178	17.5484	16.7946	16.1845	15.6751	15.2397	23.1251	21.995	21.0969	20.3563	19.7316	20.3266	19.4812	18.7856	22.2971
11900	19.7639	18.4849	17.5166	16.7637	16.1544	15.6457	15.2109	23.0868	21.9572	21.0594	20.3195	19.6956	20.291	19.446	18.751	22.2581
12000	19.7253	18.4523	17.4852	16.7332	16.1246	15.6166	15.1824	23.0488	21.9197	21.0223	20.283	19.66	20.2557	19.4112	18.7167	22.2194
12100	19.6871	18.42	17.454	16.7029	16.0951	15.5877	15.1541	23.0111	21.8826	20.9855	20.2468	19.6248	20.2208	19.3767	18.6829	22.1811
12200	19.6491	18.3879	17.4232	16.6729	16.0659	15.5592	15.1261	22.9737	21.8457	20.9491	20.211	19.59	20.1861	19.3424	18.6493	22.1432
12300	19.6114	18.3562	17.3926	16.6432	16.0369	15.5309	15.0984	22.9365	21.8092	20.913	20.1756	19.5555	20.1518	19.3085	18.6161	22.1055
12400	19.5739	18.3247	17.3623	16.6137	16.0083	15.5029	15.071	22.8997	21.773	20.8772	20.1405	19.5214	20.1177	19.2749	18.5831	22.0682
12500	19.5368	18.2934	17.3323	16.5846	15.9798	15.4751	15.0438	22.8631	21.7371	20.8417	20.1057	19.4876	20.0839	19.2416	18.5505	22.0312
12600	19.5	18.2624	17.3025	16.5557	15.9517	15.4476	15.0169	22.8268	21.7014	20.8066	20.0712	19.4541	20.0504	19.2086	18.5183	21.9946
12700	19.4636	18.2316	17.273	16.527	15.9238	15.4203	14.9902	22.7907	21.6661	20.7717	20.0371	19.421	20.0171	19.1759	18.4863	21.9582
12800	19.4276	18.2011	17.2438	16.4987	15.8961	15.3933	14.9637	22.755	21.631	20.7371	20.0033	19.3882	19.9842	19.1435	18.4546	21.9222
12900	19.3919	18.1709	17.2148	16.4705	15.8687	15.3666	14.9375	22.7194	21.5962	20.7029	19.9697	19.3557	19.9515	19.1113	18.4232	21.8865
13000	19.3568	18.1409	17.186	16.4426	15.8416	15.3401	14.9115	22.6842	21.5617	20.6689	19.9365	19.3236	19.919	19.0794	18.3921	21.851
13100	19.3221	18.1111	17.1576	16.415	15.8147	15.3138	14.8858	22.6492	21.5275	20.6352	19.9036	19.2917	19.8868	19.0478	18.3612	21.8159
13200	19.288	18.0816	17.1293	16.3876	15.788	15.2877	14.8603	22.6145	21.4935	20.6018	19.871	19.2602	19.8549	19.0164	18.3307	21.781
13300	19.2544	18.0524	17.1013	16.3605	15.7616	15.2619	14.835	22.58	21.4598	20.5686	19.8386	19.2289	19.8232	18.9853	18.3004	21.7465
13400	19.2214	18.0234	17.0736	16.3336	15.7354	15.2363	14.81	22.5458	21.4264	20.5358	19.8066	19.198	19.7917	18.9545	18.2704	21.7122
13500	19.189	17.9947	17.046	16.3069	15.7094	15.211	14.7851	22.512	21.3932	20.5032	19.7749	19.1674	19.7606	18.924	18.2407	21.6782
13600	19.1573	17.9662	17.0187	16.2804	15.6837	15.1858	14.7605	22.4784	21.3603	20.471	19.7435	19.1371	19.7297	18.8937	18.2113	21.6446
13700	19.1262	17.938	16.9917	16.2542	15.6581	15.1609	14.7361	22.445	21.3277	20.439	19.7124	19.1071	19.699	18.8637	18.1822	21.6112
13800	19.0957	17.9101	16.9648	16.2282	15.6328	15.1362	14.7119	22.412	21.2954	20.4073	19.6816	19.0774	19.6686	18.834	18.1533	21.5781
13900	19.066	17.8824	16.9382	16.2024	15.6077	15.1117	14.6879	22.3793	21.2633	20.3759	19.6511	19.048	19.6384	18.8045	18.1247	21.5453
14000	19.037	17.8549	16.9118	16.1769	15.5828	15.0874	14.6641	22.3468	21.2314	20.3447	19.6209	19.0189	19.6085	18.7752	18.0964	21.5128
14100	19.0087	17.8277	16.8857	16.1515	15.5582	15.0633	14.6405	22.3146	21.1999	20.3138	19.5909	18.99	19.5788	18.7463	18.0684	21.4806
14200	18.9811	17.8008	16.8597	16.1263	15.5337	15.0394	14.6171	22.2827	21.1685	20.2832	19.5612	18.9615	19.5493	18.7175	18.0406	21.4486
14300	18.9542	17.7741	16.834	16.1014	15.5094	15.0157	14.5939	22.2511	21.1374	20.2528	19.5318	18.9331	19.5201	18.6891	18.013	21.4169
14400	18.9279	17.7476	16.8084	16.0767	15.4853	14.9921	14.5709	22.2197	21.1066	20.2227	19.5026	18.9051	19.4911	18.6608	17.9857	21.3855
14500	18.9021	17.7214	16.7831	16.0521	15.4614	14.9688	14.548	22.1886	21.076	20.1928	19.4737	18.8773	19.4624	18.6328	17.9587	21.3544
14600	18.877	17.6954	16.7579	16.0277	15.4377	14.9457	14.5254	22.1578	21.0456	20.1632	19.445	18.8498	19.4339	18.605	17.9319	21.3235
14700	18.8523	17.6696	16.733	16.0036	15.4142	14.9227	14.5029	22.1272	21.0155	20.1338	19.4166	18.8225	19.4055	18.5775	17.9054	21.2929
14800	18.8282	17.6441	16.7083	15.9796	15.3909	14.8999	14.4806	22.0968	20.9856	20.1047	19.3885	18.7954	19.3775	18.5502	17.879	21.2626
14900	18.8046	17.6188	16.6837	15.9558	15.3677	14.8773	14.4584	22.0668	20.9559	20.0758	19.3606	18.7686	19.3496	18.5231	17.8529	21.2324
15000	18.7815	17.5937	16.6593	15.9322	15.3448	14.8549	14.4365	22.0369	20.9265	20.0471	19.3329	18.742	19.3219	18.4962	17.8271	21.2026
15100	18.7588	17.5688	16.6352	15.9088	15.322	14.8326	14.4147	22.0073	20.8973	20.0186	19.3054	18.7157	19.2945	18.4696	17.8014	21.173
15200	18.7365	17.5441	16.6112	15.8855	15.2994	14.8106	14.3931	21.9779	20.8683	19.9904	19.2782	18.6896	19.2673	18.4431	17.776	21.1436
15300	18.7146	17.5196	16.5874	15.8625	15.2769	14.7886	14.3716	21.9488	20.8395	19.9624	19.2512	18.6637	19.2402	18.4169	17.7508	21.1144
15400	18.6931	17.4953	16.5638	15.8396	15.2546	14.7669	14.3503	21.9199	20.8109	19.9346	19.2244	18.638	19.2134	18.3909	17.7257	21.0855
15500	18.6719	17.4713	16.5403	15.8169	15.2325	14.7453	14.3292	21.8912	20.7825	19.907	19.1978	18.6125	19.1868	18.3651	17.7009	21.0568
15600	18.6511	17.4474	16.5171	15.7943	15.2106	14.7239	14.3082	21.8627	20.7544	19.8797	19.1715	18.5872	19.1603	18.3395	17.6763	21.0283
15700	18.6306	17.4237	16.494	15.7719	15.1888	14.7026	14.2874	21.8345	20.7264	19.8525	19.1454	18.5621	19.1341	18.314	17.6519	21.0001
15800	18.6103	17.4002	16.471	15.7497	15.1672	14.6815	14.2668	21.8064	20.6986	19.8256	19.1194	18.5372	19.108	18.2888	17.6277	20.972
15900	18.5904	17.3768	16.4483	15.7277	15.1458	14.6606	14.2463	21.7786	20.6711	19.7988	19.0937	18.5125	19.0822	18.2638	17.6037	20.9442
16000	18.5707	17.3537	16.4257	15.7058	15.1245	14.6398	14.2259	21.751	20.6437	19.7723	19.0682	18.4881	19.0565	18.2389	17.5798	20.9166
16100	18.5512	17.3307	16.4033	15.6841	15.1033	14.6192	14.2057	21.7235	20.6166	19.746	19.0429	18.4638	19.031	18.2143	17.5562	20.8892
16200	18.532	17.3079	16.381	15.6625	15.0823	14.5987	14.1857	21.6963	20.5896	19.7198	19.0177	18.4397	19.0057	18.1898	17.5327	20.862
16300	18.513	17.2853	16.3589	15.6411	15.0615	14.5783	14.1658	21.6693	20.5628	19.6939	18.9928	18.4158	18.9806	18.1655	17.5095	20.835
16400	18.4942	17.2628	16.337	15.6198	15.0408	14.5582	14.146	21.6424	20.5362	19.6681	18.9681	18.392	18.9557	18.1414	17.4864	20.8083
16500	18.4755	17.2405	16.3152	15.5987	15.0203	14.5381	14.1264	21.6158	20.5098	19.6426	18.9435	18.3685	18.9309	18.1175	17.4635	20.7817
16600	18.457	17.2184	16.2935	15.5777	14.9999	14.5182	14.1069	21.5893	20.4836	19.6172	18.9192	18.3451	18.9063	18.0938	17.4408	20.7553
16700	18.4386	17.1964	16.2721	15.5569	14.9796	14.4984	14.0876	21.563	20.4576	19.592	18.895	18.322	18.8819	18.0702	17.4182	20.7291
16800	18.4203	17.1746	16.2507	15.5362	14.9595	14.4788	14.0683	21.5369	20.4317	19.567	18.8711	18.299	18.8576	18.0468	17.3959	20.7032
16900	18.4021	17.153	16.2295	15.5157	14.9395	14.4593	14.0493	21.5109	20.4061	19.5422	18.8473	18.2762	18.8336	18.0236	17.3737	20.6774
17000	18.384	17.1314	16.2085	15.4953	14.9197	14.44	14.0303	21.4852	20.3806	19.5176	18.8237	18.2535	18.8097	18.0006	17.3517	20.6519
17100	18.366	17.1101	16.1876	15.4751	14.9	14.4207	14.0115	21.4596	20.3553	19.4932	18.8003	18.2311	18.786	17.9778	17.3299	20.6265
17200	18.348	17.0888	16.1668	15.4549	14.8805	14.4016	13.9928	21.4342	20.3302	19.469	18.7771	18.2088	18.7624	17.9551	17.3082	20.6013
17300	18.33	17.0677	16.1462	15.435	14.861	14.3827	13.9743	21.4089	20.3052	19.4449	18.754	18.1867	18.7391	17.9326	17.2867	20.5764
17400	18.3121	17.0468	16.1258	15.4151	14.8417	14.3638	13.9558	21.3838	20.2805	19.4211	18.7312	18.1647	18.7158	17.9103	17.2654	20.5516
17500	18.2941	17.0259	16.1054	15.3954	14.8226	14.3451	13.9375	21.3589	20.2559	19.3974	18.7085	18.1429	18.6928	17.8882	17.2442	20.527
17600	18.2762	17.0052	16.0852	15.3758	14.8035	14.3265	13.9193	21.3341	20.2315	19.3738	18.6859	18.1213	18.6699	17.8662	17.2232	20.5026
17700	18.2582	16.9847	16.0651	15.3564	14.7846	14.3081	13.9013	21.3094	20.2072	19.3505	18.6636	18.0998	18.6472	17.8443	17.2024	20.4784
17800	18.2402	16.9642	16.0452	15.3371	14.7658	14.2897	13.8833	21.2849	20.1831	19.3273	18.6414	18.0785	18.6246	17.8227	17.1817	20.4544
17900	18.2221	16.9439	16.0254	15.3179	14.7471	14.2715	13.8655	21.2606	20.1592	19.3043	18.6193	18.0573	18.6022	17.8012	17.1612	20.4306
18000	18.204	16.9237	16.0057	15.2988	14.7286	14.2534	13.8478	21.2364	20.1354	19.2814	18.5974	18.0363	18.5799	17.7798	17.1408	20.4069
18100	18.1858	16.9036	15.9861	15.2798	14.7101	14.2354	13.8302	21.2123	20.1118	19.2587	18.5757	18.0154	18.5578	17.7586	17.1206	20.3834
18200	18.1675	16.8836	15.9667	15.261	14.6918	14.2175	13.8127	21.1883	20.0884	19.2361	18.5541	17.9946	18.5358	17.7375	17.1005	20.36
18300	18.1492	16.8637	15.9474	15.2423	14.6736	14.1998	13.7953	21.1645	20.0651	19.2137	18.5326	17.974	18.514	17.7166	17.0805	20.3369
18400	18.1308	16.8439	15.9282	15.2237	14.6555	14.1821	13.778	21.1408	20.0419	19.1915	18.5113	17.9535	18.4923	17.6958	17.0607	20.3139
18500	18.1123	16.8243	15.9091	15.2052	14.6376	14.1646	13.7609	21.1173	20.0189	19.1694	18.4902	17.9331	18.4708	17.6752	17.041	20.291
18600	18.0937	16.8047	15.8901	15.1868	14.6197	14.1472	13.7438	21.0938	19.996	19.1474	18.4692	17.9129	18.4494	17.6547	17.0214	20.2683
18700	18.0751	16.7853	15.8713	15.1686	14.602	14.1299	13.7269	21.0705	19.9733	19.1256	18.4483	17.8928	18.4281	17.6343	17.002	20.2457
18800	18.0564	16.766	15.8526	15.1505	14.5843	14.1127	13.7101	21.0473	19.9507	19.1039	18.4275	17.8728	18.407	17.6141	16.9827	20.2233
18900	18.0377	16.7468	15.834	15.1324	14.5668	14.0956	13.6934	21.0243	19.9283	19.0824	18.4069	17.853	18.386	17.594	16.9635	20.2011
19000	18.019	16.7277	15.8155	15.1145	14.5494	14.0786	13.6768	21.0013	19.906	19.061	18.3865	17.8332	18.3651	17.5741	16.9445	20.179
19100	18.0002	16.7087	15.7971	15.0967	14.5321	14.0617	13.6602	20.9785	19.8839	19.0398	18.3661	17.8136	18.3444	17.5542	16.9255	20.157
19200	17.9814	16.6898	15.7788	15.0791	14.5149	14.0449	13.6438	20.9558	19.8618	19.0187	18.3459	17.7941	18.3238	17.5345	16.9067	20.1352
19300	17.9626	16.671	15.7607	15.0615	14.4978	14.0283	13.6275	20.9333	19.84	18.9977	18.3258	17.7747	18.3033	17.515	16.8881	20.1135
19400	17.9438	16.6523	15.7426	15.044	14.4808	14.0117	13.6113	20.9108	19.8182	18.9769	18.3059	17.7555	18.283	17.4955	16.8695	20.092
19500	17.9249	16.6337	15.7247	15.0266	14.4639	13.9952	13.5952	20.8885	19.7966	18.9562	18.286	17.7363	18.2628	17.4762	16.851	20.0706
19600	17.906	16.6152	15.7068	15.0094	14.4472	13.9788	13.5792	20.8663	19.7752	18.9356	18.2663	17.7173	18.2427	17.457	16.8327	20.0494
19700	17.8872	16.5968	15.6891	14.9922	14.4305	13.9626	13.5633	20.8442	19.7538	18.9151	18.2467	17.6984	18.2227	17.438	16.8145	20.0283
19800	17.8683	16.5785	15.6715	14.9751	14.4139	13.9464	13.5475	20.8222	19.7326	18.8948	18.2273	17.6796	18.2029	17.419	16.7964	20.0073
19900	17.8495	16.5603	15.6539	14.9582	14.3974	13.9303	13.5317	20.8004	19.7115	18.8747	18.2079	17.6609	18.1831	17.4002	16.7784	19.9865
20000	17.8306	16.5422	15.6365	14.9413	14.381	13.9143	13.5161	20.7786	19.6906	18.8546	18.1887	17.6424	18.1635	17.3815	16.7606	19.9658
20100	17.8118	16.5242	15.6192	14.9245	14.3647	13.8984	13.5006	20.757	19.6697	18.8347	18.1696	17.6239	18.1441	17.3629	16.7428	19.9452
20200	17.793	16.5063	15.6019	14.9079	14.3485	13.8826	13.4851	20.7355	19.649	18.8149	18.1507	17.6056	18.1247	17.3445	16.7252	19.9248
20300	17.7742	16.4884	15.5848	14.8913	14.3324	13.8669	13.4698	20.7141	19.6285	18.7952	18.1318	17.5873	18.1055	17.3261	16.7076	19.9045
20400	17.7554	16.4707	15.5678	14.8748	14.3164	13.8513	13.4545	20.6928	19.608	18.7757	18.1131	17.5692	18.0863	17.3079	16.6902	19.8843
20500	17.7367	16.4531	15.5509	14.8584	14.3005	13.8358	13.4393	20.6716	19.5877	18.7562	18.0945	17.5512	18.0673	17.2898	16.6729	19.8643
20600	17.7179	16.4356	15.534	14.8422	14.2846	13.8203	13.4242	20.6506	19.5675	18.7369	18.0759	17.5332	18.0484	17.2718	16.6557	19.8444
20700	17.6993	16.4181	15.5173	14.826	14.2689	13.805	13.4092	20.6296	19.5474	18.7177	18.0575	17.5154	18.0296	17.2539	16.6386	19.8246
20800	17.6806	16.4008	15.5006	14.8099	14.2532	13.7897	13.3943	20.6088	19.5274	18.6986	18.0393	17.4977	18.011	17.2361	16.6216	19.8049
20900	17.6621	16.3835	15.4841	14.7938	14.2377	13.7745	13.3795	20.5881	19.5076	18.6797	18.0211	17.4801	17.9924	17.2184	16.6047	19.7854
21000	17.6435	16.3664	15.4676	14.7779	14.2222	13.7594	13.3647	20.5674	19.4878	18.6608	18.003	17.4626	17.974	17.2009	16.5879	19.766
21100	17.625	16.3493	15.4512	14.7621	14.2068	13.7444	13.35	20.5469	19.4682	18.6421	17.9851	17.4452	17.9556	17.1834	16.5712	19.7467
21200	17.6066	16.3323	15.4349	14.7463	14.1915	13.7295	13.3354	20.5265	19.4487	18.6235	17.9672	17.4279	17.9374	17.1661	16.5546	19.7275
21300	17.5882	16.3154	15.4188	14.7307	14.1763	13.7147	13.3209	20.5062	19.4293	18.605	17.9494	17.4106	17.9193	17.1488	16.5382	19.7085
21400	17.5699	16.2986	15.4026	14.7151	14.1611	13.6999	13.3065	20.486	19.4101	18.5866	17.9318	17.3935	17.9012	17.1317	16.5218	19.6895
21500	17.5516	16.2819	15.3866	14.6996	14.1461	13.6852	13.2922	20.4659	19.3909	18.5683	17.9143	17.3765	17.8833	17.1147	16.5055	19.6707
21600	17.5334	16.2652	15.3707	14.6842	14.1311	13.6706	13.2779	20.446	19.3718	18.5501	17.8968	17.3595	17.8655	17.0977	16.4893	19.652
21700	17.5152	16.2487	15.3548	14.6689	14.1162	13.6561	13.2637	20.4261	19.3529	18.5321	17.8795	17.3427	17.8478	17.0809	16.4732	19.6334
21800	17.4972	16.2322	15.3391	14.6536	14.1014	13.6417	13.2496	20.4063	19.334	18.5141	17.8622	17.3259	17.8302	17.0642	16.4571	19.6149
21900	17.4792	16.2158	15.3234	14.6385	14.0867	13.6273	13.2355	20.3866	19.3153	18.4962	17.8451	17.3093	17.8127	17.0475	16.4412	19.5966
22000	17.4613	16.1995	15.3078	14.6234	14.072	13.613	13.2216	20.367	19.2966	18.4785	17.828	17.2927	17.7953	17.031	16.4254	19.5783
22100	17.4434	16.1833	15.2923	14.6084	14.0574	13.5988	13.2077	20.3475	19.2781	18.4608	17.811	17.2762	17.7779	17.0145	16.4096	19.5601
22200	17.4257	16.1672	15.2768	14.5934	14.0429	13.5847	13.1939	20.3281	19.2596	18.4432	17.7941	17.2598	17.7607	16.9982	16.3939	19.5421
22300	17.408	16.1511	15.2615	14.5786	14.0285	13.5706	13.1801	20.3088	19.2413	18.4257	17.7773	17.2434	17.7436	16.9819	16.3784	19.5241
22400	17.3904	16.1352	15.2462	14.5638	14.0142	13.5566	13.1665	20.2896	19.223	18.4083	17.7606	17.2272	17.7265	16.9657	16.3628	19.5062
22500	17.3729	16.1193	15.231	14.5491	13.9999	13.5427	13.1529	20.2705	19.2049	18.391	17.744	17.211	17.7096	16.9496	16.3474	19.4884
22600	17.3555	16.1035	15.2159	14.5345	13.9857	13.5289	13.1394	20.2515	19.1868	18.3738	17.7275	17.1949	17.6927	16.9336	16.3321	19.4708
22700	17.3382	16.0877	15.2008	14.52	13.9716	13.5151	13.1259	20.2326	19.1688	18.3567	17.711	17.1788	17.6759	16.9177	16.3168	19.4532
22800	17.321	16.0721	15.1859	14.5055	13.9575	13.5014	13.1125	20.2138	19.151	18.3397	17.6946	17.1629	17.6593	16.9018	16.3016	19.4357
22900	17.3039	16.0565	15.171	14.4911	13.9436	13.4878	13.0992	20.1951	19.1332	18.3227	17.6783	17.147	17.6427	16.8861	16.2865	19.4182
23000	17.2868	16.041	15.1562	14.4768	13.9297	13.4742	13.086	20.1765	19.1155	18.3059	17.6621	17.1312	17.6262	16.8704	16.2714	19.4009
23100	17.2699	16.0256	15.1414	14.4626	13.9158	13.4608	13.0728	20.158	19.0979	18.2891	17.646	17.1155	17.6097	16.8548	16.2564	19.3837
23200	17.2531	16.0103	15.1268	14.4484	13.9021	13.4474	13.0597	20.1395	19.0804	18.2724	17.6299	17.0998	17.5934	16.8392	16.2415	19.3665
23300	17.2364	15.9951	15.1122	14.4343	13.8884	13.434	13.0467	20.1212	19.063	18.2558	17.614	17.0843	17.5772	16.8238	16.2267	19.3495
23400	17.2198	15.9799	15.0977	14.4203	13.8747	13.4207	13.0337	20.103	19.0457	18.2393	17.5981	17.0688	17.561	16.8084	16.2119	19.3325
23500	17.2033	15.9648	15.0832	14.4063	13.8612	13.4075	13.0208	20.0849	19.0285	18.2229	17.5822	17.0533	17.5449	16.7932	16.1972	19.3156
23600	17.1869	15.9498	15.0688	14.3924	13.8477	13.3944	13.008	20.0669	19.0113	18.2065	17.5665	17.038	17.5289	16.778	16.1826	19.2988
23700	17.1707	15.9348	15.0545	14.3786	13.8343	13.3813	12.9952	20.0489	18.9943	18.1903	17.5508	17.0227	17.513	16.7628	16.1681	19.2821
23800	17.1545	15.92	15.0403	14.3649	13.8209	13.3683	12.9825	20.0311	18.9773	18.1741	17.5353	17.0075	17.4972	16.7478	16.1536	19.2655
23900	17.1384	15.9052	15.0262	14.3512	13.8076	13.3554	12.9699	20.0133	18.9605	18.158	17.5197	16.9923	17.4815	16.7328	16.1392	19.249
24000	17.1225	15.8905	15.0121	14.3376	13.7944	13.3425	12.9573	19.9957	18.9437	18.142	17.5043	16.9772	17.4658	16.7179	16.1249	19.2325
24100	17.1067	15.8758	14.998	14.324	13.7813	13.3297	12.9448	19.9781	18.927	18.1261	17.4889	16.9622	17.4502	16.7031	16.1106	19.2161
24200	17.0909	15.8613	14.9841	14.3105	13.7682	13.3169	12.9323	19.9607	18.9104	18.1102	17.4737	16.9473	17.4347	16.6884	16.0964	19.1999
24300	17.0753	15.8468	14.9702	14.2971	13.7551	13.3042	12.9199	19.9433	18.8939	18.0944	17.4585	16.9325	17.4193	16.6737	16.0823	19.1837
24400	17.0597	15.8323	14.9564	14.2838	13.7422	13.2916	12.9076	19.926	18.8774	18.0788	17.4433	16.9177	17.404	16.6591	16.0683	19.1675
24500	17.0443	15.818	14.9426	14.2705	13.7293	13.279	12.8953	19.9088	18.8611	18.0631	17.4283	16.9029	17.3887	16.6446	16.0543	19.1515
24600	17.029	15.8037	14.9289	14.2572	13.7164	13.2665	12.8831	19.8917	18.8448	18.0476	17.4133	16.8883	17.3736	16.6301	16.0404	19.1356
24700	17.0137	15.7895	14.9153	14.2441	13.7037	13.2541	12.8709	19.8747	18.8286	18.0322	17.3983	16.8737	17.3585	16.6158	16.0265	19.1197
24800	16.9986	15.7753	14.9018	14.231	13.6909	13.2417	12.8588	19.8577	18.8125	18.0168	17.3835	16.8592	17.3434	16.6015	16.0127	19.1039
24900	16.9835	15.7612	14.8883	14.2179	13.6783	13.2293	12.8468	19.8409	18.7965	18.0015	17.3687	16.8447	17.3285	16.5872	15.999	19.0882
25000	16.9685	15.7472	14.8748	14.205	13.6657	13.2171	12.8348	19.8241	18.7805	17.9862	17.354	16.8303	17.3136	16.5731	15.9854	19.0725
25100	16.9536	15.7333	14.8615	14.192	13.6531	13.2048	12.8228	19.8074	18.7647	17.9711	17.3393	16.816	17.2988	16.559	15.9718	19.057
25200	16.9388	15.7194	14.8481	14.1792	13.6407	13.1927	12.811	19.7908	18.7489	17.956	17.3248	16.8017	17.2841	16.545	15.9583	19.0415
25300	16.9241	15.7056	14.8349	14.1664	13.6282	13.1806	12.7992	19.7743	18.7332	17.941	17.3103	16.7875	17.2695	16.531	15.9448	19.0261
25400	16.9095	15.6918	14.8217	14.1536	13.6159	13.1685	12.7874	19.7579	18.7175	17.926	17.2958	16.7734	17.2549	16.5171	15.9314	19.0107
25500	16.895	15.6781	14.8086	14.141	13.6036	13.1566	12.7757	19.7415	18.702	17.9112	17.2814	16.7593	17.2404	16.5033	15.9181	18.9955
25600	16.8805	15.6645	14.7955	14.1283	13.5913	13.1446	12.764	19.7252	18.6865	17.8964	17.2671	16.7453	17.226	16.4896	15.9048	18.9803
25700	16.8662	15.6509	14.7825	14.1158	13.5791	13.1327	12.7524	19.709	18.6711	17.8816	17.2529	16.7314	17.2116	16.4759	15.8916	18.9651
25800	16.8519	15.6374	14.7696	14.1033	13.567	13.1209	12.7409	19.6929	18.6557	17.867	17.2387	16.7175	17.1973	16.4622	15.8784	18.9501
25900	16.8377	15.624	14.7567	14.0908	13.5549	13.1092	12.7294	19.6768	18.6405	17.8524	17.2246	16.7036	17.1831	16.4487	15.8653	18.9351
26000	16.8235	15.6106	14.7439	14.0784	13.5429	13.0974	12.718	19.6609	18.6253	17.8378	17.2105	16.6899	17.1689	16.4352	15.8522	18.9202
26100	16.8095	15.5973	14.7311	14.0661	13.5309	13.0858	12.7066	19.645	18.6102	17.8234	17.1965	16.6762	17.1548	16.4217	15.8392	18.9054
26200	16.7955	15.584	14.7184	14.0538	13.519	13.0742	12.6953	19.6292	18.5951	17.809	17.1826	16.6625	17.1408	16.4084	15.8263	18.8906
26300	16.7816	15.5708	14.7057	14.0416	13.5071	13.0626	12.684	19.6134	18.5802	17.7947	17.1687	16.6489	17.1269	16.3951	15.8134	18.8759
26400	16.7678	15.5577	14.6931	14.0294	13.4953	13.0511	12.6727	19.5978	18.5653	17.7804	17.1549	16.6354	17.113	16.3818	15.8006	18.8612
26500	16.754	15.5446	14.6806	14.0173	13.4835	13.0397	12.6616	19.5822	18.5504	17.7662	17.1411	16.6219	17.0992	16.3686	15.7879	18.8467
26600	16.7403	15.5316	14.6681	14.0052	13.4718	13.0283	12.6504	19.5666	18.5357	17.7521	17.1274	16.6084	17.0854	16.3555	15.7751	18.8322
26700	16.7267	15.5186	14.6556	13.9932	13.4602	13.0169	12.6394	19.5512	18.521	17.738	17.1138	16.5951	17.0717	16.3424	15.7625	18.8177
26800	16.7132	15.5057	14.6433	13.9813	13.4486	13.0056	12.6283	19.5358	18.5063	17.724	17.1002	16.5817	17.0581	16.3294	15.7499	18.8034
26900	16.6997	15.4929	14.6309	13.9694	13.437	12.9944	12.6173	19.5205	18.4918	17.71	17.0867	16.5685	17.0446	16.3165	15.7373	18.789
27000	16.6863	15.4801	14.6187	13.9575	13.4255	12.9832	12.6064	19.5053	18.4773	17.6962	17.0732	16.5553	17.0311	16.3036	15.7248	18.7748
27100	16.6729	15.4674	14.6064	13.9457	13.4141	12.972	12.5955	19.4901	18.4629	17.6823	17.0598	16.5421	17.0176	16.2907	15.7124	18.7606
27200	16.6597	15.4547	14.5943	13.934	13.4027	12.9609	12.5847	19.475	18.4485	17.6686	17.0464	16.529	17.0043	16.2779	15.7	18.7465
27300	16.6464	15.4421	14.5822	13.9223	13.3913	12.9499	12.5739	19.46	18.4342	17.6549	17.0331	16.5159	16.991	16.2652	15.6877	18.7324
27400	16.6333	15.4295	14.5701	13.9106	13.38	12.9389	12.5632	19.4451	18.42	17.6412	17.0199	16.5029	16.9777	16.2525	15.6754	18.7184
27500	16.6202	15.417	14.5581	13.899	13.3688	12.9279	12.5525	19.4302	18.4058	17.6277	17.0067	16.49	16.9645	16.2399	15.6631	18.7045
27600	16.6072	15.4045	14.5461	13.8875	13.3576	12.917	12.5418	19.4154	18.3917	17.6141	16.9935	16.4771	16.9514	16.2274	15.651	18.6906
27700	16.5942	15.3921	14.5342	13.876	13.3464	12.9061	12.5312	19.4006	18.3777	17.6007	16.9804	16.4642	16.9383	16.2149	15.6388	18.6768
27800	16.5813	15.3797	14.5224	13.8645	13.3353	12.8953	12.5206	19.3859	18.3637	17.5873	16.9674	16.4514	16.9253	16.2024	15.6267	18.6631
27900	16.5685	15.3674	14.5105	13.8531	13.3242	12.8846	12.5101	19.3713	18.3498	17.5739	16.9544	16.4387	16.9124	16.19	15.6147	18.6494
28000	16.5557	15.3552	14.4988	13.8418	13.3132	12.8738	12.4997	19.3567	18.336	17.5606	16.9415	16.426	16.8995	16.1777	15.6027	18.6357
28100	16.543	15.343	14.4871	13.8304	13.3022	12.8632	12.4892	19.3423	18.3222	17.5474	16.9286	16.4134	16.8867	16.1654	15.5908	18.6222
28200	16.5303	15.3308	14.4754	13.8192	13.2913	12.8525	12.4789	19.3278	18.3085	17.5342	16.9158	16.4008	16.8739	16.1532	15.5789	18.6086
28300	16.5177	15.3187	14.4638	13.808	13.2804	12.8419	12.4685	19.3135	18.2948	17.5211	16.903	16.3882	16.8612	16.141	15.567	18.5952
28400	16.5051	15.3067	14.4522	13.7968	13.2696	12.8314	12.4582	19.2992	18.2812	17.508	16.8903	16.3757	16.8485	16.1288	15.5552	18.5817
28500	16.4926	15.2947	14.4407	13.7857	13.2588	12.8209	12.448	19.2849	18.2676	17.495	16.8776	16.3632	16.8359	16.1168	15.5435	18.5684
28600	16.4802	15.2827	14.4293	13.7746	13.2481	12.8104	12.4378	19.2708	18.2542	17.482	16.865	16.3508	16.8234	16.1047	15.5317	18.5551
28700	16.4678	15.2708	14.4178	13.7636	13.2374	12.8	12.4276	19.2567	18.2407	17.4691	16.8525	16.3385	16.8109	16.0927	15.5201	18.5418
28800	16.4555	15.259	14.4065	13.7526	13.2267	12.7897	12.4175	19.2426	18.2274	17.4563	16.8399	16.3262	16.7984	16.0808	15.5085	18.5286
28900	16.4432	15.2472	14.3951	13.7417	13.2161	12.7793	12.4074	19.2286	18.214	17.4435	16.8275	16.3139	16.786	16.0689	15.4969	18.5155
29000	16.4309	15.2354	14.3839	13.7308	13.2056	12.7691	12.3974	19.2147	18.2008	17.4307	16.815	16.3017	16.7737	16.0571	15.4854	18.5024
29100	16.4187	15.2237	14.3726	13.7199	13.195	12.7588	12.3874	19.2008	18.1876	17.418	16.8027	16.2895	16.7614	16.0453	15.4739	18.4893
29200	16.4066	15.212	14.3614	13.7091	13.1846	12.7486	12.3774	19.187	18.1744	17.4054	16.7903	16.2774	16.7491	16.0335	15.4624	18.4763
29300	16.3945	15.2004	14.3503	13.6984	13.1741	12.7385	12.3675	19.1732	18.1613	17.3928	16.7781	16.2653	16.737	16.0218	15.451	18.4634
29400	16.3824	15.1889	14.3392	13.6877	13.1637	12.7283	12.3577	19.1595	18.1483	17.3802	16.7658	16.2533	16.7248	16.0102	15.4397	18.4505
29500	16.3704	15.1773	14.3281	13.677	13.1534	12.7183	12.3478	19.1458	18.1353	17.3677	16.7536	16.2413	16.7127	15.9986	15.4284	18.4377
29600	16.3585	15.1659	14.3171	13.6664	13.1431	12.7082	12.338	19.1322	18.1224	17.3553	16.7415	16.2294	16.7007	15.987	15.4171	18.4249
29700	16.3465	15.1544	14.3062	13.6558	13.1328	12.6982	12.3283	19.1187	18.1095	17.3429	16.7294	16.2175	16.6887	15.9755	15.4059	18.4122
29800	16.3347	15.143	14.2952	13.6452	13.1226	12.6883	12.3186	19.1051	18.0966	17.3305	16.7174	16.2057	16.6767	15.964	15.3947	18.3995
29900	16.3228	15.1317	14.2843	13.6347	13.1124	12.6784	12.3089	19.0917	18.0839	17.3182	16.7054	16.1939	16.6648	15.9526	15.3836	18.3868
30000	16.3111	15.1204	14.2735	13.6243	13.1022	12.6685	12.2992	19.0783	18.0711	17.306	16.6934	16.1821	16.653	15.9412	15.3725	18.3742
