# Supplementary material for: Cross-Code Verification for Improved Thermophysical Properties of Argon, Krypton and Xenon Plasmas
Source: Entropy (Basel). 2026 Jul 22;28(7):830. doi: 10.3390/e28070830 (PMC13409251; doi:10.3390/e28070830)
Supplement: Supplementary file 1 [file entropy-28-00830-s001.zip › Ar_Kr_Xe_Data/Collision Integrals/CiKrypton/Phenomenological/CI_Kr_Kr+.csv]

Tij* [K]	πΩ(1;1)[Å^2]	πΩ(1;2)[Å^2]	πΩ(1;3)[Å^2]	πΩ(1;4)[Å^2]	πΩ(1;5)[Å^2]	πΩ(1;6)[Å^2]	πΩ(1;7)[Å^2]	πΩ(2;2)[Å^2]	πΩ(2;3)[Å^2]	πΩ(2;4)[Å^2]	πΩ(2;5)[Å^2]	πΩ(2;6)[Å^2]	πΩ(3;3)[Å^2]	πΩ(3;4)[Å^2]	πΩ(3;5)[Å^2]	πΩ(4;4)[Å^2]
300	225.591	209.226	198.735	191.337	185.852	181.649	178.334	127.449	112.395	100.868	91.2098	82.8347	208.017	199.51	193.17	110.248
400	213.106	197.996	188.768	182.553	178.065	174.649	171.937	112.846	96.3477	84.334	74.7935	67.0184	196.537	189.183	183.746	93.7282
500	202.128	189.829	182.133	176.869	173.025	170.057	167.659	96.8417	82.9901	72.0487	63.4192	56.6902	188.585	182.185	177.401	81.3202
600	195.643	184.365	177.502	172.826	169.375	166.671	164.451	87.0178	73.2814	63.0965	55.4709	49.7808	182.895	177.112	172.8	71.9067
700	190.84	180.278	174.001	169.723	166.529	163.99	161.882	79.6182	65.9535	56.5143	49.8159	45.0109	178.535	173.224	169.275	64.6881
800	186.561	176.978	171.203	167.214	164.196	161.769	159.736	72.4341	59.9567	51.5011	45.6711	41.5923	175.052	170.128	166.461	59.0083
900	182.984	174.268	168.891	165.113	162.22	159.871	157.89	66.4115	55.1576	47.6312	42.5503	39.0479	172.188	167.583	164.137	54.5109
1000	180.11	172.001	166.922	163.304	160.503	158.212	156.268	61.7731	51.3712	44.6035	40.13	37.0713	169.783	165.434	162.161	50.9092
1100	177.754	170.067	165.211	161.715	158.984	156.736	154.82	58.0624	48.333	42.1939	38.2052	35.4837	167.727	163.583	160.444	47.9783
1200	175.755	168.387	163.701	160.298	157.62	155.406	153.513	54.872	45.8089	40.2238	36.6306	34.1702	165.937	161.959	158.926	45.5454
1300	174.003	166.898	162.348	159.019	156.384	154.197	152.322	52.0655	43.674	38.5812	35.3131	33.0574	164.355	160.513	157.565	43.4996
1400	172.44	165.558	161.121	157.852	155.252	153.087	151.228	49.62	41.8493	37.1833	34.1839	32.0935	162.937	159.209	156.33	41.7454
1500	171.025	164.339	159.998	156.779	154.208	152.062	150.217	47.5221	40.2901	35.9857	33.2089	31.2555	161.656	158.022	155.201	40.2324
1600	169.734	163.221	158.963	155.786	153.24	151.11	149.278	45.725	38.948	34.9441	32.35	30.5102	160.487	156.934	154.16	38.9087
1700	168.545	162.19	158.002	154.862	152.337	150.222	148.4	44.161	37.778	34.0291	31.5903	29.8506	159.413	155.927	153.195	37.7411
1800	167.444	161.233	157.107	153.997	151.491	149.389	147.577	42.7756	36.7473	33.2189	30.9137	29.2624	158.419	154.993	152.296	36.7064
1900	166.422	160.34	156.268	153.186	150.696	148.605	146.802	41.5273	35.8258	32.4911	30.3025	28.7305	157.494	154.12	151.454	35.7778
2000	165.472	159.504	155.478	152.42	149.946	147.865	146.07	40.3924	34.9951	31.8346	29.752	28.2548	156.629	153.301	150.663	34.9412
2100	164.586	158.719	154.733	151.696	149.235	147.164	145.377	39.3578	34.2423	31.2391	29.2535	27.8266	155.818	152.53	149.918	34.1842
2200	163.757	157.977	154.028	151.01	148.561	146.499	144.718	38.4165	33.5584	30.6964	28.7982	27.4359	155.053	151.801	149.213	33.4977
2300	162.98	157.275	153.358	150.357	147.919	145.865	144.091	37.5589	32.9335	30.1991	28.3815	27.0797	154.331	151.112	148.544	32.8717
2400	162.248	156.609	152.72	149.735	147.307	145.261	143.492	36.7786	32.3627	29.7452	28.0031	26.759	153.646	150.457	147.908	32.3017
2500	161.556	155.974	152.111	149.141	146.722	144.683	142.92	36.0668	31.8392	29.3284	27.6567	26.4664	152.996	149.833	147.302	31.7802
2600	160.899	155.369	151.529	148.572	146.162	144.129	142.371	35.4146	31.3565	28.9435	27.3371	26.1961	152.376	149.238	146.724	31.3006
2700	160.272	154.789	150.971	148.026	145.625	143.598	141.845	34.8132	30.909	28.5865	27.0412	25.946	151.784	148.669	146.171	30.8577
2800	159.674	154.234	150.436	147.502	145.108	143.087	141.339	34.2547	30.4913	28.2536	26.7666	25.7148	151.217	148.124	145.64	30.4456
2900	159.101	153.701	149.921	146.998	144.612	142.596	140.852	33.7379	30.1041	27.9457	26.5139	25.5025	150.675	147.601	145.13	30.0652
3000	158.551	153.189	149.426	146.513	144.133	142.122	140.382	33.2585	29.7445	27.6595	26.2788	25.3043	150.154	147.099	144.641	29.7128
3100	158.023	152.696	148.949	146.044	143.671	141.665	139.929	32.8112	29.4089	27.3919	26.0583	25.1169	149.653	146.615	144.169	29.3849
3200	157.514	152.22	148.488	145.592	143.225	141.224	139.492	32.3921	29.0948	27.1412	25.8512	24.94	149.171	146.149	143.714	29.0792
3300	157.024	151.761	148.043	145.155	142.794	140.797	139.068	31.9979	28.8003	26.9063	25.6569	24.7733	148.706	145.7	143.274	28.794
3400	156.551	151.317	147.612	144.732	142.376	140.383	138.658	31.6262	28.5235	26.6858	25.4743	24.6158	148.258	145.265	142.849	28.5276
3500	156.094	150.888	147.195	144.322	141.971	139.983	138.261	31.2755	28.2635	26.479	25.3026	24.4667	147.825	144.845	142.438	28.2788
3600	155.653	150.471	146.79	143.925	141.579	139.594	137.875	30.9448	28.0198	26.2854	25.1413	24.3254	147.406	144.439	142.04	28.0468
3700	155.225	150.068	146.398	143.539	141.198	139.217	137.501	30.6299	27.7884	26.1018	24.9874	24.1893	147	144.045	141.654	27.8278
3800	154.811	149.676	146.017	143.165	140.828	138.85	137.137	30.3281	27.5672	25.9264	24.8398	24.0579	146.606	143.662	141.279	27.6193
3900	154.409	149.296	145.646	142.8	140.468	138.494	136.783	30.0393	27.3558	25.759	24.6988	23.9316	146.224	143.291	140.915	27.4208
4000	154.019	148.926	145.286	142.446	140.118	138.147	136.439	29.7639	27.1541	25.5994	24.5638	23.8102	145.852	142.93	140.56	27.232
4100	153.64	148.566	144.935	142.101	139.777	137.809	136.104	29.502	26.9619	25.4471	24.4346	23.6932	145.491	142.579	140.215	27.0523
4200	153.272	148.215	144.593	141.765	139.444	137.48	135.777	29.2536	26.779	25.3016	24.3104	23.5802	145.14	142.237	139.88	26.8812
4300	152.914	147.874	144.26	141.437	139.12	137.159	135.459	29.0182	26.6048	25.1624	24.191	23.4708	144.798	141.904	139.553	26.718
4400	152.566	147.542	143.936	141.117	138.804	136.846	135.148	28.7951	26.4389	25.0292	24.076	23.3646	144.465	141.579	139.233	26.5623
4500	152.227	147.217	143.619	140.805	138.496	136.54	134.845	28.5834	26.2807	24.9014	23.9648	23.2615	144.141	141.263	138.922	26.4133
4600	151.897	146.901	143.31	140.5	138.195	136.241	134.548	28.3813	26.1287	24.7779	23.8567	23.1607	143.824	140.954	138.618	26.2698
4700	151.575	146.592	143.007	140.203	137.9	135.95	134.259	28.1888	25.9828	24.6584	23.7516	23.0624	143.515	140.652	138.321	26.1318
4800	151.26	146.29	142.712	139.912	137.612	135.664	133.976	28.006	25.8434	24.5435	23.6498	22.9668	143.214	140.358	138.031	25.9995
4900	150.953	145.995	142.423	139.627	137.331	135.385	133.699	27.8329	25.7107	24.4331	23.5513	22.8737	142.919	140.07	137.747	25.8731
5000	150.654	145.707	142.141	139.349	137.055	135.112	133.428	27.6684	25.584	24.3268	23.4556	22.783	142.632	139.788	137.469	25.7519
5100	150.36	145.425	141.865	139.076	136.786	134.845	133.162	27.5112	25.4625	24.2242	23.3626	22.6943	142.35	139.512	137.198	25.6354
5200	150.073	145.149	141.594	138.809	136.522	134.583	132.902	27.3602	25.3457	24.1248	23.2721	22.6076	142.075	139.243	136.931	25.5232
5300	149.792	144.878	141.329	138.548	136.263	134.327	132.648	27.2144	25.2328	24.0285	23.1838	22.5228	141.806	138.979	136.671	25.4147
5400	149.517	144.613	141.069	138.291	136.009	134.075	132.398	27.0729	25.1235	23.9349	23.0976	22.4398	141.542	138.72	136.415	25.3096
5500	149.247	144.353	140.814	138.04	135.76	133.828	132.153	26.9352	25.0172	23.8437	23.0133	22.3584	141.283	138.466	136.165	25.2075
5600	148.983	144.098	140.564	137.793	135.517	133.587	131.913	26.8008	24.9139	23.7547	22.9309	22.2787	141.03	138.217	135.919	25.1083
5700	148.723	143.848	140.319	137.551	135.277	133.349	131.677	26.6699	24.8132	23.6679	22.8502	22.2004	140.781	137.973	135.678	25.0116
5800	148.468	143.603	140.078	137.314	135.042	133.116	131.446	26.5422	24.7151	23.5831	22.771	22.1235	140.537	137.733	135.441	24.9173
5900	148.218	143.362	139.842	137.081	134.811	132.887	131.219	26.4181	24.6198	23.5004	22.6935	22.0481	140.297	137.498	135.209	24.8256
6000	147.973	143.125	139.61	136.852	134.585	132.663	130.996	26.2976	24.5273	23.42	22.6178	21.9742	140.062	137.267	134.981	24.7364
6100	147.732	142.892	139.382	136.627	134.362	132.442	130.777	26.1801	24.4372	23.3414	22.5437	21.9016	139.831	137.041	134.756	24.6495
6200	147.495	142.664	139.158	136.406	134.143	132.225	130.561	26.0653	24.3491	23.2645	22.4709	21.8302	139.604	136.818	134.536	24.5645
6300	147.262	142.439	138.938	136.188	133.928	132.012	130.35	25.9527	24.2626	23.189	22.3994	21.76	139.381	136.599	134.32	24.4811
6400	147.034	142.218	138.721	135.975	133.717	131.802	130.141	25.8423	24.1776	23.1147	22.3291	21.691	139.162	136.383	134.107	24.3994
6500	146.809	142.001	138.508	135.765	133.509	131.596	129.936	25.7343	24.0942	23.0418	22.26	21.6231	138.946	136.171	133.897	24.3192
6600	146.588	141.787	138.298	135.558	133.304	131.393	129.735	25.629	24.0125	22.9702	22.1921	21.5563	138.734	135.963	133.691	24.2406
6700	146.371	141.577	138.092	135.354	133.102	131.193	129.537	25.5266	23.9324	22.8998	22.1253	21.4906	138.525	135.758	133.488	24.1635
6800	146.157	141.37	137.889	135.154	132.904	130.996	129.341	25.4271	23.8541	22.8307	22.0596	21.426	138.32	135.556	133.288	24.088
6900	145.947	141.167	137.689	134.957	132.709	130.803	129.149	25.3307	23.7776	22.7629	21.9949	21.3623	138.118	135.357	133.092	24.014
7000	145.741	140.967	137.493	134.762	132.517	130.612	128.96	25.2375	23.7029	22.6962	21.9312	21.2995	137.919	135.161	132.898	23.9415
7100	145.537	140.769	137.299	134.571	132.327	130.424	128.773	25.1475	23.6299	22.6307	21.8685	21.2376	137.723	134.968	132.708	23.8704
7200	145.337	140.575	137.108	134.383	132.141	130.239	128.59	25.0606	23.5587	22.5664	21.8067	21.1766	137.53	134.778	132.52	23.8006
7300	145.14	140.384	136.92	134.197	131.957	130.057	128.409	24.9765	23.4891	22.5031	21.7458	21.1164	137.34	134.591	132.334	23.7323
7400	144.946	140.195	136.735	134.014	131.776	129.877	128.23	24.8951	23.421	22.4409	21.6858	21.0571	137.153	134.407	132.152	23.6652
7500	144.755	140.009	136.552	133.834	131.597	129.7	128.054	24.8161	23.3544	22.3797	21.6266	20.9986	136.968	134.225	131.972	23.5993
7600	144.567	139.826	136.372	133.656	131.421	129.525	127.881	24.7394	23.2891	22.3194	21.5683	20.941	136.787	134.046	131.795	23.5345
7700	144.381	139.646	136.194	133.48	131.247	129.353	127.71	24.6647	23.2249	22.2599	21.5107	20.8841	136.607	133.869	131.62	23.4707
7800	144.198	139.468	136.019	133.307	131.076	129.183	127.541	24.5919	23.1619	22.2012	21.4538	20.828	136.431	133.695	131.447	23.408
7900	144.017	139.292	135.847	133.137	130.907	129.015	127.374	24.5211	23.1001	22.1434	21.3977	20.7726	136.256	133.523	131.277	23.3463
8000	143.839	139.119	135.676	132.968	130.74	128.85	127.21	24.4523	23.0396	22.0866	21.3424	20.7181	136.084	133.353	131.109	23.2856
8100	143.664	138.948	135.508	132.802	130.575	128.687	127.048	24.3856	22.9805	22.0306	21.2879	20.6642	135.915	133.186	130.943	23.2261
8200	143.491	138.779	135.342	132.638	130.413	128.526	126.888	24.3209	22.9228	21.9757	21.2342	20.6111	135.747	133.02	130.78	23.1676
8300	143.32	138.613	135.178	132.476	130.253	128.366	126.73	24.2581	22.8665	21.9216	21.1812	20.5587	135.582	132.857	130.618	23.1101
8400	143.151	138.448	135.016	132.316	130.094	128.209	126.574	24.1968	22.8112	21.8685	21.1288	20.507	135.419	132.696	130.459	23.0537
8500	142.984	138.286	134.856	132.158	129.938	128.054	126.42	24.1368	22.7571	21.8161	21.0772	20.4558	135.258	132.537	130.301	22.998
8600	142.819	138.126	134.699	132.002	129.784	127.901	126.268	24.0779	22.7038	21.7645	21.0262	20.4053	135.099	132.38	130.145	22.9433
8700	142.657	137.967	134.543	131.848	129.631	127.75	126.118	24.02	22.6515	21.7136	20.9758	20.3554	134.942	132.225	129.992	22.8893
8800	142.496	137.811	134.389	131.696	129.48	127.6	125.97	23.9627	22.5998	21.6633	20.9261	20.3061	134.787	132.072	129.84	22.836
8900	142.337	137.656	134.237	131.546	129.331	127.453	125.823	23.9061	22.5489	21.6138	20.8769	20.2574	134.634	131.921	129.69	22.7835
9000	142.181	137.503	134.086	131.397	129.184	127.307	125.678	23.8499	22.4986	21.5648	20.8284	20.2093	134.482	131.771	129.542	22.7317
9100	142.025	137.352	133.938	131.251	129.039	127.163	125.535	23.7942	22.4489	21.5165	20.7805	20.1619	134.333	131.623	129.395	22.6805
9200	141.872	137.203	133.791	131.105	128.895	127.02	125.393	23.7387	22.3996	21.4688	20.7333	20.1151	134.185	131.477	129.251	22.63
9300	141.721	137.056	133.646	130.962	128.753	126.879	125.253	23.6834	22.3509	21.4216	20.6866	20.069	134.039	131.333	129.107	22.5801
9400	141.571	136.91	133.502	130.82	128.613	126.74	125.115	23.6284	22.3026	21.3749	20.6404	20.0234	133.894	131.19	128.966	22.5308
9500	141.422	136.765	133.36	130.68	128.474	126.602	124.978	23.5738	22.2548	21.3288	20.5949	19.9785	133.751	131.048	128.826	22.4821
9600	141.276	136.623	133.22	130.541	128.336	126.466	124.843	23.5194	22.2074	21.2833	20.5499	19.9341	133.61	130.909	128.688	22.434
9700	141.131	136.482	133.081	130.404	128.2	126.331	124.709	23.4654	22.1605	21.2382	20.5054	19.8902	133.47	130.771	128.551	22.3865
9800	140.988	136.342	132.944	130.268	128.066	126.197	124.577	23.4118	22.1141	21.1936	20.4615	19.8469	133.331	130.634	128.415	22.3395
9900	140.846	136.204	132.808	130.134	127.933	126.066	124.446	23.3585	22.0681	21.1496	20.418	19.8041	133.194	130.499	128.281	22.293
10000	140.705	136.067	132.673	130.001	127.801	125.935	124.316	23.3057	22.0226	21.106	20.3751	19.7618	133.059	130.365	128.149	22.2471
10100	140.567	135.932	132.54	129.87	127.671	125.806	124.188	23.2533	21.9775	21.0629	20.3326	19.72	132.925	130.233	128.018	22.2016
10200	140.429	135.798	132.409	129.74	127.542	125.678	124.061	23.2013	21.9327	21.0202	20.2906	19.6787	132.792	130.102	127.888	22.1567
10300	140.293	135.666	132.278	129.611	127.415	125.552	123.935	23.1496	21.8883	20.9778	20.249	19.6378	132.661	129.972	127.76	22.1121
10400	140.159	135.535	132.149	129.483	127.289	125.427	123.811	23.0983	21.8442	20.9359	20.2078	19.5973	132.531	129.844	127.633	22.0679
10500	140.026	135.405	132.022	129.357	127.164	125.303	123.688	23.0473	21.8004	20.8943	20.167	19.5573	132.402	129.717	127.507	22.0241
10600	139.894	135.277	131.896	129.233	127.04	125.18	123.566	22.9965	21.7568	20.8529	20.1266	19.5177	132.275	129.591	127.382	21.9807
10700	139.763	135.15	131.77	129.109	126.918	125.059	123.446	22.9462	21.7135	20.812	20.0865	19.4785	132.149	129.466	127.259	21.9377
10800	139.634	135.024	131.647	128.987	126.797	124.938	123.326	22.8962	21.6705	20.7713	20.0469	19.4398	132.024	129.343	127.137	21.895
10900	139.506	134.899	131.524	128.865	126.676	124.819	123.208	22.8467	21.6278	20.7311	20.0077	19.4015	131.9	129.221	127.016	21.8528
11000	139.38	134.776	131.402	128.745	126.558	124.701	123.091	22.7978	21.5855	20.6912	19.9689	19.3637	131.777	129.1	126.896	21.811
11100	139.254	134.654	131.282	128.626	126.44	124.585	122.975	22.7495	21.5436	20.6516	19.9306	19.3263	131.656	128.98	126.778	21.7696
11200	139.13	134.533	131.163	128.509	126.323	124.469	122.86	22.7019	21.5021	20.6125	19.8927	19.2894	131.536	128.861	126.66	21.7287
11300	139.007	134.413	131.045	128.392	126.208	124.354	122.746	22.655	21.461	20.5738	19.8551	19.253	131.417	128.744	126.544	21.6882
11400	138.886	134.294	130.928	128.276	126.093	124.241	122.634	22.6089	21.4204	20.5354	19.818	19.2169	131.299	128.627	126.428	21.6481
11500	138.765	134.176	130.812	128.162	125.98	124.128	122.522	22.5635	21.3803	20.4974	19.7813	19.1813	131.182	128.512	126.314	21.6085
11600	138.646	134.06	130.697	128.048	125.867	124.017	122.411	22.519	21.3406	20.4598	19.7449	19.146	131.066	128.398	126.201	21.5693
11700	138.527	133.944	130.584	127.936	125.756	123.906	122.302	22.4754	21.3014	20.4226	19.7089	19.1111	130.951	128.285	126.089	21.5305
11800	138.41	133.83	130.471	127.825	125.646	123.797	122.193	22.4326	21.2627	20.3858	19.6733	19.0766	130.838	128.172	125.978	21.4921
11900	138.294	133.716	130.359	127.714	125.536	123.688	122.085	22.3906	21.2245	20.3493	19.638	19.0424	130.725	128.061	125.868	21.4541
12000	138.179	133.604	130.248	127.605	125.428	123.581	121.979	22.3496	21.1867	20.3132	19.603	19.0085	130.613	127.951	125.759	21.4166
12100	138.065	133.492	130.139	127.496	125.32	123.474	121.873	22.3094	21.1495	20.2775	19.5684	18.975	130.503	127.842	125.65	21.3794
12200	137.952	133.382	130.03	127.389	125.214	123.369	121.768	22.27	21.1128	20.2422	19.5342	18.9418	130.393	127.733	125.543	21.3426
12300	137.84	133.272	129.922	127.282	125.108	123.264	121.664	22.2314	21.0765	20.2071	19.5002	18.9089	130.285	127.626	125.437	21.3062
12400	137.729	133.164	129.815	127.176	125.004	123.16	121.561	22.1935	21.0407	20.1725	19.4666	18.8764	130.177	127.519	125.332	21.2702
12500	137.619	133.056	129.709	127.072	124.9	123.057	121.459	22.1563	21.0053	20.1382	19.4333	18.8441	130.07	127.414	125.227	21.2345
12600	137.51	132.949	129.604	126.968	124.797	122.955	121.357	22.1198	20.9703	20.1042	19.4003	18.8122	129.964	127.309	125.123	21.1992
12700	137.402	132.844	129.5	126.865	124.695	122.854	121.257	22.0839	20.9357	20.0705	19.3676	18.7805	129.859	127.205	125.021	21.1643
12800	137.294	132.739	129.396	126.762	124.594	122.753	121.157	22.0486	20.9015	20.0372	19.3352	18.7492	129.755	127.102	124.919	21.1297
12900	137.188	132.635	129.294	126.661	124.493	122.654	121.058	22.0139	20.8678	20.0042	19.3031	18.7182	129.652	127	124.818	21.0954
13000	137.083	132.531	129.192	126.561	124.394	122.555	120.96	21.9798	20.8343	19.9714	19.2714	18.6874	129.549	126.899	124.717	21.0615
13100	136.978	132.429	129.091	126.461	124.295	122.457	120.863	21.9461	20.8013	19.939	19.2399	18.657	129.448	126.799	124.618	21.0279
13200	136.874	132.328	128.991	126.362	124.197	122.36	120.766	21.913	20.7686	19.907	19.2087	18.6268	129.347	126.699	124.519	20.9946
13300	136.772	132.227	128.892	126.264	124.1	122.264	120.671	21.8803	20.7363	19.8752	19.1778	18.597	129.247	126.6	124.422	20.9618
13400	136.669	132.127	128.794	126.167	124.003	122.168	120.576	21.8481	20.7043	19.8438	19.1473	18.5674	129.148	126.502	124.325	20.9292
13500	136.568	132.028	128.696	126.07	123.908	122.073	120.482	21.8163	20.6727	19.8127	19.1171	18.5382	129.049	126.405	124.228	20.8971
13600	136.468	131.929	128.599	125.974	123.813	121.979	120.388	21.785	20.6415	19.7819	19.0871	18.5093	128.952	126.309	124.133	20.8652
13700	136.368	131.832	128.503	125.879	123.719	121.886	120.295	21.754	20.6106	19.7514	19.0575	18.4806	128.855	126.213	124.038	20.8338
13800	136.269	131.735	128.407	125.785	123.625	121.793	120.203	21.7235	20.5801	19.7212	19.0282	18.4523	128.759	126.118	123.944	20.8026
13900	136.171	131.639	128.313	125.691	123.532	121.701	120.112	21.6933	20.5498	19.6914	18.9991	18.4242	128.664	126.024	123.851	20.7718
14000	136.074	131.543	128.219	125.598	123.44	121.61	120.021	21.6634	20.5199	19.6618	18.9704	18.3963	128.569	125.93	123.758	20.7413
14100	135.977	131.449	128.125	125.506	123.349	121.519	119.931	21.6338	20.4903	19.6325	18.9418	18.3687	128.475	125.837	123.666	20.7111
14200	135.881	131.355	128.033	125.414	123.258	121.429	119.842	21.6045	20.4609	19.6035	18.9136	18.3414	128.382	125.745	123.575	20.6812
14300	135.786	131.262	127.941	125.324	123.168	121.34	119.754	21.5753	20.4318	19.5747	18.8855	18.3142	128.29	125.654	123.485	20.6515
14400	135.692	131.169	127.85	125.233	123.079	121.251	119.666	21.5464	20.4029	19.5461	18.8577	18.2873	128.198	125.563	123.395	20.6221
14500	135.598	131.077	127.759	125.144	122.99	121.163	119.578	21.5176	20.3742	19.5178	18.8302	18.2606	128.107	125.473	123.306	20.5929
14600	135.505	130.986	127.669	125.055	122.902	121.076	119.492	21.489	20.3458	19.4897	18.8028	18.234	128.016	125.384	123.217	20.564
14700	135.412	130.895	127.58	124.967	122.815	120.989	119.406	21.4604	20.3176	19.4619	18.7757	18.2077	127.926	125.295	123.129	20.5353
14800	135.32	130.805	127.491	124.879	122.728	120.903	119.32	21.432	20.2895	19.4342	18.7488	18.1816	127.837	125.207	123.042	20.5068
14900	135.229	130.716	127.403	124.792	122.642	120.818	119.235	21.4036	20.2616	19.4068	18.7221	18.1558	127.749	125.119	122.955	20.4786
15000	135.139	130.628	127.316	124.706	122.556	120.733	119.151	21.3753	20.2339	19.3796	18.6956	18.1301	127.661	125.032	122.869	20.4506
15100	135.049	130.54	127.229	124.62	122.472	120.649	119.067	21.3471	20.2064	19.3526	18.6693	18.1046	127.574	124.946	122.784	20.4228
15200	134.96	130.452	127.143	124.535	122.387	120.565	118.984	21.3189	20.179	19.3258	18.6433	18.0793	127.487	124.86	122.699	20.3952
15300	134.871	130.365	127.057	124.45	122.303	120.482	118.902	21.2907	20.1518	19.2992	18.6174	18.0542	127.401	124.775	122.615	20.3679
15400	134.783	130.279	126.972	124.366	122.22	120.399	118.82	21.2626	20.1247	19.2727	18.5918	18.0293	127.315	124.691	122.531	20.3407
15500	134.696	130.194	126.888	124.283	122.138	120.317	118.739	21.2344	20.0977	19.2465	18.5663	18.0046	127.23	124.607	122.448	20.3138
15600	134.609	130.109	126.804	124.2	122.056	120.236	118.658	21.2063	20.0709	19.2204	18.5411	17.9801	127.146	124.523	122.365	20.287
15700	134.523	130.024	126.721	124.118	121.974	120.155	118.578	21.1782	20.0443	19.1946	18.516	17.9558	127.062	124.441	122.283	20.2605
15800	134.437	129.94	126.638	124.036	121.893	120.075	118.498	21.1501	20.0177	19.1689	18.4911	17.9317	126.979	124.358	122.202	20.2341
15900	134.352	129.857	126.556	123.955	121.813	119.995	118.419	21.1221	19.9913	19.1434	18.4665	17.9078	126.896	124.277	122.121	20.2079
16000	134.267	129.774	126.475	123.874	121.733	119.916	118.34	21.0941	19.965	19.1181	18.442	17.884	126.814	124.196	122.041	20.182
16100	134.183	129.692	126.394	123.794	121.653	119.837	118.262	21.0661	19.9389	19.0929	18.4177	17.8605	126.733	124.115	121.961	20.1562
16200	134.1	129.61	126.313	123.714	121.575	119.759	118.184	21.0382	19.9129	19.0679	18.3936	17.8371	126.652	124.035	121.882	20.1306
16300	134.017	129.529	126.233	123.635	121.496	119.681	118.107	21.0104	19.8871	19.0431	18.3696	17.8139	126.571	123.955	121.803	20.1052
16400	133.935	129.448	126.154	123.557	121.418	119.604	118.03	20.9826	19.8614	19.0185	18.3459	17.7908	126.491	123.876	121.725	20.08
16500	133.853	129.368	126.075	123.479	121.341	119.528	117.954	20.9549	19.8358	18.9941	18.3223	17.7679	126.412	123.798	121.647	20.0549
16600	133.772	129.289	125.996	123.401	121.264	119.451	117.879	20.9273	19.8104	18.9698	18.2989	17.7452	126.333	123.72	121.57	20.0301
16700	133.691	129.209	125.918	123.324	121.188	119.376	117.804	20.8997	19.7851	18.9457	18.2756	17.7227	126.254	123.642	121.493	20.0054
16800	133.611	129.131	125.841	123.248	121.112	119.3	117.729	20.8723	19.76	18.9217	18.2526	17.7003	126.176	123.565	121.417	19.9809
16900	133.531	129.053	125.764	123.171	121.037	119.226	117.655	20.845	19.735	18.8979	18.2297	17.6781	126.099	123.489	121.341	19.9566
17000	133.451	128.975	125.687	123.096	120.962	119.151	117.581	20.8179	19.7102	18.8743	18.207	17.656	126.021	123.413	121.266	19.9325
17100	133.373	128.898	125.611	123.021	120.887	119.078	117.508	20.7908	19.6855	18.8509	18.1844	17.6341	125.945	123.337	121.191	19.9086
17200	133.294	128.821	125.536	122.946	120.813	119.004	117.435	20.7639	19.661	18.8276	18.162	17.6124	125.869	123.262	121.117	19.8848
17300	133.216	128.745	125.461	122.872	120.74	118.931	117.362	20.7371	19.6366	18.8045	18.1398	17.5908	125.793	123.187	121.043	19.8612
17400	133.139	128.669	125.386	122.798	120.667	118.859	117.29	20.7105	19.6124	18.7815	18.1177	17.5693	125.718	123.113	120.969	19.8377
17500	133.062	128.594	125.312	122.725	120.594	118.787	117.219	20.6839	19.5883	18.7587	18.0957	17.5479	125.643	123.039	120.896	19.8144
17600	132.986	128.519	125.238	122.652	120.522	118.715	117.148	20.6576	19.5644	18.736	18.0739	17.5267	125.569	122.966	120.824	19.7913
17700	132.91	128.445	125.165	122.579	120.45	118.644	117.077	20.6313	19.5405	18.7134	18.0521	17.5056	125.495	122.893	120.752	19.7682
17800	132.834	128.371	125.092	122.507	120.379	118.573	117.007	20.6053	19.5169	18.691	18.0306	17.4846	125.422	122.82	120.68	19.7454
17900	132.759	128.297	125.019	122.436	120.308	118.503	116.937	20.5794	19.4934	18.6688	18.0092	17.4638	125.349	122.748	120.609	19.7226
18000	132.685	128.224	124.947	122.364	120.238	118.433	116.868	20.5536	19.47	18.6466	17.9879	17.443	125.276	122.677	120.538	19.7
18100	132.61	128.152	124.876	122.294	120.167	118.363	116.799	20.528	19.4467	18.6246	17.9667	17.4224	125.204	122.606	120.467	19.6776
18200	132.537	128.079	124.805	122.223	120.098	118.294	116.73	20.5026	19.4236	18.6028	17.9457	17.402	125.133	122.535	120.397	19.6553
18300	132.463	128.008	124.734	122.153	120.028	118.226	116.662	20.4774	19.4007	18.5811	17.9248	17.3816	125.061	122.465	120.328	19.6331
18400	132.39	127.936	124.664	122.084	119.96	118.157	116.594	20.4523	19.3779	18.5595	17.904	17.3614	124.991	122.395	120.258	19.6111
18500	132.318	127.865	124.594	122.015	119.891	118.089	116.527	20.4275	19.3553	18.538	17.8834	17.3413	124.92	122.325	120.189	19.5893
18600	132.246	127.795	124.524	121.946	119.823	118.022	116.46	20.4028	19.3328	18.5167	17.8629	17.3214	124.85	122.256	120.121	19.5676
18700	132.174	127.724	124.455	121.878	119.755	117.955	116.393	20.3783	19.3104	18.4956	17.8425	17.3015	124.781	122.187	120.053	19.546
18800	132.103	127.655	124.386	121.81	119.688	117.888	116.327	20.3541	19.2882	18.4746	17.8222	17.2818	124.711	122.119	119.985	19.5246
18900	132.032	127.585	124.318	121.742	119.621	117.822	116.261	20.33	19.2662	18.4537	17.8021	17.2622	124.642	122.051	119.918	19.5033
19000	131.962	127.516	124.25	121.675	119.555	117.756	116.195	20.3062	19.2443	18.4329	17.7821	17.2427	124.574	121.983	119.851	19.4821
19100	131.891	127.448	124.182	121.608	119.488	117.69	116.13	20.2826	19.2226	18.4123	17.7623	17.2234	124.506	121.916	119.785	19.4611
19200	131.822	127.379	124.115	121.542	119.422	117.625	116.065	20.2592	19.201	18.3918	17.7425	17.2041	124.438	121.849	119.718	19.4403
19300	131.752	127.312	124.048	121.475	119.357	117.56	116.001	20.236	19.1796	18.3715	17.7229	17.185	124.371	121.783	119.653	19.4195
19400	131.684	127.244	123.982	121.41	119.292	117.495	115.937	20.213	19.1583	18.3512	17.7034	17.166	124.304	121.717	119.587	19.3989
19500	131.615	127.177	123.915	121.344	119.227	117.431	115.873	20.1903	19.1372	18.3311	17.6841	17.1471	124.237	121.651	119.522	19.3785
19600	131.547	127.11	123.85	121.279	119.163	117.367	115.809	20.1677	19.1162	18.3112	17.6648	17.1283	124.171	121.585	119.457	19.3581
19700	131.479	127.044	123.784	121.215	119.099	117.303	115.746	20.1454	19.0954	18.2913	17.6457	17.1096	124.105	121.52	119.393	19.338
19800	131.412	126.978	123.719	121.15	119.035	117.24	115.684	20.1233	19.0747	18.2716	17.6266	17.091	124.04	121.456	119.329	19.3179
19900	131.344	126.912	123.654	121.086	118.972	117.177	115.621	20.1014	19.0542	18.252	17.6077	17.0726	123.975	121.391	119.265	19.298
20000	131.278	126.847	123.59	121.023	118.909	117.115	115.559	20.0797	19.0339	18.2326	17.5889	17.0542	123.91	121.327	119.202	19.2782
20100	131.211	126.782	123.526	120.959	118.846	117.053	115.497	20.0582	19.0136	18.2132	17.5702	17.0359	123.845	121.264	119.139	19.2585
20200	131.145	126.717	123.462	120.896	118.783	116.991	115.436	20.0369	18.9935	18.194	17.5516	17.0178	123.781	121.2	119.076	19.2389
20300	131.08	126.653	123.399	120.834	118.721	116.929	115.375	20.0158	18.9736	18.1749	17.5332	16.9997	123.718	121.137	119.014	19.2195
20400	131.014	126.589	123.336	120.771	118.66	116.868	115.314	19.9949	18.9538	18.1559	17.5148	16.9818	123.654	121.075	118.952	19.2002
20500	130.949	126.525	123.273	120.709	118.598	116.807	115.254	19.9742	18.9341	18.1371	17.4965	16.9639	123.591	121.012	118.89	19.181
20600	130.885	126.462	123.211	120.648	118.537	116.747	115.193	19.9537	18.9146	18.1183	17.4784	16.9461	123.528	120.95	118.828	19.1619
20700	130.82	126.399	123.149	120.586	118.476	116.686	115.134	19.9334	18.8952	18.0997	17.4603	16.9285	123.466	120.889	118.767	19.143
20800	130.756	126.336	123.087	120.525	118.416	116.626	115.074	19.9133	18.876	18.0812	17.4424	16.9109	123.404	120.827	118.707	19.1241
20900	130.693	126.274	123.025	120.464	118.356	116.567	115.015	19.8933	18.8568	18.0628	17.4245	16.8934	123.342	120.766	118.646	19.1054
21000	130.629	126.212	122.964	120.404	118.296	116.507	114.956	19.8735	18.8378	18.0445	17.4068	16.876	123.28	120.705	118.586	19.0868
21100	130.566	126.15	122.903	120.344	118.236	116.448	114.897	19.8539	18.819	18.0263	17.3891	16.8587	123.219	120.645	118.526	19.0683
21200	130.504	126.089	122.843	120.284	118.177	116.389	114.839	19.8344	18.8002	18.0082	17.3716	16.8415	123.158	120.585	118.467	19.0499
21300	130.441	126.027	122.783	120.224	118.118	116.331	114.781	19.8151	18.7816	17.9903	17.3541	16.8244	123.098	120.525	118.407	19.0317
21400	130.379	125.967	122.723	120.165	118.059	116.273	114.723	19.796	18.7631	17.9724	17.3367	16.8074	123.037	120.465	118.348	19.0135
21500	130.317	125.906	122.663	120.106	118.001	116.215	114.666	19.777	18.7447	17.9546	17.3195	16.7905	122.977	120.406	118.29	18.9955
21600	130.256	125.846	122.604	120.048	117.943	116.157	114.608	19.7581	18.7264	17.937	17.3023	16.7736	122.918	120.347	118.231	18.9775
21700	130.195	125.786	122.545	119.989	117.885	116.1	114.551	19.7394	18.7083	17.9194	17.2852	16.7569	122.858	120.288	118.173	18.9596
21800	130.134	125.726	122.486	119.931	117.828	116.043	114.495	19.7208	18.6902	17.9019	17.2682	16.7402	122.799	120.23	118.115	18.9419
21900	130.073	125.667	122.427	119.873	117.77	115.986	114.438	19.7024	18.6722	17.8845	17.2513	16.7236	122.74	120.172	118.058	18.9242
22000	130.013	125.608	122.369	119.816	117.713	115.93	114.382	19.684	18.6544	17.8672	17.2345	16.7071	122.682	120.114	118	18.9066
22100	129.953	125.549	122.311	119.758	117.657	115.873	114.327	19.6658	18.6366	17.85	17.2177	16.6906	122.624	120.056	117.943	18.8891
22200	129.893	125.491	122.254	119.701	117.6	115.817	114.271	19.6477	18.6189	17.8329	17.201	16.6743	122.566	119.999	117.887	18.8717
22300	129.834	125.432	122.196	119.645	117.544	115.762	114.216	19.6298	18.6014	17.8159	17.1844	16.658	122.508	119.942	117.83	18.8543
22400	129.775	125.374	122.139	119.588	117.488	115.706	114.161	19.6119	18.5839	17.7989	17.1679	16.6418	122.451	119.885	117.774	18.8371
22500	129.716	125.317	122.082	119.532	117.432	115.651	114.106	19.5941	18.5665	17.7821	17.1515	16.6257	122.393	119.829	117.718	18.8199
22600	129.658	125.259	122.026	119.476	117.377	115.596	114.051	19.5765	18.5492	17.7653	17.1352	16.6096	122.336	119.773	117.662	18.8029
22700	129.599	125.202	121.969	119.421	117.322	115.541	113.997	19.559	18.5321	17.7486	17.1189	16.5937	122.28	119.717	117.607	18.7859
22800	129.541	125.145	121.913	119.365	117.267	115.487	113.943	19.5415	18.515	17.732	17.1028	16.5778	122.224	119.661	117.552	18.769
22900	129.484	125.089	121.858	119.31	117.212	115.433	113.889	19.5242	18.498	17.7155	17.0867	16.562	122.167	119.606	117.497	18.7522
23000	129.426	125.032	121.802	119.255	117.158	115.379	113.836	19.507	18.4811	17.6991	17.0707	16.5463	122.112	119.55	117.442	18.7355
23100	129.369	124.976	121.747	119.201	117.104	115.325	113.782	19.4898	18.4642	17.6827	17.0547	16.5307	122.056	119.496	117.388	18.7189
23200	129.312	124.921	121.692	119.146	117.05	115.272	113.729	19.4728	18.4475	17.6665	17.0389	16.5151	122.001	119.441	117.334	18.7023
23300	129.255	124.865	121.637	119.092	116.996	115.219	113.677	19.4558	18.4309	17.6503	17.0231	16.4996	121.946	119.386	117.28	18.6859
23400	129.199	124.81	121.582	119.038	116.943	115.166	113.624	19.439	18.4143	17.6342	17.0074	16.4842	121.891	119.332	117.226	18.6695
23500	129.143	124.755	121.528	118.984	116.89	115.113	113.572	19.4222	18.3978	17.6182	16.9918	16.4689	121.836	119.278	117.173	18.6532
23600	129.087	124.7	121.474	118.931	116.837	115.061	113.52	19.4055	18.3814	17.6023	16.9763	16.4536	121.782	119.225	117.12	18.637
23700	129.031	124.645	121.42	118.878	116.784	115.008	113.468	19.3889	18.3651	17.5864	16.9608	16.4384	121.728	119.171	117.067	18.6208
23800	128.976	124.591	121.367	118.825	116.732	114.956	113.416	19.3724	18.3489	17.5707	16.9454	16.4233	121.674	119.118	117.014	18.6048
23900	128.92	124.537	121.313	118.772	116.68	114.905	113.365	19.3559	18.3328	17.555	16.9301	16.4082	121.62	119.065	116.962	18.5888
24000	128.865	124.483	121.26	118.72	116.628	114.853	113.314	19.3395	18.3167	17.5393	16.9148	16.3932	121.567	119.012	116.909	18.5729
24100	128.811	124.429	121.208	118.668	116.576	114.802	113.263	19.3232	18.3007	17.5238	16.8997	16.3783	121.514	118.96	116.857	18.5571
24200	128.756	124.376	121.155	118.616	116.525	114.751	113.212	19.307	18.2848	17.5083	16.8846	16.3635	121.461	118.908	116.806	18.5413
24300	128.702	124.323	121.103	118.564	116.473	114.7	113.162	19.2908	18.2689	17.4929	16.8695	16.3487	121.408	118.855	116.754	18.5256
24400	128.648	124.27	121.05	118.512	116.422	114.649	113.111	19.2747	18.2532	17.4776	16.8545	16.334	121.356	118.804	116.703	18.51
24500	128.594	124.217	120.998	118.461	116.371	114.599	113.061	19.2586	18.2375	17.4623	16.8396	16.3193	121.304	118.752	116.652	18.4945
24600	128.541	124.165	120.947	118.41	116.321	114.549	113.011	19.2426	18.2218	17.4471	16.8248	16.3048	121.252	118.701	116.601	18.479
24700	128.488	124.112	120.895	118.359	116.27	114.499	112.962	19.2267	18.2063	17.432	16.81	16.2902	121.2	118.65	116.55	18.4636
24800	128.434	124.06	120.844	118.308	116.22	114.449	112.912	19.2108	18.1908	17.4169	16.7953	16.2758	121.148	118.599	116.5	18.4482
24900	128.382	124.009	120.793	118.258	116.17	114.399	112.863	19.1949	18.1754	17.402	16.7807	16.2614	121.097	118.548	116.45	18.433
25000	128.329	123.957	120.742	118.207	116.121	114.35	112.814	19.1792	18.16	17.387	16.7661	16.2471	121.046	118.497	116.399	18.4178
25100	128.277	123.906	120.691	118.157	116.071	114.301	112.766	19.1634	18.1447	17.3722	16.7516	16.2328	120.995	118.447	116.35	18.4026
25200	128.225	123.855	120.641	118.108	116.022	114.252	112.717	19.1478	18.1295	17.3574	16.7372	16.2186	120.944	118.397	116.3	18.3876
25300	128.173	123.804	120.591	118.058	115.972	114.203	112.669	19.1321	18.1143	17.3427	16.7228	16.2045	120.894	118.347	116.251	18.3726
25400	128.121	123.753	120.541	118.009	115.924	114.155	112.62	19.1166	18.0992	17.328	16.7085	16.1904	120.844	118.297	116.202	18.3576
25500	128.069	123.702	120.491	117.959	115.875	114.106	112.572	19.101	18.0842	17.3135	16.6942	16.1764	120.794	118.248	116.153	18.3428
25600	128.018	123.652	120.442	117.91	115.826	114.058	112.525	19.0855	18.0692	17.2989	16.68	16.1624	120.744	118.199	116.104	18.328
25700	127.967	123.602	120.392	117.862	115.778	114.01	112.477	19.0701	18.0543	17.2845	16.6659	16.1485	120.694	118.15	116.055	18.3132
25800	127.916	123.552	120.343	117.813	115.73	113.963	112.43	19.0547	18.0395	17.2701	16.6518	16.1347	120.645	118.101	116.007	18.2985
25900	127.865	123.503	120.294	117.765	115.682	113.915	112.383	19.0394	18.0247	17.2557	16.6378	16.1209	120.596	118.052	115.959	18.2839
26000	127.815	123.453	120.245	117.716	115.634	113.868	112.336	19.0241	18.01	17.2415	16.6239	16.1072	120.547	118.004	115.911	18.2694
26100	127.765	123.404	120.197	117.668	115.587	113.821	112.289	19.0089	17.9953	17.2272	16.61	16.0936	120.498	117.956	115.863	18.2549
26200	127.715	123.355	120.148	117.621	115.539	113.774	112.242	18.9937	17.9807	17.2131	16.5962	16.08	120.449	117.907	115.815	18.2405
26300	127.665	123.306	120.1	117.573	115.492	113.727	112.196	18.9786	17.9662	17.199	16.5824	16.0664	120.401	117.86	115.768	18.2261
26400	127.615	123.257	120.052	117.526	115.445	113.68	112.149	18.9635	17.9517	17.185	16.5687	16.0529	120.352	117.812	115.721	18.2118
26500	127.566	123.209	120.004	117.478	115.398	113.634	112.103	18.9484	17.9373	17.171	16.555	16.0395	120.304	117.764	115.674	18.1975
26600	127.517	123.16	119.957	117.431	115.352	113.588	112.058	18.9334	17.9229	17.1571	16.5414	16.0262	120.257	117.717	115.627	18.1833
26700	127.467	123.112	119.909	117.384	115.305	113.542	112.012	18.9185	17.9086	17.1432	16.5279	16.0128	120.209	117.67	115.58	18.1692
26800	127.419	123.064	119.862	117.338	115.259	113.496	111.966	18.9036	17.8943	17.1294	16.5144	15.9996	120.161	117.623	115.534	18.1551
26900	127.37	123.017	119.815	117.291	115.213	113.45	111.921	18.8887	17.8801	17.1157	16.501	15.9864	120.114	117.576	115.487	18.1411
27000	127.322	122.969	119.768	117.245	115.167	113.405	111.876	18.8739	17.866	17.102	16.4876	15.9732	120.067	117.53	115.441	18.1271
27100	127.273	122.922	119.722	117.199	115.122	113.359	111.831	18.8591	17.8519	17.0883	16.4743	15.9601	120.02	117.483	115.395	18.1132
27200	127.225	122.875	119.675	117.153	115.076	113.314	111.786	18.8444	17.8379	17.0748	16.461	15.9471	119.973	117.437	115.35	18.0994
27300	127.177	122.828	119.629	117.107	115.031	113.269	111.742	18.8297	17.8239	17.0613	16.4478	15.9341	119.927	117.391	115.304	18.0856
27400	127.13	122.781	119.583	117.062	114.986	113.225	111.697	18.8151	17.81	17.0478	16.4346	15.9212	119.88	117.345	115.259	18.0718
27500	127.082	122.734	119.537	117.016	114.941	113.18	111.653	18.8005	17.7962	17.0344	16.4215	15.9083	119.834	117.3	115.213	18.0581
27600	127.035	122.688	119.491	116.971	114.896	113.136	111.609	18.786	17.7824	17.021	16.4084	15.8954	119.788	117.254	115.168	18.0445
27700	126.987	122.642	119.445	116.926	114.851	113.091	111.565	18.7715	17.7686	17.0077	16.3954	15.8827	119.742	117.209	115.124	18.0309
27800	126.94	122.595	119.4	116.881	114.807	113.047	111.521	18.7571	17.7549	16.9945	16.3825	15.8699	119.697	117.164	115.079	18.0174
27900	126.894	122.55	119.355	116.836	114.762	113.003	111.477	18.7427	17.7413	16.9813	16.3696	15.8572	119.651	117.119	115.034	18.0039
28000	126.847	122.504	119.31	116.792	114.718	112.959	111.434	18.7284	17.7277	16.9681	16.3567	15.8446	119.606	117.074	114.99	17.9905
28100	126.801	122.458	119.265	116.747	114.674	112.916	111.391	18.7141	17.7142	16.955	16.3439	15.832	119.561	117.03	114.946	17.9771
28200	126.754	122.413	119.22	116.703	114.631	112.872	111.348	18.6999	17.7007	16.942	16.3312	15.8195	119.516	116.985	114.902	17.9638
28300	126.708	122.368	119.176	116.659	114.587	112.829	111.305	18.6857	17.6873	16.929	16.3185	15.807	119.471	116.941	114.858	17.9506
28400	126.662	122.323	119.131	116.615	114.544	112.786	111.262	18.6716	17.674	16.9161	16.3058	15.7946	119.426	116.897	114.814	17.9374
28500	126.616	122.278	119.087	116.571	114.5	112.743	111.219	18.6575	17.6607	16.9032	16.2933	15.7822	119.382	116.853	114.771	17.9243
28600	126.571	122.233	119.043	116.528	114.457	112.7	111.177	18.6435	17.6474	16.8904	16.2807	15.7699	119.338	116.809	114.727	17.9112
28700	126.525	122.188	118.999	116.484	114.414	112.658	111.134	18.6295	17.6342	16.8777	16.2682	15.7576	119.293	116.765	114.684	17.8982
28800	126.48	122.144	118.955	116.441	114.371	112.615	111.092	18.6156	17.6211	16.865	16.2558	15.7454	119.249	116.722	114.641	17.8852
28900	126.435	122.1	118.912	116.398	114.329	112.573	111.05	18.6017	17.608	16.8523	16.2434	15.7332	119.206	116.679	114.598	17.8723
29000	126.39	122.056	118.868	116.355	114.286	112.531	111.008	18.5879	17.595	16.8397	16.2311	15.7211	119.162	116.635	114.555	17.8594
29100	126.345	122.012	118.825	116.312	114.244	112.489	110.967	18.5741	17.582	16.8271	16.2188	15.709	119.118	116.592	114.513	17.8466
29200	126.301	121.968	118.782	116.27	114.202	112.447	110.925	18.5604	17.5691	16.8146	16.2065	15.6969	119.075	116.55	114.47	17.8338
29300	126.256	121.925	118.739	116.227	114.159	112.405	110.884	18.5467	17.5562	16.8022	16.1943	15.6849	119.032	116.507	114.428	17.8211
29400	126.212	121.881	118.696	116.185	114.118	112.364	110.843	18.5331	17.5434	16.7898	16.1822	15.673	118.989	116.464	114.386	17.8085
29500	126.168	121.838	118.653	116.143	114.076	112.322	110.801	18.5195	17.5307	16.7774	16.1701	15.6611	118.946	116.422	114.344	17.7959
29600	126.124	121.795	118.611	116.101	114.034	112.281	110.76	18.506	17.5179	16.7651	16.158	15.6492	118.903	116.38	114.302	17.7833
29700	126.08	121.752	118.568	116.059	113.993	112.24	110.72	18.4925	17.5052	16.7528	16.146	15.6374	118.861	116.338	114.261	17.7708
29800	126.036	121.709	118.526	116.017	113.951	112.199	110.679	18.4791	17.4926	16.7406	16.134	15.6256	118.818	116.296	114.219	17.7583
29900	125.993	121.666	118.484	115.976	113.91	112.158	110.638	18.4657	17.48	16.7284	16.1221	15.6139	118.776	116.254	114.178	17.7459
30000	125.95	121.624	118.442	115.934	113.869	112.117	110.598	18.4524	17.4675	16.7163	16.1102	15.6022	118.734	116.212	114.136	17.7335
