# Supplementary material for: Cross-Code Verification for Improved Thermophysical Properties of Argon, Krypton and Xenon Plasmas
Source: Entropy (Basel). 2026 Jul 22;28(7):830. doi: 10.3390/e28070830 (PMC13409251; doi:10.3390/e28070830)
Supplement: Supplementary file 1 [file entropy-28-00830-s001.zip › Ar_Kr_Xe_Data/Collision Integrals/CiArgon/Traditional/CI_Ar_Ar.csv]

Tij* [K]	πΩ(1;1)[Å^2]	πΩ(1;2)[Å^2]	πΩ(1;3)[Å^2]	πΩ(1;4)[Å^2]	πΩ(1;5)[Å^2]	πΩ(1;6)[Å^2]	πΩ(1;7)[Å^2]	πΩ(2;2)[Å^2]	πΩ(2;3)[Å^2]	πΩ(2;4)[Å^2]	πΩ(2;5)[Å^2]	πΩ(2;6)[Å^2]	πΩ(3;3)[Å^2]	πΩ(3;4)[Å^2]	πΩ(3;5)[Å^2]	πΩ(4;4)[Å^2]
300	36.5999	32.5117	30.3491	28.9852	28.0092	27.2518	26.6317	40.283	36.9011	34.8397	33.4531	32.4455	34.7582	32.7985	31.4651	36.818
400	33.458	30.2878	28.5588	27.4162	26.5636	25.8781	25.2995	36.8906	34.3043	32.7249	31.6431	30.8403	32.2706	30.7488	29.6889	34.3138
500	31.4927	28.8484	27.3482	26.3137	25.5148	24.8547	24.2855	34.8093	32.701	31.392	30.4737	29.7724	30.7119	29.4269	28.5034	32.7954
600	30.1424	27.8041	26.4322	25.4532	24.6769	24.0232	23.4527	33.3849	31.5862	30.4402	29.6125	28.9608	29.6076	28.4589	27.6073	31.7381
700	29.1226	26.9842	25.6896	24.7393	23.9711	23.3169	22.7431	32.3367	30.7431	29.6993	28.9222	28.2927	28.7553	27.6914	26.882	30.9283
800	28.3042	26.3068	25.0602	24.1245	23.3582	22.702	22.126	31.5237	30.0679	29.0876	28.3372	27.7153	28.0633	27.0531	26.2698	30.2692
900	27.6187	25.7276	24.5115	23.5827	22.8161	22.1584	21.5817	30.8643	29.5041	28.5625	27.8242	27.2016	27.4809	26.5062	25.7394	29.7127
1000	27.0306	25.2195	24.0232	23.0977	22.3304	21.6721	21.0963	30.3054	29.0145	28.0973	27.3633	26.7362	26.9738	26.0251	25.2699	29.2267
1100	26.518	24.7656	23.5824	22.6586	21.891	21.2333	20.6594	29.8212	28.5799	27.6769	26.9424	26.3093	26.5249	25.5948	24.8476	28.794
1200	26.0646	24.3551	23.1806	22.2578	21.4905	20.8343	20.2629	29.3958	28.1885	27.2923	26.5544	25.9145	26.1232	25.2059	24.4637	28.4041
1300	25.6574	23.98	22.8113	21.8893	21.1231	20.469	19.9007	29.0152	27.831	26.9368	26.1938	25.5473	25.7589	24.8505	24.1114	28.0484
1400	25.2871	23.6345	22.4698	21.5488	20.7842	20.1327	19.5677	28.6678	27.5	26.6052	25.8566	25.2041	25.4239	24.5224	23.7854	27.7197
1500	24.9468	23.3138	22.1524	21.2326	20.47	19.8215	19.2599	28.347	27.1909	26.2941	25.5399	24.882	25.1134	24.2174	23.4817	27.4135
1600	24.6313	23.0144	21.8559	20.9378	20.1776	19.5322	18.9741	28.0488	26.9007	26.0008	25.2414	24.5787	24.8243	23.9322	23.1972	27.1269
1700	24.3373	22.7335	21.5779	20.6617	19.9042	19.2621	18.7074	27.7702	26.6269	25.7234	24.959	24.2923	24.5541	23.6647	22.9299	26.8574
1800	24.0622	22.4692	21.3161	20.4023	19.6478	19.009	18.4578	27.509	26.368	25.4602	24.6912	24.0209	24.3004	23.4126	22.6775	26.603
1900	23.8039	22.2197	21.0692	20.1579	19.4065	18.7711	18.2232	27.2626	26.1222	25.21	24.4367	23.7631	24.061	23.1741	22.4384	26.3617
2000	23.5607	21.9838	20.8357	19.927	19.1788	18.5467	18.0021	27.0288	25.8879	24.9715	24.1942	23.5177	23.8339	22.9477	22.2113	26.1319
2100	23.3308	21.7601	20.6143	19.7083	18.9633	18.3345	17.793	26.8061	25.664	24.7434	23.9626	23.2835	23.6177	22.732	21.9949	25.9123
2200	23.1126	21.5474	20.404	19.5008	18.759	18.1334	17.5949	26.5932	25.4493	24.5249	23.7408	23.0593	23.4114	22.5259	21.7879	25.7018
2300	22.9047	21.3446	20.2036	19.3033	18.5647	17.9423	17.4068	26.3891	25.2432	24.3153	23.5283	22.8445	23.2142	22.3288	21.5898	25.4998
2400	22.7062	21.1508	20.0124	19.1151	18.3796	17.7603	17.2276	26.1934	25.0451	24.1139	23.3243	22.6387	23.0255	22.1398	21.3999	25.3056
2500	22.516	20.9652	19.8296	18.9353	18.203	17.5866	17.0567	26.0055	24.8545	23.92	23.128	22.4406	22.8444	21.9584	21.2174	25.1185
2600	22.3336	20.7872	19.6545	18.7633	18.0341	17.4206	16.8934	25.8248	24.6707	23.7331	22.9387	22.2497	22.6705	21.7836	21.0414	24.9377
2700	22.1584	20.6163	19.4865	18.5984	17.8723	17.2617	16.7371	25.6506	24.4935	23.5528	22.7563	22.0659	22.5031	21.6153	20.8719	24.763
2800	21.99	20.452	19.3252	18.4402	17.7171	17.1093	16.5873	25.4825	24.3223	23.3788	22.5804	21.889	22.3418	21.453	20.7085	24.5942
2900	21.828	20.2939	19.1702	18.2882	17.5681	16.963	16.4434	25.3201	24.1567	23.2106	22.4106	21.7185	22.186	21.2963	20.5508	24.4307
3000	21.672	20.1416	19.0209	18.142	17.4247	16.8223	16.3052	25.1626	23.9963	23.0478	22.2462	21.5537	22.0353	21.1446	20.3981	24.272
3100	21.5215	19.9948	18.877	18.0011	17.2866	16.6868	16.1721	25.0098	23.8407	22.8898	22.0869	21.3941	21.8892	20.9974	20.2501	24.1176
3200	21.3762	19.853	18.7382	17.8652	17.1535	16.5563	16.0438	24.8613	23.6896	22.7366	21.9327	21.24	21.7475	20.8549	20.1068	23.9676
3300	21.2358	19.7159	18.6041	17.734	17.0251	16.4303	15.9201	24.7169	23.5429	22.5881	21.7835	21.0913	21.6101	20.7167	19.9682	23.8219
3400	21.1	19.5833	18.4744	17.6073	16.901	16.3086	15.8006	24.5764	23.4003	22.444	21.639	20.9477	21.4768	20.5827	19.8341	23.6803
3500	20.9684	19.4549	18.3489	17.4846	16.781	16.191	15.6851	24.4397	23.2616	22.3041	21.499	20.8088	21.3471	20.4526	19.704	23.5426
3600	20.8409	19.3305	18.2274	17.3659	16.6648	16.0771	15.5733	24.3065	23.1267	22.168	21.363	20.6742	21.2211	20.3261	19.5776	23.4083
3700	20.7171	19.2097	18.1095	17.2508	16.5522	15.9668	15.4651	24.1767	22.9951	22.0355	21.2307	20.5434	21.0983	20.2029	19.4547	23.2773
3800	20.5968	19.0925	17.9952	17.1392	16.4431	15.8599	15.3602	24.0501	22.8668	21.9065	21.1022	20.4167	20.9786	20.0829	19.3352	23.1494
3900	20.48	18.9787	17.8841	17.0308	16.3372	15.7562	15.2585	23.9267	22.7419	21.7811	20.9776	20.294	20.8622	19.9663	19.2194	23.025
4000	20.3663	18.868	17.7763	16.9256	16.2343	15.6555	15.1597	23.8063	22.6202	21.6591	20.8567	20.1753	20.7487	19.853	19.107	22.9039
4100	20.2556	18.7603	17.6714	16.8233	16.1344	15.5577	15.0637	23.6889	22.5015	21.5404	20.7392	20.0603	20.6382	19.7426	18.9978	22.7858
4200	20.1477	18.6555	17.5693	16.7239	16.0372	15.4625	14.9705	23.5743	22.3857	21.4247	20.625	19.9485	20.5303	19.6351	18.8916	22.6707
4300	20.0426	18.5534	17.47	16.627	15.9427	15.37	14.8797	23.4623	22.2726	21.3119	20.5137	19.8396	20.425	19.5302	18.7881	22.5582
4400	19.9402	18.4539	17.3732	16.5328	15.8506	15.2799	14.7914	23.3529	22.1622	21.2018	20.4053	19.7337	20.3222	19.4279	18.6872	22.4483
4500	19.8401	18.3569	17.2789	16.4409	15.761	15.1922	14.7054	23.2459	22.0542	21.0944	20.2996	19.6306	20.2217	19.328	18.5889	22.341
4600	19.7425	18.2623	17.187	16.3513	15.6735	15.1067	14.6215	23.1412	21.9487	20.9895	20.1966	19.5302	20.1234	19.2304	18.493	22.236
4700	19.6472	18.1699	17.0972	16.264	15.5883	15.0233	14.5398	23.0387	21.8455	20.8872	20.0963	19.4325	20.0274	19.1353	18.3996	22.1334
4800	19.554	18.0797	17.0097	16.1788	15.5051	14.9419	14.4601	22.9383	21.7448	20.7874	19.9987	19.3375	19.9335	19.0425	18.3087	22.0335
4900	19.4629	17.9916	16.9241	16.0955	15.4239	14.8625	14.3822	22.8401	21.6462	20.6901	19.9036	19.245	19.8418	18.9519	18.2202	21.9359
5000	19.3737	17.9054	16.8405	16.0142	15.3446	14.7849	14.3062	22.7438	21.5498	20.595	19.8108	19.1548	19.752	18.8634	18.1337	21.8405
5100	19.2865	17.8212	16.7588	15.9348	15.2671	14.7092	14.2319	22.6494	21.4554	20.502	19.72	19.0666	19.6641	18.7769	18.0492	21.747
5200	19.2012	17.7388	16.6789	15.8571	15.1913	14.6351	14.1594	22.5568	21.363	20.411	19.6313	18.9803	19.5781	18.6922	17.9665	21.6556
5300	19.1176	17.6581	16.6007	15.7811	15.1172	14.5627	14.0884	22.466	21.2724	20.322	19.5445	18.8959	19.4937	18.6093	17.8856	21.566
5400	19.0358	17.5791	16.5242	15.7067	15.0447	14.4918	14.0189	22.3768	21.1836	20.2349	19.4597	18.8133	19.4111	18.5282	17.8065	21.4782
5500	18.9556	17.5017	16.4493	15.6339	14.9738	14.4224	13.9509	22.2893	21.0966	20.1496	19.3767	18.7326	19.3301	18.4488	17.7292	21.3922
5600	18.877	17.4259	16.3759	15.5626	14.9043	14.3545	13.8844	22.2033	21.0113	20.0661	19.2955	18.6536	19.2507	18.371	17.6534	21.308
5700	18.7999	17.3516	16.304	15.4928	14.8362	14.288	13.8192	22.1189	20.9277	19.9843	19.216	18.5763	19.1729	18.2948	17.5793	21.2255
5800	18.7243	17.2788	16.2335	15.4243	14.7695	14.2228	13.7553	22.036	20.8456	19.9042	19.1382	18.5006	19.0965	18.2202	17.5067	21.1446
5900	18.6502	17.2074	16.1644	15.3572	14.7042	14.1589	13.6927	21.9546	20.7652	19.8257	19.062	18.4265	19.0216	18.1471	17.4357	21.0654
6000	18.5774	17.1373	16.0967	15.2914	14.6401	14.0963	13.6313	21.8747	20.6863	19.7488	18.9875	18.3539	18.9483	18.0755	17.3661	20.9877
6100	18.506	17.0685	16.0302	15.2269	14.5772	14.0348	13.5711	21.7962	20.609	19.6735	18.9143	18.2827	18.8763	18.0053	17.2978	20.9116
6200	18.436	17.0011	15.9649	15.1636	14.5155	13.9745	13.512	21.719	20.533	19.5995	18.8425	18.2127	18.8055	17.9364	17.2307	20.8368
6300	18.3671	16.9348	15.9009	15.1014	14.455	13.9154	13.454	21.6431	20.4584	19.5269	18.772	18.1439	18.7361	17.8687	17.1649	20.7633
6400	18.2995	16.8697	15.838	15.0404	14.3955	13.8573	13.3971	21.5685	20.3851	19.4556	18.7027	18.0763	18.6678	17.8022	17.1002	20.691
6500	18.2331	16.8058	15.7762	14.9804	14.3371	13.8002	13.3412	21.4952	20.3131	19.3856	18.6347	18.0099	18.6008	17.7369	17.0366	20.62
6600	18.1678	16.743	15.7155	14.9216	14.2798	13.7442	13.2863	21.423	20.2423	19.3168	18.5679	17.9447	18.5349	17.6728	16.9742	20.5503
6700	18.1036	16.6813	15.6559	14.8637	14.2234	13.6891	13.2323	21.352	20.1728	19.2493	18.5023	17.8807	18.4702	17.6098	16.9129	20.4818
6800	18.0405	16.6206	15.5973	14.8068	14.1681	13.635	13.1793	21.2822	20.1044	19.1829	18.4379	17.8177	18.4065	17.5479	16.8526	20.4144
6900	17.9784	16.5609	15.5396	14.7509	14.1136	13.5818	13.1272	21.2135	20.0373	19.1177	18.3745	17.7558	18.3439	17.487	16.7934	20.3482
7000	17.9173	16.5022	15.4829	14.696	14.0601	13.5295	13.0759	21.1459	19.9712	19.0536	18.3122	17.6949	18.2824	17.4272	16.7352	20.283
7100	17.8572	16.4444	15.4272	14.6419	14.0074	13.478	13.0255	21.0793	19.9062	18.9906	18.251	17.635	18.2218	17.3684	16.6779	20.219
7200	17.798	16.3876	15.3723	14.5887	13.9556	13.4274	12.9759	21.0137	19.8423	18.9286	18.1907	17.576	18.1622	17.3105	16.6215	20.1559
7300	17.7397	16.3317	15.3183	14.5363	13.9047	13.3776	12.927	20.9491	19.7794	18.8676	18.1314	17.518	18.1036	17.2536	16.566	20.0939
7400	17.6823	16.2766	15.2652	14.4848	13.8545	13.3286	12.879	20.8855	19.7175	18.8077	18.0731	17.4608	18.0459	17.1975	16.5114	20.0328
7500	17.6258	16.2223	15.2129	14.4341	13.8051	13.2803	12.8317	20.8229	19.6566	18.7486	18.0156	17.4045	17.9891	17.1424	16.4576	19.9727
7600	17.5701	16.1689	15.1614	14.3842	13.7565	13.2328	12.7851	20.7612	19.5966	18.6905	17.959	17.3491	17.9332	17.0881	16.4047	19.9134
7700	17.5152	16.1163	15.1106	14.335	13.7086	13.186	12.7392	20.7003	19.5375	18.6332	17.9033	17.2944	17.878	17.0346	16.3525	19.855
7800	17.4611	16.0644	15.0606	14.2865	13.6614	13.1399	12.694	20.6402	19.4792	18.5768	17.8483	17.2405	17.8236	16.9818	16.301	19.7974
7900	17.4078	16.0133	15.0114	14.2388	13.6149	13.0944	12.6495	20.581	19.4217	18.5211	17.7941	17.1873	17.77	16.9298	16.2502	19.7405
8000	17.3552	15.963	14.9628	14.1917	13.5691	13.0497	12.6056	20.5225	19.365	18.4662	17.7406	17.135	17.7171	16.8785	16.2002	19.6845
8100	17.3034	15.9133	14.915	14.1454	13.524	13.0056	12.5623	20.4649	19.3092	18.4122	17.688	17.0833	17.665	16.8279	16.1509	19.6292
8200	17.2522	15.8644	14.8678	14.0996	13.4795	12.9621	12.5197	20.4081	19.2541	18.3589	17.6361	17.0324	17.6136	16.7781	16.1022	19.5747
8300	17.2018	15.8161	14.8213	14.0546	13.4356	12.9192	12.4776	20.352	19.1998	18.3063	17.5849	16.9822	17.5629	16.729	16.0543	19.5209
8400	17.152	15.7684	14.7754	14.0101	13.3923	12.8769	12.4362	20.2968	19.1463	18.2545	17.5344	16.9327	17.5129	16.6805	16.007	19.4678
8500	17.1029	15.7215	14.7302	13.9663	13.3496	12.8352	12.3953	20.2423	19.0935	18.2034	17.4846	16.8838	17.4636	16.6327	15.9603	19.4155
8600	17.0544	15.6751	14.6855	13.923	13.3075	12.794	12.3549	20.1885	19.0414	18.1529	17.4354	16.8356	17.415	16.5855	15.9142	19.3638
8700	17.0066	15.6294	14.6415	13.8804	13.266	12.7534	12.3151	20.1354	18.99	18.1031	17.3869	16.788	17.367	16.5389	15.8687	19.3128
8800	16.9594	15.5842	14.598	13.8383	13.225	12.7134	12.2759	20.083	18.9393	18.054	17.3389	16.741	17.3197	16.4929	15.8238	19.2624
8900	16.9128	15.5396	14.5551	13.7967	13.1845	12.6738	12.2371	20.0313	18.8893	18.0055	17.2916	16.6945	17.2729	16.4475	15.7795	19.2126
9000	16.8668	15.4957	14.5127	13.7557	13.1446	12.6348	12.1988	19.9803	18.8399	17.9576	17.2449	16.6487	17.2268	16.4027	15.7357	19.1635
9100	16.8214	15.4522	14.4709	13.7152	13.1052	12.5962	12.161	19.9299	18.7911	17.9104	17.1988	16.6034	17.1812	16.3585	15.6925	19.115
9200	16.7765	15.4094	14.4297	13.6752	13.0663	12.5582	12.1237	19.8802	18.743	17.8637	17.1532	16.5587	17.1363	16.3148	15.6497	19.067
9300	16.7322	15.367	14.3889	13.6357	13.0278	12.5206	12.0869	19.8311	18.6954	17.8176	17.1082	16.5145	17.0919	16.2716	15.6076	19.0197
9400	16.6884	15.3252	14.3486	13.5967	12.9899	12.4835	12.0505	19.7826	18.6485	17.772	17.0638	16.4709	17.048	16.229	15.5659	18.9728
9500	16.6452	15.2839	14.3089	13.5582	12.9524	12.4469	12.0146	19.7347	18.6021	17.727	17.0198	16.4278	17.0047	16.1869	15.5247	18.9266
9600	16.6025	15.2431	14.2696	13.5202	12.9153	12.4107	11.979	19.6873	18.5563	17.6826	16.9764	16.3852	16.9619	16.1452	15.484	18.8808
9700	16.5603	15.2027	14.2308	13.4826	12.8787	12.3749	11.944	19.6406	18.5111	17.6387	16.9335	16.343	16.9196	16.1041	15.4437	18.8356
9800	16.5185	15.1629	14.1924	13.4454	12.8426	12.3395	11.9093	19.5944	18.4664	17.5952	16.891	16.3014	16.8778	16.0634	15.4039	18.7909
9900	16.4773	15.1235	14.1545	13.4087	12.8068	12.3046	11.875	19.5487	18.4222	17.5523	16.8491	16.2602	16.8365	16.0232	15.3646	18.7467
10000	16.4365	15.0846	14.1171	13.3725	12.7715	12.27	11.8412	19.5037	18.3786	17.5099	16.8076	16.2195	16.7957	15.9835	15.3257	18.7031
10100	16.3962	15.0461	14.0801	13.3366	12.7366	12.2359	11.8077	19.4592	18.3355	17.468	16.7667	16.1793	16.7555	15.9443	15.2873	18.66
10200	16.3564	15.0081	14.0435	13.3011	12.7021	12.2022	11.7746	19.4152	18.293	17.4267	16.7262	16.1395	16.7157	15.9055	15.2494	18.6173
10300	16.317	14.9705	14.0073	13.2661	12.6679	12.1688	11.7419	19.3716	18.2509	17.3857	16.6861	16.1002	16.6764	15.8672	15.2118	18.5752
10400	16.278	14.9333	13.9715	13.2314	12.6342	12.1358	11.7095	19.3286	18.2093	17.3453	16.6465	16.0613	16.6374	15.8293	15.1747	18.5335
10500	16.2394	14.8965	13.9361	13.1972	12.6008	12.1032	11.6775	19.286	18.1681	17.3052	16.6073	16.0228	16.599	15.7918	15.138	18.4922
10600	16.2013	14.8602	13.9011	13.1633	12.5678	12.0709	11.6459	19.2438	18.1274	17.2656	16.5686	15.9847	16.5609	15.7547	15.1016	18.4514
10700	16.1636	14.8242	13.8665	13.1297	12.5351	12.039	11.6146	19.202	18.0871	17.2264	16.5302	15.9471	16.5231	15.718	15.0657	18.411
10800	16.1263	14.7886	13.8323	13.0966	12.5028	12.0074	11.5836	19.1606	18.0472	17.1876	16.4923	15.9098	16.4858	15.6816	15.0301	18.371
10900	16.0893	14.7534	13.7984	13.0637	12.4709	11.9761	11.5529	19.1196	18.0077	17.1493	16.4547	15.8729	16.4488	15.6457	14.9949	18.3313
11000	16.0528	14.7185	13.7649	13.0313	12.4393	11.9452	11.5226	19.079	17.9685	17.1113	16.4175	15.8364	16.4122	15.6101	14.96	18.2921
11100	16.0166	14.6841	13.7317	12.9991	12.408	11.9146	11.4926	19.0388	17.9298	17.0737	16.3807	15.8003	16.376	15.5748	14.9255	18.2533
11200	15.9808	14.6499	13.6989	12.9673	12.377	11.8843	11.4629	18.999	17.8915	17.0364	16.3443	15.7645	16.3401	15.5399	14.8914	18.2148
11300	15.9453	14.6162	13.6664	12.9359	12.3463	11.8544	11.4335	18.9596	17.8535	16.9996	16.3083	15.7291	16.3046	15.5054	14.8576	18.1768
11400	15.9102	14.5827	13.6342	12.9047	12.316	11.8247	11.4045	18.9205	17.8159	16.9631	16.2726	15.6941	16.2694	15.4712	14.8242	18.1391
11500	15.8755	14.5496	13.6024	12.8739	12.286	11.7953	11.3757	18.8818	17.7787	16.9269	16.2372	15.6594	16.2345	15.4373	14.791	18.1017
11600	15.841	14.5169	13.5709	12.8434	12.2562	11.7663	11.3472	18.8435	17.7418	16.8911	16.2022	15.625	16.2	15.4038	14.7582	18.0647
11700	15.807	14.4844	13.5397	12.8131	12.2268	11.7375	11.3189	18.8055	17.7053	16.8557	16.1676	15.591	16.1658	15.3706	14.7258	18.0281
11800	15.7732	14.4523	13.5088	12.7832	12.1977	11.709	11.291	18.7679	17.6691	16.8206	16.1333	15.5573	16.132	15.3377	14.6936	17.9918
11900	15.7398	14.4205	13.4782	12.7536	12.1688	11.6808	11.2633	18.7307	17.6333	16.7858	16.0993	15.524	16.0984	15.3051	14.6617	17.9558
12000	15.7067	14.389	13.4479	12.7242	12.1402	11.6528	11.2359	18.6938	17.5978	16.7513	16.0656	15.4909	16.0652	15.2728	14.6302	17.9202
12100	15.6738	14.3577	13.4179	12.6952	12.1119	11.6251	11.2088	18.6573	17.5626	16.7172	16.0322	15.4581	16.0323	15.2408	14.5989	17.8848
12200	15.6413	14.3268	13.3882	12.6664	12.0839	11.5977	11.1819	18.6211	17.5278	16.6834	15.9991	15.4257	15.9996	15.2091	14.5679	17.8498
12300	15.6091	14.2962	13.3587	12.6379	12.0561	11.5706	11.1552	18.5852	17.4932	16.6499	15.9664	15.3936	15.9673	15.1777	14.5373	17.8152
12400	15.5772	14.2658	13.3296	12.6096	12.0286	11.5437	11.1289	18.5497	17.459	16.6167	15.9339	15.3617	15.9353	15.1466	14.5068	17.7808
12500	15.5456	14.2358	13.3007	12.5816	12.0013	11.517	11.1027	18.5145	17.4251	16.5837	15.9018	15.3301	15.9035	15.1158	14.4767	17.7467
12600	15.5143	14.206	13.272	12.5539	11.9743	11.4906	11.0768	18.4796	17.3915	16.5511	15.8699	15.2989	15.872	15.0852	14.4469	17.7129
12700	15.4832	14.1764	13.2437	12.5264	11.9475	11.4644	11.0512	18.445	17.3582	16.5188	15.8383	15.2679	15.8408	15.0549	14.4173	17.6794
12800	15.4524	14.1472	13.2156	12.4992	11.921	11.4385	11.0257	18.4107	17.3252	16.4867	15.807	15.2372	15.8099	15.0248	14.3879	17.6462
12900	15.4219	14.1182	13.1877	12.4722	11.8947	11.4128	11.0005	18.3768	17.2924	16.4549	15.7759	15.2067	15.7792	14.9951	14.3588	17.6133
13000	15.3917	14.0895	13.1601	12.4454	11.8687	11.3873	10.9756	18.3431	17.2599	16.4234	15.7451	15.1765	15.7488	14.9655	14.33	17.5806
13100	15.3617	14.061	13.1327	12.4189	11.8429	11.3621	10.9508	18.3097	17.2277	16.3922	15.7146	15.1466	15.7187	14.9362	14.3014	17.5482
13200	15.332	14.0327	13.1056	12.3927	11.8173	11.3371	10.9263	18.2766	17.1958	16.3612	15.6843	15.1169	15.6888	14.9072	14.2731	17.5161
13300	15.3026	14.0047	13.0787	12.3666	11.7919	11.3123	10.9019	18.2438	17.1642	16.3304	15.6543	15.0875	15.6591	14.8784	14.245	17.4842
13400	15.2734	13.977	13.052	12.3408	11.7668	11.2877	10.8778	18.2113	17.1328	16.3	15.6246	15.0583	15.6297	14.8498	14.2171	17.4526
13500	15.2445	13.9495	13.0256	12.3152	11.7418	11.2633	10.8539	18.1792	17.1017	16.2697	15.595	15.0293	15.6006	14.8215	14.1895	17.4212
13600	15.2158	13.9222	12.9994	12.2898	11.7171	11.2391	10.8302	18.1473	17.0709	16.2398	15.5658	15.0007	15.5717	14.7934	14.1621	17.3902
13700	15.1873	13.8952	12.9734	12.2646	11.6926	11.2151	10.8067	18.1157	17.0404	16.2101	15.5368	14.9722	15.5431	14.7656	14.1349	17.3594
13800	15.1591	13.8683	12.9476	12.2397	11.6683	11.1914	10.7834	18.0845	17.0101	16.1807	15.508	14.944	15.5148	14.7381	14.108	17.3289
13900	15.1311	13.8418	12.9221	12.2149	11.6442	11.1678	10.7603	18.0535	16.9801	16.1515	15.4795	14.916	15.4867	14.7107	14.0813	17.2986
14000	15.1033	13.8154	12.8967	12.1904	11.6203	11.1444	10.7374	18.0229	16.9504	16.1225	15.4512	14.8883	15.4589	14.6836	14.0548	17.2686
14100	15.0758	13.7892	12.8716	12.1661	11.5966	11.1213	10.7147	17.9925	16.921	16.0938	15.4231	14.8607	15.4313	14.6567	14.0285	17.2389
14200	15.0485	13.7633	12.8467	12.1419	11.5731	11.0983	10.6921	17.9624	16.8918	16.0654	15.3953	14.8334	15.404	14.6301	14.0025	17.2094
14300	15.0214	13.7375	12.822	12.118	11.5497	11.0755	10.6698	17.9326	16.8628	16.0371	15.3676	14.8063	15.3769	14.6036	13.9766	17.1801
14400	14.9946	13.712	12.7974	12.0942	11.5266	11.0528	10.6476	17.903	16.8341	16.0091	15.3402	14.7794	15.35	14.5774	13.951	17.1511
14500	14.9679	13.6867	12.7731	12.0707	11.5037	11.0304	10.6256	17.8737	16.8057	15.9814	15.3131	14.7528	15.3234	14.5514	13.9255	17.1223
14600	14.9415	13.6616	12.749	12.0473	11.4809	11.0081	10.6038	17.8446	16.7774	15.9538	15.2861	14.7263	15.297	14.5256	13.9003	17.0938
14700	14.9153	13.6367	12.725	12.0241	11.4583	10.9861	10.5821	17.8157	16.7494	15.9265	15.2593	14.7	15.2707	14.5	13.8753	17.0654
14800	14.8893	13.612	12.7013	12.0011	11.4359	10.9642	10.5607	17.7871	16.7217	15.8994	15.2328	14.6739	15.2447	14.4746	13.8504	17.0373
14900	14.8635	13.5874	12.6777	11.9782	11.4137	10.9424	10.5393	17.7587	16.6941	15.8725	15.2064	14.6481	15.2189	14.4494	13.8258	17.0094
15000	14.8379	13.5631	12.6543	11.9556	11.3916	10.9208	10.5182	17.7306	16.6667	15.8457	15.1803	14.6224	15.1933	14.4244	13.8013	16.9817
15100	14.8125	13.5389	12.6311	11.9331	11.3697	10.8994	10.4972	17.7026	16.6396	15.8192	15.1543	14.5969	15.1679	14.3996	13.777	16.9543
15200	14.7873	13.515	12.6081	11.9108	11.348	10.8782	10.4764	17.6748	16.6127	15.7929	15.1285	14.5716	15.1427	14.375	13.7529	16.927
15300	14.7622	13.4912	12.5852	11.8887	11.3264	10.8571	10.4557	17.6472	16.5859	15.7668	15.103	14.5465	15.1177	14.3505	13.729	16.9
15400	14.7374	13.4676	12.5625	11.8667	11.305	10.8362	10.4352	17.6199	16.5594	15.7409	15.0776	14.5216	15.0928	14.3263	13.7053	16.8731
15500	14.7128	13.4442	12.54	11.8449	11.2838	10.8154	10.4149	17.5927	16.533	15.7152	15.0524	14.4968	15.0681	14.3022	13.6817	16.8464
15600	14.6883	13.4209	12.5177	11.8232	11.2627	10.7948	10.3946	17.5657	16.5069	15.6897	15.0274	14.4723	15.0436	14.2783	13.6583	16.82
15700	14.664	13.3978	12.4955	11.8017	11.2418	10.7744	10.3746	17.5388	16.4809	15.6643	15.0026	14.4479	15.0193	14.2546	13.6351	16.7937
15800	14.6399	13.3749	12.4735	11.7804	11.221	10.754	10.3547	17.5122	16.4551	15.6392	14.9779	14.4237	14.9952	14.231	13.612	16.7676
15900	14.616	13.3522	12.4516	11.7592	11.2004	10.7339	10.3349	17.4857	16.4295	15.6142	14.9534	14.3997	14.9712	14.2076	13.5892	16.7417
16000	14.5923	13.3296	12.4299	11.7382	11.1799	10.7139	10.3153	17.4594	16.404	15.5894	14.9291	14.3758	14.9474	14.1844	13.5664	16.716
16100	14.5687	13.3072	12.4084	11.7174	11.1596	10.694	10.2958	17.4332	16.3788	15.5647	14.905	14.3521	14.9237	14.1614	13.5439	16.6904
16200	14.5453	13.285	12.387	11.6966	11.1394	10.6743	10.2765	17.4072	16.3537	15.5403	14.8811	14.3286	14.9002	14.1385	13.5215	16.6651
16300	14.5221	13.2629	12.3658	11.6761	11.1194	10.6547	10.2573	17.3814	16.3288	15.516	14.8573	14.3052	14.8769	14.1157	13.4992	16.6399
16400	14.499	13.2409	12.3447	11.6556	11.0995	10.6352	10.2382	17.3558	16.304	15.4919	14.8336	14.282	14.8537	14.0932	13.4772	16.6149
16500	14.4761	13.2192	12.3238	11.6354	11.0797	10.6159	10.2193	17.3303	16.2794	15.4679	14.8102	14.2589	14.8307	14.0707	13.4552	16.59
16600	14.4533	13.1975	12.303	11.6152	11.0601	10.5967	10.2005	17.305	16.255	15.4441	14.7869	14.236	14.8079	14.0485	13.4335	16.5654
16700	14.4307	13.1761	12.2823	11.5952	11.0406	10.5777	10.1818	17.2798	16.2308	15.4205	14.7637	14.2133	14.7852	14.0264	13.4118	16.5409
16800	14.4083	13.1547	12.2618	11.5754	11.0213	10.5588	10.1633	17.2548	16.2067	15.397	14.7407	14.1907	14.7626	14.0044	13.3903	16.5165
16900	14.386	13.1335	12.2415	11.5556	11.002	10.54	10.1449	17.23	16.1827	15.3737	14.7179	14.1683	14.7402	13.9826	13.369	16.4924
17000	14.3639	13.1125	12.2212	11.536	10.983	10.5214	10.1266	17.2053	16.159	15.3505	14.6952	14.146	14.7179	13.961	13.3478	16.4684
17100	14.3419	13.0916	12.2011	11.5166	10.964	10.5028	10.1084	17.1808	16.1353	15.3275	14.6727	14.1238	14.6958	13.9394	13.3268	16.4445
17200	14.3201	13.0709	12.1812	11.4973	10.9452	10.4844	10.0904	17.1564	16.1119	15.3047	14.6503	14.1018	14.6738	13.9181	13.3059	16.4208
17300	14.2984	13.0503	12.1614	11.4781	10.9265	10.4662	10.0725	17.1321	16.0885	15.282	14.6281	14.08	14.652	13.8968	13.2851	16.3973
17400	14.2769	13.0298	12.1417	11.459	10.9079	10.448	10.0547	17.108	16.0654	15.2594	14.606	14.0583	14.6303	13.8757	13.2644	16.3739
17500	14.2555	13.0094	12.1221	11.44	10.8895	10.43	10.037	17.084	16.0423	15.237	14.584	14.0367	14.6087	13.8548	13.2439	16.3506
17600	14.2342	12.9892	12.1027	11.4212	10.8711	10.412	10.0195	17.0602	16.0194	15.2147	14.5622	14.0153	14.5873	13.8339	13.2236	16.3275
17700	14.2131	12.9692	12.0834	11.4025	10.8529	10.3942	10.002	17.0365	15.9966	15.1926	14.5406	13.994	14.5659	13.8132	13.2033	16.3046
17800	14.1921	12.9492	12.0643	11.384	10.8348	10.3766	9.98469	17.0129	15.974	15.1706	14.519	13.9728	14.5447	13.7926	13.1832	16.2817
17900	14.1712	12.9294	12.0452	11.3655	10.8169	10.359	9.96747	16.9894	15.9514	15.1487	14.4976	13.9517	14.5236	13.7722	13.1632	16.259
18000	14.1505	12.9097	12.0263	11.3472	10.799	10.3415	9.95037	16.9661	15.929	15.1269	14.4763	13.9308	14.5027	13.7518	13.1433	16.2364
18100	14.1299	12.8901	12.0075	11.3289	10.7813	10.3242	9.93337	16.9429	15.9068	15.1053	14.4552	13.91	14.4818	13.7316	13.1236	16.214
18200	14.1095	12.8707	11.9888	11.3108	10.7636	10.307	9.91649	16.9198	15.8846	15.0838	14.4341	13.8894	14.4611	13.7115	13.1039	16.1917
18300	14.0892	12.8514	11.9702	11.2929	10.7461	10.2899	9.89971	16.8969	15.8626	15.0625	14.4132	13.8688	14.4405	13.6915	13.0844	16.1695
18400	14.069	12.8322	11.9518	11.275	10.7287	10.2728	9.88304	16.874	15.8407	15.0412	14.3925	13.8484	14.42	13.6717	13.065	16.1475
18500	14.0489	12.8131	11.9334	11.2572	10.7114	10.2559	9.86647	16.8514	15.819	15.0201	14.3718	13.8282	14.3996	13.6519	13.0457	16.1255
18600	14.0289	12.7942	11.9152	11.2396	10.6942	10.2391	9.85001	16.8288	15.7973	14.9991	14.3513	13.808	14.3794	13.6323	13.0266	16.1037
18700	14.0091	12.7753	11.8971	11.222	10.6772	10.2224	9.83365	16.8064	15.7758	14.9783	14.3309	13.788	14.3592	13.6128	13.0075	16.0821
18800	13.9894	12.7566	11.8791	11.2046	10.6602	10.2058	9.81739	16.7841	15.7544	14.9575	14.3106	13.768	14.3392	13.5934	12.9886	16.0605
18900	13.9698	12.738	11.8612	11.1873	10.6433	10.1894	9.80123	16.7619	15.7332	14.9369	14.2905	13.7482	14.3193	13.5741	12.9698	16.0391
19000	13.9503	12.7195	11.8435	11.1701	10.6265	10.173	9.78517	16.7399	15.712	14.9164	14.2705	13.7285	14.2995	13.5549	12.9511	16.0178
19100	13.931	12.7011	11.8258	11.1529	10.6099	10.1567	9.76921	16.718	15.691	14.896	14.2505	13.709	14.2798	13.5359	12.9325	15.9966
19200	13.9117	12.6829	11.8082	11.1359	10.5933	10.1405	9.75334	16.6963	15.6701	14.8758	14.2307	13.6895	14.2603	13.5169	12.914	15.9756
19300	13.8926	12.6647	11.7908	11.119	10.5768	10.1244	9.73757	16.6746	15.6494	14.8556	14.211	13.6702	14.2408	13.4981	12.8956	15.9547
19400	13.8736	12.6466	11.7734	11.1022	10.5605	10.1084	9.7219	16.6532	15.6287	14.8356	14.1915	13.6509	14.2215	13.4794	12.8773	15.9338
19500	13.8547	12.6287	11.7562	11.0855	10.5442	10.0925	9.70632	16.6318	15.6082	14.8157	14.172	13.6318	14.2023	13.4608	12.8591	15.9132
19600	13.8359	12.6109	11.739	11.0689	10.528	10.0767	9.69083	16.6106	15.5878	14.7959	14.1527	13.6128	14.1832	13.4423	12.8411	15.8926
19700	13.8172	12.5931	11.722	11.0524	10.5119	10.061	9.67543	16.5895	15.5675	14.7762	14.1334	13.5939	14.1642	13.4239	12.8231	15.8721
19800	13.7986	12.5755	11.705	11.036	10.496	10.0454	9.66013	16.5686	15.5474	14.7566	14.1143	13.5751	14.1454	13.4056	12.8052	15.8518
19900	13.7802	12.558	11.6882	11.0196	10.4801	10.0298	9.64491	16.5478	15.5273	14.7372	14.0953	13.5564	14.1266	13.3874	12.7875	15.8316
20000	13.7618	12.5405	11.6714	11.0034	10.4643	10.0144	9.62979	16.5271	15.5074	14.7178	14.0763	13.5378	14.108	13.3693	12.7698	15.8115
20100	13.7435	12.5232	11.6548	10.9873	10.4486	9.99904	9.61475	16.5066	15.4876	14.6986	14.0575	13.5193	14.0894	13.3513	12.7523	15.7915
20200	13.7254	12.506	11.6382	10.9712	10.4329	9.98378	9.59979	16.4862	15.4679	14.6795	14.0388	13.5009	14.071	13.3334	12.7348	15.7716
20300	13.7073	12.4888	11.6218	10.9553	10.4174	9.96861	9.58493	16.4659	15.4484	14.6604	14.0202	13.4826	14.0527	13.3157	12.7174	15.7518
20400	13.6894	12.4718	11.6054	10.9394	10.402	9.95352	9.57015	16.4458	15.4289	14.6415	14.0017	13.4644	14.0345	13.298	12.7002	15.7322
20500	13.6715	12.4549	11.5891	10.9237	10.3866	9.93852	9.55545	16.4258	15.4096	14.6227	13.9833	13.4464	14.0164	13.2804	12.683	15.7126
20600	13.6538	12.438	11.5729	10.908	10.3714	9.9236	9.54083	16.406	15.3904	14.604	13.965	13.4284	13.9984	13.2629	12.6659	15.6932
20700	13.6361	12.4213	11.5568	10.8924	10.3562	9.90877	9.5263	16.3862	15.3712	14.5854	13.9468	13.4105	13.9805	13.2455	12.6489	15.6739
20800	13.6186	12.4046	11.5408	10.8769	10.3411	9.89402	9.51185	16.3666	15.3522	14.5669	13.9287	13.3927	13.9628	13.2283	12.632	15.6547
20900	13.6011	12.388	11.5249	10.8615	10.3261	9.87935	9.49748	16.3471	15.3334	14.5485	13.9106	13.3749	13.9451	13.2111	12.6152	15.6355
21000	13.5838	12.3716	11.5091	10.8462	10.3111	9.86476	9.48319	16.3277	15.3146	14.5302	13.8927	13.3573	13.9275	13.194	12.5985	15.6165
21100	13.5665	12.3552	11.4933	10.8309	10.2963	9.85026	9.46899	16.3085	15.2959	14.512	13.8749	13.3398	13.91	13.177	12.5819	15.5976
21200	13.5493	12.3389	11.4777	10.8157	10.2815	9.83583	9.45485	16.2893	15.2773	14.4939	13.8572	13.3224	13.8927	13.1601	12.5653	15.5788
21300	13.5322	12.3227	11.4621	10.8007	10.2669	9.82149	9.4408	16.2703	15.2588	14.4759	13.8396	13.305	13.8754	13.1432	12.5489	15.5601
21400	13.5152	12.3066	11.4466	10.7857	10.2523	9.80722	9.42682	16.2514	15.2405	14.458	13.822	13.2878	13.8582	13.1265	12.5325	15.5415
21500	13.4983	12.2905	11.4312	10.7707	10.2377	9.79303	9.41292	16.2326	15.2222	14.4402	13.8046	13.2706	13.8411	13.1099	12.5162	15.523
21600	13.4815	12.2746	11.4159	10.7559	10.2233	9.77891	9.3991	16.2139	15.204	14.4224	13.7872	13.2536	13.8241	13.0933	12.5	15.5046
21700	13.4648	12.2587	11.4007	10.7411	10.2089	9.76487	9.38534	16.1953	15.186	14.4048	13.7699	13.2366	13.8072	13.0768	12.4839	15.4863
21800	13.4482	12.2429	11.3855	10.7265	10.1946	9.75091	9.37167	16.1769	15.168	14.3873	13.7528	13.2197	13.7904	13.0605	12.4679	15.468
21900	13.4316	12.2272	11.3704	10.7119	10.1804	9.73702	9.35806	16.1585	15.1501	14.3698	13.7357	13.2029	13.7737	13.0442	12.452	15.4499
22000	13.4151	12.2116	11.3554	10.6973	10.1663	9.72321	9.34453	16.1402	15.1324	14.3525	13.7187	13.1861	13.7571	13.028	12.4361	15.4319
22100	13.3988	12.1961	11.3405	10.6829	10.1522	9.70946	9.33107	16.1221	15.1147	14.3352	13.7017	13.1695	13.7406	13.0118	12.4203	15.4139
22200	13.3825	12.1807	11.3257	10.6685	10.1382	9.69579	9.31768	16.104	15.0971	14.318	13.6849	13.1529	13.7241	12.9958	12.4046	15.3961
22300	13.3663	12.1653	11.3109	10.6542	10.1243	9.6822	9.30437	16.0861	15.0796	14.3009	13.6681	13.1365	13.7078	12.9798	12.389	15.3783
22400	13.3502	12.15	11.2962	10.64	10.1104	9.66867	9.29112	16.0682	15.0622	14.2839	13.6515	13.1201	13.6915	12.964	12.3734	15.3607
22500	13.3341	12.1348	11.2816	10.6258	10.0967	9.65521	9.27794	16.0504	15.0449	14.267	13.6349	13.1038	13.6753	12.9482	12.358	15.3431
22600	13.3182	12.1197	11.2671	10.6118	10.083	9.64182	9.26483	16.0328	15.0276	14.2502	13.6184	13.0875	13.6592	12.9325	12.3426	15.3256
22700	13.3023	12.1046	11.2526	10.5978	10.0693	9.62851	9.25178	16.0152	15.0105	14.2335	13.602	13.0714	13.6432	12.9168	12.3273	15.3082
22800	13.2865	12.0896	11.2382	10.5838	10.0558	9.61525	9.23881	15.9977	14.9935	14.2168	13.5856	13.0553	13.6273	12.9013	12.3121	15.2909
22900	13.2708	12.0747	11.2239	10.57	10.0423	9.60207	9.2259	15.9804	14.9765	14.2002	13.5694	13.0393	13.6114	12.8858	12.2969	15.2737
23000	13.2551	12.0599	11.2097	10.5562	10.0288	9.58896	9.21305	15.9631	14.9597	14.1837	13.5532	13.0234	13.5957	12.8704	12.2818	15.2565
23100	13.2396	12.0451	11.1955	10.5424	10.0155	9.57591	9.20027	15.9459	14.9429	14.1673	13.5371	13.0076	13.58	12.8551	12.2668	15.2395
23200	13.2241	12.0305	11.1814	10.5288	10.0022	9.56292	9.18756	15.9288	14.9262	14.151	13.5211	12.9919	13.5644	12.8398	12.2519	15.2225
23300	13.2087	12.0159	11.1673	10.5152	9.98896	9.55	9.17491	15.9118	14.9096	14.1347	13.5052	12.9762	13.5489	12.8247	12.237	15.2056
23400	13.1933	12.0013	11.1534	10.5017	9.9758	9.53715	9.16232	15.8948	14.8931	14.1186	13.4893	12.9606	13.5335	12.8096	12.2222	15.1888
23500	13.1781	11.9869	11.1395	10.4882	9.9627	9.52436	9.1498	15.878	14.8766	14.1025	13.4735	12.945	13.5181	12.7946	12.2075	15.1721
23600	13.1629	11.9725	11.1257	10.4748	9.94967	9.51163	9.13733	15.8612	14.8603	14.0865	13.4578	12.9296	13.5028	12.7796	12.1929	15.1555
23700	13.1478	11.9582	11.1119	10.4615	9.9367	9.49896	9.12493	15.8445	14.844	14.0705	13.4422	12.9142	13.4876	12.7648	12.1783	15.1389
23800	13.1328	11.9439	11.0982	10.4482	9.9238	9.48636	9.11259	15.8279	14.8278	14.0547	13.4266	12.8989	13.4725	12.75	12.1638	15.1225
23900	13.1178	11.9297	11.0846	10.4351	9.91096	9.47382	9.10031	15.8114	14.8117	14.0389	13.4111	12.8836	13.4574	12.7352	12.1494	15.1061
24000	13.1029	11.9156	11.071	10.4219	9.89818	9.46134	9.08809	15.795	14.7956	14.0232	13.3957	12.8685	13.4424	12.7206	12.135	15.0898
24100	13.0881	11.9016	11.0575	10.4089	9.88547	9.44892	9.07594	15.7786	14.7797	14.0076	13.3804	12.8534	13.4275	12.706	12.1207	15.0735
24200	13.0734	11.8876	11.0441	10.3959	9.87281	9.43656	9.06383	15.7623	14.7638	13.992	13.3651	12.8383	13.4127	12.6915	12.1065	15.0574
24300	13.0587	11.8737	11.0308	10.3829	9.86022	9.42426	9.05179	15.7461	14.748	13.9765	13.3499	12.8234	13.3979	12.677	12.0923	15.0413
24400	13.0441	11.8598	11.0175	10.37	9.84768	9.41202	9.03981	15.73	14.7322	13.9611	13.3347	12.8085	13.3832	12.6626	12.0782	15.0252
24500	13.0295	11.846	11.0042	10.3572	9.83521	9.39984	9.02788	15.7139	14.7165	13.9458	13.3197	12.7937	13.3686	12.6483	12.0641	15.0093
24600	13.0151	11.8323	10.991	10.3445	9.82279	9.38771	9.01601	15.6979	14.7009	13.9305	13.3047	12.7789	13.354	12.6341	12.0502	14.9934
24700	13.0007	11.8187	10.9779	10.3318	9.81043	9.37565	9.0042	15.6819	14.6854	13.9153	13.2897	12.7642	13.3395	12.6199	12.0362	14.9776
24800	12.9863	11.8051	10.9649	10.3191	9.79814	9.36364	8.99244	15.666	14.6699	13.9001	13.2749	12.7496	13.325	12.6058	12.0224	14.9619
24900	12.9721	11.7916	10.9519	10.3065	9.78589	9.35168	8.98074	15.6502	14.6545	13.8851	13.2601	12.735	13.3107	12.5917	12.0086	14.9462
25000	12.9579	11.7781	10.939	10.294	9.77371	9.33979	8.96909	15.6345	14.6392	13.8701	13.2454	12.7205	13.2963	12.5777	11.9949	14.9306
25100	12.9438	11.7647	10.9261	10.2816	9.76158	9.32794	8.9575	15.6188	14.624	13.8551	13.2307	12.7061	13.2821	12.5638	11.9812	14.9151
25200	12.9297	11.7514	10.9133	10.2692	9.74951	9.31616	8.94596	15.6032	14.6088	13.8402	13.2161	12.6917	13.2679	12.5499	11.9676	14.8997
25300	12.9157	11.7381	10.9005	10.2568	9.7375	9.30442	8.93448	15.5876	14.5936	13.8254	13.2015	12.6774	13.2538	12.5361	11.9541	14.8843
25400	12.9017	11.7249	10.8878	10.2445	9.72554	9.29274	8.92304	15.5721	14.5786	13.8107	13.1871	12.6632	13.2397	12.5223	11.9406	14.8689
25500	12.8879	11.7117	10.8752	10.2323	9.71363	9.28112	8.91167	15.5566	14.5636	13.796	13.1727	12.649	13.2257	12.5087	11.9272	14.8537
25600	12.8741	11.6986	10.8626	10.2201	9.70178	9.26955	8.90034	15.5413	14.5486	13.7814	13.1583	12.6349	13.2117	12.495	11.9138	14.8385
25700	12.8603	11.6856	10.8501	10.208	9.68998	9.25803	8.88907	15.5259	14.5337	13.7669	13.144	12.6208	13.1978	12.4814	11.9005	14.8234
25800	12.8466	11.6726	10.8376	10.1959	9.67824	9.24656	8.87784	15.5107	14.5189	13.7524	13.1298	12.6068	13.184	12.4679	11.8872	14.8083
25900	12.833	11.6597	10.8252	10.1839	9.66655	9.23515	8.86667	15.4954	14.5042	13.7379	13.1156	12.5929	13.1702	12.4545	11.8741	14.7933
26000	12.8194	11.6469	10.8129	10.1719	9.65491	9.22378	8.85555	15.4803	14.4895	13.7236	13.1015	12.579	13.1565	12.4411	11.8609	14.7784
26100	12.8059	11.6341	10.8006	10.16	9.64332	9.21247	8.84448	15.4652	14.4748	13.7093	13.0875	12.5652	13.1428	12.4277	11.8478	14.7635
26200	12.7925	11.6213	10.7883	10.1482	9.63179	9.20121	8.83346	15.4501	14.4603	13.695	13.0735	12.5515	13.1292	12.4145	11.8348	14.7487
26300	12.7791	11.6086	10.7761	10.1364	9.6203	9.19	8.82249	15.4351	14.4457	13.6808	13.0596	12.5378	13.1157	12.4012	11.8219	14.7339
26400	12.7658	11.596	10.764	10.1246	9.60887	9.17884	8.81156	15.4201	14.4313	13.6667	13.0457	12.5241	13.1022	12.3881	11.809	14.7192
26500	12.7525	11.5834	10.7519	10.1129	9.59749	9.16773	8.80069	15.4052	14.4169	13.6526	13.0319	12.5106	13.0887	12.3749	11.7961	14.7046
26600	12.7393	11.5709	10.7399	10.1013	9.58616	9.15666	8.78986	15.3904	14.4025	13.6386	13.0182	12.4971	13.0753	12.3619	11.7833	14.69
26700	12.7261	11.5584	10.7279	10.0897	9.57487	9.14565	8.77909	15.3756	14.3882	13.6247	13.0045	12.4836	13.062	12.3489	11.7706	14.6755
26800	12.713	11.546	10.716	10.0781	9.56364	9.13468	8.76835	15.3609	14.374	13.6108	12.9909	12.4702	13.0487	12.3359	11.7579	14.6611
26900	12.7	11.5336	10.7041	10.0666	9.55246	9.12377	8.75767	15.3462	14.3598	13.597	12.9773	12.4569	13.0354	12.323	11.7452	14.6467
27000	12.687	11.5213	10.6923	10.0552	9.54132	9.1129	8.74703	15.3315	14.3457	13.5832	12.9638	12.4436	13.0222	12.3102	11.7326	14.6323
27100	12.6741	11.5091	10.6805	10.0438	9.53023	9.10207	8.73644	15.3169	14.3316	13.5694	12.9503	12.4303	13.0091	12.2974	11.7201	14.618
27200	12.6612	11.4969	10.6688	10.0324	9.51919	9.0913	8.7259	15.3024	14.3176	13.5558	12.9369	12.4172	12.996	12.2846	11.7076	14.6038
27300	12.6484	11.4847	10.6571	10.0211	9.5082	9.08057	8.7154	15.2879	14.3036	13.5422	12.9236	12.404	12.983	12.2719	11.6952	14.5896
27400	12.6356	11.4726	10.6455	10.0099	9.49725	9.06988	8.70495	15.2735	14.2897	13.5286	12.9103	12.391	12.97	12.2593	11.6828	14.5755
27500	12.6229	11.4605	10.6339	9.99869	9.48635	9.05924	8.69454	15.2591	14.2759	13.5151	12.897	12.3779	12.9571	12.2467	11.6705	14.5615
27600	12.6102	11.4485	10.6224	9.98754	9.4755	9.04865	8.68417	15.2448	14.2621	13.5016	12.8839	12.365	12.9442	12.2342	11.6582	14.5475
27700	12.5976	11.4366	10.6109	9.97643	9.46469	9.0381	8.67385	15.2305	14.2483	13.4883	12.8707	12.3521	12.9314	12.2217	11.646	14.5335
27800	12.5851	11.4247	10.5995	9.96536	9.45393	9.0276	8.66358	15.2163	14.2347	13.4749	12.8576	12.3392	12.9186	12.2092	11.6338	14.5196
27900	12.5726	11.4128	10.5881	9.95435	9.44321	9.01714	8.65334	15.2021	14.221	13.4616	12.8446	12.3264	12.9058	12.1968	11.6217	14.5058
28000	12.5601	11.401	10.5768	9.94337	9.43254	9.00672	8.64315	15.188	14.2074	13.4484	12.8316	12.3137	12.8932	12.1845	11.6096	14.492
28100	12.5477	11.3893	10.5655	9.93245	9.42192	8.99635	8.63301	15.1739	14.1939	13.4352	12.8187	12.301	12.8805	12.1722	11.5976	14.4783
28200	12.5354	11.3776	10.5542	9.92157	9.41133	8.98602	8.6229	15.1599	14.1804	13.4221	12.8058	12.2883	12.8679	12.16	11.5856	14.4646
28300	12.5231	11.3659	10.543	9.91073	9.40079	8.97574	8.61284	15.146	14.167	13.409	12.793	12.2757	12.8554	12.1478	11.5737	14.451
28400	12.5109	11.3543	10.5319	9.89994	9.3903	8.96549	8.60282	15.1321	14.1536	13.3959	12.7802	12.2632	12.8429	12.1356	11.5618	14.4374
28500	12.4987	11.3428	10.5208	9.88919	9.37984	8.95529	8.59284	15.1182	14.1403	13.383	12.7675	12.2507	12.8305	12.1235	11.55	14.4239
28600	12.4865	11.3313	10.5097	9.87849	9.36943	8.94513	8.5829	15.1044	14.127	13.37	12.7549	12.2382	12.8181	12.1115	11.5382	14.4104
28700	12.4744	11.3198	10.4987	9.86783	9.35906	8.93502	8.57301	15.0906	14.1138	13.3572	12.7422	12.2258	12.8057	12.0995	11.5264	14.397
28800	12.4624	11.3084	10.4877	9.85721	9.34874	8.92494	8.56315	15.0769	14.1006	13.3443	12.7297	12.2135	12.7934	12.0875	11.5147	14.3836
28900	12.4504	11.297	10.4768	9.84664	9.33845	8.9149	8.55333	15.0632	14.0875	13.3315	12.7171	12.2012	12.7812	12.0756	11.5031	14.3703
29000	12.4384	11.2857	10.4659	9.83611	9.32821	8.90491	8.54356	15.0496	14.0744	13.3188	12.7047	12.1889	12.769	12.0638	11.4915	14.3571
29100	12.4265	11.2744	10.4551	9.82562	9.31801	8.89496	8.53382	15.0361	14.0614	13.3061	12.6922	12.1767	12.7568	12.0519	11.4799	14.3438
29200	12.4147	11.2631	10.4443	9.81517	9.30785	8.88504	8.52412	15.0226	14.0484	13.2935	12.6799	12.1646	12.7447	12.0402	11.4684	14.3307
29300	12.4029	11.2519	10.4335	9.80476	9.29773	8.87517	8.51447	15.0091	14.0355	13.2809	12.6675	12.1524	12.7326	12.0284	11.4569	14.3176
29400	12.3911	11.2408	10.4228	9.7944	9.28765	8.86533	8.50485	14.9957	14.0226	13.2684	12.6552	12.1404	12.7206	12.0167	11.4455	14.3045
29500	12.3794	11.2297	10.4122	9.78408	9.27761	8.85554	8.49527	14.9823	14.0097	13.2559	12.643	12.1284	12.7086	12.0051	11.4341	14.2915
29600	12.3677	11.2186	10.4015	9.77379	9.26761	8.84578	8.48572	14.969	13.997	13.2434	12.6308	12.1164	12.6967	11.9935	11.4227	14.2785
29700	12.3561	11.2076	10.391	9.76355	9.25765	8.83606	8.47622	14.9557	13.9842	13.231	12.6186	12.1044	12.6848	11.982	11.4114	14.2656
29800	12.3445	11.1966	10.3804	9.75335	9.24773	8.82638	8.46675	14.9425	13.9715	13.2187	12.6065	12.0926	12.6729	11.9704	11.4002	14.2527
29900	12.333	11.1857	10.3699	9.74318	9.23785	8.81674	8.45732	14.9294	13.9589	13.2063	12.5945	12.0807	12.6611	11.959	11.389	14.2399
30000	12.3215	11.1748	10.3594	9.73306	9.228	8.80714	8.44793	14.9162	13.9463	13.1941	12.5825	12.0689	12.6494	11.9475	11.3778	14.2271
