# Supplementary material for: Cross-Code Verification for Improved Thermophysical Properties of Argon, Krypton and Xenon Plasmas
Source: Entropy (Basel). 2026 Jul 22;28(7):830. doi: 10.3390/e28070830 (PMC13409251; doi:10.3390/e28070830)
Supplement: Supplementary file 1 [file entropy-28-00830-s001.zip › Ar_Kr_Xe_Data/Collision Integrals/CiArgon/Traditional/CI_Ar_Ar+.csv]

Tij* [K]	πΩ(1;1)[Å^2]	πΩ(1;2)[Å^2]	πΩ(1;3)[Å^2]	πΩ(1;4)[Å^2]	πΩ(1;5)[Å^2]	πΩ(1;6)[Å^2]	πΩ(1;7)[Å^2]	πΩ(2;2)[Å^2]	πΩ(2;3)[Å^2]	πΩ(2;4)[Å^2]	πΩ(2;5)[Å^2]	πΩ(2;6)[Å^2]	πΩ(3;3)[Å^2]	πΩ(3;4)[Å^2]	πΩ(3;5)[Å^2]	πΩ(4;4)[Å^2]
300	146.729	141.57	137.682	134.55	131.929	129.684	127.73	67.965	64.3651	61.4858	59.0423	56.8908	140.914	137.652	134.934	65.1269
400	142.228	137.045	133.137	130.006	127.414	125.221	123.337	63.7768	60.1249	57.1315	54.5515	52.2633	136.189	132.933	130.229	60.7204
500	138.702	133.513	129.622	126.537	124.014	121.905	120.113	60.4185	56.6674	53.5526	50.8566	48.4727	132.524	129.296	126.636	57.1272
600	135.808	130.639	126.795	123.783	121.345	119.325	117.619	57.5693	53.7179	50.5077	47.7451	45.3384	129.55	126.372	123.774	54.071
700	133.357	128.234	124.461	121.532	119.18	117.24	115.604	55.0793	51.1463	47.8861	45.1207	42.761	127.073	123.956	121.423	51.4254
800	131.251	126.187	122.493	119.648	117.374	115.502	113.92	52.8857	48.9009	45.6334	42.9131	40.6429	124.964	121.914	119.448	49.1268
900	129.418	124.423	120.808	118.04	115.833	114.014	112.473	50.9159	46.9229	43.6942	41.0563	38.8988	123.143	120.158	117.754	47.1244
1000	127.794	122.877	119.341	116.642	114.491	112.714	111.204	49.1516	45.1777	42.0186	39.486	37.4518	121.551	118.628	116.28	45.3715
1100	126.342	121.505	118.044	115.407	113.303	111.559	110.07	47.5892	43.6495	40.5729	38.1527	36.2419	120.14	117.276	114.978	43.8356
1200	125.045	120.28	116.886	114.303	112.236	110.517	109.043	46.1838	42.3025	39.3211	37.0161	35.2243	118.877	116.067	113.814	42.4869
1300	123.877	119.18	115.844	113.304	111.267	109.567	108.104	44.9067	41.1061	38.2302	36.0392	34.3565	117.738	114.976	112.762	41.2972
1400	122.814	118.181	114.897	112.393	110.38	108.694	107.238	43.739	40.0333	37.2696	35.19	33.6061	116.704	113.985	111.803	40.2405
1500	121.834	117.265	114.027	111.555	109.56	107.885	106.435	42.6856	39.0758	36.4226	34.4473	32.9496	115.757	113.076	110.923	39.3
1600	120.925	116.417	113.223	110.778	108.799	107.132	105.688	41.7403	38.2208	35.6696	33.7867	32.3598	114.884	112.238	110.109	38.4567
1700	120.082	115.631	112.475	110.053	108.087	106.428	104.991	40.8867	37.455	34.9981	33.1964	31.8267	114.074	111.459	109.354	37.6989
1800	119.298	114.899	111.777	109.374	107.419	105.767	104.336	40.1092	36.7651	34.395	32.6627	31.3368	113.319	110.733	108.648	37.0142
1900	118.569	114.215	111.121	108.736	106.791	105.146	103.722	39.3903	36.1352	33.8449	32.1708	30.8768	112.614	110.053	107.987	36.3886
2000	117.888	113.573	110.505	108.133	106.197	104.56	103.143	38.7201	35.5556	33.3394	31.7141	30.4426	111.952	109.414	107.365	35.8144
2100	117.249	112.969	109.922	107.563	105.635	104.005	102.596	38.096	35.0209	32.8725	31.2877	30.031	111.328	108.812	106.778	35.2852
2200	116.645	112.398	109.37	107.022	105.102	103.48	102.079	37.5163	34.526	32.4379	30.885	29.6365	110.74	108.242	106.224	34.794
2300	116.073	111.855	108.845	106.508	104.596	102.981	101.588	36.9774	34.065	32.029	30.5007	29.2553	110.182	107.703	105.698	34.3342
2400	115.529	111.339	108.345	106.017	104.113	102.506	101.122	36.477	33.6347	31.6432	30.1333	28.8874	109.652	107.19	105.198	33.9029
2500	115.009	110.846	107.867	105.549	103.653	102.054	100.678	36.012	33.2319	31.2778	29.7811	28.5322	109.147	106.701	104.722	33.4968
2600	114.512	110.375	107.41	105.101	103.213	101.622	100.254	35.5785	32.8534	30.9303	29.4423	28.1887	108.666	106.234	104.267	33.1129
2700	114.036	109.923	106.972	104.672	102.792	101.209	99.8491	35.1722	32.4958	30.5982	29.1154	27.8559	108.205	105.788	103.832	32.7484
2800	113.58	109.49	106.552	104.261	102.388	100.813	99.4614	34.7882	32.1552	30.2784	28.7981	27.5327	107.763	105.361	103.415	32.4001
2900	113.142	109.075	106.148	103.865	102.001	100.434	99.0897	34.4243	31.8299	29.9701	28.4906	27.2194	107.34	104.951	103.015	32.0673
3000	112.721	108.675	105.759	103.485	101.629	100.069	98.7327	34.0782	31.5186	29.6725	28.1926	26.9161	106.934	104.557	102.631	31.7483
3100	112.317	108.289	105.385	103.119	101.27	99.7188	98.3895	33.7476	31.2197	29.3848	27.9035	26.6226	106.543	104.177	102.261	31.4418
3200	111.928	107.918	105.024	102.766	100.925	99.3814	98.0589	33.4308	30.9319	29.106	27.623	26.3385	106.166	103.812	101.905	31.1466
3300	111.553	107.559	104.675	102.426	100.593	99.056	97.7401	33.1266	30.6542	28.8355	27.3504	26.0634	105.803	103.46	101.561	30.8616
3400	111.191	107.212	104.338	102.097	100.272	98.742	97.4324	32.8341	30.3856	28.5724	27.0854	25.7969	105.453	103.12	101.229	30.5861
3500	110.841	106.877	104.013	101.779	99.9612	98.4385	97.135	32.5525	30.1255	28.3166	26.8276	25.5387	105.114	102.791	100.908	30.3194
3600	110.503	106.552	103.697	101.472	99.661	98.145	96.8473	32.2816	29.874	28.0681	26.5773	25.2889	104.786	102.472	100.597	30.0617
3700	110.175	106.237	103.391	101.174	99.3702	97.8608	96.5687	32.02	29.63	27.8266	26.3344	25.0474	104.468	102.164	100.295	29.8119
3800	109.858	105.932	103.094	100.885	99.0885	97.5853	96.2985	31.7663	29.3928	27.5915	26.0986	24.8139	104.16	101.865	100.003	29.5693
3900	109.55	105.636	102.807	100.605	98.8152	97.3181	96.0365	31.5203	29.1618	27.3626	25.8696	24.5881	103.862	101.575	99.7195	29.3337
4000	109.251	105.348	102.527	100.333	98.5499	97.0587	95.7819	31.2816	28.9368	27.1396	25.6471	24.3697	103.572	101.293	99.444	29.1046
4100	108.961	105.069	102.256	100.068	98.2922	96.8066	95.5345	31.05	28.7175	26.9222	25.431	24.1584	103.29	101.019	99.1763	28.8817
4200	108.678	104.797	101.992	99.8114	98.0417	96.5615	95.2939	30.8251	28.5035	26.7103	25.2211	23.9539	103.016	100.753	98.9159	28.6648
4300	108.403	104.532	101.735	99.5615	97.7979	96.323	95.0597	30.6065	28.2947	26.5037	25.017	23.7559	102.75	100.493	98.6624	28.4534
4400	108.135	104.274	101.485	99.3182	97.5607	96.0908	94.8316	30.3938	28.0908	26.302	24.8186	23.5642	102.49	100.241	98.4155	28.2474
4500	107.873	104.023	101.241	99.0812	97.3295	95.8646	94.6093	30.1866	27.8913	26.1051	24.6257	23.3786	102.238	99.9949	98.1749	28.0464
4600	107.617	103.778	101.004	98.8503	97.1043	95.644	94.3925	29.9845	27.6961	25.9128	24.438	23.1987	101.991	99.7551	97.9403	27.8501
4700	107.368	103.539	100.772	98.6251	96.8846	95.4288	94.1809	29.7876	27.5053	25.725	24.2554	23.0244	101.751	99.5212	97.7115	27.6583
4800	107.124	103.305	100.546	98.4054	96.6701	95.2187	93.9743	29.5963	27.3191	25.5419	24.0779	22.8554	101.516	99.2928	97.4881	27.4711
4900	106.886	103.076	100.325	98.1908	96.4608	95.0135	93.7724	29.4106	27.1377	25.3635	23.9053	22.6916	101.287	99.0697	97.2698	27.2886
5000	106.652	102.853	100.109	97.9811	96.2562	94.813	93.5751	29.2301	26.9609	25.1897	23.7375	22.5328	101.063	98.8517	97.0566	27.1107
5100	106.424	102.635	99.8982	97.7762	96.0562	94.6169	93.3821	29.0542	26.7885	25.0203	23.5744	22.3787	100.844	98.6386	96.8481	26.937
5200	106.201	102.421	99.6918	97.5758	95.8606	94.4252	93.1934	28.8826	26.62	24.8551	23.4157	22.2292	100.629	98.4301	96.6442	26.7675
5300	105.983	102.212	99.4899	97.3797	95.6693	94.2375	93.0086	28.7148	26.4554	24.6939	23.2613	22.084	100.42	98.226	96.4447	26.6018
5400	105.77	102.008	99.2924	97.1879	95.482	94.0537	92.8276	28.5504	26.2943	24.5367	23.111	21.9429	100.214	98.0263	96.2494	26.44
5500	105.561	101.807	99.099	97	95.2985	93.8738	92.6503	28.3891	26.1367	24.3832	22.9647	21.8058	100.013	97.8307	96.0581	26.2818
5600	105.356	101.611	98.9096	96.816	95.1189	93.6974	92.4765	28.2307	25.9823	24.2333	22.8222	21.6726	99.8163	97.6391	95.8707	26.127
5700	105.156	101.419	98.724	96.6357	94.9427	93.5245	92.3061	28.0751	25.8311	24.0869	22.6834	21.5431	99.6234	97.4514	95.687	25.9757
5800	104.96	101.231	98.5422	96.459	94.7701	93.3549	92.1389	27.9222	25.6829	23.944	22.5482	21.4171	99.4342	97.2673	95.507	25.8276
5900	104.768	101.047	98.364	96.2858	94.6007	93.1886	91.9749	27.7719	25.5377	23.8044	22.4165	21.2945	99.2488	97.0867	95.3304	25.6827
6000	104.579	100.866	98.1892	96.1158	94.4346	93.0254	91.8139	27.624	25.3953	23.668	22.2882	21.1752	99.0668	96.9096	95.1571	25.5409
6100	104.395	100.689	98.0177	95.9491	94.2715	92.8652	91.6559	27.4784	25.2555	23.5346	22.163	21.059	98.8884	96.7358	94.9871	25.402
6200	104.213	100.515	97.8495	95.7854	94.1115	92.7078	91.5006	27.3349	25.1182	23.4041	22.0408	20.9458	98.7132	96.5652	94.8202	25.2659
6300	104.035	100.344	97.6843	95.6248	93.9542	92.5532	91.3481	27.1934	24.9833	23.2763	21.9215	20.8355	98.5413	96.3977	94.6564	25.1324
6400	103.861	100.177	97.5222	95.4669	93.7998	92.4013	91.1981	27.0539	24.8506	23.1511	21.805	20.7278	98.3726	96.2332	94.4954	25.0015
6500	103.689	100.012	97.3629	95.3119	93.648	92.252	91.0507	26.9165	24.7203	23.0284	21.6912	20.6227	98.2069	96.0716	94.3373	24.873
6600	103.52	99.8503	97.2064	95.1595	93.4988	92.1052	90.9058	26.7813	24.5922	22.9083	21.5799	20.5201	98.044	95.9129	94.1819	24.7471
6700	103.355	99.6913	97.0526	95.0097	93.3521	91.9609	90.7632	26.6485	24.4666	22.7907	21.4711	20.4198	97.884	95.7568	94.0291	24.6235
6800	103.191	99.535	96.9014	94.8625	93.2078	91.8188	90.6228	26.5182	24.3433	22.6755	21.3647	20.3219	97.7266	95.6034	93.8789	24.5022
6900	103.031	99.3811	96.7526	94.7176	93.0658	91.679	90.4847	26.3903	24.2224	22.5627	21.2607	20.2261	97.5719	95.4524	93.7311	24.3833
7000	102.873	99.2298	96.6063	94.575	92.9261	91.5415	90.3488	26.265	24.1039	22.4522	21.159	20.1325	97.4196	95.304	93.5858	24.2667
7100	102.717	99.0808	96.4622	94.4347	92.7886	91.406	90.2149	26.1423	23.9877	22.3441	21.0595	20.041	97.2697	95.1579	93.4427	24.1524
7200	102.564	98.9342	96.3205	94.2966	92.6532	91.2727	90.083	26.0222	23.8739	22.2383	20.9622	19.9515	97.1222	95.0141	93.3019	24.0402
7300	102.412	98.7897	96.1809	94.1607	92.5199	91.1413	89.9532	25.9045	23.7624	22.1346	20.8669	19.8639	96.9769	94.8725	93.1633	23.9301
7400	102.264	98.6475	96.0435	94.0267	92.3886	91.0119	89.8252	25.7892	23.6532	22.0331	20.7737	19.7782	96.8339	94.7331	93.0268	23.8221
7500	102.117	98.5074	95.9081	93.8948	92.2592	90.8844	89.699	25.6762	23.546	21.9336	20.6824	19.6942	96.693	94.5958	92.8923	23.7161
7600	101.972	98.3693	95.7747	93.7648	92.1317	90.7587	89.5747	25.5654	23.441	21.8362	20.593	19.6119	96.5541	94.4605	92.7599	23.6121
7700	101.83	98.2333	95.6433	93.6367	92.006	90.6348	89.452	25.4567	23.338	21.7407	20.5054	19.5312	96.4173	94.3272	92.6294	23.51
7800	101.69	98.0992	95.5137	93.5105	91.8821	90.5125	89.3311	25.3499	23.2369	21.647	20.4195	19.4521	96.2825	94.1959	92.5007	23.4096
7900	101.551	97.9671	95.3861	93.386	91.7599	90.392	89.2118	25.2452	23.1378	21.5552	20.3353	19.3745	96.1495	94.0664	92.3739	23.3111
8000	101.415	97.8368	95.2602	93.2632	91.6394	90.2731	89.0941	25.1422	23.0405	21.4652	20.2527	19.2983	96.0185	93.9387	92.2488	23.2143
8100	101.281	97.7084	95.136	93.1422	91.5205	90.1558	88.9779	25.041	22.9449	21.3769	20.1717	19.2235	95.8892	93.8128	92.1255	23.1193
8200	101.148	97.5817	95.0136	93.0227	91.4032	90.04	88.8633	24.9414	22.8511	21.2902	20.0922	19.1501	95.7617	93.6886	92.0039	23.0259
8300	101.017	97.4568	94.8928	92.9049	91.2874	89.9258	88.7502	24.8435	22.7589	21.2051	20.0142	19.078	95.6359	93.5661	91.8839	22.9342
8400	100.888	97.3336	94.7737	92.7886	91.1732	89.813	88.6385	24.747	22.6683	21.1216	19.9376	19.0072	95.5118	93.4452	91.7655	22.844
8500	100.761	97.212	94.6561	92.6739	91.0604	89.7017	88.5282	24.6519	22.5792	21.0396	19.8625	18.9376	95.3893	93.3259	91.6486	22.7554
8600	100.636	97.0921	94.5401	92.5606	90.9491	89.5918	88.4193	24.5582	22.4916	20.959	19.7886	18.8693	95.2685	93.2082	91.5333	22.6682
8700	100.512	96.9737	94.4256	92.4488	90.8392	89.4832	88.3117	24.4657	22.4054	20.8798	19.7161	18.8021	95.1492	93.092	91.4195	22.5825
8800	100.39	96.8569	94.3125	92.3384	90.7307	89.376	88.2055	24.3744	22.3205	20.802	19.6448	18.736	95.0315	92.9773	91.3071	22.4982
8900	100.27	96.7417	94.2009	92.2294	90.6234	89.2701	88.1005	24.2842	22.2369	20.7254	19.5747	18.671	94.9152	92.864	91.1961	22.4152
9000	100.151	96.6279	94.0907	92.1217	90.5175	89.1654	87.9967	24.195	22.1546	20.6502	19.5057	18.607	94.8005	92.7522	91.0865	22.3335
9100	100.034	96.5155	93.9818	92.0153	90.4128	89.062	87.8942	24.1069	22.0735	20.5761	19.4379	18.544	94.6872	92.6417	90.9782	22.253
9200	99.9182	96.4046	93.8743	91.9101	90.3094	88.9597	87.7929	24.0198	21.9935	20.5031	19.3711	18.4819	94.5753	92.5326	90.8712	22.1738
9300	99.8039	96.295	93.7681	91.8063	90.2072	88.8587	87.6927	23.9336	21.9146	20.4313	19.3053	18.4207	94.4647	92.4248	90.7655	22.0957
9400	99.6912	96.1868	93.6631	91.7036	90.1061	88.7587	87.5936	23.8484	21.8369	20.3606	19.2405	18.3604	94.3556	92.3183	90.6611	22.0188
9500	99.5798	96.0798	93.5594	91.6021	90.0062	88.6599	87.4956	23.7642	21.7602	20.291	19.1767	18.3009	94.2477	92.213	90.5578	21.9429
9600	99.4697	95.9742	93.4569	91.5018	89.9074	88.5623	87.3988	23.681	21.6847	20.2224	19.1139	18.2423	94.1411	92.109	90.4558	21.8682
9700	99.361	95.8698	93.3555	91.4026	89.8097	88.4656	87.3029	23.5988	21.6102	20.1549	19.052	18.1845	94.0358	92.0062	90.3549	21.7946
9800	99.2536	95.7666	93.2553	91.3045	89.7131	88.3701	87.2082	23.5175	21.5367	20.0884	18.991	18.1275	93.9317	91.9046	90.2551	21.7221
9900	99.1474	95.6646	93.1563	91.2075	89.6176	88.2756	87.1144	23.4373	21.4643	20.0228	18.9309	18.0713	93.8288	91.8041	90.1565	21.6505
10000	99.0424	95.5638	93.0583	91.1116	89.523	88.182	87.0217	23.358	21.3929	19.9582	18.8717	18.0159	93.727	91.7047	90.059	21.58
10100	98.9387	95.464	92.9615	91.0167	89.4295	88.0895	86.9299	23.2798	21.3225	19.8946	18.8133	17.9613	93.6264	91.6065	89.9625	21.5105
10200	98.8361	95.3654	92.8657	90.9229	89.337	87.998	86.8391	23.2026	21.2531	19.8319	18.7558	17.9074	93.5269	91.5093	89.8671	21.442
10300	98.7346	95.2679	92.7709	90.83	89.2455	87.9074	86.7493	23.1263	21.1847	19.7701	18.6991	17.8543	93.4286	91.4132	89.7727	21.3744
10400	98.6342	95.1714	92.6771	90.7381	89.1549	87.8178	86.6603	23.0511	21.1172	19.7092	18.6432	17.8018	93.3312	91.3181	89.6794	21.3077
10500	98.5349	95.076	92.5843	90.6472	89.0652	87.729	86.5723	22.9769	21.0507	19.6492	18.588	17.7501	93.235	91.224	89.587	21.2419
10600	98.4366	94.9815	92.4925	90.5572	88.9765	87.6412	86.4852	22.9036	20.9851	19.59	18.5336	17.699	93.1397	91.1309	89.4955	21.177
10700	98.3394	94.8881	92.4016	90.4681	88.8886	87.5542	86.3989	22.8313	20.9204	19.5316	18.4799	17.6485	93.0455	91.0388	89.405	21.113
10800	98.2431	94.7956	92.3117	90.3799	88.8017	87.4681	86.3135	22.7601	20.8566	19.4739	18.4269	17.5986	92.9522	90.9476	89.3154	21.0498
10900	98.1479	94.704	92.2227	90.2926	88.7155	87.3829	86.229	22.6897	20.7936	19.4171	18.3745	17.5494	92.8599	90.8574	89.2268	20.9874
11000	98.0535	94.6134	92.1345	90.2061	88.6302	87.2984	86.1452	22.6203	20.7315	19.361	18.3228	17.5006	92.7685	90.768	89.139	20.9257
11100	97.9601	94.5237	92.0473	90.1205	88.5458	87.2148	86.0622	22.5519	20.6702	19.3056	18.2717	17.4525	92.6781	90.6796	89.052	20.8649
11200	97.8677	94.4349	91.9609	90.0357	88.4621	87.1319	85.98	22.4844	20.6098	19.2509	18.2212	17.4048	92.5885	90.592	88.966	20.8048
11300	97.7761	94.3469	91.8753	89.9517	88.3792	87.0499	85.8986	22.4178	20.5501	19.1969	18.1713	17.3577	92.4998	90.5053	88.8807	20.7454
11400	97.6853	94.2598	91.7905	89.8685	88.2971	86.9686	85.818	22.3521	20.4912	19.1436	18.122	17.3111	92.412	90.4194	88.7963	20.6868
11500	97.5955	94.1735	91.7066	89.7861	88.2158	86.888	85.7381	22.2874	20.4331	19.0909	18.0733	17.265	92.325	90.3343	88.7126	20.6289
11600	97.5065	94.088	91.6234	89.7045	88.1352	86.8082	85.6589	22.2235	20.3757	19.0389	18.0252	17.2195	92.2389	90.2501	88.6298	20.5717
11700	97.4183	94.0034	91.541	89.6236	88.0553	86.7291	85.5805	22.1605	20.3191	18.9876	17.9776	17.1745	92.1535	90.1666	88.5477	20.5152
11800	97.3309	93.9195	91.4594	89.5435	87.9762	86.6508	85.5027	22.0983	20.2632	18.9368	17.9305	17.1299	92.069	90.0839	88.4664	20.4594
11900	97.2443	93.8364	91.3785	89.464	87.8978	86.5731	85.4257	22.0369	20.208	18.8867	17.8841	17.0859	91.9853	90.002	88.3858	20.4042
12000	97.1585	93.7541	91.2984	89.3853	87.8201	86.4962	85.3494	21.9764	20.1534	18.8372	17.8381	17.0424	91.9023	89.9208	88.306	20.3498
12100	97.0735	93.6725	91.219	89.3073	87.7431	86.4199	85.2738	21.9166	20.0996	18.7883	17.7927	16.9994	91.8201	89.8404	88.2269	20.296
12200	96.9892	93.5916	91.1403	89.23	87.6668	86.3443	85.1988	21.8576	20.0465	18.74	17.7478	16.9568	91.7386	89.7607	88.1485	20.2428
12300	96.9057	93.5115	91.0623	89.1534	87.5911	86.2694	85.1245	21.7993	19.9939	18.6922	17.7034	16.9147	91.6578	89.6817	88.0709	20.1902
12400	96.8229	93.4321	90.9849	89.0775	87.5161	86.1951	85.0508	21.7418	19.9421	18.645	17.6595	16.8731	91.5778	89.6035	87.9939	20.1383
12500	96.7409	93.3534	90.9083	89.0022	87.4417	86.1214	84.9778	21.6849	19.8908	18.5983	17.6161	16.8319	91.4985	89.5259	87.9175	20.0869
12600	96.6595	93.2754	90.8323	88.9275	87.368	86.0484	84.9054	21.6288	19.8401	18.5522	17.5731	16.7911	91.4199	89.449	87.8419	20.0362
12700	96.5789	93.198	90.757	88.8535	87.2949	85.976	84.8336	21.5733	19.7901	18.5065	17.5307	16.7508	91.3419	89.3727	87.7669	19.986
12800	96.499	93.1214	90.6823	88.7801	87.2224	85.9042	84.7624	21.5185	19.7406	18.4614	17.4886	16.7109	91.2647	89.2971	87.6925	19.9364
12900	96.4198	93.0453	90.6082	88.7073	87.1505	85.833	84.6918	21.4643	19.6917	18.4168	17.447	16.6713	91.1881	89.2222	87.6187	19.8873
13000	96.3412	92.9699	90.5348	88.6351	87.0791	85.7624	84.6218	21.4107	19.6433	18.3726	17.4058	16.6322	91.1121	89.1478	87.5456	19.8388
13100	96.2633	92.8952	90.462	88.5635	87.0084	85.6923	84.5523	21.3578	19.5955	18.329	17.365	16.5935	91.0368	89.0742	87.4731	19.7908
13200	96.1861	92.8211	90.3897	88.4925	86.9383	85.6228	84.4835	21.3054	19.5482	18.2857	17.3247	16.5551	90.9621	89.0011	87.4012	19.7433
13300	96.1095	92.7476	90.3181	88.4221	86.8687	85.5539	84.4152	21.2536	19.5014	18.2429	17.2847	16.5171	90.8881	88.9286	87.3299	19.6963
13400	96.0335	92.6746	90.247	88.3522	86.7996	85.4855	84.3474	21.2024	19.4551	18.2006	17.2451	16.4794	90.8146	88.8567	87.2591	19.6498
13500	95.9582	92.6023	90.1765	88.2829	86.7311	85.4177	84.2801	21.1517	19.4092	18.1586	17.2059	16.442	90.7418	88.7854	87.1889	19.6037
13600	95.8835	92.5306	90.1066	88.2141	86.6632	85.3504	84.2134	21.1015	19.3639	18.1171	17.167	16.405	90.6695	88.7147	87.1193	19.5582
13700	95.8094	92.4594	90.0372	88.1458	86.5957	85.2836	84.1472	21.0518	19.319	18.076	17.1285	16.3684	90.5979	88.6445	87.0502	19.513
13800	95.7359	92.3889	89.9684	88.0781	86.5288	85.2174	84.0816	21.0026	19.2746	18.0353	17.0903	16.332	90.5268	88.5749	86.9817	19.4684
13900	95.663	92.3188	89.9001	88.0109	86.4624	85.1516	84.0164	20.954	19.2306	17.9949	17.0525	16.2961	90.4562	88.5058	86.9137	19.4242
14000	95.5907	92.2493	89.8323	87.9442	86.3965	85.0864	83.9517	20.9058	19.1871	17.955	17.0151	16.2604	90.3862	88.4373	86.8462	19.3804
14100	95.519	92.1804	89.7651	87.8781	86.3312	85.0216	83.8876	20.8581	19.144	17.9154	16.978	16.2251	90.3168	88.3693	86.7793	19.337
14200	95.4478	92.112	89.6983	87.8124	86.2663	84.9574	83.8239	20.8108	19.1013	17.8763	16.9413	16.1901	90.2479	88.3018	86.7129	19.2941
14300	95.3772	92.0441	89.6321	87.7472	86.2019	84.8936	83.7607	20.764	19.059	17.8375	16.9049	16.1555	90.1796	88.2348	86.6469	19.2516
14400	95.3072	91.9768	89.5663	87.6826	86.1379	84.8303	83.698	20.7176	19.0172	17.7991	16.8688	16.1212	90.1117	88.1684	86.5815	19.2096
14500	95.2377	91.9099	89.5011	87.6183	86.0745	84.7675	83.6358	20.6716	18.9758	17.7611	16.8332	16.0872	90.0444	88.1025	86.5166	19.1679
14600	95.1687	91.8436	89.4363	87.5546	86.0115	84.7052	83.574	20.6261	18.9347	17.7234	16.7978	16.0536	89.9776	88.037	86.4522	19.1266
14700	95.1003	91.7778	89.3721	87.4914	85.949	84.6433	83.5127	20.581	18.8941	17.6861	16.7628	16.0202	89.9113	87.9721	86.3882	19.0858
14800	95.0324	91.7124	89.3083	87.4285	85.8869	84.5818	83.4518	20.5362	18.8538	17.6491	16.7281	15.9872	89.8455	87.9076	86.3247	19.0453
14900	94.9651	91.6475	89.2449	87.3662	85.8253	84.5208	83.3914	20.4919	18.814	17.6124	16.6937	15.9545	89.7802	87.8436	86.2617	19.0052
15000	94.8982	91.5832	89.182	87.3043	85.7642	84.4603	83.3314	20.4479	18.7744	17.5761	16.6596	15.922	89.7154	87.7801	86.1992	18.9655
15100	94.8318	91.5192	89.1196	87.2428	85.7034	84.4002	83.2719	20.4043	18.7353	17.5402	16.6258	15.8899	89.651	87.717	86.1371	18.9261
15200	94.766	91.4558	89.0576	87.1818	85.6431	84.3405	83.2127	20.3611	18.6965	17.5045	16.5923	15.858	89.5871	87.6544	86.0754	18.8871
15300	94.7006	91.3928	88.996	87.1212	85.5832	84.2812	83.154	20.3183	18.658	17.4692	16.5591	15.8264	89.5237	87.5922	86.0142	18.8485
15400	94.6357	91.3303	88.9349	87.061	85.5238	84.2224	83.0957	20.2758	18.6199	17.4341	16.5262	15.7951	89.4608	87.5305	85.9534	18.8102
15500	94.5713	91.2682	88.8742	87.0013	85.4647	84.1639	83.0378	20.2337	18.5821	17.3994	16.4936	15.7641	89.3982	87.4692	85.8931	18.7722
15600	94.5074	91.2065	88.814	86.9419	85.4061	84.1059	82.9803	20.192	18.5447	17.365	16.4612	15.7333	89.3362	87.4084	85.8331	18.7346
15700	94.4439	91.1453	88.7541	86.883	85.3478	84.0482	82.9232	20.1506	18.5076	17.3308	16.4291	15.7027	89.2745	87.3479	85.7736	18.6973
15800	94.3809	91.0844	88.6946	86.8244	85.29	83.991	82.8665	20.1095	18.4708	17.297	16.3973	15.6724	89.2133	87.2879	85.7145	18.6603
15900	94.3183	91.0241	88.6356	86.7663	85.2325	83.9341	82.8102	20.0688	18.4343	17.2634	16.3657	15.6424	89.1525	87.2283	85.6558	18.6236
16000	94.2562	90.9641	88.577	86.7085	85.1754	83.8776	82.7543	20.0284	18.3982	17.2301	16.3344	15.6126	89.0922	87.1691	85.5975	18.5872
16100	94.1945	90.9045	88.5187	86.6512	85.1187	83.8215	82.6987	19.9884	18.3623	17.1971	16.3034	15.583	89.0322	87.1103	85.5396	18.5512
16200	94.1332	90.8454	88.4608	86.5942	85.0624	83.7658	82.6435	19.9486	18.3268	17.1644	16.2726	15.5537	88.9727	87.0519	85.4821	18.5154
16300	94.0724	90.7866	88.4033	86.5375	85.0065	83.7104	82.5886	19.9093	18.2915	17.1319	16.242	15.5246	88.9135	86.9939	85.4249	18.48
16400	94.012	90.7282	88.3462	86.4813	84.9509	83.6554	82.5342	19.8702	18.2565	17.0997	16.2117	15.4958	88.8548	86.9363	85.3682	18.4449
16500	93.9519	90.6703	88.2895	86.4254	84.8957	83.6008	82.4801	19.8314	18.2218	17.0677	16.1816	15.4672	88.7964	86.8791	85.3118	18.41
16600	93.8923	90.6127	88.2331	86.3699	84.8408	83.5465	82.4263	19.793	18.1874	17.036	16.1517	15.4388	88.7385	86.8222	85.2558	18.3754
16700	93.8332	90.5554	88.1771	86.3147	84.7863	83.4925	82.3729	19.7548	18.1533	17.0045	16.1221	15.4106	88.6809	86.7657	85.2001	18.3411
16800	93.7744	90.4986	88.1215	86.2599	84.7321	83.4389	82.3198	19.717	18.1195	16.9733	16.0927	15.3826	88.6237	86.7096	85.1448	18.3071
16900	93.7159	90.4421	88.0662	86.2054	84.6783	83.3857	82.2671	19.6794	18.0859	16.9423	16.0635	15.3549	88.5669	86.6538	85.0899	18.2733
17000	93.6579	90.386	88.0113	86.1513	84.6248	83.3328	82.2147	19.6422	18.0525	16.9116	16.0346	15.3273	88.5104	86.5984	85.0353	18.2398
17100	93.6003	90.3302	87.9567	86.0975	84.5717	83.2802	82.1626	19.6052	18.0195	16.8811	16.0059	15.3	88.4543	86.5433	84.9811	18.2066
17200	93.543	90.2748	87.9024	86.0441	84.5189	83.228	82.1109	19.5685	17.9867	16.8508	15.9774	15.2729	88.3985	86.4886	84.9272	18.1737
17300	93.4861	90.2197	87.8485	85.991	84.4664	83.176	82.0595	19.5321	17.9541	16.8208	15.9491	15.246	88.3431	86.4343	84.8737	18.141
17400	93.4296	90.165	87.7949	85.9382	84.4142	83.1244	82.0084	19.496	17.9218	16.791	15.921	15.2194	88.2881	86.3802	84.8204	18.1086
17500	93.3734	90.1106	87.7417	85.8857	84.3624	83.0732	81.9576	19.4602	17.8898	16.7614	15.8932	15.1929	88.2334	86.3266	84.7676	18.0764
17600	93.3176	90.0566	87.6887	85.8336	84.3109	83.0222	81.9071	19.4246	17.858	16.7321	15.8656	15.1667	88.179	86.2732	84.715	18.0445
17700	93.2621	90.0029	87.6361	85.7817	84.2597	82.9716	81.857	19.3894	17.8265	16.703	15.8382	15.1407	88.125	86.2202	84.6628	18.0129
17800	93.207	89.9495	87.5839	85.7302	84.2088	82.9212	81.8072	19.3544	17.7952	16.6741	15.811	15.1149	88.0713	86.1675	84.6109	17.9815
17900	93.1522	89.8964	87.5319	85.679	84.1582	82.8712	81.7576	19.3196	17.7642	16.6455	15.7841	15.0892	88.018	86.1152	84.5593	17.9503
18000	93.0977	89.8437	87.4802	85.6281	84.108	82.8215	81.7084	19.2852	17.7334	16.617	15.7573	15.0638	87.9649	86.0631	84.508	17.9194
18100	93.0436	89.7913	87.4289	85.5776	84.058	82.772	81.6594	19.251	17.7028	16.5888	15.7307	15.0386	87.9122	86.0114	84.4571	17.8888
18200	92.9898	89.7392	87.3778	85.5273	84.0083	82.7229	81.6108	19.217	17.6724	16.5608	15.7044	15.0135	87.8598	85.96	84.4064	17.8583
18300	92.9364	89.6874	87.3271	85.4773	83.9589	82.6741	81.5624	19.1834	17.6423	16.533	15.6782	14.9887	87.8078	85.9088	84.3561	17.8281
18400	92.8832	89.6359	87.2767	85.4276	83.9099	82.6255	81.5143	19.1499	17.6124	16.5054	15.6522	14.964	87.756	85.858	84.306	17.7982
18500	92.8304	89.5847	87.2265	85.3782	83.861	82.5772	81.4665	19.1168	17.5828	16.478	15.6264	14.9395	87.7045	85.8075	84.2563	17.7684
18600	92.7779	89.5338	87.1766	85.329	83.8125	82.5292	81.419	19.0839	17.5533	16.4507	15.6008	14.9152	87.6534	85.7573	84.2068	17.7389
18700	92.7257	89.4832	87.1271	85.2802	83.7643	82.4815	81.3718	19.0512	17.5241	16.4237	15.5754	14.891	87.6025	85.7074	84.1576	17.7096
18800	92.6738	89.4329	87.0778	85.2316	83.7163	82.4341	81.3248	19.0188	17.495	16.3969	15.5501	14.867	87.5519	85.6578	84.1087	17.6805
18900	92.6222	89.3829	87.0288	85.1833	83.6686	82.3869	81.2781	18.9866	17.4662	16.3703	15.525	14.8432	87.5017	85.6084	84.0601	17.6516
19000	92.5709	89.3332	86.98	85.1353	83.6212	82.34	81.2316	18.9546	17.4376	16.3438	15.5001	14.8195	87.4517	85.5594	84.0118	17.6229
19100	92.5199	89.2838	86.9316	85.0876	83.574	82.2933	81.1854	18.9229	17.4092	16.3175	15.4754	14.796	87.402	85.5106	83.9637	17.5945
19200	92.4692	89.2346	86.8834	85.0401	83.5271	82.247	81.1395	18.8914	17.381	16.2915	15.4508	14.7727	87.3526	85.4621	83.916	17.5662
19300	92.4188	89.1857	86.8355	84.9929	83.4805	82.2008	81.0939	18.8602	17.353	16.2655	15.4264	14.7495	87.3035	85.4138	83.8684	17.5382
19400	92.3686	89.1371	86.7878	84.9459	83.4341	82.155	81.0484	18.8291	17.3252	16.2398	15.4022	14.7265	87.2546	85.3659	83.8212	17.5103
19500	92.3188	89.0887	86.7404	84.8992	83.388	82.1094	81.0033	18.7983	17.2976	16.2143	15.3781	14.7036	87.206	85.3182	83.7742	17.4826
19600	92.2692	89.0406	86.6933	84.8528	83.3422	82.064	80.9584	18.7678	17.2701	16.1889	15.3542	14.6809	87.1577	85.2708	83.7275	17.4552
19700	92.2199	88.9928	86.6464	84.8066	83.2965	82.0189	80.9137	18.7374	17.2429	16.1637	15.3305	14.6584	87.1097	85.2236	83.681	17.4279
19800	92.1709	88.9453	86.5998	84.7607	83.2512	81.974	80.8693	18.7073	17.2158	16.1386	15.3069	14.6359	87.0619	85.1767	83.6348	17.4008
19900	92.1221	88.898	86.5534	84.715	83.2061	81.9294	80.8251	18.6774	17.189	16.1138	15.2835	14.6137	87.0144	85.13	83.5889	17.3739
20000	92.0736	88.8509	86.5073	84.6696	83.1612	81.885	80.7811	18.6476	17.1623	16.0891	15.2602	14.5916	86.9671	85.0836	83.5431	17.3472
20100	92.0254	88.8041	86.4614	84.6244	83.1166	81.8409	80.7374	18.6181	17.1358	16.0645	15.2371	14.5696	86.9201	85.0375	83.4977	17.3207
20200	91.9774	88.7576	86.4158	84.5794	83.0722	81.797	80.694	18.5889	17.1095	16.0401	15.2141	14.5478	86.8734	84.9916	83.4525	17.2943
20300	91.9296	88.7113	86.3704	84.5347	83.028	81.7533	80.6507	18.5598	17.0833	16.0159	15.1913	14.5261	86.8269	84.946	83.4075	17.2682
20400	91.8822	88.6653	86.3253	84.4902	82.9841	81.7099	80.6077	18.5309	17.0573	15.9918	15.1687	14.5046	86.7806	84.9006	83.3628	17.2422
20500	91.835	88.6194	86.2804	84.446	82.9404	81.6667	80.5649	18.5022	17.0315	15.9679	15.1462	14.4832	86.7346	84.8554	83.3183	17.2163
20600	91.788	88.5739	86.2357	84.402	82.8969	81.6237	80.5223	18.4737	17.0059	15.9442	15.1238	14.462	86.6889	84.8105	83.274	17.1907
20700	91.7413	88.5286	86.1913	84.3582	82.8537	81.5809	80.48	18.4454	16.9804	15.9206	15.1016	14.4408	86.6434	84.7658	83.23	17.1652
20800	91.6948	88.4835	86.147	84.3146	82.8107	81.5384	80.4379	18.4173	16.9551	15.8971	15.0795	14.4199	86.5981	84.7213	83.1862	17.1399
20900	91.6485	88.4386	86.1031	84.2713	82.7679	81.4961	80.396	18.3894	16.93	15.8738	15.0575	14.399	86.553	84.6771	83.1426	17.1148
21000	91.6025	88.394	86.0593	84.2282	82.7253	81.454	80.3543	18.3617	16.905	15.8507	15.0357	14.3783	86.5082	84.6331	83.0993	17.0898
21100	91.5567	88.3496	86.0158	84.1853	82.683	81.4121	80.3128	18.3342	16.8802	15.8276	15.0141	14.3577	86.4637	84.5894	83.0562	17.065
21200	91.5112	88.3054	85.9724	84.1426	82.6408	81.3704	80.2715	18.3068	16.8555	15.8048	14.9925	14.3373	86.4193	84.5458	83.0133	17.0403
21300	91.4659	88.2614	85.9293	84.1002	82.5989	81.329	80.2305	18.2797	16.831	15.782	14.9711	14.3169	86.3752	84.5025	82.9706	17.0159
21400	91.4208	88.2177	85.8865	84.0579	82.5572	81.2877	80.1896	18.2527	16.8066	15.7595	14.9499	14.2967	86.3313	84.4594	82.9282	16.9915
21500	91.376	88.1742	85.8438	84.0159	82.5157	81.2467	80.149	18.2259	16.7824	15.737	14.9287	14.2767	86.2876	84.4165	82.8859	16.9673
21600	91.3313	88.1309	85.8013	83.974	82.4744	81.2058	80.1085	18.1992	16.7584	15.7147	14.9077	14.2567	86.2442	84.3739	82.8439	16.9433
21700	91.2869	88.0878	85.7591	83.9324	82.4333	81.1652	80.0683	18.1728	16.7345	15.6925	14.8869	14.2369	86.2009	84.3314	82.8021	16.9194
21800	91.2427	88.0449	85.717	83.891	82.3924	81.1248	80.0283	18.1465	16.7107	15.6705	14.8661	14.2172	86.1579	84.2892	82.7605	16.8957
21900	91.1988	88.0023	85.6752	83.8498	82.3517	81.0845	79.9884	18.1204	16.6871	15.6486	14.8455	14.1976	86.1151	84.2472	82.7191	16.8722
22000	91.155	87.9598	85.6336	83.8088	82.3113	81.0445	79.9488	18.0945	16.6637	15.6269	14.8251	14.1782	86.0725	84.2054	82.6779	16.8488
22100	91.1115	87.9176	85.5922	83.768	82.271	81.0047	79.9093	18.0687	16.6404	15.6053	14.8047	14.1588	86.0302	84.1638	82.6369	16.8255
22200	91.0681	87.8755	85.551	83.7274	82.2309	80.965	79.87	18.0432	16.6172	15.5838	14.7845	14.1396	85.988	84.1224	82.5961	16.8024
22300	91.025	87.8337	85.5099	83.687	82.191	80.9256	79.831	18.0177	16.5942	15.5624	14.7644	14.1205	85.946	84.0812	82.5555	16.7794
22400	90.9821	87.7921	85.4691	83.6468	82.1513	80.8863	79.7921	17.9925	16.5714	15.5412	14.7444	14.1015	85.9043	84.0402	82.5151	16.7566
22500	90.9394	87.7506	85.4285	83.6068	82.1118	80.8472	79.7534	17.9674	16.5486	15.5201	14.7245	14.0826	85.8627	83.9994	82.4749	16.7339
22600	90.8969	87.7094	85.3881	83.567	82.0725	80.8084	79.7149	17.9424	16.526	15.4991	14.7048	14.0638	85.8214	83.9588	82.4349	16.7114
22700	90.8546	87.6684	85.3478	83.5273	82.0333	80.7697	79.6765	17.9176	16.5036	15.4783	14.6852	14.0451	85.7802	83.9184	82.3951	16.689
22800	90.8125	87.6275	85.3078	83.4879	81.9944	80.7311	79.6384	17.893	16.4813	15.4576	14.6656	14.0266	85.7393	83.8781	82.3555	16.6667
22900	90.7707	87.5869	85.2679	83.4486	81.9556	80.6928	79.6004	17.8685	16.4591	15.437	14.6462	14.0081	85.6985	83.8381	82.316	16.6445
23000	90.729	87.5464	85.2282	83.4095	81.917	80.6546	79.5626	17.8442	16.437	15.4165	14.6269	13.9898	85.658	83.7983	82.2768	16.6225
23100	90.6875	87.5062	85.1887	83.3706	81.8786	80.6167	79.525	17.82	16.4151	15.3961	14.6077	13.9715	85.6176	83.7586	82.2377	16.6007
23200	90.6461	87.4661	85.1494	83.3319	81.8404	80.5789	79.4875	17.796	16.3933	15.3759	14.5887	13.9533	85.5774	83.7192	82.1988	16.5789
23300	90.605	87.4262	85.1103	83.2934	81.8023	80.5412	79.4503	17.7721	16.3716	15.3557	14.5697	13.9353	85.5374	83.6799	82.1601	16.5573
23400	90.5641	87.3865	85.0714	83.255	81.7645	80.5038	79.4132	17.7483	16.35	15.3357	14.5508	13.9173	85.4976	83.6408	82.1216	16.5358
23500	90.5234	87.3469	85.0326	83.2168	81.7268	80.4665	79.3762	17.7247	16.3286	15.3158	14.532	13.8994	85.458	83.6019	82.0833	16.5144
23600	90.4828	87.3076	84.994	83.1788	81.6892	80.4294	79.3395	17.7012	16.3073	15.296	14.5134	13.8817	85.4185	83.5632	82.0451	16.4932
23700	90.4425	87.2684	84.9556	83.141	81.6519	80.3924	79.3029	17.6779	16.2861	15.2763	14.4948	13.864	85.3793	83.5246	82.0071	16.4721
23800	90.4023	87.2294	84.9173	83.1033	81.6147	80.3556	79.2664	17.6547	16.2651	15.2567	14.4764	13.8464	85.3402	83.4862	81.9693	16.451
23900	90.3623	87.1906	84.8793	83.0658	81.5777	80.319	79.2301	17.6316	16.2441	15.2372	14.458	13.829	85.3013	83.448	81.9317	16.4302
24000	90.3225	87.1519	84.8414	83.0285	81.5408	80.2826	79.194	17.6087	16.2233	15.2179	14.4398	13.8116	85.2626	83.41	81.8942	16.4094
24100	90.2828	87.1135	84.8037	82.9913	81.5041	80.2463	79.1581	17.5859	16.2026	15.1986	14.4216	13.7943	85.224	83.3721	81.8569	16.3888
24200	90.2434	87.0752	84.7661	82.9543	81.4676	80.2101	79.1223	17.5632	16.182	15.1795	14.4036	13.7771	85.1856	83.3345	81.8197	16.3682
24300	90.2041	87.037	84.7287	82.9175	81.4312	80.1742	79.0867	17.5407	16.1615	15.1604	14.3856	13.76	85.1474	83.2969	81.7828	16.3478
24400	90.165	86.9991	84.6915	82.8808	81.395	80.1384	79.0512	17.5183	16.1411	15.1415	14.3677	13.743	85.1094	83.2596	81.746	16.3275
24500	90.126	86.9613	84.6544	82.8443	81.359	80.1027	79.0159	17.496	16.1209	15.1227	14.35	13.7261	85.0715	83.2224	81.7093	16.3074
24600	90.0873	86.9237	84.6175	82.808	81.3231	80.0672	78.9807	17.4738	16.1007	15.1039	14.3323	13.7092	85.0338	83.1854	81.6728	16.2873
24700	90.0487	86.8862	84.5808	82.7718	81.2874	80.0319	78.9457	17.4518	16.0807	15.0853	14.3148	13.6925	84.9963	83.1485	81.6365	16.2673
24800	90.0102	86.8489	84.5442	82.7357	81.2518	79.9967	78.9108	17.4299	16.0607	15.0668	14.2973	13.6758	84.9589	83.1118	81.6003	16.2475
24900	89.972	86.8117	84.5078	82.6999	81.2164	79.9617	78.8761	17.4081	16.0409	15.0483	14.2799	13.6592	84.9217	83.0753	81.5643	16.2277
25000	89.9339	86.7748	84.4715	82.6641	81.1811	79.9268	78.8416	17.3864	16.0212	15.03	14.2626	13.6428	84.8847	83.0389	81.5285	16.2081
25100	89.8959	86.7379	84.4354	82.6286	81.146	79.8921	78.8072	17.3649	16.0016	15.0118	14.2454	13.6264	84.8478	83.0027	81.4928	16.1886
25200	89.8582	86.7013	84.3994	82.5932	81.111	79.8575	78.7729	17.3434	15.9821	14.9936	14.2283	13.61	84.8111	82.9666	81.4572	16.1692
25300	89.8206	86.6648	84.3636	82.5579	81.0762	79.823	78.7388	17.3221	15.9627	14.9756	14.2113	13.5938	84.7746	82.9307	81.4219	16.1499
25400	89.7831	86.6284	84.328	82.5228	81.0416	79.7887	78.7048	17.3009	15.9434	14.9576	14.1943	13.5777	84.7382	82.895	81.3866	16.1307
25500	89.7459	86.5922	84.2925	82.4878	81.007	79.7546	78.671	17.2798	15.9242	14.9398	14.1775	13.5616	84.7019	82.8594	81.3515	16.1116
25600	89.7087	86.5562	84.2571	82.453	80.9727	79.7206	78.6373	17.2588	15.9051	14.922	14.1607	13.5456	84.6658	82.8239	81.3166	16.0926
25700	89.6718	86.5203	84.2219	82.4183	80.9384	79.6867	78.6037	17.238	15.8861	14.9044	14.1441	13.5297	84.6299	82.7886	81.2818	16.0737
25800	89.635	86.4845	84.1868	82.3838	80.9043	79.653	78.5703	17.2172	15.8672	14.8868	14.1275	13.5139	84.5941	82.7535	81.2472	16.0549
25900	89.5983	86.4489	84.1519	82.3494	80.8704	79.6194	78.5371	17.1966	15.8484	14.8693	14.111	13.4981	84.5585	82.7185	81.2127	16.0362
26000	89.5618	86.4135	84.1172	82.3152	80.8366	79.586	78.5039	17.176	15.8298	14.8519	14.0945	13.4824	84.523	82.6836	81.1783	16.0176
26100	89.5254	86.3782	84.0826	82.2811	80.8029	79.5527	78.4709	17.1556	15.8112	14.8346	14.0782	13.4668	84.4876	82.6489	81.1441	15.9991
26200	89.4892	86.343	84.0481	82.2471	80.7694	79.5195	78.4381	17.1353	15.7926	14.8174	14.0619	13.4513	84.4525	82.6144	81.11	15.9807
26300	89.4532	86.308	84.0137	82.2133	80.736	79.4865	78.4053	17.1151	15.7742	14.8002	14.0458	13.4359	84.4174	82.5799	81.0761	15.9623
26400	89.4173	86.2732	83.9795	82.1796	80.7028	79.4536	78.3727	17.0949	15.7559	14.7832	14.0297	13.4205	84.3825	82.5457	81.0423	15.9441
26500	89.3815	86.2384	83.9455	82.1461	80.6696	79.4208	78.3403	17.0749	15.7377	14.7662	14.0137	13.4052	84.3478	82.5115	81.0087	15.926
26600	89.3459	86.2038	83.9116	82.1127	80.6367	79.3882	78.3079	17.055	15.7196	14.7494	13.9977	13.39	84.3131	82.4775	80.9751	15.908
26700	89.3105	86.1694	83.8778	82.0794	80.6038	79.3557	78.2757	17.0352	15.7015	14.7326	13.9819	13.3748	84.2787	82.4437	80.9418	15.89
26800	89.2751	86.1351	83.8441	82.0463	80.5711	79.3233	78.2437	17.0155	15.6836	14.7159	13.9661	13.3597	84.2443	82.4099	80.9085	15.8722
26900	89.24	86.1009	83.8106	82.0132	80.5385	79.2911	78.2117	16.9959	15.6657	14.6993	13.9504	13.3447	84.2102	82.3764	80.8754	15.8544
27000	89.2049	86.0669	83.7772	81.9804	80.506	79.259	78.1799	16.9763	15.6479	14.6827	13.9348	13.3298	84.1761	82.3429	80.8424	15.8368
27100	89.17	86.033	83.744	81.9476	80.4737	79.227	78.1482	16.9569	15.6303	14.6663	13.9192	13.3149	84.1422	82.3096	80.8096	15.8192
27200	89.1353	85.9992	83.7109	81.915	80.4415	79.1951	78.1166	16.9376	15.6127	14.6499	13.9037	13.3001	84.1084	82.2764	80.7769	15.8017
27300	89.1007	85.9656	83.6779	81.8825	80.4094	79.1634	78.0852	16.9184	15.5952	14.6336	13.8883	13.2854	84.0748	82.2434	80.7443	15.7843
27400	89.0662	85.9321	83.645	81.8502	80.3775	79.1318	78.0539	16.8992	15.5777	14.6174	13.873	13.2707	84.0412	82.2104	80.7118	15.767
27500	89.0319	85.8987	83.6123	81.818	80.3457	79.1003	78.0227	16.8802	15.5604	14.6012	13.8578	13.2561	84.0079	82.1776	80.6795	15.7498
27600	88.9977	85.8655	83.5797	81.7859	80.314	79.069	77.9916	16.8612	15.5431	14.5852	13.8426	13.2416	83.9746	82.145	80.6473	15.7326
27700	88.9636	85.8324	83.5472	81.7539	80.2824	79.0377	77.9606	16.8423	15.526	14.5692	13.8275	13.2272	83.9415	82.1125	80.6152	15.7156
27800	88.9296	85.7994	83.5149	81.722	80.251	79.0066	77.9298	16.8236	15.5089	14.5533	13.8124	13.2128	83.9085	82.08	80.5833	15.6986
27900	88.8958	85.7665	83.4827	81.6903	80.2196	78.9756	77.8991	16.8049	15.4919	14.5374	13.7975	13.1984	83.8757	82.0478	80.5515	15.6817
28000	88.8622	85.7338	83.4506	81.6587	80.1884	78.9447	77.8685	16.7863	15.4749	14.5217	13.7826	13.1842	83.8429	82.0156	80.5198	15.6649
28100	88.8286	85.7012	83.4186	81.6272	80.1573	78.914	77.838	16.7678	15.4581	14.506	13.7677	13.17	83.8103	81.9836	80.4882	15.6482
28200	88.7952	85.6687	83.3868	81.5958	80.1264	78.8833	77.8076	16.7493	15.4413	14.4904	13.753	13.1558	83.7779	81.9517	80.4567	15.6315
28300	88.7619	85.6364	83.355	81.5646	80.0955	78.8528	77.7774	16.731	15.4246	14.4748	13.7383	13.1418	83.7455	81.9199	80.4254	15.6149
28400	88.7288	85.6041	83.3234	81.5335	80.0648	78.8224	77.7472	16.7127	15.408	14.4594	13.7236	13.1278	83.7133	81.8882	80.3942	15.5984
28500	88.6957	85.572	83.2919	81.5024	80.0341	78.7921	77.7172	16.6945	15.3914	14.444	13.7091	13.1138	83.6812	81.8567	80.3631	15.582
28600	88.6628	85.54	83.2606	81.4715	80.0036	78.7619	77.6873	16.6764	15.375	14.4286	13.6946	13.0999	83.6492	81.8253	80.3321	15.5657
28700	88.63	85.5082	83.2293	81.4408	79.9732	78.7318	77.6575	16.6584	15.3586	14.4134	13.6801	13.0861	83.6173	81.794	80.3012	15.5494
28800	88.5974	85.4764	83.1982	81.4101	79.943	78.7019	77.6278	16.6404	15.3422	14.3982	13.6658	13.0723	83.5856	81.7628	80.2705	15.5332
28900	88.5648	85.4448	83.1671	81.3795	79.9128	78.672	77.5982	16.6226	15.326	14.383	13.6514	13.0586	83.554	81.7317	80.2398	15.5171
29000	88.5324	85.4133	83.1362	81.3491	79.8827	78.6423	77.5687	16.6048	15.3098	14.368	13.6372	13.0449	83.5224	81.7007	80.2093	15.501
29100	88.5001	85.3819	83.1054	81.3188	79.8528	78.6127	77.5393	16.5871	15.2937	14.3529	13.623	13.0313	83.4911	81.6699	80.1789	15.485
29200	88.468	85.3506	83.0747	81.2886	79.823	78.5831	77.5101	16.5695	15.2776	14.338	13.6089	13.0178	83.4598	81.6392	80.1486	15.4691
29300	88.4359	85.3194	83.0442	81.2585	79.7932	78.5537	77.4809	16.5519	15.2617	14.3231	13.5948	13.0043	83.4286	81.6086	80.1184	15.4533
29400	88.404	85.2884	83.0137	81.2285	79.7636	78.5244	77.4519	16.5344	15.2458	14.3083	13.5808	12.9909	83.3976	81.5781	80.0883	15.4375
29500	88.3721	85.2574	82.9834	81.1986	79.7341	78.4952	77.4229	16.5171	15.2299	14.2936	13.5668	12.9775	83.3667	81.5477	80.0584	15.4218
29600	88.3404	85.2266	82.9531	81.1688	79.7047	78.4661	77.3941	16.4997	15.2142	14.2789	13.5529	12.9642	83.3358	81.5174	80.0285	15.4062
29700	88.3089	85.1959	82.923	81.1391	79.6754	78.4371	77.3654	16.4825	15.1985	14.2643	13.5391	12.9509	83.3051	81.4872	79.9988	15.3906
29800	88.2774	85.1653	82.893	81.1096	79.6462	78.4083	77.3368	16.4654	15.1829	14.2498	13.5253	12.9377	83.2746	81.4572	79.9691	15.3752
29900	88.246	85.1348	82.8631	81.0801	79.6172	78.3795	77.3082	16.4483	15.1673	14.2353	13.5116	12.9246	83.2441	81.4272	79.9396	15.3597
30000	88.2148	85.1044	82.8333	81.0508	79.5882	78.3508	77.2798	16.4313	15.1518	14.2209	13.498	12.9115	83.2137	81.3974	79.9102	15.3444
