# Supplementary material for: Cross-Code Verification for Improved Thermophysical Properties of Argon, Krypton and Xenon Plasmas
Source: Entropy (Basel). 2026 Jul 22;28(7):830. doi: 10.3390/e28070830 (PMC13409251; doi:10.3390/e28070830)
Supplement: Supplementary file 1 [file entropy-28-00830-s001.zip › Ar_Kr_Xe_Data/Collision Integrals/CiArgon/Phenomenological/CI_Ar_Ar.csv]

Tij* [K]	πΩ(1;1)[Å^2]	πΩ(1;2)[Å^2]	πΩ(1;3)[Å^2]	πΩ(1;4)[Å^2]	πΩ(1;5)[Å^2]	πΩ(1;6)[Å^2]	πΩ(1;7)[Å^2]	πΩ(2;2)[Å^2]	πΩ(2;3)[Å^2]	πΩ(2;4)[Å^2]	πΩ(2;5)[Å^2]	πΩ(2;6)[Å^2]	πΩ(3;3)[Å^2]	πΩ(3;4)[Å^2]	πΩ(3;5)[Å^2]	πΩ(4;4)[Å^2]
300	36.5811	32.5163	30.368	28.9966	28.0002	27.2169	26.5702	40.0517	36.7344	34.7391	33.3936	32.3997	34.8485	32.9258	31.6115	36.784
400	33.4421	30.2907	28.5512	27.3817	26.4992	25.7878	25.1908	36.7325	34.2068	32.6522	31.5594	30.7197	32.3955	30.881	29.8083	34.3255
500	31.4997	28.8358	27.3073	26.2418	25.4191	24.7466	24.1772	34.6855	32.6061	31.2775	30.3093	29.5446	30.8321	29.5314	28.5811	32.7708
600	30.145	27.7698	26.3655	25.3624	24.5765	23.9287	23.3772	33.2671	31.4569	30.2587	29.3612	28.6391	29.7067	28.5322	27.653	31.6534
700	29.1038	26.931	25.6088	24.6472	23.8865	23.256	22.7175	32.205	30.5661	29.4496	28.5965	27.9013	28.8339	27.7405	26.9064	30.7851
800	28.2643	26.241	24.9769	24.0451	23.303	22.6856	22.1573	31.3624	29.8396	28.7782	27.955	27.2782	28.1228	27.0848	26.2817	30.0755
900	27.5675	25.6558	24.4348	23.5256	22.798	22.1912	21.6711	30.6659	29.2263	28.204	27.4022	26.7388	27.5234	26.5251	25.7444	29.4753
1000	26.9744	25.1483	23.9606	23.0692	22.3534	21.7554	21.2425	30.0731	28.6955	27.7021	26.9163	26.2631	27.0054	26.0369	25.2732	28.9548
1100	26.4599	24.7006	23.5393	22.6626	21.9567	21.3663	20.8596	29.5575	28.2274	27.2562	26.4829	25.8378	26.5494	25.6038	24.8535	28.495
1200	26.0063	24.3001	23.1605	22.2961	21.5988	21.0151	20.5139	29.1014	27.8087	26.855	26.0917	25.4534	26.142	25.2148	24.4754	28.083
1300	25.6008	23.9381	22.8166	21.9629	21.2732	20.6954	20.1993	28.6924	27.4298	26.4903	25.7354	25.1026	25.7739	24.8617	24.1313	27.7097
1400	25.2344	23.608	22.502	21.6576	20.9747	20.4023	19.9107	28.3218	27.0838	26.156	25.4081	24.7803	25.4382	24.5386	23.8159	27.3683
1500	24.9004	23.3046	22.2121	21.3761	20.6992	20.1318	19.6443	27.983	26.7654	25.8475	25.1057	24.4822	25.1297	24.2407	23.5247	27.0538
1600	24.5935	23.0241	21.9435	21.115	20.4437	19.8808	19.3972	27.6709	26.4706	25.5612	24.8247	24.205	24.8443	23.9645	23.2544	26.7622
1700	24.3099	22.7633	21.6934	20.8716	20.2056	19.6469	19.1668	27.3816	26.196	25.294	24.5622	23.9461	24.5788	23.707	23.0023	26.4904
1800	24.0462	22.5197	21.4594	20.6439	19.9827	19.4279	18.9511	27.112	25.9391	25.0437	24.3161	23.7032	24.3306	23.466	22.766	26.2359
1900	23.7999	22.2913	21.2397	20.43	19.7732	19.2221	18.7484	26.8595	25.6978	24.8082	24.0845	23.4746	24.0977	23.2395	22.5438	25.9965
2000	23.5689	22.0764	21.0327	20.2285	19.5758	19.0281	18.5574	26.6221	25.4703	24.5859	23.8658	23.2587	23.8783	23.026	22.3342	25.7707
2100	23.3515	21.8734	20.8371	20.0379	19.3892	18.8448	18.3768	26.3982	25.2551	24.3755	23.6587	23.0542	23.671	22.8239	22.1358	25.557
2200	23.1462	21.6812	20.6517	19.8573	19.2123	18.6709	18.2055	26.1862	25.051	24.1758	23.4621	22.8601	23.4745	22.6322	21.9475	25.3541
2300	22.9517	21.4987	20.4756	19.6856	19.0441	18.5057	18.0428	25.9849	24.8569	23.9857	23.275	22.6753	23.2877	22.4499	21.7684	25.1611
2400	22.767	21.325	20.3079	19.5222	18.884	18.3483	17.8878	25.7934	24.6718	23.8045	23.0965	22.4991	23.1099	22.2762	21.5976	24.977
2500	22.5911	21.1594	20.1479	19.3662	18.7312	18.1982	17.7399	25.6107	24.4951	23.6313	22.926	22.3306	22.9401	22.1103	21.4345	24.8011
2600	22.4233	21.0011	19.995	19.2171	18.5851	18.0546	17.5986	25.4361	24.326	23.4656	22.7627	22.1694	22.7777	21.9515	21.2784	24.6326
2700	22.2629	20.8496	19.8485	19.0742	18.4452	17.9171	17.4632	25.2689	24.1639	23.3066	22.6061	22.0148	22.6221	21.7993	21.1287	24.4711
2800	22.1093	20.7043	19.708	18.9372	18.3109	17.7852	17.3334	25.1085	24.0083	23.1539	22.4557	21.8664	22.4727	21.6532	20.985	24.3159
2900	21.9619	20.5648	19.5731	18.8056	18.182	17.6585	17.2087	24.9544	23.8586	23.0071	22.311	21.7236	22.3292	21.5127	20.8468	24.1666
3000	21.8203	20.4306	19.4432	18.679	18.0579	17.5367	17.0889	24.806	23.7145	22.8657	22.1717	21.5861	22.191	21.3774	20.7138	24.0227
3100	21.684	20.3013	19.3181	18.557	17.9384	17.4193	16.9734	24.6631	23.5755	22.7293	22.0374	21.4535	22.0578	21.247	20.5855	23.884
3200	21.5527	20.1767	19.1975	18.4393	17.8232	17.3062	16.8622	24.5252	23.4413	22.5976	21.9077	21.3255	21.9293	21.1211	20.4617	23.75
3300	21.4261	20.0564	19.0811	18.3257	17.712	17.197	16.7548	24.392	23.3117	22.4704	21.7824	21.2018	21.8051	20.9995	20.3421	23.6205
3400	21.3038	19.9401	18.9685	18.216	17.6045	17.0915	16.6512	24.2632	23.1862	22.3472	21.6611	21.0822	21.685	20.8819	20.2264	23.4951
3500	21.1855	19.8277	18.8596	18.1098	17.5006	16.9895	16.551	24.1385	23.0648	22.228	21.5437	20.9663	21.5688	20.768	20.1144	23.3737
3600	21.0711	19.7188	18.7541	18.007	17.3999	16.8908	16.454	24.0177	22.947	22.1125	21.4299	20.8541	21.4561	20.6576	20.0059	23.256
3700	20.9602	19.6132	18.6519	17.9073	17.3024	16.7951	16.36	23.9005	22.8328	22.0003	21.3195	20.7452	21.3468	20.5506	19.9007	23.1418
3800	20.8527	19.5109	18.5528	17.8106	17.2078	16.7024	16.269	23.7868	22.7219	21.8915	21.2124	20.6395	21.2408	20.4467	19.7985	23.0308
3900	20.7484	19.4115	18.4565	17.7168	17.116	16.6124	16.1806	23.6763	22.6142	21.7857	21.1083	20.5368	21.1378	20.3457	19.6993	22.923
4000	20.6472	19.315	18.363	17.6256	17.0268	16.525	16.0949	23.5688	22.5094	21.6829	21.007	20.437	21.0376	20.2476	19.6029	22.8181
4100	20.5487	19.2211	18.2721	17.537	16.9402	16.4402	16.0116	23.4643	22.4075	21.5828	20.9086	20.3399	20.9402	20.1522	19.5092	22.7161
4200	20.4529	19.1298	18.1837	17.4508	16.8559	16.3576	15.9307	23.3626	22.3082	21.4854	20.8127	20.2454	20.8454	20.0593	19.4179	22.6167
4300	20.3597	19.0409	18.0976	17.367	16.7739	16.2773	15.8519	23.2634	22.2115	21.3905	20.7193	20.1533	20.753	19.9689	19.3291	22.5198
4400	20.2689	18.9543	18.0137	17.2853	16.6941	16.1992	15.7753	23.1668	22.1172	21.298	20.6282	20.0636	20.663	19.8807	19.2425	22.4253
4500	20.1804	18.8698	17.932	17.2056	16.6163	16.123	15.7006	23.0725	22.0252	21.2077	20.5394	19.976	20.5752	19.7947	19.1581	22.3332
4600	20.0941	18.7875	17.8523	17.128	16.5405	16.0488	15.6278	22.9806	21.9355	21.1197	20.4528	19.8906	20.4895	19.7108	19.0758	22.2432
4700	20.0099	18.7071	17.7745	17.0523	16.4665	15.9764	15.5569	22.8907	21.8478	21.0337	20.3682	19.8073	20.4058	19.6289	18.9954	22.1553
4800	19.9277	18.6287	17.6986	16.9784	16.3943	15.9058	15.4876	22.803	21.7622	20.9496	20.2855	19.7259	20.3241	19.549	18.917	22.0695
4900	19.8474	18.5521	17.6244	16.9062	16.3239	15.8369	15.4201	22.7172	21.6785	20.8675	20.2048	19.6463	20.2443	19.4709	18.8404	21.9855
5000	19.769	18.4772	17.5519	16.8357	16.2551	15.7696	15.3541	22.6334	21.5966	20.7872	20.1258	19.5685	20.1662	19.3945	18.7655	21.9034
5100	19.6923	18.4039	17.4811	16.7668	16.1878	15.7038	15.2897	22.5513	21.5165	20.7087	20.0486	19.4924	20.0899	19.3198	18.6922	21.8231
5200	19.6173	18.3323	17.4118	16.6994	16.1221	15.6395	15.2267	22.471	21.4382	20.6318	19.973	19.418	20.0152	19.2467	18.6206	21.7445
5300	19.5439	18.2622	17.344	16.6335	16.0578	15.5766	15.1651	22.3924	21.3614	20.5566	19.899	19.3452	19.942	19.1752	18.5505	21.6675
5400	19.4721	18.1937	17.2777	16.569	15.9949	15.5151	15.1048	22.3154	21.2863	20.4829	19.8266	19.2738	19.8704	19.1052	18.4819	21.592
5500	19.4018	18.1265	17.2127	16.5058	15.9333	15.4549	15.0458	22.2399	21.2126	20.4107	19.7556	19.2039	19.8003	19.0366	18.4147	21.5181
5600	19.333	18.0607	17.1491	16.444	15.873	15.396	14.988	22.1659	21.1404	20.3399	19.686	19.1354	19.7315	18.9694	18.3488	21.4456
5700	19.2655	17.9962	17.0868	16.3834	15.8139	15.3382	14.9314	22.0934	21.0696	20.2705	19.6178	19.0683	19.6641	18.9036	18.2843	21.3746
5800	19.1994	17.933	17.0257	16.324	15.7561	15.2816	14.876	22.0222	21.0002	20.2024	19.5509	19.0024	19.598	18.839	18.221	21.3048
5900	19.1345	17.871	16.9657	16.2658	15.6993	15.2262	14.8217	21.9524	20.932	20.1356	19.4853	18.9378	19.5332	18.7756	18.159	21.2364
6000	19.0709	17.8103	16.907	16.2088	15.6437	15.1718	14.7684	21.8838	20.8651	20.0701	19.4209	18.8744	19.4696	18.7135	18.0981	21.1692
6100	19.0085	17.7506	16.8493	16.1528	15.5891	15.1185	14.7162	21.8165	20.7995	20.0057	19.3577	18.8122	19.4071	18.6525	18.0384	21.1032
6200	18.9473	17.6921	16.7928	16.0978	15.5356	15.0662	14.6649	21.7504	20.735	19.9425	19.2956	18.7511	19.3458	18.5926	17.9797	21.0385
6300	18.8871	17.6346	16.7372	16.0439	15.4831	15.0148	14.6146	21.6855	20.6716	19.8805	19.2346	18.6912	19.2856	18.5338	17.9222	20.9748
6400	18.828	17.5781	16.6827	15.991	15.4315	14.9644	14.5652	21.6217	20.6094	19.8195	19.1747	18.6322	19.2265	18.4761	17.8656	20.9122
6500	18.77	17.5227	16.6291	15.939	15.3808	14.9149	14.5167	21.5589	20.5482	19.7595	19.1159	18.5743	19.1684	18.4193	17.8101	20.8507
6600	18.713	17.4682	16.5765	15.8879	15.3311	14.8663	14.4691	21.4972	20.488	19.7006	19.058	18.5174	19.1112	18.3635	17.7555	20.7903
6700	18.6569	17.4146	16.5248	15.8377	15.2822	14.8185	14.4222	21.4366	20.4288	19.6426	19.0011	18.4614	19.0551	18.3087	17.7018	20.7308
6800	18.6018	17.362	16.4739	15.7883	15.2341	14.7716	14.3762	21.3769	20.3706	19.5856	18.9451	18.4064	18.9998	18.2548	17.649	20.6723
6900	18.5475	17.3102	16.4239	15.7398	15.1868	14.7254	14.331	21.3182	20.3134	19.5295	18.8901	18.3522	18.9455	18.2017	17.5971	20.6147
7000	18.4942	17.2592	16.3748	15.6921	15.1404	14.68	14.2866	21.2604	20.257	19.4744	18.8359	18.2989	18.892	18.1496	17.5461	20.558
7100	18.4417	17.2091	16.3264	15.6452	15.0947	14.6354	14.2428	21.2035	20.2015	19.42	18.7826	18.2465	18.8394	18.0982	17.4958	20.5022
7200	18.39	17.1598	16.2788	15.599	15.0498	14.5915	14.1998	21.1475	20.1469	19.3666	18.7301	18.1949	18.7876	18.0477	17.4464	20.4473
7300	18.3392	17.1112	16.232	15.5536	15.0055	14.5483	14.1575	21.0923	20.0931	19.3139	18.6784	18.1441	18.7366	17.998	17.3977	20.3932
7400	18.2891	17.0634	16.1859	15.5089	14.962	14.5057	14.1158	21.038	20.0401	19.2621	18.6276	18.0941	18.6864	17.949	17.3498	20.3399
7500	18.2397	17.0163	16.1405	15.4649	14.9191	14.4639	14.0748	20.9844	19.9879	19.211	18.5774	18.0448	18.637	17.9008	17.3026	20.2874
7600	18.1911	16.97	16.0958	15.4216	14.877	14.4227	14.0345	20.9317	19.9365	19.1606	18.5281	17.9963	18.5882	17.8533	17.2562	20.2357
7700	18.1433	16.9243	16.0518	15.3789	14.8354	14.3821	13.9947	20.8797	19.8858	19.111	18.4794	17.9484	18.5402	17.8065	17.2104	20.1847
7800	18.0961	16.8793	16.0084	15.3368	14.7945	14.3421	13.9555	20.8284	19.8359	19.0622	18.4314	17.9013	18.4929	17.7603	17.1653	20.1344
7900	18.0496	16.8349	15.9656	15.2954	14.7542	14.3027	13.917	20.7778	19.7866	19.014	18.3842	17.8548	18.4463	17.7149	17.1208	20.0848
8000	18.0037	16.7912	15.9235	15.2546	14.7144	14.2639	13.879	20.728	19.738	18.9665	18.3376	17.809	18.4003	17.67	17.077	20.036
8100	17.9586	16.7481	15.882	15.2143	14.6752	14.2256	13.8415	20.6788	19.6901	18.9196	18.2916	17.7639	18.355	17.6259	17.0337	19.9878
8200	17.914	16.7056	15.8411	15.1747	14.6366	14.1879	13.8046	20.6303	19.6429	18.8734	18.2463	17.7194	18.3103	17.5823	16.9911	19.9402
8300	17.8701	16.6637	15.8007	15.1356	14.5986	14.1508	13.7682	20.5825	19.5963	18.8278	18.2016	17.6754	18.2662	17.5393	16.9491	19.8933
8400	17.8267	16.6224	15.7609	15.097	14.561	14.1141	13.7323	20.5353	19.5503	18.7828	18.1575	17.6321	18.2226	17.4969	16.9076	19.847
8500	17.784	16.5816	15.7216	15.059	14.524	14.078	13.6969	20.4887	19.5049	18.7384	18.1139	17.5893	18.1797	17.4551	16.8667	19.8013
8600	17.7418	16.5414	15.6829	15.0214	14.4875	14.0423	13.662	20.4427	19.4601	18.6946	18.071	17.5471	18.1374	17.4138	16.8264	19.7562
8700	17.7002	16.5017	15.6447	14.9844	14.4515	14.0071	13.6275	20.3973	19.4159	18.6514	18.0286	17.5055	18.0956	17.3731	16.7866	19.7116
8800	17.6591	16.4626	15.607	14.9479	14.416	13.9724	13.5935	20.3524	19.3722	18.6087	17.9868	17.4644	18.0543	17.3329	16.7473	19.6677
8900	17.6186	16.4239	15.5698	14.9118	14.3809	13.9382	13.56	20.3081	19.3291	18.5665	17.9454	17.4238	18.0135	17.2932	16.7085	19.6243
9000	17.5786	16.3858	15.533	14.8763	14.3463	13.9044	13.5269	20.2644	19.2865	18.5249	17.9046	17.3837	17.9733	17.254	16.6702	19.5814
9100	17.539	16.3481	15.4968	14.8411	14.3121	13.871	13.4942	20.2212	19.2444	18.4838	17.8643	17.3442	17.9336	17.2153	16.6323	19.539
9200	17.5	16.3109	15.461	14.8065	14.2784	13.8381	13.462	20.1785	19.2029	18.4432	17.8246	17.3051	17.8944	17.1771	16.595	19.4972
9300	17.4615	16.2742	15.4256	14.7722	14.245	13.8055	13.4302	20.1363	19.1618	18.4031	17.7852	17.2665	17.8556	17.1393	16.5581	19.4558
9400	17.4234	16.2379	15.3907	14.7384	14.2121	13.7734	13.3987	20.0947	19.1213	18.3634	17.7464	17.2284	17.8173	17.102	16.5216	19.415
9500	17.3858	16.2021	15.3562	14.705	14.1797	13.7417	13.3677	20.0535	19.0812	18.3242	17.708	17.1907	17.7795	17.0652	16.4856	19.3746
9600	17.3487	16.1667	15.3221	14.672	14.1476	13.7104	13.337	20.0128	19.0416	18.2855	17.6701	17.1535	17.7421	17.0288	16.4501	19.3347
9700	17.312	16.1317	15.2885	14.6394	14.1158	13.6794	13.3067	19.9726	19.0024	18.2473	17.6326	17.1167	17.7052	16.9928	16.4149	19.2952
9800	17.2757	16.0971	15.2552	14.6072	14.0845	13.6488	13.2767	19.9328	18.9637	18.2095	17.5956	17.0803	17.6687	16.9573	16.3802	19.2562
9900	17.2399	16.063	15.2223	14.5754	14.0536	13.6186	13.2472	19.8934	18.9254	18.1721	17.559	17.0443	17.6326	16.9221	16.3458	19.2177
10000	17.2045	16.0292	15.1899	14.5439	14.023	13.5887	13.2179	19.8545	18.8876	18.1351	17.5227	17.0088	17.5969	16.8874	16.3119	19.1795
10100	17.1694	15.9959	15.1577	14.5129	13.9927	13.5592	13.189	19.8161	18.8502	18.0986	17.4869	16.9737	17.5616	16.853	16.2783	19.1418
10200	17.1348	15.9629	15.126	14.4821	13.9628	13.53	13.1605	19.778	18.8132	18.0624	17.4515	16.9389	17.5267	16.8191	16.2451	19.1045
10300	17.1005	15.9303	15.0946	14.4517	13.9333	13.5012	13.1322	19.7404	18.7766	18.0267	17.4165	16.9046	17.4922	16.7855	16.2123	19.0676
10400	17.0667	15.898	15.0636	14.4217	13.9041	13.4727	13.1043	19.7032	18.7403	17.9913	17.3819	16.8706	17.4581	16.7523	16.1798	19.0311
10500	17.0332	15.8661	15.0329	14.392	13.8752	13.4445	13.0767	19.6663	18.7045	17.9563	17.3477	16.837	17.4244	16.7194	16.1477	18.995
10600	17	15.8345	15.0026	14.3626	13.8466	13.4166	13.0494	19.6299	18.6691	17.9217	17.3138	16.8037	17.391	16.6869	16.116	18.9593
10700	16.9672	15.8033	14.9725	14.3336	13.8183	13.389	13.0225	19.5938	18.634	17.8875	17.2802	16.7708	17.358	16.6548	16.0846	18.9239
10800	16.9348	15.7724	14.9428	14.3048	13.7904	13.3617	12.9958	19.5581	18.5993	17.8536	17.2471	16.7383	17.3253	16.623	16.0535	18.889
10900	16.9027	15.7419	14.9135	14.2764	13.7627	13.3347	12.9694	19.5228	18.5649	17.8201	17.2142	16.706	17.2929	16.5915	16.0227	18.8543
11000	16.8709	15.7116	14.8844	14.2483	13.7354	13.308	12.9432	19.4878	18.5309	17.7869	17.1817	16.6742	17.2609	16.5603	15.9923	18.8201
11100	16.8394	15.6817	14.8556	14.2204	13.7083	13.2816	12.9174	19.4532	18.4973	17.754	17.1496	16.6426	17.2292	16.5295	15.9622	18.7861
11200	16.8083	15.6521	14.8272	14.1929	13.6815	13.2555	12.8918	19.4189	18.464	17.7215	17.1178	16.6114	17.1979	16.499	15.9324	18.7525
11300	16.7775	15.6228	14.799	14.1656	13.655	13.2296	12.8665	19.385	18.431	17.6893	17.0862	16.5805	17.1668	16.4688	15.9029	18.7193
11400	16.747	15.5938	14.7711	14.1386	13.6288	13.204	12.8415	19.3514	18.3983	17.6574	17.055	16.5499	17.1361	16.4389	15.8737	18.6863
11500	16.7168	15.565	14.7435	14.1119	13.6028	13.1787	12.8167	19.3181	18.366	17.6259	17.0242	16.5196	17.1056	16.4092	15.8448	18.6537
11600	16.6869	15.5366	14.7162	14.0855	13.5771	13.1536	12.7921	19.2851	18.3339	17.5946	16.9936	16.4896	17.0755	16.3799	15.8161	18.6214
11700	16.6573	15.5084	14.6891	14.0593	13.5517	13.1288	12.7678	19.2525	18.3022	17.5637	16.9633	16.4599	17.0457	16.3509	15.7878	18.5894
11800	16.6279	15.4806	14.6623	14.0334	13.5265	13.1042	12.7438	19.2201	18.2708	17.533	16.9333	16.4305	17.0161	16.3222	15.7597	18.5577
11900	16.5989	15.4529	14.6358	14.0077	13.5015	13.0799	12.72	19.1881	18.2397	17.5026	16.9036	16.4014	16.9868	16.2937	15.7319	18.5264
12000	16.5701	15.4256	14.6095	13.9823	13.4768	13.0558	12.6964	19.1564	18.2089	17.4726	16.8742	16.3725	16.9578	16.2655	15.7044	18.4953
12100	16.5417	15.3985	14.5835	13.9572	13.4524	13.0319	12.673	19.1249	18.1783	17.4428	16.845	16.3439	16.9291	16.2375	15.6771	18.4645
12200	16.5134	15.3717	14.5577	13.9323	13.4282	13.0083	12.6499	19.0938	18.1481	17.4133	16.8161	16.3156	16.9007	16.2099	15.6501	18.4339
12300	16.4855	15.3451	14.5322	13.9076	13.4042	12.9849	12.627	19.0629	18.1181	17.384	16.7875	16.2876	16.8725	16.1825	15.6233	18.4037
12400	16.4578	15.3188	14.5069	13.8831	13.3804	12.9617	12.6043	19.0323	18.0884	17.3551	16.7592	16.2598	16.8445	16.1553	15.5968	18.3737
12500	16.4303	15.2927	14.4819	13.8589	13.3569	12.9387	12.5819	19.002	18.0589	17.3263	16.7311	16.2322	16.8169	16.1284	15.5706	18.344
12600	16.4032	15.2669	14.4571	13.8349	13.3335	12.916	12.5596	18.972	18.0298	17.2979	16.7033	16.2049	16.7894	16.1017	15.5445	18.3146
12700	16.3762	15.2413	14.4325	13.8111	13.3104	12.8934	12.5376	18.9422	18.0008	17.2697	16.6757	16.1779	16.7623	16.0753	15.5187	18.2854
12800	16.3495	15.2159	14.4081	13.7876	13.2875	12.8711	12.5157	18.9127	17.9722	17.2417	16.6484	16.1511	16.7353	16.0491	15.4932	18.2565
12900	16.3231	15.1908	14.384	13.7642	13.2648	12.849	12.4941	18.8834	17.9438	17.214	16.6213	16.1246	16.7086	16.0232	15.4678	18.2278
13000	16.2968	15.1659	14.3601	13.7411	13.2424	12.827	12.4726	18.8544	17.9156	17.1866	16.5944	16.0982	16.6822	15.9974	15.4427	18.1994
13100	16.2708	15.1412	14.3364	13.7182	13.2201	12.8053	12.4514	18.8256	17.8877	17.1594	16.5678	16.0721	16.6559	15.9719	15.4178	18.1712
13200	16.2451	15.1167	14.3129	13.6954	13.198	12.7838	12.4303	18.7971	17.86	17.1324	16.5414	16.0463	16.6299	15.9466	15.3932	18.1433
13300	16.2195	15.0924	14.2896	13.6729	13.1761	12.7624	12.4094	18.7688	17.8325	17.1056	16.5152	16.0206	16.6041	15.9216	15.3687	18.1156
13400	16.1942	15.0684	14.2665	13.6506	13.1544	12.7413	12.3887	18.7408	17.8053	17.0791	16.4893	15.9952	16.5786	15.8967	15.3444	18.0882
13500	16.1691	15.0445	14.2436	13.6285	13.1329	12.7203	12.3682	18.713	17.7783	17.0528	16.4636	15.97	16.5532	15.8721	15.3204	18.0609
13600	16.1442	15.0209	14.2209	13.6065	13.1116	12.6995	12.3479	18.6854	17.7516	17.0267	16.4381	15.945	16.5281	15.8477	15.2966	18.0339
13700	16.1196	14.9975	14.1984	13.5848	13.0905	12.6789	12.3277	18.658	17.725	17.0008	16.4128	15.9202	16.5032	15.8234	15.2729	18.0071
13800	16.0951	14.9742	14.1761	13.5632	13.0695	12.6584	12.3077	18.6309	17.6987	16.9752	16.3877	15.8956	16.4785	15.7994	15.2495	17.9805
13900	16.0708	14.9512	14.154	13.5418	13.0487	12.6382	12.2879	18.604	17.6726	16.9497	16.3628	15.8713	16.454	15.7756	15.2262	17.9542
14000	16.0468	14.9284	14.132	13.5206	13.0281	12.6181	12.2682	18.5773	17.6467	16.9245	16.3382	15.8471	16.4297	15.752	15.2032	17.928
14100	16.0229	14.9057	14.1103	13.4996	13.0077	12.5982	12.2488	18.5508	17.621	16.8994	16.3137	15.8231	16.4056	15.7285	15.1803	17.9021
14200	15.9993	14.8833	14.0887	13.4787	12.9874	12.5784	12.2294	18.5245	17.5955	16.8746	16.2894	15.7993	16.3816	15.7053	15.1576	17.8764
14300	15.9758	14.861	14.0673	13.458	12.9673	12.5588	12.2103	18.4985	17.5702	16.85	16.2653	15.7757	16.3579	15.6822	15.1352	17.8509
14400	15.9525	14.8389	14.0461	13.4375	12.9474	12.5394	12.1912	18.4726	17.5451	16.8255	16.2415	15.7523	16.3344	15.6594	15.1128	17.8255
14500	15.9294	14.8169	14.0251	13.4172	12.9276	12.5201	12.1724	18.4469	17.5202	16.8013	16.2178	15.7291	16.311	15.6367	15.0907	17.8004
14600	15.9065	14.7952	14.0042	13.397	12.908	12.501	12.1537	18.4215	17.4955	16.7772	16.1942	15.7061	16.2879	15.6142	15.0687	17.7755
14700	15.8838	14.7736	13.9835	13.377	12.8886	12.482	12.1351	18.3962	17.471	16.7533	16.1709	15.6832	16.2649	15.5918	15.0469	17.7507
14800	15.8612	14.7522	13.9629	13.3571	12.8693	12.4632	12.1167	18.3711	17.4467	16.7297	16.1478	15.6606	16.2421	15.5697	15.0253	17.7262
14900	15.8389	14.731	13.9426	13.3374	12.8501	12.4445	12.0985	18.3462	17.4226	16.7061	16.1248	15.6381	16.2195	15.5477	15.0039	17.7018
15000	15.8166	14.7099	13.9223	13.3179	12.8311	12.426	12.0804	18.3215	17.3986	16.6828	16.102	15.6157	16.197	15.5259	14.9826	17.6776
15100	15.7946	14.689	13.9023	13.2985	12.8123	12.4076	12.0624	18.297	17.3748	16.6597	16.0794	15.5936	16.1747	15.5042	14.9615	17.6536
15200	15.7727	14.6683	13.8824	13.2792	12.7936	12.3894	12.0446	18.2727	17.3512	16.6367	16.0569	15.5716	16.1526	15.4827	14.9405	17.6298
15300	15.751	14.6477	13.8626	13.2601	12.775	12.3713	12.0269	18.2485	17.3278	16.6139	16.0346	15.5498	16.1307	15.4614	14.9197	17.6062
15400	15.7295	14.6272	13.843	13.2412	12.7566	12.3533	12.0093	18.2245	17.3046	16.5912	16.0125	15.5281	16.1089	15.4402	14.899	17.5827
15500	15.7081	14.6069	13.8235	13.2224	12.7384	12.3355	11.9919	18.2007	17.2815	16.5688	15.9906	15.5066	16.0873	15.4192	14.8785	17.5594
15600	15.6869	14.5868	13.8042	13.2037	12.7202	12.3178	11.9746	18.1771	17.2586	16.5465	15.9688	15.4853	16.0658	15.3983	14.8582	17.5362
15700	15.6658	14.5668	13.785	13.1852	12.7022	12.3003	11.9574	18.1536	17.2358	16.5243	15.9472	15.4641	16.0445	15.3776	14.838	17.5133
15800	15.6449	14.547	13.766	13.1668	12.6844	12.2828	11.9404	18.1303	17.2132	16.5023	15.9257	15.443	16.0233	15.3571	14.818	17.4905
15900	15.6241	14.5273	13.7471	13.1485	12.6666	12.2656	11.9235	18.1072	17.1908	16.4805	15.9044	15.4222	16.0023	15.3367	14.7981	17.4678
16000	15.6035	14.5077	13.7284	13.1304	12.649	12.2484	11.9067	18.0842	17.1686	16.4588	15.8832	15.4014	15.9815	15.3164	14.7783	17.4453
16100	15.583	14.4883	13.7097	13.1124	12.6315	12.2313	11.89	18.0614	17.1465	16.4373	15.8622	15.3809	15.9608	15.2963	14.7587	17.423
16200	15.5627	14.4691	13.6913	13.0945	12.6142	12.2144	11.8735	18.0387	17.1245	16.4159	15.8413	15.3604	15.9402	15.2763	14.7392	17.4008
16300	15.5425	14.4499	13.6729	13.0768	12.597	12.1976	11.8571	18.0162	17.1027	16.3947	15.8206	15.3401	15.9198	15.2565	14.7199	17.3788
16400	15.5224	14.4309	13.6547	13.0592	12.5799	12.181	11.8407	17.9939	17.0811	16.3737	15.8	15.32	15.8995	15.2368	14.7007	17.357
16500	15.5025	14.4121	13.6366	13.0417	12.5629	12.1644	11.8246	17.9717	17.0596	16.3527	15.7796	15.3	15.8794	15.2173	14.6816	17.3353
16600	15.4827	14.3933	13.6186	13.0244	12.546	12.148	11.8085	17.9497	17.0382	16.332	15.7593	15.2801	15.8594	15.1979	14.6627	17.3137
16700	15.4631	14.3747	13.6008	13.0071	12.5293	12.1317	11.7925	17.9278	17.017	16.3113	15.7391	15.2604	15.8395	15.1786	14.6439	17.2923
16800	15.4436	14.3562	13.5831	12.99	12.5127	12.1155	11.7767	17.906	16.996	16.2908	15.7191	15.2408	15.8198	15.1594	14.6252	17.271
16900	15.4242	14.3379	13.5655	12.973	12.4962	12.0994	11.761	17.8844	16.975	16.2705	15.6993	15.2214	15.8002	15.1404	14.6066	17.2499
17000	15.405	14.3197	13.548	12.9562	12.4798	12.0834	11.7453	17.863	16.9543	16.2502	15.6795	15.202	15.7808	15.1215	14.5882	17.2289
17100	15.3859	14.3016	13.5307	12.9394	12.4635	12.0675	11.7298	17.8417	16.9336	16.2302	15.6599	15.1828	15.7614	15.1027	14.5699	17.208
17200	15.3669	14.2836	13.5134	12.9228	12.4474	12.0518	11.7144	17.8205	16.9131	16.2102	15.6404	15.1638	15.7422	15.0841	14.5517	17.1873
17300	15.3481	14.2657	13.4963	12.9062	12.4313	12.0361	11.6991	17.7995	16.8927	16.1904	15.6211	15.1448	15.7232	15.0656	14.5337	17.1667
17400	15.3294	14.248	13.4793	12.8898	12.4154	12.0206	11.6839	17.7786	16.8725	16.1707	15.6019	15.126	15.7042	15.0472	14.5158	17.1463
17500	15.3108	14.2304	13.4624	12.8735	12.3995	12.0051	11.6688	17.7578	16.8524	16.1512	15.5828	15.1073	15.6854	15.0289	14.498	17.126
17600	15.2923	14.2129	13.4457	12.8573	12.3838	11.9898	11.6538	17.7372	16.8324	16.1317	15.5638	15.0888	15.6667	15.0108	14.4803	17.1058
17700	15.2739	14.1955	13.429	12.8412	12.3682	11.9746	11.6389	17.7167	16.8126	16.1124	15.545	15.0703	15.6481	14.9927	14.4627	17.0858
17800	15.2557	14.1782	13.4125	12.8252	12.3526	11.9594	11.6241	17.6963	16.7929	16.0932	15.5262	15.052	15.6297	14.9748	14.4452	17.0658
17900	15.2375	14.161	13.396	12.8093	12.3372	11.9444	11.6094	17.6761	16.7733	16.0742	15.5076	15.0338	15.6113	14.957	14.4279	17.046
18000	15.2195	14.144	13.3797	12.7936	12.3219	11.9295	11.5948	17.6559	16.7538	16.0552	15.4891	15.0157	15.5931	14.9393	14.4106	17.0264
18100	15.2017	14.1271	13.3634	12.7779	12.3067	11.9146	11.5803	17.636	16.7345	16.0364	15.4708	14.9977	15.575	14.9218	14.3935	17.0068
18200	15.1839	14.1102	13.3473	12.7623	12.2916	11.8999	11.5659	17.6161	16.7152	16.0177	15.4525	14.9799	15.557	14.9043	14.3765	16.9874
18300	15.1662	14.0935	13.3313	12.7468	12.2765	11.8852	11.5516	17.5964	16.6961	15.9991	15.4344	14.9621	15.5391	14.887	14.3596	16.9681
18400	15.1487	14.0769	13.3153	12.7314	12.2616	11.8707	11.5374	17.5767	16.6771	15.9807	15.4164	14.9445	15.5213	14.8697	14.3427	16.9489
18500	15.1312	14.0604	13.2995	12.7162	12.2468	11.8562	11.5233	17.5572	16.6583	15.9623	15.3985	14.927	15.5037	14.8526	14.326	16.9298
18600	15.1139	14.0439	13.2838	12.701	12.232	11.8419	11.5092	17.5379	16.6395	15.9441	15.3807	14.9096	15.4861	14.8355	14.3094	16.9109
18700	15.0967	14.0276	13.2682	12.6859	12.2174	11.8276	11.4953	17.5186	16.6209	15.926	15.363	14.8923	15.4687	14.8186	14.2929	16.8921
18800	15.0795	14.0114	13.2526	12.6709	12.2028	11.8134	11.4814	17.4995	16.6023	15.9079	15.3454	14.8751	15.4513	14.8018	14.2766	16.8733
18900	15.0625	13.9953	13.2372	12.656	12.1884	11.7993	11.4676	17.4804	16.5839	15.89	15.3279	14.858	15.4341	14.7851	14.2603	16.8547
19000	15.0456	13.9793	13.2219	12.6412	12.174	11.7853	11.4539	17.4615	16.5656	15.8722	15.3106	14.841	15.417	14.7685	14.2441	16.8362
19100	15.0288	13.9634	13.2066	12.6265	12.1597	11.7714	11.4403	17.4427	16.5474	15.8546	15.2933	14.8241	15.4	14.7519	14.228	16.8178
19200	15.0121	13.9476	13.1915	12.6119	12.1455	11.7575	11.4268	17.424	16.5293	15.837	15.2762	14.8073	15.383	14.7355	14.212	16.7996
19300	14.9955	13.9319	13.1764	12.5973	12.1314	11.7438	11.4134	17.4054	16.5114	15.8195	15.2591	14.7906	15.3662	14.7192	14.1961	16.7814
19400	14.979	13.9162	13.1615	12.5829	12.1174	11.7301	11.4	17.3869	16.4935	15.8021	15.2421	14.774	15.3495	14.703	14.1803	16.7633
19500	14.9626	13.9007	13.1466	12.5685	12.1034	11.7165	11.3867	17.3686	16.4757	15.7848	15.2253	14.7576	15.3329	14.6868	14.1645	16.7454
19600	14.9463	13.8853	13.1318	12.5542	12.0896	11.703	11.3735	17.3503	16.4581	15.7677	15.2085	14.7412	15.3163	14.6708	14.1489	16.7275
19700	14.9301	13.8699	13.1171	12.54	12.0758	11.6896	11.3604	17.3322	16.4405	15.7506	15.1919	14.7249	15.2999	14.6549	14.1334	16.7098
19800	14.914	13.8547	13.1025	12.5259	12.0621	11.6763	11.3474	17.3141	16.423	15.7336	15.1753	14.7087	15.2836	14.639	14.1179	16.6921
19900	14.898	13.8395	13.088	12.5119	12.0485	11.663	11.3344	17.2961	16.4057	15.7167	15.1589	14.6926	15.2673	14.6233	14.1026	16.6746
20000	14.8821	13.8245	13.0735	12.498	12.035	11.6498	11.3215	17.2783	16.3884	15.7	15.1425	14.6766	15.2512	14.6076	14.0873	16.6571
20100	14.8663	13.8095	13.0592	12.4841	12.0215	11.6367	11.3087	17.2606	16.3712	15.6833	15.1262	14.6607	15.2352	14.592	14.0722	16.6398
20200	14.8506	13.7946	13.0449	12.4704	12.0081	11.6237	11.296	17.2429	16.3542	15.6667	15.1101	14.6448	15.2192	14.5766	14.0571	16.6225
20300	14.8349	13.7798	13.0307	12.4567	11.9949	11.6107	11.2833	17.2254	16.3372	15.6502	15.094	14.6291	15.2033	14.5612	14.0421	16.6054
20400	14.8194	13.765	13.0166	12.443	11.9816	11.5979	11.2707	17.2079	16.3203	15.6338	15.078	14.6134	15.1875	14.5459	14.0272	16.5883
20500	14.8039	13.7504	13.0026	12.4295	11.9685	11.5851	11.2582	17.1905	16.3035	15.6175	15.0621	14.5979	15.1719	14.5306	14.0123	16.5713
20600	14.7886	13.7359	12.9886	12.416	11.9554	11.5723	11.2458	17.1733	16.2868	15.6013	15.0463	14.5824	15.1563	14.5155	13.9976	16.5545
20700	14.7733	13.7214	12.9748	12.4027	11.9424	11.5597	11.2334	17.1561	16.2703	15.5852	15.0305	14.567	15.1407	14.5005	13.9829	16.5377
20800	14.7581	13.707	12.961	12.3893	11.9295	11.5471	11.2211	17.139	16.2537	15.5691	15.0149	14.5517	15.1253	14.4855	13.9684	16.521
20900	14.743	13.6927	12.9473	12.3761	11.9167	11.5346	11.2089	17.1221	16.2373	15.5532	14.9993	14.5365	15.11	14.4706	13.9539	16.5044
21000	14.728	13.6785	12.9337	12.363	11.9039	11.5221	11.1967	17.1052	16.221	15.5373	14.9839	14.5214	15.0947	14.4558	13.9394	16.4879
21100	14.713	13.6643	12.9201	12.3499	11.8912	11.5098	11.1847	17.0884	16.2048	15.5215	14.9685	14.5064	15.0795	14.4411	13.9251	16.4715
21200	14.6982	13.6503	12.9066	12.3369	11.8786	11.4975	11.1726	17.0717	16.1886	15.5058	14.9532	14.4914	15.0645	14.4265	13.9108	16.4552
21300	14.6834	13.6363	12.8932	12.3239	11.866	11.4852	11.1607	17.0551	16.1726	15.4902	14.938	14.4765	15.0494	14.4119	13.8967	16.4389
21400	14.6687	13.6224	12.8799	12.3111	11.8535	11.4731	11.1488	17.0385	16.1566	15.4747	14.9228	14.4617	15.0345	14.3974	13.8826	16.4228
21500	14.6541	13.6085	12.8666	12.2983	11.8411	11.461	11.137	17.0221	16.1407	15.4593	14.9078	14.447	15.0197	14.383	13.8685	16.4067
21600	14.6396	13.5948	12.8535	12.2855	11.8288	11.4489	11.1252	17.0057	16.1249	15.4439	14.8928	14.4324	15.0049	14.3687	13.8546	16.3907
21700	14.6251	13.5811	12.8403	12.2729	11.8165	11.437	11.1135	16.9895	16.1092	15.4286	14.8779	14.4178	14.9902	14.3544	13.8407	16.3748
21800	14.6107	13.5675	12.8273	12.2603	11.8043	11.4251	11.1019	16.9733	16.0935	15.4135	14.8631	14.4033	14.9756	14.3403	13.8269	16.359
21900	14.5964	13.5539	12.8143	12.2478	11.7921	11.4132	11.0903	16.9572	16.078	15.3983	14.8484	14.3889	14.9611	14.3262	13.8132	16.3433
22000	14.5822	13.5405	12.8014	12.2353	11.78	11.4015	11.0788	16.9412	16.0625	15.3833	14.8337	14.3746	14.9466	14.3121	13.7995	16.3276
22100	14.5681	13.5271	12.7886	12.2229	11.768	11.3897	11.0674	16.9252	16.0471	15.3684	14.8191	14.3603	14.9322	14.2982	13.7859	16.3121
22200	14.554	13.5137	12.7758	12.2106	11.7561	11.3781	11.056	16.9094	16.0318	15.3535	14.8046	14.3462	14.9179	14.2843	13.7724	16.2966
22300	14.54	13.5005	12.7631	12.1983	11.7442	11.3665	11.0447	16.8936	16.0165	15.3387	14.7902	14.3321	14.9037	14.2705	13.7589	16.2812
22400	14.5261	13.4873	12.7505	12.1862	11.7323	11.355	11.0335	16.8779	16.0014	15.3239	14.7758	14.318	14.8895	14.2568	13.7456	16.2658
22500	14.5122	13.4742	12.7379	12.174	11.7206	11.3435	11.0223	16.8623	15.9863	15.3093	14.7616	14.3041	14.8754	14.2431	13.7323	16.2506
22600	14.4984	13.4612	12.7255	12.162	11.7089	11.3321	11.0111	16.8467	15.9713	15.2947	14.7474	14.2902	14.8614	14.2295	13.719	16.2354
22700	14.4847	13.4482	12.713	12.15	11.6972	11.3208	11	16.8313	15.9563	15.2802	14.7332	14.2764	14.8475	14.216	13.7059	16.2203
22800	14.4711	13.4353	12.7006	12.138	11.6856	11.3095	10.989	16.8159	15.9415	15.2658	14.7192	14.2626	14.8336	14.2025	13.6927	16.2053
22900	14.4575	13.4224	12.6883	12.1261	11.6741	11.2983	10.9781	16.8006	15.9267	15.2514	14.7052	14.2489	14.8198	14.1892	13.6797	16.1903
23000	14.444	13.4096	12.6761	12.1143	11.6626	11.2871	10.9672	16.7854	15.912	15.2372	14.6913	14.2353	14.8061	14.1758	13.6667	16.1755
23100	14.4306	13.3969	12.6639	12.1026	11.6512	11.276	10.9563	16.7702	15.8973	15.223	14.6774	14.2218	14.7924	14.1626	13.6538	16.1607
23200	14.4172	13.3843	12.6518	12.0909	11.6399	11.2649	10.9455	16.7551	15.8828	15.2088	14.6636	14.2083	14.7788	14.1494	13.641	16.1459
23300	14.4039	13.3717	12.6397	12.0792	11.6286	11.2539	10.9348	16.7401	15.8683	15.1947	14.6499	14.1949	14.7653	14.1363	13.6282	16.1313
23400	14.3907	13.3592	12.6277	12.0677	11.6174	11.243	10.9241	16.7252	15.8539	15.1807	14.6363	14.1816	14.7518	14.1232	13.6155	16.1167
23500	14.3775	13.3467	12.6158	12.0561	11.6062	11.2321	10.9134	16.7103	15.8395	15.1668	14.6227	14.1683	14.7384	14.1102	13.6029	16.1022
23600	14.3644	13.3343	12.6039	12.0447	11.5951	11.2213	10.9029	16.6956	15.8252	15.1529	14.6092	14.1551	14.7251	14.0973	13.5903	16.0877
23700	14.3514	13.322	12.5921	12.0333	11.584	11.2105	10.8923	16.6808	15.811	15.1392	14.5957	14.142	14.7118	14.0845	13.5777	16.0734
23800	14.3384	13.3097	12.5804	12.0219	11.573	11.1998	10.8819	16.6662	15.7969	15.1254	14.5824	14.1289	14.6986	14.0716	13.5653	16.0591
23900	14.3255	13.2975	12.5687	12.0106	11.562	11.1891	10.8715	16.6516	15.7828	15.1118	14.569	14.1159	14.6855	14.0589	13.5529	16.0448
24000	14.3126	13.2853	12.557	11.9994	11.5511	11.1785	10.8611	16.6371	15.7688	15.0982	14.5558	14.1029	14.6724	14.0462	13.5405	16.0307
24100	14.2998	13.2732	12.5454	11.9882	11.5403	11.1679	10.8508	16.6227	15.7549	15.0846	14.5426	14.0901	14.6594	14.0336	13.5282	16.0166
24200	14.2871	13.2612	12.5339	11.9771	11.5295	11.1574	10.8405	16.6083	15.741	15.0712	14.5295	14.0772	14.6464	14.0211	13.516	16.0025
24300	14.2744	13.2492	12.5224	11.966	11.5187	11.147	10.8303	16.594	15.7272	15.0578	14.5164	14.0645	14.6335	14.0086	13.5039	15.9886
24400	14.2618	13.2373	12.511	11.955	11.508	11.1366	10.8201	16.5798	15.7134	15.0444	14.5034	14.0518	14.6207	13.9961	13.4918	15.9747
24500	14.2492	13.2254	12.4996	11.944	11.4974	11.1262	10.81	16.5656	15.6998	15.0311	14.4905	14.0391	14.608	13.9838	13.4797	15.9608
24600	14.2367	13.2136	12.4883	11.9331	11.4868	11.1159	10.8	16.5515	15.6861	15.0179	14.4776	14.0265	14.5952	13.9714	13.4677	15.947
24700	14.2243	13.2018	12.4771	11.9222	11.4763	11.1056	10.7899	16.5375	15.6726	15.0048	14.4648	14.014	14.5826	13.9592	13.4558	15.9333
24800	14.2119	13.1901	12.4659	11.9114	11.4658	11.0954	10.78	16.5235	15.6591	14.9917	14.4521	14.0016	14.57	13.947	13.4439	15.9197
24900	14.1996	13.1785	12.4547	11.9007	11.4554	11.0853	10.7701	16.5096	15.6457	14.9787	14.4394	13.9892	14.5575	13.9348	13.4321	15.9061
25000	14.1873	13.1669	12.4436	11.89	11.445	11.0752	10.7602	16.4957	15.6323	14.9657	14.4267	13.9768	14.545	13.9227	13.4203	15.8926
25100	14.1751	13.1553	12.4326	11.8793	11.4346	11.0651	10.7504	16.4819	15.619	14.9528	14.4141	13.9645	14.5326	13.9107	13.4086	15.8791
25200	14.163	13.1438	12.4216	11.8687	11.4243	11.0551	10.7406	16.4682	15.6058	14.9399	14.4016	13.9523	14.5202	13.8987	13.3969	15.8657
25300	14.1509	13.1324	12.4106	11.8581	11.4141	11.0451	10.7309	16.4546	15.5926	14.9271	14.3892	13.9401	14.5079	13.8868	13.3853	15.8524
25400	14.1388	13.121	12.3997	11.8476	11.4039	11.0352	10.7212	16.441	15.5795	14.9144	14.3768	13.928	14.4957	13.8749	13.3738	15.8391
25500	14.1268	13.1097	12.3889	11.8372	11.3938	11.0253	10.7115	16.4274	15.5664	14.9017	14.3644	13.9159	14.4835	13.8631	13.3623	15.8259
25600	14.1149	13.0984	12.3781	11.8268	11.3837	11.0155	10.7019	16.4139	15.5534	14.8891	14.3521	13.9039	14.4714	13.8514	13.3508	15.8128
25700	14.103	13.0872	12.3674	11.8164	11.3736	11.0057	10.6924	16.4005	15.5404	14.8765	14.3399	13.892	14.4593	13.8397	13.3394	15.7997
25800	14.0912	13.076	12.3567	11.8061	11.3636	10.996	10.6829	16.3872	15.5275	14.864	14.3277	13.8801	14.4472	13.828	13.3281	15.7866
25900	14.0794	13.0649	12.346	11.7958	11.3537	10.9863	10.6734	16.3739	15.5147	14.8516	14.3156	13.8682	14.4353	13.8164	13.3168	15.7736
26000	14.0677	13.0538	12.3354	11.7856	11.3438	10.9766	10.664	16.3606	15.5019	14.8392	14.3035	13.8564	14.4233	13.8048	13.3056	15.7607
26100	14.056	13.0428	12.3249	11.7754	11.3339	10.967	10.6546	16.3474	15.4892	14.8269	14.2915	13.8447	14.4115	13.7933	13.2944	15.7478
26200	14.0444	13.0318	12.3144	11.7653	11.3241	10.9574	10.6453	16.3343	15.4766	14.8146	14.2795	13.833	14.3997	13.7819	13.2832	15.735
26300	14.0328	13.0209	12.3039	11.7552	11.3143	10.9479	10.636	16.3213	15.464	14.8023	14.2676	13.8214	14.3879	13.7705	13.2721	15.7223
26400	14.0213	13.01	12.2935	11.7452	11.3045	10.9385	10.6268	16.3082	15.4514	14.7902	14.2558	13.8098	14.3762	13.7591	13.2611	15.7096
26500	14.0098	12.9992	12.2831	11.7352	11.2949	10.929	10.6175	16.2953	15.4389	14.778	14.244	13.7983	14.3645	13.7478	13.2501	15.6969
26600	13.9984	12.9884	12.2728	11.7252	11.2852	10.9196	10.6084	16.2824	15.4265	14.766	14.2322	13.7868	14.3529	13.7366	13.2392	15.6843
26700	13.987	12.9777	12.2626	11.7153	11.2756	10.9103	10.5993	16.2695	15.4141	14.754	14.2205	13.7753	14.3414	13.7254	13.2283	15.6718
26800	13.9757	12.967	12.2523	11.7054	11.266	10.901	10.5902	16.2568	15.4017	14.742	14.2088	13.764	14.3298	13.7142	13.2174	15.6593
26900	13.9644	12.9563	12.2421	11.6956	11.2565	10.8917	10.5811	16.244	15.3894	14.7301	14.1972	13.7526	14.3184	13.7031	13.2066	15.6469
27000	13.9532	12.9457	12.232	11.6859	11.247	10.8825	10.5721	16.2313	15.3772	14.7182	14.1857	13.7413	14.307	13.6921	13.1958	15.6345
27100	13.942	12.9352	12.2219	11.6761	11.2376	10.8733	10.5632	16.2187	15.365	14.7064	14.1742	13.7301	14.2956	13.6811	13.1851	15.6222
27200	13.9309	12.9247	12.2119	11.6664	11.2282	10.8642	10.5542	16.2061	15.3529	14.6946	14.1627	13.7189	14.2843	13.6701	13.1745	15.6099
27300	13.9198	12.9142	12.2019	11.6568	11.2189	10.8551	10.5454	16.1936	15.3408	14.6829	14.1513	13.7078	14.273	13.6592	13.1639	15.5977
27400	13.9088	12.9038	12.1919	11.6472	11.2095	10.846	10.5365	16.1811	15.3288	14.6713	14.14	13.6967	14.2618	13.6483	13.1533	15.5855
27500	13.8978	12.8934	12.182	11.6376	11.2003	10.837	10.5277	16.1687	15.3168	14.6596	14.1287	13.6856	14.2506	13.6375	13.1428	15.5734
27600	13.8868	12.8831	12.1721	11.6281	11.191	10.828	10.5189	16.1564	15.3049	14.6481	14.1174	13.6746	14.2395	13.6267	13.1323	15.5614
27700	13.8759	12.8728	12.1623	11.6186	11.1818	10.819	10.5102	16.144	15.293	14.6366	14.1062	13.6637	14.2284	13.616	13.1218	15.5493
27800	13.8651	12.8625	12.1525	11.6092	11.1727	10.8101	10.5015	16.1318	15.2812	14.6251	14.095	13.6528	14.2174	13.6053	13.1114	15.5374
27900	13.8543	12.8523	12.1427	11.5998	11.1636	10.8013	10.4929	16.1196	15.2694	14.6137	14.0839	13.6419	14.2064	13.5947	13.1011	15.5255
28000	13.8435	12.8422	12.133	11.5904	11.1545	10.7924	10.4842	16.1074	15.2577	14.6023	14.0728	13.6311	14.1955	13.5841	13.0908	15.5136
28100	13.8328	12.8321	12.1233	11.5811	11.1455	10.7836	10.4757	16.0953	15.246	14.591	14.0618	13.6203	14.1846	13.5735	13.0805	15.5018
28200	13.8221	12.822	12.1137	11.5718	11.1365	10.7749	10.4671	16.0832	15.2344	14.5797	14.0508	13.6096	14.1737	13.563	13.0703	15.49
28300	13.8115	12.812	12.1041	11.5625	11.1275	10.7662	10.4586	16.0712	15.2228	14.5685	14.0399	13.5989	14.1629	13.5526	13.0601	15.4783
28400	13.8009	12.802	12.0946	11.5533	11.1186	10.7575	10.4501	16.0592	15.2113	14.5573	14.029	13.5883	14.1521	13.5421	13.05	15.4666
28500	13.7903	12.792	12.085	11.5442	11.1097	10.7488	10.4417	16.0473	15.1998	14.5461	14.0181	13.5777	14.1414	13.5318	13.0399	15.455
28600	13.7798	12.7821	12.0756	11.535	11.1008	10.7402	10.4333	16.0354	15.1883	14.535	14.0073	13.5672	14.1307	13.5214	13.0298	15.4434
28700	13.7694	12.7723	12.0661	11.5259	11.092	10.7316	10.4249	16.0236	15.1769	14.524	13.9966	13.5567	14.1201	13.5111	13.0198	15.4318
28800	13.7589	12.7624	12.0567	11.5169	11.0832	10.7231	10.4166	16.0118	15.1656	14.513	13.9859	13.5462	14.1095	13.5009	13.0098	15.4204
28900	13.7486	12.7526	12.0474	11.5079	11.0745	10.7146	10.4083	16.0001	15.1543	14.502	13.9752	13.5358	14.099	13.4907	12.9999	15.4089
29000	13.7382	12.7429	12.0381	11.4989	11.0658	10.7061	10.4	15.9884	15.143	14.4911	13.9646	13.5254	14.0885	13.4805	12.99	15.3975
29100	13.7279	12.7332	12.0288	11.4899	11.0571	10.6977	10.3918	15.9768	15.1318	14.4802	13.954	13.5151	14.078	13.4703	12.9801	15.3862
29200	13.7177	12.7235	12.0195	11.481	11.0485	10.6893	10.3836	15.9652	15.1206	14.4694	13.9434	13.5048	14.0676	13.4603	12.9703	15.3748
29300	13.7075	12.7139	12.0103	11.4721	11.0399	10.6809	10.3754	15.9536	15.1095	14.4586	13.9329	13.4945	14.0572	13.4502	12.9606	15.3636
29400	13.6973	12.7043	12.0012	11.4633	11.0313	10.6726	10.3673	15.9421	15.0984	14.4478	13.9225	13.4843	14.0468	13.4402	12.9508	15.3524
29500	13.6872	12.6947	11.992	11.4545	11.0228	10.6643	10.3592	15.9307	15.0873	14.4371	13.9121	13.4741	14.0365	13.4302	12.9411	15.3412
29600	13.6771	12.6852	11.9829	11.4457	11.0143	10.656	10.3512	15.9193	15.0763	14.4265	13.9017	13.464	14.0263	13.4203	12.9315	15.33
29700	13.667	12.6757	11.9739	11.437	11.0058	10.6478	10.3431	15.9079	15.0654	14.4159	13.8913	13.4539	14.0161	13.4104	12.9219	15.319
29800	13.657	12.6663	11.9649	11.4283	10.9974	10.6396	10.3351	15.8966	15.0545	14.4053	13.881	13.4438	14.0059	13.4005	12.9123	15.3079
29900	13.6471	12.6569	11.9559	11.4196	10.989	10.6314	10.3272	15.8853	15.0436	14.3947	13.8708	13.4338	13.9957	13.3907	12.9027	15.2969
30000	13.6371	12.6475	11.9469	11.411	10.9807	10.6233	10.3192	15.8741	15.0328	14.3842	13.8606	13.4239	13.9856	13.3809	12.8932	15.2859
