# Supplementary material for: Cross-Code Verification for Improved Thermophysical Properties of Argon, Krypton and Xenon Plasmas
Source: Entropy (Basel). 2026 Jul 22;28(7):830. doi: 10.3390/e28070830 (PMC13409251; doi:10.3390/e28070830)
Supplement: Supplementary file 1 [file entropy-28-00830-s001.zip › Ar_Kr_Xe_Data/Collision Integrals/CiArgon/Phenomenological/CI_Ar_Ar+.csv]

Tij* [K]	πΩ(1;1)[Å^2]	πΩ(1;2)[Å^2]	πΩ(1;3)[Å^2]	πΩ(1;4)[Å^2]	πΩ(1;5)[Å^2]	πΩ(1;6)[Å^2]	πΩ(1;7)[Å^2]	πΩ(2;2)[Å^2]	πΩ(2;3)[Å^2]	πΩ(2;4)[Å^2]	πΩ(2;5)[Å^2]	πΩ(2;6)[Å^2]	πΩ(3;3)[Å^2]	πΩ(3;4)[Å^2]	πΩ(3;5)[Å^2]	πΩ(4;4)[Å^2]
300	162.501	149.292	140.849	134.981	130.738	127.572	125.131	98.3548	86.5747	77.3489	69.5585	62.8627	149.316	142.418	137.293	85.6718
400	151.361	140.012	133	128.303	124.972	122.482	120.527	84.9318	73.2774	64.1058	56.7099	50.7843	139.938	134.126	129.846	72.2109
500	143.957	134.026	128.064	124.13	121.324	119.188	117.472	74.5642	63.3078	54.7367	48.1961	43.244	133.721	128.672	124.985	62.3934
600	138.517	129.803	124.632	121.198	118.707	116.771	115.189	66.5836	55.8347	48.0556	42.4164	38.3171	129.273	124.801	121.541	55.0725
700	134.481	126.677	122.064	118.964	116.673	114.862	113.362	60.242	50.1855	43.2172	38.3634	34.934	125.899	121.877	118.938	49.5618
800	131.41	124.272	120.045	117.169	115.011	113.283	111.838	54.9854	45.769	39.5923	35.4048	32.4966	123.275	119.583	116.879	45.2944
900	128.892	122.314	118.384	115.669	113.605	111.935	110.529	50.783	42.3199	36.8237	33.1758	30.6697	121.143	117.712	115.186	41.9375
1000	126.776	120.671	116.973	114.38	112.385	110.759	109.382	47.3894	39.581	34.6574	31.4452	29.2529	119.357	116.142	113.755	39.2653
1100	124.993	119.266	115.749	113.249	111.307	109.714	108.36	44.5692	37.3605	32.9245	30.0667	28.1223	117.839	114.795	112.518	37.0988
1200	123.48	118.047	114.67	112.243	110.342	108.775	107.439	42.1746	35.5275	31.5107	28.9441	27.1982	116.525	113.619	111.429	35.3099
1300	122.174	116.972	113.705	111.335	109.468	107.922	106.601	40.1245	33.9934	30.337	28.0116	26.4268	115.371	112.577	110.457	33.8133
1400	121.023	116.009	112.832	110.508	108.668	107.14	105.832	38.3608	32.6949	29.3482	27.224	25.7715	114.343	111.641	109.58	32.5475
1500	119.99	115.137	112.034	109.75	107.932	106.419	105.121	36.8381	31.5848	28.5043	26.5494	25.2066	113.417	110.793	108.78	31.4657
1600	119.051	114.34	111.3	109.048	107.25	105.75	104.461	35.518	30.6265	27.7754	25.9638	24.713	112.575	110.018	108.046	30.5315
1700	118.19	113.605	110.62	108.396	106.614	105.125	103.845	34.3656	29.7913	27.1386	25.4495	24.2766	111.803	109.304	107.366	29.7172
1800	117.397	112.924	109.986	107.786	106.019	104.54	103.267	33.3518	29.0573	26.5773	24.9934	23.8871	111.091	108.642	106.734	29.0014
1900	116.665	112.289	109.392	107.214	105.46	103.989	102.722	32.4538	28.4076	26.0783	24.5855	23.5363	110.431	108.025	106.143	28.3673
2000	115.985	111.695	108.835	106.674	104.932	103.469	102.208	31.6518	27.8279	25.6313	24.2177	23.218	109.815	107.447	105.588	27.8014
2100	115.351	111.137	108.309	106.165	104.432	102.977	101.721	30.9299	27.307	25.2277	23.8836	22.9271	109.238	106.904	105.065	27.2928
2200	114.758	110.611	107.811	105.682	103.958	102.509	101.259	30.2764	26.8359	24.8611	23.5782	22.6596	108.696	106.392	104.571	26.8331
2300	114.201	110.113	107.338	105.222	103.508	102.064	100.818	29.6822	26.4077	24.5261	23.2975	22.4123	108.185	105.907	104.102	26.4154
2400	113.676	109.641	106.888	104.785	103.077	101.64	100.398	29.1399	26.0165	24.2185	23.0381	22.1826	107.701	105.447	103.656	26.0339
2500	113.179	109.192	106.459	104.367	102.667	101.234	99.9961	28.6429	25.6575	23.9347	22.7973	21.9683	107.241	105.008	103.23	25.684
2600	112.707	108.763	106.049	103.967	102.273	100.845	99.6111	28.1857	25.3266	23.6717	22.5729	21.7675	106.804	104.59	102.824	25.3616
2700	112.259	108.354	105.657	103.583	101.896	100.472	99.2416	27.7636	25.0203	23.4268	22.3629	21.5788	106.387	104.191	102.435	25.0633
2800	111.831	107.961	105.28	103.215	101.533	100.114	98.8864	27.3725	24.7358	23.1981	22.1656	21.4007	105.988	103.808	102.062	24.7862
2900	111.423	107.585	104.918	102.861	101.184	99.7688	98.5446	27.009	24.4704	22.9836	21.9797	21.2322	105.606	103.441	101.704	24.5279
3000	111.032	107.223	104.569	102.52	100.848	99.4364	98.2151	26.6703	24.2223	22.782	21.8041	21.0724	105.239	103.087	101.359	24.2864
3100	110.657	106.875	104.233	102.191	100.524	99.1157	97.8972	26.3538	23.9896	22.5919	21.6377	20.9204	104.886	102.748	101.027	24.06
3200	110.296	106.54	103.909	101.873	100.211	98.8058	97.59	26.0576	23.7708	22.4122	21.4797	20.7755	104.547	102.42	100.706	23.8471
3300	109.95	106.216	103.596	101.566	99.9078	98.5061	97.2929	25.7795	23.5645	22.2418	21.3292	20.6372	104.22	102.103	100.397	23.6464
3400	109.615	105.903	103.293	101.269	99.6147	98.216	97.0052	25.518	23.3695	22.08	21.1857	20.5048	103.904	101.798	100.097	23.4567
3500	109.293	105.601	103	100.981	99.3306	97.9348	96.7264	25.2716	23.1848	21.9259	21.0485	20.3779	103.599	101.502	99.8072	23.277
3600	108.981	105.308	102.716	100.702	99.0551	97.6621	96.456	25.0388	23.0094	21.7789	20.9171	20.256	103.304	101.216	99.5263	23.1063
3700	108.679	105.024	102.44	100.431	98.7877	97.3974	96.1934	24.8186	22.8426	21.6384	20.7911	20.1387	103.018	100.938	99.2538	22.9439
3800	108.387	104.748	102.172	100.168	98.5279	97.1401	95.9383	24.6098	22.6835	21.5038	20.67	20.0258	102.74	100.668	98.9892	22.7891
3900	108.103	104.481	101.912	99.9126	98.2753	96.89	95.6902	24.4116	22.5317	21.3748	20.5534	19.9168	102.471	100.407	98.7321	22.6413
4000	107.828	104.22	101.659	99.6638	98.0296	96.6467	95.4488	24.2231	22.3866	21.2508	20.4412	19.8117	102.21	100.152	98.4822	22.4999
4100	107.561	103.967	101.412	99.4216	97.7903	96.4097	95.2138	24.0434	22.2475	21.1317	20.3329	19.71	101.956	99.9047	98.2389	22.3645
4200	107.301	103.721	101.173	99.1856	97.5572	96.1788	94.9847	23.8719	22.1142	21.0169	20.2283	19.6116	101.709	99.6638	98.002	22.2346
4300	107.048	103.481	100.939	98.9556	97.3299	95.9537	94.7614	23.7081	21.9861	20.9062	20.1271	19.5162	101.468	99.4291	97.7711	22.1098
4400	106.802	103.247	100.711	98.7312	97.1082	95.734	94.5435	23.5512	21.8629	20.7993	20.0292	19.4238	101.234	99.2003	97.546	21.9898
4500	106.562	103.019	100.488	98.5123	96.8918	95.5197	94.3308	23.4009	21.7442	20.696	19.9343	19.334	101.005	98.9772	97.3264	21.8741
4600	106.328	102.797	100.271	98.2985	96.6804	95.3103	94.1231	23.2566	21.6298	20.5961	19.8423	19.2469	100.782	98.7594	97.112	21.7626
4700	106.1	102.58	100.059	98.0896	96.4739	95.1057	93.9201	23.118	21.5194	20.4992	19.7529	19.1621	100.565	98.5467	96.9026	21.6549
4800	105.877	102.367	99.8517	97.8854	96.272	94.9057	93.7216	22.9846	21.4126	20.4054	19.6661	19.0796	100.352	98.3389	96.6979	21.5508
4900	105.659	102.16	99.6489	97.6857	96.0746	94.71	93.5275	22.8561	21.3094	20.3143	19.5817	18.9993	100.145	98.1358	96.4977	21.45
5000	105.447	101.957	99.4506	97.4903	95.8814	94.5186	93.3375	22.7322	21.2094	20.2258	19.4995	18.921	99.9418	97.9372	96.3019	21.3525
5100	105.239	101.758	99.2564	97.299	95.6923	94.3312	93.1516	22.6126	21.1126	20.1398	19.4195	18.8447	99.7433	97.7428	96.1103	21.2579
5200	105.036	101.564	99.0663	97.1117	95.507	94.1476	92.9694	22.497	21.0186	20.0562	19.3416	18.7703	99.549	97.5525	95.9227	21.1662
5300	104.837	101.374	98.8801	96.9282	95.3255	93.9678	92.791	22.3853	20.9274	19.9748	19.2656	18.6976	99.3588	97.3661	95.7389	21.0772
5400	104.643	101.187	98.6977	96.7483	95.1477	93.7915	92.616	22.2771	20.8388	19.8955	19.1914	18.6266	99.1725	97.1835	95.5589	20.9906
5500	104.452	101.004	98.5188	96.572	94.9733	93.6187	92.4445	22.1723	20.7527	19.8183	19.119	18.5572	98.99	97.0046	95.3823	20.9065
5600	104.266	100.825	98.3433	96.399	94.8022	93.4491	92.2763	22.0708	20.6689	19.7429	19.0483	18.4894	98.8111	96.8291	95.2092	20.8246
5700	104.083	100.649	98.1712	96.2294	94.6343	93.2828	92.1112	21.9722	20.5873	19.6694	18.9792	18.4231	98.6357	96.6569	95.0393	20.7448
5800	103.903	100.477	98.0023	96.0628	94.4696	93.1195	91.9491	21.8765	20.5078	19.5975	18.9116	18.3581	98.4635	96.488	94.8726	20.6671
5900	103.727	100.308	97.8365	95.8993	94.3078	92.9592	91.79	21.7836	20.4303	19.5274	18.8455	18.2946	98.2947	96.3223	94.709	20.5913
6000	103.555	100.142	97.6737	95.7387	94.149	92.8017	91.6337	21.6932	20.3547	19.4588	18.7808	18.2323	98.1289	96.1595	94.5483	20.5174
6100	103.385	99.9783	97.5137	95.5809	93.9929	92.647	91.4802	21.6052	20.2809	19.3917	18.7174	18.1712	97.966	95.9996	94.3905	20.4452
6200	103.219	99.818	97.3565	95.4259	93.8395	92.4949	91.3293	21.5196	20.2089	19.326	18.6553	18.1114	97.8061	95.8425	94.2353	20.3747
6300	103.055	99.6604	97.202	95.2735	93.6887	92.3454	91.1809	21.4362	20.1385	19.2618	18.5945	18.0527	97.649	95.6881	94.0829	20.3058
6400	102.895	99.5055	97.0501	95.1236	93.5404	92.1985	91.035	21.3549	20.0697	19.1989	18.5348	17.9951	97.4945	95.5363	93.933	20.2384
6500	102.737	99.3532	96.9007	94.9762	93.3946	92.0539	90.8916	21.2756	20.0024	19.1372	18.4763	17.9386	97.3427	95.3871	93.7856	20.1725
6600	102.582	99.2034	96.7538	94.8313	93.2511	91.9117	90.7504	21.1983	19.9365	19.0768	18.4189	17.8832	97.1933	95.2403	93.6406	20.108
6700	102.429	99.056	96.6092	94.6886	93.1099	91.7717	90.6115	21.1228	19.8721	19.0175	18.3626	17.8287	97.0464	95.0958	93.4979	20.0448
6800	102.279	98.9109	96.4668	94.5481	92.971	91.634	90.4748	21.049	19.8089	18.9594	18.3072	17.7752	96.9019	94.9537	93.3575	19.983
6900	102.131	98.7682	96.3267	94.4099	92.8342	91.4984	90.3402	20.977	19.7471	18.9024	18.2529	17.7226	96.7596	94.8138	93.2192	19.9223
7000	101.986	98.6276	96.1888	94.2738	92.6994	91.3648	90.2076	20.9065	19.6865	18.8464	18.1996	17.6709	96.6196	94.676	93.0831	19.8629
7100	101.843	98.4892	96.0529	94.1397	92.5667	91.2333	90.0771	20.8376	19.6271	18.7914	18.1471	17.62	96.4817	94.5403	92.949	19.8046
7200	101.702	98.3528	95.9191	94.0076	92.436	91.1037	89.9484	20.7702	19.5688	18.7375	18.0955	17.5701	96.3459	94.4067	92.817	19.7474
7300	101.563	98.2185	95.7872	93.8774	92.3072	90.9759	89.8217	20.7041	19.5116	18.6844	18.0448	17.5209	96.2121	94.275	92.6868	19.6913
7400	101.427	98.0862	95.6572	93.7491	92.1802	90.8501	89.6967	20.6395	19.4554	18.6323	17.995	17.4725	96.0803	94.1453	92.5586	19.6362
7500	101.292	97.9557	95.5291	93.6227	92.0551	90.726	89.5736	20.5762	19.4003	18.581	17.9459	17.4249	95.9504	94.0174	92.4322	19.5821
7600	101.159	97.8271	95.4028	93.498	91.9317	90.6037	89.4522	20.5141	19.3462	18.5306	17.8976	17.378	95.8223	93.8913	92.3076	19.5289
7700	101.028	97.7003	95.2783	93.3751	91.81	90.483	89.3324	20.4532	19.293	18.481	17.8501	17.3318	95.696	93.767	92.1847	19.4767
7800	100.899	97.5753	95.1554	93.2538	91.69	90.364	89.2143	20.3936	19.2407	18.4322	17.8033	17.2863	95.5715	93.6444	92.0635	19.4253
7900	100.772	97.4519	95.0343	93.1342	91.5716	90.2466	89.0978	20.335	19.1893	18.3842	17.7573	17.2415	95.4487	93.5235	91.9439	19.3748
8000	100.647	97.3302	94.9147	93.0161	91.4547	90.1308	88.9828	20.2775	19.1388	18.337	17.7119	17.1974	95.3276	93.4042	91.8259	19.3251
8100	100.523	97.2102	94.7967	92.8997	91.3395	90.0165	88.8694	20.2211	19.089	18.2904	17.6671	17.1539	95.2081	93.2865	91.7095	19.2763
8200	100.401	97.0917	94.6803	92.7847	91.2257	89.9037	88.7574	20.1657	19.0401	18.2446	17.6231	17.111	95.0902	93.1703	91.5947	19.2282
8300	100.28	96.9747	94.5654	92.6712	91.1133	89.7923	88.6469	20.1113	18.992	18.1994	17.5796	17.0687	94.9738	93.0556	91.4813	19.1808
8400	100.162	96.8593	94.4519	92.5592	91.0024	89.6824	88.5377	20.0579	18.9446	18.1549	17.5368	17.027	94.8588	92.9424	91.3693	19.1342
8500	100.044	96.7453	94.3399	92.4486	90.8929	89.5738	88.4299	20.0053	18.898	18.1111	17.4946	16.9859	94.7454	92.8306	91.2587	19.0883
8600	99.9284	96.6327	94.2292	92.3393	90.7848	89.4666	88.3235	19.9536	18.852	18.0679	17.453	16.9453	94.6334	92.7202	91.1496	19.0431
8700	99.814	96.5215	94.1199	92.2314	90.678	89.3607	88.2184	19.9028	18.8068	18.0252	17.4119	16.9053	94.5227	92.6112	91.0417	18.9985
8800	99.701	96.4117	94.012	92.1248	90.5724	89.256	88.1145	19.8529	18.7622	17.9832	17.3714	16.8658	94.4135	92.5035	90.9352	18.9546
8900	99.5894	96.3032	93.9053	92.0195	90.4682	89.1527	88.0119	19.8037	18.7182	17.9418	17.3314	16.8268	94.3055	92.3971	90.8299	18.9113
9000	99.4791	96.196	93.7999	91.9154	90.3651	89.0505	87.9105	19.7553	18.6749	17.9009	17.2919	16.7883	94.1988	92.2919	90.7259	18.8687
9100	99.3702	96.09	93.6957	91.8125	90.2633	88.9495	87.8103	19.7077	18.6322	17.8605	17.253	16.7503	94.0934	92.188	90.6232	18.8266
9200	99.2625	95.9853	93.5928	91.7108	90.1626	88.8497	87.7112	19.6608	18.5901	17.8207	17.2145	16.7128	93.9893	92.0853	90.5216	18.7851
9300	99.1561	95.8818	93.491	91.6103	90.0631	88.7511	87.6133	19.6146	18.5486	17.7814	17.1766	16.6757	93.8863	91.9838	90.4212	18.7442
9400	99.051	95.7795	93.3904	91.511	89.9648	88.6536	87.5165	19.5691	18.5076	17.7427	17.1391	16.6391	93.7845	91.8834	90.3219	18.7038
9500	98.947	95.6783	93.2909	91.4127	89.8675	88.5571	87.4208	19.5242	18.4672	17.7044	17.1021	16.603	93.6839	91.7842	90.2237	18.6639
9600	98.8443	95.5783	93.1925	91.3156	89.7713	88.4617	87.3261	19.48	18.4273	17.6665	17.0655	16.5673	93.5844	91.6861	90.1266	18.6246
9700	98.7426	95.4794	93.0952	91.2195	89.6762	88.3674	87.2325	19.4365	18.3879	17.6292	17.0294	16.532	93.486	91.589	90.0306	18.5858
9800	98.6421	95.3815	92.999	91.1244	89.5821	88.2741	87.1399	19.3935	18.3491	17.5923	16.9937	16.4971	93.3886	91.4931	89.9357	18.5474
9900	98.5427	95.2847	92.9038	91.0304	89.489	88.1818	87.0482	19.3512	18.3107	17.5559	16.9584	16.4626	93.2924	91.3981	89.8417	18.5096
10000	98.4444	95.189	92.8096	90.9374	89.3969	88.0905	86.9576	19.3094	18.2728	17.5199	16.9235	16.4285	93.1971	91.3042	89.7488	18.4722
10100	98.3472	95.0942	92.7164	90.8453	89.3058	88.0002	86.8679	19.2683	18.2354	17.4843	16.889	16.3948	93.1029	91.2112	89.6569	18.4353
10200	98.2509	95.0005	92.6242	90.7542	89.2156	87.9107	86.7792	19.2276	18.1984	17.4491	16.8549	16.3615	93.0097	91.1193	89.5659	18.3988
10300	98.1557	94.9077	92.5329	90.6641	89.1264	87.8223	86.6913	19.1875	18.1619	17.4143	16.8212	16.3286	92.9174	91.0283	89.4758	18.3627
10400	98.0615	94.8159	92.4426	90.5749	89.038	87.7347	86.6044	19.1479	18.1258	17.38	16.7879	16.296	92.8261	90.9382	89.3867	18.3271
10500	97.9683	94.725	92.3532	90.4866	88.9506	87.648	86.5184	19.1089	18.0902	17.346	16.755	16.2638	92.7358	90.849	89.2985	18.2919
10600	97.876	94.6351	92.2647	90.3991	88.8641	87.5622	86.4332	19.0703	18.0549	17.3124	16.7224	16.2319	92.6463	90.7608	89.2111	18.2571
10700	97.7846	94.546	92.1771	90.3126	88.7784	87.4772	86.3488	19.0322	18.0201	17.2792	16.6901	16.2003	92.5577	90.6734	89.1247	18.2226
10800	97.6942	94.4578	92.0903	90.2269	88.6935	87.3931	86.2653	18.9946	17.9857	17.2463	16.6582	16.1691	92.47	90.5869	89.0391	18.1886
10900	97.6046	94.3705	92.0044	90.142	88.6095	87.3098	86.1826	18.9575	17.9516	17.2138	16.6267	16.1383	92.3832	90.5012	88.9543	18.155
11000	97.5159	94.2841	91.9193	90.0579	88.5263	87.2272	86.1007	18.9208	17.918	17.1816	16.5955	16.1077	92.2972	90.4164	88.8703	18.1217
11100	97.4281	94.1984	91.835	89.9747	88.4439	87.1455	86.0196	18.8845	17.8847	17.1498	16.5646	16.0775	92.2121	90.3324	88.7872	18.0888
11200	97.3412	94.1136	91.7516	89.8923	88.3622	87.0646	85.9393	18.8487	17.8517	17.1183	16.534	16.0475	92.1278	90.2491	88.7048	18.0562
11300	97.255	94.0296	91.6689	89.8106	88.2814	86.9844	85.8597	18.8133	17.8192	17.0872	16.5037	16.0179	92.0442	90.1667	88.6232	18.024
11400	97.1697	93.9464	91.587	89.7297	88.2013	86.905	85.7808	18.7783	17.7869	17.0564	16.4737	15.9886	91.9615	90.085	88.5424	17.9921
11500	97.0852	93.8639	91.5059	89.6495	88.1219	86.8263	85.7027	18.7437	17.7551	17.0258	16.4441	15.9595	91.8795	90.0041	88.4624	17.9606
11600	97.0015	93.7822	91.4255	89.5701	88.0433	86.7483	85.6253	18.7095	17.7235	16.9956	16.4147	15.9308	91.7983	89.924	88.383	17.9294
11700	96.9185	93.7013	91.3458	89.4914	87.9653	86.6711	85.5487	18.6757	17.6923	16.9657	16.3856	15.9023	91.7178	89.8445	88.3044	17.8985
11800	96.8363	93.6211	91.2668	89.4134	87.8881	86.5945	85.4727	18.6423	17.6614	16.9361	16.3568	15.8741	91.638	89.7658	88.2265	17.8679
11900	96.7549	93.5416	91.1886	89.3361	87.8116	86.5186	85.3973	18.6092	17.6308	16.9068	16.3283	15.8461	91.559	89.6878	88.1493	17.8376
12000	96.6741	93.4628	91.1111	89.2595	87.7357	86.4434	85.3227	18.5765	17.6006	16.8777	16.3001	15.8185	91.4807	89.6105	88.0728	17.8077
12100	96.5941	93.3847	91.0342	89.1835	87.6606	86.3689	85.2487	18.5441	17.5706	16.849	16.2721	15.7911	91.403	89.5339	87.9969	17.778
12200	96.5148	93.3073	90.958	89.1083	87.586	86.295	85.1753	18.5121	17.5409	16.8205	16.2444	15.7639	91.3261	89.4579	87.9217	17.7486
12300	96.4362	93.2305	90.8825	89.0336	87.5121	86.2217	85.1026	18.4804	17.5115	16.7923	16.2169	15.737	91.2498	89.3826	87.8472	17.7195
12400	96.3583	93.1544	90.8076	88.9597	87.4389	86.1491	85.0305	18.4491	17.4824	16.7644	16.1897	15.7103	91.1742	89.3079	87.7733	17.6907
12500	96.281	93.079	90.7333	88.8863	87.3663	86.0771	84.959	18.4181	17.4536	16.7367	16.1628	15.6839	91.0992	89.2339	87.7	17.6621
12600	96.2044	93.0042	90.6597	88.8136	87.2943	86.0057	84.8882	18.3873	17.4251	16.7092	16.136	15.6578	91.0248	89.1605	87.6274	17.6339
12700	96.1285	92.9301	90.5867	88.7414	87.2228	85.9349	84.8179	18.357	17.3968	16.6821	16.1096	15.6318	90.9511	89.0877	87.5554	17.6058
12800	96.0532	92.8565	90.5143	88.6699	87.152	85.8646	84.7482	18.3269	17.3688	16.6551	16.0833	15.6061	90.878	89.0156	87.4839	17.5781
12900	95.9785	92.7836	90.4425	88.599	87.0818	85.795	84.6791	18.2971	17.341	16.6284	16.0573	15.5806	90.8055	88.944	87.4131	17.5506
13000	95.9044	92.7112	90.3713	88.5286	87.0121	85.7259	84.6105	18.2676	17.3135	16.602	16.0316	15.5554	90.7336	88.873	87.3428	17.5233
13100	95.831	92.6395	90.3006	88.4588	86.943	85.6574	84.5425	18.2383	17.2863	16.5758	16.006	15.5303	90.6622	88.8026	87.2731	17.4963
13200	95.7581	92.5683	90.2306	88.3896	86.8745	85.5895	84.475	18.2094	17.2593	16.5498	15.9807	15.5055	90.5915	88.7327	87.204	17.4695
13300	95.6859	92.4977	90.1611	88.3209	86.8065	85.522	84.4081	18.1807	17.2325	16.524	15.9556	15.4809	90.5213	88.6634	87.1354	17.443
13400	95.6142	92.4277	90.0921	88.2528	86.7391	85.4552	84.3417	18.1524	17.206	16.4985	15.9307	15.4565	90.4517	88.5947	87.0673	17.4167
13500	95.5431	92.3582	90.0237	88.1852	86.6721	85.3888	84.2759	18.1242	17.1797	16.4731	15.906	15.4323	90.3826	88.5265	86.9998	17.3906
13600	95.4725	92.2892	89.9558	88.1182	86.6057	85.323	84.2105	18.0964	17.1536	16.448	15.8815	15.4083	90.3141	88.4588	86.9329	17.3647
13700	95.4025	92.2208	89.8885	88.0516	86.5399	85.2576	84.1457	18.0688	17.1278	16.4231	15.8572	15.3845	90.2461	88.3917	86.8664	17.3391
13800	95.333	92.1529	89.8217	87.9856	86.4745	85.1928	84.0814	18.0414	17.1022	16.3984	15.8332	15.3609	90.1786	88.3251	86.8005	17.3137
13900	95.2641	92.0856	89.7553	87.9201	86.4096	85.1285	84.0175	18.0143	17.0768	16.374	15.8093	15.3374	90.1117	88.259	86.735	17.2885
14000	95.1957	92.0187	89.6895	87.8551	86.3452	85.0647	83.9541	17.9875	17.0516	16.3497	15.7856	15.3142	90.0452	88.1934	86.6701	17.2635
14100	95.1278	91.9524	89.6242	87.7905	86.2813	85.0013	83.8913	17.9608	17.0267	16.3256	15.7621	15.2912	89.9793	88.1283	86.6056	17.2387
14200	95.0605	91.8866	89.5594	87.7265	86.2179	84.9384	83.8289	17.9344	17.0019	16.3017	15.7388	15.2683	89.9139	88.0636	86.5417	17.2141
14300	94.9936	91.8212	89.495	87.6629	86.155	84.876	83.7669	17.9083	16.9773	16.278	15.7157	15.2456	89.8489	87.9995	86.4782	17.1897
14400	94.9272	91.7563	89.4312	87.5998	86.0925	84.8141	83.7054	17.8824	16.953	16.2545	15.6928	15.2232	89.7844	87.9358	86.4151	17.1655
14500	94.8614	91.692	89.3678	87.5371	86.0305	84.7526	83.6444	17.8566	16.9288	16.2312	15.67	15.2008	89.7204	87.8726	86.3526	17.1415
14600	94.796	91.628	89.3048	87.475	85.9689	84.6915	83.5838	17.8312	16.9049	16.208	15.6474	15.1787	89.6569	87.8099	86.2905	17.1177
14700	94.7311	91.5646	89.2423	87.4132	85.9078	84.6309	83.5236	17.8059	16.8811	16.1851	15.625	15.1567	89.5938	87.7476	86.2288	17.0941
14800	94.6666	91.5016	89.1803	87.3519	85.8471	84.5707	83.4639	17.7808	16.8575	16.1623	15.6028	15.1349	89.5312	87.6858	86.1676	17.0707
14900	94.6026	91.439	89.1187	87.2911	85.7868	84.511	83.4046	17.756	16.8341	16.1397	15.5807	15.1133	89.469	87.6244	86.1068	17.0475
15000	94.5391	91.3769	89.0575	87.2306	85.727	84.4517	83.3457	17.7313	16.8109	16.1173	15.5588	15.0918	89.4073	87.5634	86.0465	17.0244
15100	94.476	91.3152	88.9968	87.1706	85.6676	84.3928	83.2872	17.7069	16.7878	16.095	15.5371	15.0705	89.346	87.5029	85.9865	17.0015
15200	94.4134	91.254	88.9365	87.1111	85.6086	84.3343	83.2292	17.6826	16.765	16.0729	15.5155	15.0493	89.2852	87.4428	85.927	16.9788
15300	94.3512	91.1932	88.8766	87.0519	85.55	84.2762	83.1715	17.6586	16.7423	16.051	15.4941	15.0283	89.2247	87.3831	85.868	16.9562
15400	94.2895	91.1328	88.8172	86.9931	85.4918	84.2185	83.1143	17.6347	16.7198	16.0292	15.4729	15.0075	89.1647	87.3238	85.8093	16.9339
15500	94.2282	91.0728	88.7581	86.9348	85.4341	84.1612	83.0574	17.611	16.6975	16.0076	15.4518	14.9868	89.1051	87.2649	85.751	16.9116
15600	94.1672	91.0133	88.6994	86.8768	85.3767	84.1043	83.0009	17.5875	16.6753	15.9862	15.4309	14.9662	89.0459	87.2065	85.6931	16.8896
15700	94.1068	90.9541	88.6412	86.8193	85.3197	84.0478	82.9448	17.5642	16.6533	15.9649	15.4101	14.9458	88.9871	87.1484	85.6356	16.8677
15800	94.0467	90.8953	88.5833	86.7621	85.2631	83.9917	82.8891	17.5411	16.6314	15.9437	15.3894	14.9256	88.9287	87.0907	85.5785	16.846
15900	93.987	90.837	88.5258	86.7053	85.2068	83.9359	82.8338	17.5182	16.6097	15.9228	15.3689	14.9055	88.8707	87.0334	85.5218	16.8244
16000	93.9277	90.779	88.4687	86.6489	85.151	83.8805	82.7788	17.4954	16.5882	15.9019	15.3486	14.8855	88.8131	86.9765	85.4655	16.803
16100	93.8688	90.7214	88.412	86.5928	85.0955	83.8255	82.7242	17.4728	16.5668	15.8812	15.3284	14.8657	88.7558	86.92	85.4095	16.7818
16200	93.8103	90.6641	88.3556	86.5371	85.0404	83.7708	82.6699	17.4504	16.5456	15.8607	15.3083	14.846	88.6989	86.8638	85.3539	16.7606
16300	93.7522	90.6073	88.2997	86.4818	84.9856	83.7165	82.616	17.4281	16.5246	15.8403	15.2884	14.8265	88.6424	86.808	85.2986	16.7397
16400	93.6945	90.5508	88.244	86.4269	84.9312	83.6626	82.5625	17.406	16.5036	15.8201	15.2686	14.807	88.5863	86.7525	85.2438	16.7189
16500	93.6371	90.4947	88.1888	86.3723	84.8771	83.609	82.5093	17.3841	16.4829	15.8	15.249	14.7878	88.5305	86.6975	85.1892	16.6982
16600	93.5801	90.439	88.1339	86.318	84.8234	83.5557	82.4564	17.3623	16.4622	15.78	15.2295	14.7686	88.4751	86.6427	85.135	16.6777
16700	93.5235	90.3836	88.0793	86.2641	84.77	83.5028	82.4039	17.3407	16.4418	15.7601	15.2101	14.7496	88.4201	86.5884	85.0812	16.6573
16800	93.4672	90.3285	88.0251	86.2105	84.717	83.4502	82.3517	17.3192	16.4214	15.7404	15.1908	14.7307	88.3654	86.5343	85.0277	16.637
16900	93.4113	90.2738	87.9712	86.1573	84.6643	83.398	82.2998	17.2979	16.4012	15.7209	15.1717	14.7119	88.311	86.4806	84.9746	16.6169
17000	93.3558	90.2194	87.9177	86.1044	84.6119	83.346	82.2483	17.2768	16.3812	15.7014	15.1527	14.6933	88.257	86.4273	84.9217	16.597
17100	93.3006	90.1654	87.8645	86.0518	84.5598	83.2944	82.197	17.2558	16.3612	15.6821	15.1339	14.6748	88.2033	86.3742	84.8692	16.5771
17200	93.2457	90.1117	87.8116	85.9996	84.5081	83.2431	82.1461	17.2349	16.3414	15.6629	15.1151	14.6564	88.1499	86.3215	84.8171	16.5574
17300	93.1912	90.0584	87.7591	85.9477	84.4567	83.1922	82.0955	17.2142	16.3218	15.6439	15.0965	14.6381	88.0969	86.2691	84.7652	16.5378
17400	93.137	90.0053	87.7068	85.896	84.4056	83.1415	82.0453	17.1937	16.3022	15.625	15.078	14.62	88.0442	86.2171	84.7137	16.5184
17500	93.0831	89.9526	87.6549	85.8447	84.3548	83.0911	81.9953	17.1732	16.2828	15.6062	15.0596	14.6019	87.9918	86.1653	84.6624	16.4991
17600	93.0296	89.9002	87.6033	85.7938	84.3043	83.0411	81.9456	17.1529	16.2636	15.5875	15.0414	14.584	87.9398	86.1139	84.6115	16.4799
17700	92.9764	89.8482	87.552	85.7431	84.2542	82.9913	81.8962	17.1328	16.2444	15.5689	15.0232	14.5662	87.888	86.0628	84.5609	16.4608
17800	92.9235	89.7964	87.501	85.6927	84.2043	82.9419	81.8471	17.1128	16.2254	15.5505	15.0052	14.5485	87.8366	86.012	84.5106	16.4418
17900	92.8709	89.7449	87.4504	85.6426	84.1547	82.8927	81.7983	17.0929	16.2065	15.5321	14.9873	14.5309	87.7854	85.9615	84.4606	16.423
18000	92.8186	89.6938	87.4	85.5929	84.1054	82.8438	81.7498	17.0732	16.1877	15.5139	14.9695	14.5135	87.7346	85.9113	84.4109	16.4043
18100	92.7667	89.6429	87.3499	85.5434	84.0564	82.7953	81.7016	17.0535	16.1691	15.4958	14.9518	14.4961	87.6841	85.8613	84.3615	16.3857
18200	92.715	89.5924	87.3001	85.4942	84.0077	82.747	81.6537	17.0341	16.1505	15.4778	14.9342	14.4789	87.6338	85.8117	84.3123	16.3672
18300	92.6636	89.5421	87.2506	85.4452	83.9593	82.6989	81.606	17.0147	16.1321	15.46	14.9167	14.4617	87.5839	85.7624	84.2635	16.3489
18400	92.6126	89.4921	87.2014	85.3966	83.9111	82.6512	81.5586	16.9955	16.1138	15.4422	14.8994	14.4447	87.5342	85.7133	84.2149	16.3306
18500	92.5618	89.4425	87.1524	85.3483	83.8633	82.6037	81.5115	16.9764	16.0956	15.4245	14.8821	14.4277	87.4848	85.6645	84.1666	16.3125
18600	92.5113	89.3931	87.1038	85.3002	83.8157	82.5565	81.4647	16.9574	16.0775	15.407	14.865	14.4109	87.4357	85.616	84.1186	16.2944
18700	92.4612	89.3439	87.0554	85.2524	83.7683	82.5096	81.4181	16.9385	16.0595	15.3896	14.8479	14.3942	87.3869	85.5678	84.0709	16.2765
18800	92.4113	89.2951	87.0073	85.2048	83.7213	82.4629	81.3718	16.9198	16.0417	15.3722	14.831	14.3775	87.3384	85.5199	84.0234	16.2587
18900	92.3616	89.2465	86.9595	85.1576	83.6745	82.4165	81.3257	16.9011	16.0239	15.355	14.8141	14.361	87.2901	85.4722	83.9762	16.241
19000	92.3123	89.1982	86.9119	85.1106	83.6279	82.3704	81.2799	16.8826	16.0063	15.3379	14.7974	14.3446	87.2421	85.4248	83.9293	16.2234
19100	92.2632	89.1502	86.8646	85.0638	83.5816	82.3245	81.2344	16.8642	15.9887	15.3208	14.7807	14.3282	87.1944	85.3776	83.8826	16.2059
19200	92.2145	89.1025	86.8175	85.0174	83.5356	82.2789	81.1891	16.846	15.9713	15.3039	14.7642	14.312	87.147	85.3308	83.8362	16.1885
19300	92.1659	89.055	86.7708	84.9711	83.4899	82.2335	81.144	16.8278	15.954	15.2871	14.7477	14.2959	87.0998	85.2841	83.79	16.1713
19400	92.1177	89.0077	86.7242	84.9252	83.4443	82.1884	81.0992	16.8097	15.9367	15.2704	14.7314	14.2798	87.0528	85.2378	83.7441	16.1541
19500	92.0697	88.9607	86.678	84.8794	83.3991	82.1435	81.0547	16.7918	15.9196	15.2537	14.7151	14.2638	87.0061	85.1916	83.6984	16.137
19600	92.022	88.914	86.6319	84.834	83.354	82.0989	81.0104	16.7739	15.9026	15.2372	14.699	14.248	86.9597	85.1458	83.653	16.12
19700	91.9745	88.8675	86.5862	84.7887	83.3093	82.0545	80.9663	16.7562	15.8857	15.2208	14.6829	14.2322	86.9135	85.1001	83.6079	16.1031
19800	91.9273	88.8213	86.5406	84.7437	83.2647	82.0103	80.9225	16.7386	15.8688	15.2044	14.6669	14.2165	86.8676	85.0548	83.5629	16.0863
19900	91.8803	88.7753	86.4953	84.699	83.2204	81.9664	80.8789	16.7211	15.8521	15.1882	14.651	14.2009	86.8219	85.0096	83.5183	16.0696
20000	91.8336	88.7296	86.4503	84.6545	83.1763	81.9227	80.8355	16.7036	15.8355	15.172	14.6352	14.1854	86.7764	84.9647	83.4738	16.053
20100	91.7871	88.6841	86.4055	84.6102	83.1325	81.8792	80.7924	16.6863	15.8189	15.156	14.6195	14.17	86.7312	84.9201	83.4296	16.0365
20200	91.7409	88.6389	86.3609	84.5662	83.0889	81.836	80.7495	16.6691	15.8025	15.14	14.6039	14.1547	86.6863	84.8756	83.3856	16.0201
20300	91.6949	88.5938	86.3166	84.5224	83.0455	81.793	80.7068	16.652	15.7861	15.1241	14.5884	14.1394	86.6415	84.8315	83.3419	16.0038
20400	91.6492	88.5491	86.2725	84.4788	83.0024	81.7502	80.6643	16.635	15.7699	15.1083	14.5729	14.1243	86.597	84.7875	83.2983	15.9876
20500	91.6037	88.5045	86.2286	84.4354	82.9594	81.7076	80.6221	16.6181	15.7537	15.0926	14.5576	14.1092	86.5528	84.7438	83.255	15.9714
20600	91.5584	88.4602	86.1849	84.3923	82.9167	81.6653	80.58	16.6013	15.7376	15.077	14.5423	14.0942	86.5087	84.7003	83.212	15.9554
20700	91.5134	88.4161	86.1415	84.3494	82.8743	81.6231	80.5382	16.5845	15.7216	15.0614	14.5271	14.0793	86.4649	84.657	83.1691	15.9394
20800	91.4686	88.3722	86.0983	84.3067	82.832	81.5812	80.4966	16.5679	15.7057	15.046	14.512	14.0645	86.4213	84.6139	83.1265	15.9235
20900	91.424	88.3286	86.0553	84.2642	82.7899	81.5395	80.4552	16.5514	15.6899	15.0306	14.4969	14.0497	86.378	84.5711	83.0841	15.9077
21000	91.3796	88.2852	86.0125	84.2219	82.7481	81.4981	80.4141	16.5349	15.6742	15.0153	14.482	14.0351	86.3348	84.5284	83.0419	15.892
21100	91.3355	88.242	85.97	84.1799	82.7065	81.4568	80.3731	16.5186	15.6585	15.0001	14.4671	14.0205	86.2919	84.486	82.9999	15.8764
21200	91.2916	88.199	85.9276	84.138	82.665	81.4157	80.3323	16.5023	15.6429	14.985	14.4523	14.006	86.2492	84.4438	82.9581	15.8609
21300	91.2479	88.1562	85.8855	84.0964	82.6238	81.3748	80.2918	16.4861	15.6275	14.97	14.4376	13.9915	86.2067	84.4018	82.9165	15.8454
21400	91.2045	88.1136	85.8436	84.055	82.5828	81.3342	80.2514	16.4701	15.6121	14.955	14.423	13.9772	86.1644	84.3601	82.8752	15.83
21500	91.1612	88.0713	85.8019	84.0138	82.542	81.2937	80.2112	16.4541	15.5968	14.9401	14.4084	13.9629	86.1223	84.3185	82.834	15.8148
21600	91.1182	88.0292	85.7604	83.9728	82.5014	81.2535	80.1713	16.4381	15.5815	14.9253	14.394	13.9487	86.0804	84.2771	82.793	15.7995
21700	91.0753	87.9872	85.7191	83.9319	82.461	81.2134	80.1315	16.4223	15.5664	14.9106	14.3796	13.9345	86.0387	84.2359	82.7523	15.7844
21800	91.0327	87.9455	85.6779	83.8913	82.4208	81.1735	80.0919	16.4066	15.5513	14.8959	14.3652	13.9205	85.9973	84.195	82.7117	15.7693
21900	90.9903	87.904	85.637	83.8509	82.3807	81.1338	80.0526	16.3909	15.5363	14.8814	14.351	13.9065	85.956	84.1542	82.6714	15.7544
22000	90.9481	87.8626	85.5963	83.8107	82.3409	81.0944	80.0134	16.3754	15.5214	14.8669	14.3368	13.8926	85.9149	84.1136	82.6312	15.7395
22100	90.9061	87.8215	85.5558	83.7706	82.3013	81.0551	79.9744	16.3599	15.5066	14.8525	14.3227	13.8787	85.8741	84.0733	82.5912	15.7246
22200	90.8643	87.7806	85.5155	83.7308	82.2618	81.0159	79.9356	16.3445	15.4918	14.8381	14.3087	13.865	85.8334	84.0331	82.5514	15.7099
22300	90.8227	87.7398	85.4754	83.6912	82.2226	80.977	79.8969	16.3291	15.4771	14.8238	14.2947	13.8513	85.7929	83.9931	82.5118	15.6952
22400	90.7813	87.6993	85.4354	83.6517	82.1835	80.9383	79.8585	16.3139	15.4625	14.8096	14.2808	13.8376	85.7526	83.9533	82.4724	15.6806
22500	90.7401	87.6589	85.3957	83.6124	82.1446	80.8997	79.8202	16.2987	15.448	14.7955	14.267	13.8241	85.7125	83.9137	82.4332	15.6661
22600	90.6991	87.6188	85.3561	83.5733	82.1059	80.8614	79.7821	16.2837	15.4335	14.7814	14.2532	13.8106	85.6726	83.8742	82.3942	15.6516
22700	90.6582	87.5788	85.3167	83.5344	82.0674	80.8232	79.7442	16.2686	15.4191	14.7674	14.2395	13.7971	85.6329	83.835	82.3553	15.6372
22800	90.6176	87.539	85.2775	83.4957	82.0291	80.7852	79.7065	16.2537	15.4048	14.7535	14.2259	13.7838	85.5934	83.7959	82.3167	15.6229
22900	90.5772	87.4994	85.2385	83.4571	81.9909	80.7473	79.6689	16.2388	15.3905	14.7396	14.2124	13.7705	85.554	83.757	82.2782	15.6087
23000	90.5369	87.46	85.1997	83.4188	81.9529	80.7097	79.6316	16.2241	15.3763	14.7259	14.1989	13.7573	85.5148	83.7183	82.2399	15.5945
23100	90.4968	87.4207	85.1611	83.3806	81.9151	80.6722	79.5943	16.2094	15.3622	14.7121	14.1855	13.7441	85.4758	83.6798	82.2017	15.5804
23200	90.457	87.3817	85.1226	83.3426	81.8775	80.6348	79.5573	16.1947	15.3482	14.6985	14.1721	13.731	85.437	83.6415	82.1637	15.5664
23300	90.4173	87.3428	85.0843	83.3047	81.84	80.5977	79.5204	16.1802	15.3342	14.6849	14.1588	13.718	85.3984	83.6033	82.126	15.5524
23400	90.3777	87.3041	85.0461	83.267	81.8027	80.5607	79.4837	16.1657	15.3203	14.6714	14.1456	13.705	85.3599	83.5653	82.0883	15.5385
23500	90.3384	87.2655	85.0082	83.2295	81.7656	80.5239	79.4472	16.1513	15.3065	14.6579	14.1325	13.6921	85.3216	83.5275	82.0509	15.5247
23600	90.2992	87.2272	84.9704	83.1922	81.7286	80.4873	79.4108	16.1369	15.2927	14.6445	14.1194	13.6792	85.2835	83.4898	82.0136	15.5109
23700	90.2602	87.189	84.9328	83.155	81.6918	80.4508	79.3746	16.1226	15.279	14.6312	14.1063	13.6664	85.2456	83.4523	81.9765	15.4972
23800	90.2214	87.151	84.8953	83.118	81.6552	80.4145	79.3386	16.1084	15.2654	14.618	14.0934	13.6537	85.2078	83.415	81.9395	15.4836
23900	90.1828	87.1131	84.8581	83.0812	81.6187	80.3783	79.3027	16.0943	15.2518	14.6048	14.0804	13.6411	85.1702	83.3779	81.9028	15.47
24000	90.1443	87.0755	84.8209	83.0445	81.5824	80.3423	79.267	16.0802	15.2383	14.5916	14.0676	13.6284	85.1328	83.3409	81.8661	15.4565
24100	90.106	87.0379	84.784	83.008	81.5462	80.3065	79.2314	16.0662	15.2249	14.5785	14.0548	13.6159	85.0955	83.3041	81.8297	15.443
24200	90.0679	87.0006	84.7472	82.9717	81.5102	80.2708	79.196	16.0523	15.2115	14.5655	14.0421	13.6034	85.0584	83.2674	81.7934	15.4297
24300	90.0299	86.9634	84.7106	82.9355	81.4744	80.2352	79.1607	16.0384	15.1982	14.5526	14.0294	13.591	85.0214	83.2309	81.7572	15.4163
24400	89.9921	86.9264	84.6741	82.8994	81.4387	80.1999	79.1256	16.0246	15.1849	14.5397	14.0168	13.5786	84.9846	83.1945	81.7213	15.4031
24500	89.9544	86.8895	84.6378	82.8636	81.4032	80.1647	79.0907	16.0109	15.1717	14.5269	14.0043	13.5663	84.948	83.1583	81.6854	15.3899
24600	89.917	86.8528	84.6016	82.8278	81.3678	80.1296	79.0559	15.9972	15.1586	14.5141	13.9918	13.554	84.9115	83.1223	81.6498	15.3767
24700	89.8797	86.8163	84.5656	82.7923	81.3326	80.0947	79.0212	15.9836	15.1455	14.5014	13.9793	13.5419	84.8752	83.0864	81.6142	15.3637
24800	89.8425	86.7799	84.5298	82.7568	81.2976	80.0599	78.9867	15.9701	15.1325	14.4887	13.967	13.5297	84.8391	83.0507	81.5789	15.3507
24900	89.8055	86.7436	84.4941	82.7216	81.2626	80.0253	78.9523	15.9566	15.1195	14.4761	13.9546	13.5176	84.8031	83.0151	81.5437	15.3377
25000	89.7687	86.7076	84.4586	82.6865	81.2279	79.9908	78.9181	15.9432	15.1067	14.4636	13.9424	13.5056	84.7672	82.9797	81.5086	15.3248
25100	89.732	86.6716	84.4232	82.6515	81.1933	79.9565	78.8841	15.9298	15.0938	14.4511	13.9302	13.4936	84.7315	82.9444	81.4737	15.3119
25200	89.6955	86.6359	84.3879	82.6167	81.1588	79.9223	78.8501	15.9165	15.081	14.4387	13.918	13.4817	84.696	82.9093	81.4389	15.2992
25300	89.6591	86.6002	84.3528	82.582	81.1244	79.8883	78.8164	15.9033	15.0683	14.4263	13.9059	13.4698	84.6606	82.8744	81.4043	15.2864
25400	89.6229	86.5648	84.3179	82.5475	81.0903	79.8544	78.7827	15.8901	15.0557	14.414	13.8939	13.458	84.6253	82.8395	81.3698	15.2738
25500	89.5868	86.5294	84.2831	82.5131	81.0562	79.8206	78.7492	15.877	15.0431	14.4017	13.8819	13.4462	84.5902	82.8048	81.3355	15.2611
25600	89.5509	86.4942	84.2484	82.4788	81.0223	79.787	78.7159	15.864	15.0305	14.3895	13.8699	13.4345	84.5553	82.7703	81.3013	15.2486
25700	89.5151	86.4592	84.2139	82.4447	80.9885	79.7535	78.6826	15.851	15.018	14.3773	13.858	13.4229	84.5204	82.7359	81.2672	15.2361
25800	89.4795	86.4243	84.1795	82.4108	80.9549	79.7202	78.6496	15.838	15.0056	14.3652	13.8462	13.4113	84.4858	82.7017	81.2333	15.2236
25900	89.444	86.3896	84.1453	82.3769	80.9214	79.687	78.6166	15.8252	14.9932	14.3532	13.8344	13.3997	84.4512	82.6675	81.1995	15.2112
26000	89.4087	86.3549	84.1112	82.3433	80.8881	79.6539	78.5838	15.8123	14.9809	14.3412	13.8227	13.3882	84.4169	82.6336	81.1659	15.1989
26100	89.3735	86.3205	84.0773	82.3097	80.8549	79.621	78.5511	15.7996	14.9686	14.3292	13.811	13.3767	84.3826	82.5997	81.1324	15.1866
26200	89.3385	86.2862	84.0434	82.2763	80.8218	79.5882	78.5186	15.7869	14.9564	14.3174	13.7994	13.3653	84.3485	82.566	81.099	15.1744
26300	89.3036	86.252	84.0098	82.243	80.7888	79.5556	78.4862	15.7742	14.9442	14.3055	13.7878	13.354	84.3145	82.5325	81.0658	15.1622
26400	89.2688	86.2179	83.9762	82.2099	80.756	79.523	78.4539	15.7616	14.9321	14.2937	13.7763	13.3427	84.2807	82.499	81.0327	15.15
26500	89.2342	86.184	83.9428	82.1769	80.7234	79.4906	78.4217	15.7491	14.92	14.282	13.7648	13.3314	84.247	82.4657	80.9997	15.138
26600	89.1997	86.1502	83.9095	82.144	80.6908	79.4584	78.3897	15.7366	14.908	14.2703	13.7534	13.3202	84.2134	82.4326	80.9669	15.1259
26700	89.1653	86.1166	83.8764	82.1112	80.6584	79.4262	78.3578	15.7242	14.896	14.2587	13.742	13.309	84.18	82.3995	80.9342	15.114
26800	89.1311	86.0831	83.8434	82.0786	80.6261	79.3942	78.326	15.7118	14.8841	14.2471	13.7306	13.2979	84.1467	82.3666	80.9017	15.102
26900	89.0971	86.0497	83.8105	82.0461	80.5939	79.3623	78.2944	15.6995	14.8723	14.2355	13.7194	13.2868	84.1135	82.3339	80.8692	15.0902
27000	89.0631	86.0164	83.7777	82.0138	80.5619	79.3305	78.2628	15.6872	14.8604	14.224	13.7081	13.2758	84.0805	82.3012	80.8369	15.0783
27100	89.0293	85.9833	83.7451	81.9815	80.53	79.2989	78.2314	15.675	14.8487	14.2126	13.6969	13.2648	84.0476	82.2687	80.8047	15.0665
27200	88.9956	85.9503	83.7126	81.9494	80.4982	79.2674	78.2002	15.6628	14.837	14.2012	13.6858	13.2539	84.0148	82.2363	80.7727	15.0548
27300	88.9621	85.9175	83.6803	81.9174	80.4665	79.236	78.169	15.6507	14.8253	14.1898	13.6747	13.243	83.9822	82.2041	80.7407	15.0431
27400	88.9287	85.8847	83.648	81.8856	80.435	79.2047	78.138	15.6386	14.8137	14.1785	13.6636	13.2322	83.9496	82.172	80.7089	15.0315
27500	88.8954	85.8521	83.6159	81.8538	80.4036	79.1736	78.1071	15.6266	14.8021	14.1673	13.6526	13.2214	83.9172	82.1399	80.6772	15.0199
27600	88.8622	85.8196	83.5839	81.8222	80.3723	79.1426	78.0763	15.6146	14.7906	14.1561	13.6417	13.2107	83.885	82.1081	80.6456	15.0084
27700	88.8292	85.7873	83.552	81.7907	80.3411	79.1116	78.0456	15.6027	14.7791	14.1449	13.6307	13.1999	83.8528	82.0763	80.6142	14.9969
27800	88.7963	85.755	83.5203	81.7594	80.31	79.0808	78.015	15.5908	14.7677	14.1338	13.6199	13.1893	83.8208	82.0446	80.5829	14.9854
27900	88.7635	85.7229	83.4886	81.7281	80.2791	79.0502	77.9846	15.579	14.7563	14.1227	13.609	13.1787	83.7889	82.0131	80.5517	14.974
28000	88.7309	85.6909	83.4571	81.697	80.2483	79.0196	77.9543	15.5672	14.745	14.1117	13.5983	13.1681	83.7571	81.9817	80.5206	14.9627
28100	88.6983	85.6591	83.4257	81.666	80.2175	78.9892	77.9241	15.5555	14.7337	14.1007	13.5875	13.1576	83.7254	81.9504	80.4896	14.9514
28200	88.6659	85.6273	83.3944	81.6351	80.187	78.9588	77.894	15.5438	14.7225	14.0898	13.5768	13.1471	83.6939	81.9193	80.4588	14.9401
28300	88.6337	85.5957	83.3633	81.6043	80.1565	78.9286	77.864	15.5322	14.7113	14.0789	13.5662	13.1366	83.6624	81.8882	80.428	14.9289
28400	88.6015	85.5642	83.3323	81.5736	80.1261	78.8985	77.8341	15.5206	14.7001	14.068	13.5556	13.1262	83.6311	81.8573	80.3974	14.9177
28500	88.5694	85.5328	83.3013	81.543	80.0959	78.8685	77.8043	15.5091	14.689	14.0572	13.545	13.1159	83.5999	81.8265	80.3669	14.9066
28600	88.5375	85.5015	83.2705	81.5126	80.0657	78.8387	77.7747	15.4976	14.6779	14.0464	13.5345	13.1055	83.5689	81.7958	80.3365	14.8955
28700	88.5057	85.4704	83.2398	81.4823	80.0357	78.8089	77.7452	15.4862	14.6669	14.0357	13.524	13.0953	83.5379	81.7652	80.3062	14.8844
28800	88.474	85.4393	83.2092	81.4521	80.0058	78.7792	77.7157	15.4748	14.6559	14.025	13.5135	13.085	83.5071	81.7347	80.276	14.8734
28900	88.4424	85.4084	83.1788	81.4219	79.976	78.7497	77.6864	15.4634	14.645	14.0144	13.5031	13.0748	83.4763	81.7043	80.246	14.8625
29000	88.411	85.3776	83.1484	81.3919	79.9463	78.7202	77.6572	15.4521	14.6341	14.0038	13.4928	13.0647	83.4457	81.6741	80.216	14.8516
29100	88.3796	85.3468	83.1182	81.3621	79.9167	78.6909	77.6281	15.4409	14.6233	13.9932	13.4825	13.0545	83.4152	81.6439	80.1862	14.8407
29200	88.3484	85.3163	83.088	81.3323	79.8872	78.6617	77.5991	15.4296	14.6125	13.9827	13.4722	13.0445	83.3848	81.6139	80.1564	14.8299
29300	88.3173	85.2858	83.058	81.3026	79.8578	78.6326	77.5702	15.4185	14.6017	13.9723	13.4619	13.0344	83.3545	81.584	80.1268	14.8191
29400	88.2863	85.2554	83.0281	81.273	79.8286	78.6036	77.5414	15.4073	14.591	13.9618	13.4517	13.0244	83.3243	81.5542	80.0973	14.8083
29500	88.2554	85.2251	82.9983	81.2436	79.7994	78.5746	77.5127	15.3962	14.5803	13.9514	13.4416	13.0145	83.2942	81.5244	80.0679	14.7976
29600	88.2246	85.195	82.9685	81.2142	79.7704	78.5458	77.4841	15.3852	14.5697	13.9411	13.4315	13.0045	83.2643	81.4948	80.0386	14.787
29700	88.194	85.1649	82.9389	81.185	79.7414	78.5171	77.4556	15.3742	14.5591	13.9308	13.4214	12.9947	83.2344	81.4653	80.0094	14.7763
29800	88.1634	85.135	82.9095	81.1559	79.7125	78.4885	77.4272	15.3632	14.5485	13.9205	13.4113	12.9848	83.2047	81.436	79.9803	14.7658
29900	88.1329	85.1051	82.8801	81.1268	79.6838	78.46	77.3989	15.3523	14.538	13.9103	13.4013	12.975	83.175	81.4067	79.9513	14.7552
30000	88.1026	85.0754	82.8508	81.0979	79.6552	78.4316	77.3708	15.3415	14.5275	13.9001	13.3914	12.9652	83.1455	81.3775	79.9224	14.7447
