# Supplementary material for: Cross-Code Verification for Improved Thermophysical Properties of Argon, Krypton and Xenon Plasmas
Source: Entropy (Basel). 2026 Jul 22;28(7):830. doi: 10.3390/e28070830 (PMC13409251; doi:10.3390/e28070830)
Supplement: Supplementary file 1 [file entropy-28-00830-s001.zip › Ar_Kr_Xe_Data/Collision Integrals/CiXenon/Traditional/CI_Xe_Xe.csv]

Tij* [K]	πΩ(1;1)[Å^2]	πΩ(1;2)[Å^2]	πΩ(1;3)[Å^2]	πΩ(1;4)[Å^2]	πΩ(1;5)[Å^2]	πΩ(1;6)[Å^2]	πΩ(1;7)[Å^2]	πΩ(2;2)[Å^2]	πΩ(2;3)[Å^2]	πΩ(2;4)[Å^2]	πΩ(2;5)[Å^2]	πΩ(2;6)[Å^2]	πΩ(3;3)[Å^2]	πΩ(3;4)[Å^2]	πΩ(3;5)[Å^2]	πΩ(4;4)[Å^2]
300	63.9958	54.4857	49.0436	45.6995	43.4633	41.8434	40.5916	71.2818	63.0161	57.5707	53.9065	51.3398	59.0163	54.1141	50.7392	62.6279
400	56.6624	49.0178	44.8447	42.2851	40.5267	39.2066	38.1521	62.7157	56.1977	52.1412	49.4626	47.5695	52.7948	49.0373	46.4929	56.0212
500	51.9246	45.6272	42.234	40.102	38.5864	37.4142	36.456	57.4951	52.1655	48.9342	46.791	45.2438	49.0165	45.9622	43.8903	52.0998
600	48.7716	43.3371	40.4086	38.523	37.1457	36.0573	35.1538	53.9191	49.4717	46.7733	44.9489	43.5995	46.4529	43.8619	42.0799	49.4965
700	46.4478	41.6415	39.0202	37.2909	36.0001	34.964	34.0947	51.3513	47.5263	45.1818	43.5606	42.3332	44.578	42.3032	40.71	47.619
800	44.6065	40.3016	37.9027	36.2806	35.048	34.0473	33.2011	49.4397	46.0452	43.9385	42.4507	41.3012	43.1353	41.0794	39.6128	46.1836
900	43.1225	39.2057	36.97	35.4243	34.233	33.2572	32.4275	47.9313	44.8583	42.9208	41.5247	40.4269	41.9727	40.0751	38.6968	45.031
1000	41.9161	38.2864	36.1704	34.6808	33.5198	32.5625	31.7453	46.6924	43.8717	42.0591	40.7279	39.6654	41.0044	39.2238	37.9084	44.0717
1100	40.9107	37.4966	35.4706	34.0233	32.8855	31.9425	31.135	45.6524	43.0305	41.3114	40.0272	38.99	40.1778	38.4849	37.2153	43.2517
1200	40.0493	36.8044	34.8482	33.434	32.3143	31.3827	30.5832	44.7638	42.2981	40.6502	39.4011	38.3834	39.4566	37.8313	36.5962	42.5347
1300	39.2952	36.1879	34.2876	32.8996	31.7946	30.8724	30.0794	43.9922	41.6496	40.0569	38.8351	37.8335	38.8169	37.2447	36.0369	41.8972
1400	38.6248	35.6322	33.7773	32.4108	31.3179	30.4035	29.6163	43.3114	41.0672	39.5181	38.3185	37.331	38.2418	36.7122	35.5268	41.3228
1500	38.0214	35.1262	33.309	31.9604	30.8777	29.97	29.1877	42.703	40.5389	39.0253	37.8445	36.8697	37.72	36.2253	35.0591	40.8011
1600	37.4732	34.6616	32.8763	31.5427	30.4686	29.5668	28.789	42.1533	40.0553	38.5711	37.4064	36.4432	37.2425	35.7769	34.6277	40.3234
1700	36.971	34.2322	32.4739	31.1532	30.0868	29.1902	28.4164	41.6518	39.6091	38.1497	36.9993	36.0468	36.802	35.3613	34.2273	39.8826
1800	36.5075	33.833	32.0981	30.7885	29.7288	28.8369	28.0668	41.1908	39.1953	37.7574	36.62	35.677	36.3936	34.9748	33.8549	39.4747
1900	36.0776	33.4599	31.7453	30.4456	29.3918	28.5042	27.7374	40.7641	38.8093	37.3903	36.2646	35.3303	36.0129	34.6137	33.5069	39.0952
2000	35.6771	33.1099	31.413	30.122	29.0736	28.1899	27.4263	40.3668	38.4474	37.0453	35.9301	35.0032	35.6563	34.2748	33.18	38.7402
2100	35.3027	32.7802	31.099	29.8157	28.7722	27.8922	27.1315	39.9953	38.107	36.7199	35.6142	34.6939	35.321	33.9556	32.8719	38.4068
2200	34.9516	32.4686	30.8012	29.525	28.486	27.6093	26.8513	39.6466	37.7859	36.4125	35.3154	34.4005	35.0051	33.6545	32.581	38.0935
2300	34.6214	32.1732	30.5182	29.2483	28.2135	27.3399	26.5844	39.318	37.482	36.1208	35.0313	34.1211	34.7063	33.3694	32.3052	37.7975
2400	34.3097	31.8924	30.2486	28.9845	27.9535	27.0829	26.3298	39.0073	37.1934	35.8433	34.7604	33.8539	34.423	33.0985	32.0427	37.5169
2500	34.0145	31.6249	29.9911	28.7323	27.705	26.8371	26.0863	38.7128	36.9188	35.5785	34.5015	33.5981	34.1537	32.8406	31.7922	37.2501
2600	33.7341	31.3693	29.7447	28.4909	27.4669	26.6016	25.8528	38.4328	36.6568	35.3256	34.2536	33.3527	33.8972	32.5946	31.5528	36.9961
2700	33.4671	31.1247	29.5085	28.2593	27.2385	26.3756	25.6287	38.166	36.4065	35.0835	34.0159	33.1169	33.6523	32.3595	31.3236	36.7537
2800	33.2121	30.8901	29.2817	28.0368	27.019	26.1584	25.4133	37.911	36.1665	34.8509	33.7872	32.8897	33.418	32.134	31.1034	36.5215
2900	32.9681	30.6648	29.0636	27.8227	26.8077	25.9493	25.2059	37.667	35.936	34.6271	33.5666	32.6703	33.1932	31.9173	30.8913	36.2984
3000	32.7342	30.448	28.8535	27.6165	26.6041	25.7478	25.006	37.4331	35.7145	34.4114	33.3537	32.4582	32.9774	31.7088	30.6867	36.0838
3100	32.5097	30.2392	28.651	27.4175	26.4077	25.5532	24.813	37.2086	35.5011	34.2034	33.1481	32.2532	32.7699	31.5079	30.4893	35.8771
3200	32.2938	30.0379	28.4554	27.2252	26.2178	25.3652	24.6264	36.9926	35.2955	34.0024	32.9491	32.0548	32.57	31.314	30.2984	35.6777
3300	32.0858	29.8434	28.2663	27.0394	26.0342	25.1833	24.4459	36.7845	35.0968	33.808	32.7563	31.8623	32.3772	31.1266	30.1136	35.4851
3400	31.8852	29.6553	28.0834	26.8595	25.8565	25.0072	24.2711	36.5839	34.9048	33.6197	32.5694	31.6756	32.191	30.9453	29.9345	35.2987
3500	31.6916	29.4734	27.9062	26.6851	25.6842	24.8365	24.1017	36.39	34.719	33.4371	32.3879	31.4941	32.011	30.7697	29.7607	35.118
3600	31.5044	29.297	27.7344	26.5161	25.5171	24.671	23.9373	36.2025	34.5389	33.2598	32.2114	31.3178	31.8367	30.5993	29.5918	34.9427
3700	31.3233	29.126	27.5677	26.352	25.3549	24.5101	23.7777	36.0208	34.3641	33.0876	32.04	31.1463	31.6677	30.4339	29.4277	34.7723
3800	31.1477	28.96	27.4057	26.1925	25.1972	24.3539	23.6226	35.8444	34.1941	32.9201	31.8731	30.9794	31.5034	30.273	29.268	34.6067
3900	30.9774	28.7987	27.2483	26.0375	25.0439	24.2019	23.4717	35.6729	34.0288	32.757	31.7105	30.8169	31.3438	30.1165	29.1125	34.4454
4000	30.8122	28.6419	27.0951	25.8866	24.8947	24.054	23.3249	35.5063	33.8678	32.598	31.5521	30.6584	31.1885	29.964	28.9609	34.2881
4100	30.6516	28.4893	26.946	25.7397	24.7494	23.9099	23.1819	35.3442	33.711	32.4431	31.3976	30.5038	31.0372	29.8154	28.8131	34.1348
4200	30.4954	28.3406	26.8008	25.5966	24.6078	23.7696	23.0427	35.1865	33.5581	32.2918	31.2467	30.353	30.8899	29.6704	28.6689	33.9851
4300	30.3435	28.1958	26.6592	25.4571	24.4698	23.6327	22.9068	35.033	33.4089	32.1442	31.0994	30.2058	30.7463	29.5289	28.5281	33.8389
4400	30.1955	28.0546	26.5211	25.3209	24.3351	23.4992	22.7744	34.8835	33.2633	31.9999	30.9555	30.0619	30.6062	29.3908	28.3905	33.696
4500	30.0513	27.9169	26.3864	25.1881	24.2036	23.3689	22.645	34.7376	33.1211	31.8589	30.8147	29.9213	30.4694	29.2557	28.2559	33.5562
4600	29.9107	27.7824	26.2547	25.0583	24.0752	23.2416	22.5187	34.5955	32.9822	31.721	30.6771	29.7838	30.3359	29.1237	28.1244	33.4196
4700	29.7735	27.651	26.1261	24.9315	23.9497	23.1172	22.3954	34.4568	32.8464	31.5861	30.5425	29.6493	30.2055	28.9946	27.9957	33.2859
4800	29.6396	27.5227	26.0004	24.8075	23.827	22.9956	22.2747	34.3214	32.7137	31.4542	30.4107	29.5177	30.078	28.8683	27.8698	33.155
4900	29.5089	27.3972	25.8775	24.6862	23.707	22.8767	22.1568	34.1893	32.584	31.325	30.2817	29.3888	29.9534	28.7447	27.7465	33.027
5000	29.3811	27.2745	25.7572	24.5675	23.5896	22.7603	22.0414	34.0601	32.457	31.1985	30.1553	29.2625	29.8316	28.6237	27.6257	32.9015
5100	29.2562	27.1544	25.6395	24.4514	23.4747	22.6464	21.9285	33.9338	32.3326	31.0746	30.0315	29.1388	29.7123	28.5052	27.5074	32.7785
5200	29.134	27.0369	25.5242	24.3376	23.3621	22.5349	21.8179	33.8101	32.2107	30.9531	29.9101	29.0175	29.5954	28.389	27.3915	32.6579
5300	29.0144	26.9218	25.4112	24.2262	23.2518	22.4256	21.7096	33.6888	32.0913	30.8339	29.791	28.8986	29.4808	28.2751	27.2778	32.5396
5400	28.8972	26.8089	25.3005	24.1169	23.1437	22.3185	21.6035	33.5699	31.974	30.7171	29.6742	28.782	29.3684	28.1634	27.1663	32.4235
5500	28.7825	26.6983	25.192	24.0098	23.0377	22.2136	21.4995	33.4531	31.8589	30.6023	29.5596	28.6675	29.2581	28.0537	27.0568	32.3095
5600	28.67	26.5899	25.0856	23.9047	22.9338	22.1106	21.3975	33.3385	31.7459	30.4897	29.447	28.5551	29.1498	27.946	26.9494	32.1975
5700	28.5597	26.4834	24.9811	23.8016	22.8318	22.0096	21.2974	33.2258	31.6349	30.379	29.3365	28.4448	29.0434	27.8402	26.8439	32.0874
5800	28.4516	26.379	24.8786	23.7005	22.7317	21.9105	21.1993	33.1151	31.5258	30.2703	29.228	28.3364	28.9388	27.7363	26.7403	31.9792
5900	28.3454	26.2765	24.778	23.6011	22.6334	21.8132	21.1029	33.0063	31.4185	30.1634	29.1213	28.2299	28.836	27.6342	26.6385	31.8727
6000	28.2412	26.1758	24.6791	23.5036	22.5369	21.7177	21.0083	32.8993	31.3129	30.0583	29.0164	28.1253	28.7349	27.5337	26.5384	31.768
6100	28.139	26.077	24.5821	23.4077	22.4422	21.6239	20.9155	32.794	31.2091	29.9549	28.9132	28.0224	28.6355	27.4349	26.44	31.6649
6200	28.0385	25.9798	24.4866	23.3136	22.349	21.5317	20.8242	32.6905	31.107	29.8532	28.8118	27.9212	28.5377	27.3378	26.3432	31.5634
6300	27.9398	25.8843	24.3928	23.221	22.2575	21.4412	20.7346	32.5887	31.0065	29.7531	28.7119	27.8216	28.4415	27.2422	26.248	31.4636
6400	27.8427	25.7904	24.3006	23.13	22.1675	21.3521	20.6465	32.4886	30.9076	29.6547	28.6137	27.7237	28.3469	27.1482	26.1544	31.3653
6500	27.7473	25.698	24.2099	23.0405	22.079	21.2646	20.5599	32.3901	30.8102	29.5577	28.5171	27.6273	28.2537	27.0557	26.0623	31.2685
6600	27.6535	25.6071	24.1206	22.9524	21.992	21.1785	20.4747	32.2932	30.7144	29.4623	28.4219	27.5324	28.1621	26.9646	25.9716	31.1733
6700	27.5612	25.5177	24.0328	22.8658	21.9064	21.0938	20.3909	32.1979	30.6201	29.3683	28.3282	27.439	28.0719	26.8749	25.8823	31.0794
6800	27.4704	25.4297	23.9464	22.7805	21.8221	21.0105	20.3085	32.1041	30.5272	29.2758	28.2359	27.347	27.9831	26.7866	25.7944	30.987
6900	27.381	25.343	23.8613	22.6966	21.7392	20.9285	20.2274	32.0118	30.4357	29.1846	28.145	27.2564	27.8956	26.6996	25.7078	30.8959
7000	27.2931	25.2577	23.7775	22.614	21.6575	20.8478	20.1476	31.921	30.3455	29.0947	28.0554	27.1671	27.8095	26.6139	25.6225	30.8061
7100	27.2066	25.1737	23.695	22.5326	21.5771	20.7683	20.069	31.8315	30.2567	29.0062	27.9671	27.0791	27.7247	26.5295	25.5385	30.7176
7200	27.1213	25.091	23.6137	22.4524	21.498	20.6901	19.9917	31.7435	30.1692	28.9189	27.8801	26.9924	27.6411	26.4463	25.4556	30.6304
7300	27.0374	25.0095	23.5336	22.3734	21.42	20.613	19.9155	31.6567	30.083	28.8329	27.7943	26.9068	27.5587	26.3643	25.374	30.5443
7400	26.9547	24.9292	23.4547	22.2956	21.3431	20.5371	19.8405	31.5713	29.998	28.7481	27.7097	26.8225	27.4775	26.2834	25.2935	30.4595
7500	26.8733	24.85	23.3769	22.2189	21.2674	20.4623	19.7665	31.4871	29.9142	28.6645	27.6263	26.7394	27.3975	26.2037	25.2142	30.3758
7600	26.793	24.772	23.3002	22.1433	21.1927	20.3886	19.6937	31.404	29.8315	28.582	27.5441	26.6574	27.3185	26.1251	25.1359	30.2933
7700	26.7139	24.6951	23.2246	22.0687	21.1192	20.3159	19.6219	31.3222	29.75	28.5006	27.4629	26.5765	27.2407	26.0475	25.0588	30.2119
7800	26.6359	24.6192	23.1501	21.9952	21.0466	20.2442	19.5511	31.2414	29.6695	28.4203	27.3828	26.4967	27.1638	25.9711	24.9826	30.1315
7900	26.5589	24.5444	23.0765	21.9227	20.975	20.1736	19.4813	31.1617	29.5901	28.341	27.3038	26.4179	27.088	25.8956	24.9075	30.0522
8000	26.4831	24.4705	23.0039	21.8512	20.9045	20.1039	19.4125	31.083	29.5117	28.2628	27.2258	26.3402	27.0132	25.8211	24.8334	29.9738
8100	26.4082	24.3977	22.9323	21.7806	20.8349	20.0352	19.3447	31.0052	29.4343	28.1856	27.1488	26.2634	26.9393	25.7475	24.7602	29.8964
8200	26.3344	24.3258	22.8617	21.711	20.7662	19.9674	19.2777	30.9284	29.3578	28.1093	27.0727	26.1877	26.8662	25.6749	24.688	29.8199
8300	26.2615	24.2549	22.792	21.6423	20.6984	19.9005	19.2117	30.8525	29.2823	28.0339	26.9976	26.1128	26.7941	25.6031	24.6167	29.7444
8400	26.1896	24.1849	22.7232	21.5745	20.6315	19.8345	19.1466	30.7775	29.2076	27.9595	26.9234	26.0389	26.7229	25.5323	24.5462	29.6697
8500	26.1186	24.1158	22.6552	21.5075	20.5655	19.7694	19.0823	30.7033	29.1338	27.8859	26.8501	25.9659	26.6524	25.4622	24.4766	29.5958
8600	26.0486	24.0476	22.5882	21.4414	20.5003	19.7051	19.0188	30.6299	29.0608	27.8133	26.7777	25.8937	26.5828	25.3931	24.4078	29.5229
8700	25.9793	23.9802	22.5219	21.3762	20.4359	19.6416	18.9561	30.5574	28.9887	27.7414	26.7061	25.8224	26.514	25.3247	24.3399	29.4507
8800	25.9109	23.9136	22.4565	21.3117	20.3724	19.5789	18.8943	30.4857	28.9175	27.6704	26.6354	25.7519	26.4461	25.2572	24.2728	29.3793
8900	25.8434	23.8479	22.3919	21.2481	20.3096	19.517	18.8332	30.4148	28.847	27.6002	26.5655	25.6822	26.3789	25.1904	24.2064	29.3088
9000	25.7766	23.7829	22.328	21.1852	20.2476	19.4559	18.7729	30.3447	28.7773	27.5308	26.4963	25.6134	26.3124	25.1244	24.1409	29.239
9100	25.7106	23.7187	22.2649	21.123	20.1864	19.3955	18.7134	30.2753	28.7084	27.4622	26.428	25.5453	26.2467	25.0592	24.0761	29.17
9200	25.6454	23.6552	22.2026	21.0616	20.1259	19.3359	18.6545	30.2067	28.6402	27.3944	26.3605	25.478	26.1818	24.9947	24.012	29.1018
9300	25.5809	23.5924	22.1409	21.001	20.0661	19.2769	18.5964	30.1389	28.5728	27.3273	26.2937	25.4115	26.1176	24.9309	23.9487	29.0343
9400	25.5172	23.5304	22.08	20.941	20.007	19.2187	18.539	30.0718	28.5062	27.2609	26.2276	25.3457	26.054	24.8679	23.8861	28.9675
9500	25.4541	23.4691	22.0198	20.8817	19.9486	19.1611	18.4822	30.0054	28.4402	27.1953	26.1622	25.2806	25.9912	24.8055	23.8241	28.9014
9600	25.3918	23.4084	21.9603	20.8231	19.8909	19.1043	18.4261	29.9397	28.375	27.1304	26.0976	25.2162	25.9291	24.7438	23.7629	28.8361
9700	25.3301	23.3484	21.9014	20.7652	19.8339	19.048	18.3707	29.8747	28.3104	27.0661	26.0336	25.1525	25.8676	24.6828	23.7023	28.7714
9800	25.2691	23.2891	21.8431	20.7079	19.7774	18.9924	18.3159	29.8104	28.2466	27.0025	25.9703	25.0894	25.8068	24.6224	23.6423	28.7074
9900	25.2088	23.2304	21.7855	20.6512	19.7217	18.9375	18.2617	29.7468	28.1833	26.9396	25.9077	25.027	25.7467	24.5627	23.583	28.644
10000	25.1491	23.1723	21.7286	20.5952	19.6665	18.8832	18.2081	29.6838	28.1208	26.8773	25.8457	24.9652	25.6871	24.5036	23.5243	28.5812
10100	25.09	23.1148	21.6722	20.5398	19.6119	18.8294	18.1552	29.6214	28.0588	26.8157	25.7843	24.9041	25.6282	24.4451	23.4662	28.5191
10200	25.0316	23.058	21.6164	20.4849	19.558	18.7763	18.1028	29.5597	27.9975	26.7547	25.7236	24.8435	25.5699	24.3872	23.4087	28.4575
10300	24.9737	23.0017	21.5613	20.4307	19.5046	18.7237	18.051	29.4987	27.9368	26.6943	25.6634	24.7836	25.5122	24.3299	23.3518	28.3966
10400	24.9165	22.946	21.5067	20.377	19.4518	18.6717	17.9998	29.4382	27.8767	26.6344	25.6038	24.7242	25.455	24.2731	23.2954	28.3363
10500	24.8598	22.8909	21.4526	20.3239	19.3995	18.6203	17.9491	29.3784	27.8172	26.5752	25.5448	24.6654	25.3984	24.217	23.2396	28.2765
10600	24.8037	22.8364	21.3992	20.2714	19.3478	18.5694	17.8989	29.3191	27.7583	26.5166	25.4864	24.6072	25.3424	24.1614	23.1844	28.2173
10700	24.7482	22.7823	21.3462	20.2193	19.2967	18.519	17.8493	29.2605	27.7	26.4585	25.4286	24.5495	25.287	24.1063	23.1296	28.1587
10800	24.6932	22.7289	21.2938	20.1679	19.246	18.4691	17.8002	29.2025	27.6423	26.401	25.3713	24.4924	25.2321	24.0518	23.0755	28.1007
10900	24.6388	22.6759	21.2419	20.1169	19.1959	18.4198	17.7516	29.145	27.5851	26.344	25.3146	24.4359	25.1777	23.9978	23.0218	28.0432
11000	24.5849	22.6235	21.1905	20.0664	19.1463	18.371	17.7035	29.088	27.5285	26.2876	25.2584	24.3799	25.1239	23.9443	22.9687	27.9862
11100	24.5315	22.5715	21.1397	20.0165	19.0972	18.3227	17.6559	29.0316	27.4724	26.2317	25.2027	24.3244	25.0706	23.8914	22.9161	27.9298
11200	24.4787	22.5201	21.0893	19.967	19.0486	18.2748	17.6088	28.9758	27.4168	26.1764	25.1476	24.2694	25.0177	23.8389	22.864	27.8738
11300	24.4263	22.4692	21.0394	19.918	19.0004	18.2274	17.5622	28.9204	27.3617	26.1215	25.0929	24.2149	24.9654	23.7869	22.8124	27.8184
11400	24.3745	22.4187	20.99	19.8695	18.9527	18.1805	17.516	28.8656	27.3071	26.0672	25.0388	24.161	24.9136	23.7354	22.7612	27.7635
11500	24.3232	22.3688	20.941	19.8215	18.9055	18.1341	17.4703	28.8113	27.253	26.0133	24.9851	24.1075	24.8622	23.6844	22.7106	27.709
11600	24.2724	22.3193	20.8925	19.7739	18.8588	18.0881	17.425	28.7574	27.1994	25.9599	24.9319	24.0545	24.8113	23.6339	22.6603	27.6551
11700	24.222	22.2703	20.8445	19.7268	18.8125	18.0426	17.3801	28.704	27.1463	25.907	24.8792	24.002	24.7608	23.5838	22.6105	27.6015
11800	24.1721	22.2217	20.7969	19.6801	18.7666	17.9975	17.3357	28.651	27.0936	25.8545	24.827	23.9499	24.7108	23.5341	22.5612	27.5484
11900	24.1227	22.1736	20.7498	19.6338	18.7212	17.9528	17.2917	28.5985	27.0414	25.8025	24.7751	23.8982	24.6611	23.4848	22.5123	27.4958
12000	24.0738	22.1259	20.7031	19.588	18.6762	17.9085	17.2482	28.5465	26.9896	25.751	24.7237	23.847	24.612	23.436	22.4638	27.4436
12100	24.0253	22.0786	20.6568	19.5426	18.6316	17.8647	17.205	28.4948	26.9383	25.6998	24.6728	23.7962	24.5632	23.3876	22.4157	27.3918
12200	23.9773	22.0318	20.611	19.4976	18.5874	17.8212	17.1623	28.4436	26.8873	25.6491	24.6222	23.7458	24.5148	23.3396	22.368	27.3404
12300	23.9297	21.9854	20.5655	19.453	18.5436	17.7782	17.1199	28.3928	26.8368	25.5988	24.5721	23.6958	24.4669	23.292	22.3206	27.2894
12400	23.8825	21.9394	20.5205	19.4088	18.5002	17.7355	17.078	28.3425	26.7867	25.5489	24.5224	23.6462	24.4193	23.2448	22.2737	27.2388
12500	23.8357	21.8939	20.4758	19.3651	18.4572	17.6933	17.0364	28.2925	26.737	25.4994	24.4731	23.5971	24.3721	23.198	22.2272	27.1886
12600	23.7894	21.8487	20.4316	19.3217	18.4146	17.6514	16.9952	28.2429	26.6877	25.4503	24.4242	23.5483	24.3254	23.1515	22.1811	27.1388
12700	23.7434	21.8039	20.3877	19.2786	18.3724	17.6099	16.9543	28.1937	26.6388	25.4016	24.3756	23.5	24.279	23.1055	22.1353	27.0894
12800	23.6979	21.7595	20.3442	19.236	18.3305	17.5688	16.9139	28.1449	26.5903	25.3533	24.3275	23.452	24.2329	23.0598	22.09	27.0403
12900	23.6527	21.7155	20.3011	19.1937	18.289	17.528	16.8737	28.0965	26.5421	25.3054	24.2798	23.4044	24.1873	23.0145	22.045	26.9917
13000	23.608	21.6718	20.2584	19.1518	18.2479	17.4876	16.834	28.0484	26.4944	25.2579	24.2325	23.3573	24.142	22.9696	22.0003	26.9434
13100	23.5636	21.6285	20.216	19.1102	18.2071	17.4475	16.7946	28.0007	26.447	25.2107	24.1855	23.3105	24.097	22.925	21.9561	26.8955
13200	23.5195	21.5856	20.1739	19.069	18.1666	17.4078	16.7555	27.9534	26.4	25.164	24.1389	23.2641	24.0525	22.8808	21.9122	26.848
13300	23.4759	21.543	20.1323	19.0282	18.1265	17.3684	16.7167	27.9065	26.3534	25.1176	24.0927	23.2181	24.0082	22.8369	21.8686	26.8008
13400	23.4325	21.5008	20.0909	18.9877	18.0868	17.3293	16.6783	27.8599	26.3071	25.0715	24.0468	23.1724	23.9644	22.7934	21.8254	26.754
13500	23.3896	21.4589	20.0499	18.9475	18.0474	17.2906	16.6402	27.8137	26.2611	25.0258	24.0013	23.1272	23.9208	22.7503	21.7826	26.7076
13600	23.347	21.4174	20.0093	18.9076	18.0083	17.2522	16.6025	27.7678	26.2155	24.9805	23.9562	23.0822	23.8776	22.7074	21.7401	26.6615
13700	23.3047	21.3762	19.9689	18.8681	17.9695	17.2141	16.565	27.7222	26.1703	24.9355	23.9114	23.0377	23.8347	22.6649	21.6979	26.6157
13800	23.2628	21.3353	19.9289	18.8289	17.931	17.1763	16.5279	27.677	26.1254	24.8908	23.867	22.9934	23.7922	22.6227	21.656	26.5702
13900	23.2211	21.2947	19.8892	18.79	17.8929	17.1389	16.491	27.6321	26.0808	24.8464	23.8228	22.9495	23.75	22.5809	21.6145	26.5251
14000	23.1798	21.2545	19.8499	18.7514	17.855	17.1017	16.4545	27.5875	26.0365	24.8024	23.779	22.906	23.708	22.5393	21.5733	26.4803
14100	23.1389	21.2146	19.8108	18.7132	17.8175	17.0648	16.4183	27.5433	25.9926	24.7587	23.7355	22.8627	23.6664	22.4981	21.5323	26.4358
14200	23.0982	21.175	19.772	18.6752	17.7803	17.0283	16.3823	27.4994	25.9489	24.7153	23.6923	22.8198	23.6251	22.4571	21.4917	26.3916
14300	23.0578	21.1357	19.7336	18.6375	17.7433	16.992	16.3467	27.4558	25.9056	24.6722	23.6495	22.7771	23.5841	22.4165	21.4513	26.3477
14400	23.0178	21.0966	19.6954	18.6001	17.7067	16.956	16.3113	27.4125	25.8626	24.6294	23.6069	22.7348	23.5434	22.3761	21.4113	26.3041
14500	22.978	21.0579	19.6576	18.563	17.6703	16.9203	16.2762	27.3695	25.8198	24.5869	23.5646	22.6927	23.503	22.336	21.3715	26.2608
14600	22.9385	21.0195	19.62	18.5262	17.6342	16.8849	16.2414	27.3268	25.7774	24.5447	23.5226	22.651	23.4628	22.2962	21.332	26.2178
14700	22.8993	20.9813	19.5827	18.4897	17.5984	16.8498	16.2069	27.2844	25.7353	24.5028	23.4809	22.6095	23.4229	22.2567	21.2928	26.175
14800	22.8604	20.9434	19.5456	18.4535	17.5629	16.8149	16.1726	27.2423	25.6934	24.4612	23.4395	22.5684	23.3834	22.2174	21.2538	26.1326
14900	22.8218	20.9059	19.5089	18.4175	17.5276	16.7803	16.1386	27.2005	25.6519	24.4199	23.3984	22.5275	23.3441	22.1784	21.2152	26.0904
15000	22.7834	20.8685	19.4724	18.3818	17.4927	16.7459	16.1048	27.159	25.6106	24.3788	23.3575	22.4869	23.305	22.1397	21.1768	26.0485
15100	22.7453	20.8315	19.4362	18.3464	17.4579	16.7118	16.0713	27.1178	25.5697	24.3381	23.317	22.4467	23.2663	22.1013	21.1386	26.0069
15200	22.7074	20.7947	19.4003	18.3112	17.4234	16.678	16.0381	27.0769	25.529	24.2976	23.2767	22.4067	23.2278	22.0631	21.1008	25.9656
15300	22.6699	20.7581	19.3646	18.2763	17.3892	16.6444	16.0051	27.0362	25.4885	24.2574	23.2367	22.367	23.1896	22.0252	21.0632	25.9245
15400	22.6325	20.7219	19.3292	18.2416	17.3553	16.6111	15.9724	26.9959	25.4484	24.2174	23.197	22.3276	23.1516	21.9876	21.0259	25.8837
15500	22.5955	20.6858	19.294	18.2072	17.3216	16.578	15.9399	26.9558	25.4085	24.1778	23.1576	22.2885	23.1139	21.9502	20.9889	25.8432
15600	22.5586	20.6501	19.2591	18.173	17.2881	16.5452	15.9076	26.916	25.3689	24.1384	23.1185	22.2497	23.0765	21.9131	20.9521	25.803
15700	22.5221	20.6145	19.2244	18.1391	17.2549	16.5126	15.8756	26.8764	25.3296	24.0993	23.0796	22.2111	23.0393	21.8763	20.9156	25.763
15800	22.4857	20.5793	19.1899	18.1054	17.2219	16.4802	15.8438	26.8372	25.2905	24.0604	23.041	22.1729	23.0024	21.8397	20.8794	25.7233
15900	22.4496	20.5442	19.1558	18.072	17.1891	16.4481	15.8123	26.7982	25.2517	24.0218	23.0027	22.1349	22.9657	21.8033	20.8434	25.6839
16000	22.4138	20.5094	19.1218	18.0388	17.1566	16.4162	15.7809	26.7594	25.2131	23.9835	22.9646	22.0972	22.9293	21.7672	20.8077	25.6447
16100	22.3782	20.4748	19.0881	18.0058	17.1243	16.3845	15.7498	26.7209	25.1748	23.9454	22.9268	22.0597	22.8931	21.7314	20.7722	25.6058
16200	22.3428	20.4405	19.0546	17.9731	17.0922	16.3531	15.7189	26.6827	25.1368	23.9076	22.8892	22.0225	22.8571	21.6957	20.7369	25.5671
16300	22.3076	20.4064	19.0213	17.9406	17.0604	16.3219	15.6883	26.6447	25.099	23.87	22.8519	21.9856	22.8214	21.6604	20.7019	25.5287
16400	22.2727	20.3725	18.9883	17.9083	17.0288	16.2909	15.6578	26.6069	25.0614	23.8326	22.8148	21.9489	22.7859	21.6252	20.6671	25.4905
16500	22.238	20.3388	18.9554	17.8762	16.9974	16.2601	15.6276	26.5694	25.024	23.7955	22.778	21.9125	22.7506	21.5903	20.6326	25.4526
16600	22.2035	20.3054	18.9229	17.8443	16.9662	16.2295	15.5975	26.5321	24.9869	23.7586	22.7414	21.8763	22.7156	21.5556	20.5983	25.4148
16700	22.1693	20.2722	18.8905	17.8127	16.9352	16.1991	15.5677	26.4951	24.9501	23.722	22.7051	21.8403	22.6808	21.5211	20.5642	25.3774
16800	22.1352	20.2392	18.8583	17.7813	16.9044	16.1689	15.5381	26.4582	24.9134	23.6856	22.6689	21.8046	22.6462	21.4868	20.5303	25.3401
16900	22.1014	20.2064	18.8263	17.7501	16.8739	16.139	15.5087	26.4217	24.877	23.6494	22.633	21.7691	22.6118	21.4528	20.4967	25.3031
17000	22.0678	20.1738	18.7946	17.719	16.8435	16.1092	15.4795	26.3853	24.8408	23.6134	22.5974	21.7339	22.5777	21.419	20.4632	25.2663
17100	22.0344	20.1414	18.7631	17.6882	16.8134	16.0797	15.4505	26.3491	24.8049	23.5777	22.5619	21.6989	22.5437	21.3854	20.43	25.2297
17200	22.0012	20.1093	18.7317	17.6576	16.7834	16.0503	15.4217	26.3132	24.7691	23.5422	22.5267	21.664	22.5099	21.3519	20.397	25.1933
17300	21.9682	20.0773	18.7006	17.6272	16.7537	16.0212	15.393	26.2775	24.7336	23.5068	22.4917	21.6294	22.4764	21.3187	20.3642	25.1572
17400	21.9355	20.0455	18.6697	17.597	16.7241	15.9922	15.3646	26.242	24.6982	23.4717	22.4569	21.5951	22.443	21.2857	20.3315	25.1212
17500	21.9029	20.014	18.6389	17.567	16.6948	15.9634	15.3364	26.2067	24.6631	23.4368	22.4223	21.5609	22.4099	21.2529	20.2991	25.0854
17600	21.8705	19.9826	18.6084	17.5372	16.6656	15.9348	15.3083	26.1716	24.6282	23.4021	22.3879	21.5269	22.3769	21.2202	20.2669	25.0499
17700	21.8384	19.9514	18.5781	17.5076	16.6366	15.9064	15.2804	26.1367	24.5934	23.3676	22.3537	21.4931	22.3442	21.1878	20.2349	25.0145
17800	21.8064	19.9205	18.5479	17.4781	16.6078	15.8782	15.2527	26.102	24.5589	23.3333	22.3197	21.4596	22.3116	21.1556	20.203	24.9794
17900	21.7746	19.8897	18.5179	17.4489	16.5792	15.8502	15.2252	26.0675	24.5246	23.2992	22.2859	21.4262	22.2792	21.1235	20.1714	24.9444
18000	21.743	19.8591	18.4882	17.4198	16.5508	15.8223	15.1979	26.0332	24.4905	23.2653	22.2523	21.3931	22.247	21.0917	20.1399	24.9096
18100	21.7116	19.8287	18.4586	17.3909	16.5225	15.7946	15.1707	25.9991	24.4565	23.2316	22.2189	21.3602	22.215	21.06	20.1087	24.8751
18200	21.6804	19.7985	18.4291	17.3622	16.4945	15.7671	15.1437	25.9652	24.4228	23.1981	22.1858	21.3275	22.1832	21.0285	20.0776	24.8407
18300	21.6494	19.7684	18.3999	17.3337	16.4666	15.7398	15.1169	25.9315	24.3893	23.1648	22.1528	21.295	22.1516	20.9972	20.0468	24.8066
18400	21.6186	19.7386	18.3709	17.3053	16.4388	15.7126	15.0903	25.8979	24.3559	23.1317	22.12	21.2627	22.1201	20.9661	20.0161	24.7726
18500	21.5879	19.7089	18.342	17.2772	16.4113	15.6856	15.0638	25.8646	24.3227	23.0987	22.0875	21.2306	22.0888	20.9352	19.9856	24.7388
18600	21.5575	19.6794	18.3133	17.2492	16.3839	15.6588	15.0375	25.8314	24.2898	23.066	22.0551	21.1987	22.0578	20.9045	19.9554	24.7053
18700	21.5272	19.6501	18.2847	17.2213	16.3567	15.6322	15.0113	25.7984	24.257	23.0335	22.023	21.167	22.0269	20.8739	19.9253	24.6719
18800	21.4971	19.6209	18.2564	17.1937	16.3296	15.6057	14.9853	25.7656	24.2244	23.0012	21.991	21.1356	21.9961	20.8436	19.8954	24.6388
18900	21.4672	19.5919	18.2282	17.1662	16.3027	15.5793	14.9595	25.733	24.192	22.969	21.9593	21.1043	21.9656	20.8134	19.8657	24.6058
19000	21.4374	19.5631	18.2002	17.1388	16.276	15.5532	14.9338	25.7005	24.1597	22.9371	21.9277	21.0733	21.9352	20.7834	19.8362	24.573
19100	21.4079	19.5345	18.1723	17.1116	16.2494	15.5271	14.9083	25.6682	24.1277	22.9053	21.8963	21.0424	21.905	20.7536	19.8068	24.5405
19200	21.3785	19.506	18.1446	17.0846	16.223	15.5013	14.883	25.6361	24.0958	22.8737	21.8651	21.0117	21.875	20.724	19.7777	24.5081
19300	21.3492	19.4777	18.1171	17.0578	16.1968	15.4756	14.8577	25.6042	24.0641	22.8423	21.8341	20.9812	21.8451	20.6945	19.7487	24.4759
19400	21.3202	19.4496	18.0897	17.0311	16.1707	15.45	14.8327	25.5724	24.0325	22.811	21.8033	20.9509	21.8154	20.6652	19.7199	24.4438
19500	21.2913	19.4216	18.0625	17.0045	16.1448	15.4246	14.8078	25.5408	24.0012	22.78	21.7726	20.9208	21.7859	20.6361	19.6913	24.412
19600	21.2626	19.3938	18.0354	16.9781	16.119	15.3994	14.783	25.5093	23.97	22.7491	21.7422	20.8909	21.7565	20.6071	19.6628	24.3803
19700	21.234	19.3661	18.0085	16.9519	16.0933	15.3743	14.7584	25.478	23.9389	22.7184	21.7119	20.8611	21.7273	20.5783	19.6345	24.3488
19800	21.2056	19.3386	17.9818	16.9258	16.0678	15.3493	14.7339	25.4469	23.9081	22.6878	21.6817	20.8315	21.6982	20.5496	19.6064	24.3174
19900	21.1774	19.3112	17.9552	16.8999	16.0425	15.3245	14.7096	25.4159	23.8774	22.6574	21.6518	20.802	21.6693	20.5211	19.5784	24.2862
20000	21.1493	19.284	17.9287	16.8741	16.0173	15.2999	14.6854	25.3851	23.8468	22.6272	21.622	20.7728	21.6406	20.4928	19.5506	24.2552
20100	21.1214	19.257	17.9024	16.8485	15.9923	15.2753	14.6614	25.3544	23.8164	22.5971	21.5923	20.7437	21.612	20.4646	19.5229	24.2244
20200	21.0936	19.2301	17.8763	16.823	15.9674	15.251	14.6375	25.3239	23.7862	22.5672	21.5629	20.7147	21.5835	20.4366	19.4954	24.1937
20300	21.066	19.2033	17.8502	16.7976	15.9426	15.2267	14.6137	25.2936	23.7561	22.5375	21.5336	20.686	21.5552	20.4087	19.468	24.1632
20400	21.0385	19.1767	17.8244	16.7724	15.918	15.2026	14.5901	25.2634	23.7262	22.5079	21.5044	20.6573	21.5271	20.381	19.4408	24.1328
20500	21.0112	19.1503	17.7987	16.7473	15.8935	15.1786	14.5666	25.2333	23.6964	22.4785	21.4754	20.6289	21.4991	20.3534	19.4138	24.1026
20600	20.9841	19.124	17.7731	16.7224	15.8691	15.1548	14.5433	25.2034	23.6668	22.4492	21.4466	20.6005	21.4712	20.326	19.3869	24.0725
20700	20.9571	19.0978	17.7476	16.6976	15.8449	15.1311	14.52	25.1736	23.6373	22.4201	21.4179	20.5724	21.4435	20.2987	19.3601	24.0426
20800	20.9302	19.0718	17.7223	16.673	15.8208	15.1076	14.4969	25.144	23.608	22.3911	21.3894	20.5444	21.4159	20.2716	19.3335	24.0129
20900	20.9035	19.0459	17.6972	16.6484	15.7969	15.0841	14.474	25.1145	23.5788	22.3623	21.361	20.5165	21.3885	20.2446	19.307	23.9833
21000	20.8769	19.0202	17.6722	16.6241	15.7731	15.0608	14.4511	25.0852	23.5498	22.3336	21.3328	20.4888	21.3612	20.2177	19.2807	23.9539
21100	20.8505	18.9946	17.6473	16.5998	15.7494	15.0376	14.4284	25.056	23.5209	22.3051	21.3047	20.4613	21.334	20.191	19.2545	23.9246
21200	20.8242	18.9691	17.6225	16.5757	15.7258	15.0146	14.4058	25.0269	23.4922	22.2767	21.2767	20.4339	21.307	20.1645	19.2284	23.8954
21300	20.798	18.9438	17.5979	16.5517	15.7024	14.9917	14.3834	24.998	23.4636	22.2484	21.249	20.4066	21.2801	20.138	19.2025	23.8664
21400	20.772	18.9186	17.5734	16.5278	15.6791	14.9689	14.361	24.9692	23.4351	22.2203	21.2213	20.3795	21.2534	20.1117	19.1768	23.8375
21500	20.7461	18.8935	17.549	16.5041	15.6559	14.9462	14.3388	24.9406	23.4068	22.1924	21.1938	20.3525	21.2268	20.0856	19.1511	23.8088
21600	20.7204	18.8685	17.5248	16.4805	15.6328	14.9236	14.3167	24.9121	23.3786	22.1646	21.1665	20.3257	21.2003	20.0595	19.1256	23.7803
21700	20.6947	18.8437	17.5007	16.457	15.6099	14.9012	14.2948	24.8837	23.3506	22.1369	21.1392	20.299	21.1739	20.0336	19.1003	23.7518
21800	20.6693	18.819	17.4767	16.4336	15.5871	14.8789	14.2729	24.8555	23.3227	22.1093	21.1122	20.2724	21.1477	20.0079	19.075	23.7235
21900	20.6439	18.7945	17.4528	16.4104	15.5644	14.8567	14.2512	24.8273	23.2949	22.0819	21.0852	20.246	21.1216	19.9822	19.0499	23.6954
22000	20.6187	18.77	17.4291	16.3872	15.5418	14.8346	14.2295	24.7994	23.2672	22.0547	21.0584	20.2198	21.0957	19.9567	19.025	23.6673
22100	20.5936	18.7457	17.4055	16.3642	15.5194	14.8127	14.208	24.7715	23.2397	22.0275	21.0318	20.1936	21.0698	19.9313	19.0001	23.6395
22200	20.5686	18.7216	17.382	16.3414	15.4971	14.7908	14.1866	24.7438	23.2123	22.0005	21.0052	20.1676	21.0441	19.9061	18.9754	23.6117
22300	20.5437	18.6975	17.3586	16.3186	15.4748	14.7691	14.1653	24.7162	23.1851	21.9737	20.9789	20.1418	21.0185	19.881	18.9508	23.5841
22400	20.519	18.6735	17.3353	16.2959	15.4527	14.7475	14.1442	24.6888	23.1579	21.9469	20.9526	20.1161	20.993	19.856	18.9264	23.5567
22500	20.4944	18.6497	17.3122	16.2734	15.4307	14.726	14.1231	24.6614	23.131	21.9203	20.9265	20.0905	20.9677	19.8311	18.9021	23.5293
22600	20.4699	18.626	17.2892	16.251	15.4089	14.7046	14.1021	24.6342	23.1041	21.8939	20.9005	20.0651	20.9425	19.8064	18.8779	23.5022
22700	20.4455	18.6024	17.2663	16.2287	15.3871	14.6833	14.0813	24.6071	23.0774	21.8676	20.8747	20.0398	20.9174	19.7818	18.8539	23.4751
22800	20.4213	18.579	17.2435	16.2065	15.3654	14.6621	14.0606	24.5802	23.0508	21.8414	20.849	20.0146	20.8924	19.7573	18.83	23.4482
22900	20.3972	18.5556	17.2208	16.1844	15.3439	14.6411	14.0399	24.5534	23.0243	21.8153	20.8235	19.9896	20.8676	19.733	18.8062	23.4215
23000	20.3731	18.5324	17.1982	16.1624	15.3224	14.6201	14.0194	24.5266	22.998	21.7894	20.798	19.9647	20.8429	19.7088	18.7825	23.3948
23100	20.3492	18.5092	17.1757	16.1406	15.3011	14.5992	13.999	24.5001	22.9717	21.7636	20.7728	19.94	20.8183	19.6847	18.759	23.3684
23200	20.3255	18.4862	17.1534	16.1188	15.2799	14.5785	13.9787	24.4736	22.9456	21.7379	20.7476	19.9153	20.7938	19.6607	18.7356	23.342
23300	20.3018	18.4633	17.1312	16.0972	15.2588	14.5579	13.9584	24.4473	22.9197	21.7124	20.7226	19.8908	20.7694	19.6368	18.7123	23.3158
23400	20.2782	18.4405	17.109	16.0756	15.2378	14.5373	13.9383	24.421	22.8938	21.687	20.6976	19.8664	20.7452	19.6131	18.6892	23.2897
23500	20.2548	18.4178	17.087	16.0542	15.2168	14.5169	13.9183	24.3949	22.8681	21.6617	20.6729	19.8422	20.7211	19.5895	18.6661	23.2637
23600	20.2314	18.3952	17.0651	16.0329	15.196	14.4965	13.8984	24.3689	22.8425	21.6365	20.6482	19.818	20.6971	19.566	18.6432	23.2379
23700	20.2082	18.3728	17.0433	16.0116	15.1753	14.4763	13.8786	24.3431	22.817	21.6115	20.6237	19.794	20.6731	19.5426	18.6204	23.2121
23800	20.1851	18.3504	17.0216	15.9905	15.1547	14.4562	13.8589	24.3173	22.7916	21.5865	20.5992	19.7701	20.6494	19.5193	18.5976	23.1865
23900	20.162	18.3281	16.9999	15.9695	15.1342	14.4361	13.8393	24.2917	22.7663	21.5617	20.5749	19.7463	20.6257	19.4962	18.575	23.1611
24000	20.1391	18.306	16.9784	15.9486	15.1138	14.4162	13.8197	24.2661	22.7412	21.537	20.5507	19.7226	20.6021	19.4731	18.5526	23.1357
24100	20.1163	18.2839	16.957	15.9277	15.0935	14.3963	13.8003	24.2407	22.7161	21.5124	20.5266	19.6991	20.5786	19.4502	18.5302	23.1104
24200	20.0936	18.262	16.9357	15.907	15.0733	14.3766	13.781	24.2154	22.6912	21.4879	20.5027	19.6756	20.5553	19.4273	18.5079	23.0853
24300	20.071	18.2401	16.9145	15.8864	15.0532	14.3569	13.7617	24.1902	22.6664	21.4636	20.4788	19.6522	20.532	19.4046	18.4857	23.0603
24400	20.0485	18.2183	16.8934	15.8659	15.0332	14.3374	13.7426	24.1652	22.6417	21.4393	20.455	19.629	20.5089	19.382	18.4636	23.0354
24500	20.0261	18.1967	16.8724	15.8454	15.0132	14.3179	13.7235	24.1402	22.6171	21.4152	20.4314	19.6058	20.4858	19.3594	18.4417	23.0106
24600	20.0038	18.1751	16.8515	15.8251	14.9934	14.2985	13.7046	24.1153	22.5926	21.3911	20.4078	19.5828	20.4629	19.337	18.4198	22.9859
24700	19.9815	18.1537	16.8307	15.8049	14.9737	14.2792	13.6857	24.0906	22.5682	21.3672	20.3844	19.5598	20.44	19.3147	18.398	22.9613
24800	19.9594	18.1323	16.81	15.7847	14.954	14.2601	13.6669	24.0659	22.544	21.3434	20.3611	19.537	20.4173	19.2925	18.3764	22.9368
24900	19.9374	18.111	16.7894	15.7647	14.9345	14.241	13.6482	24.0414	22.5198	21.3196	20.3379	19.5143	20.3946	19.2703	18.3548	22.9124
25000	19.9155	18.0899	16.7688	15.7447	14.915	14.2219	13.6296	24.0169	22.4957	21.296	20.3147	19.4916	20.3721	19.2483	18.3333	22.8882
25100	19.8937	18.0688	16.7484	15.7248	14.8957	14.203	13.6111	23.9926	22.4718	21.2725	20.2917	19.4691	20.3497	19.2264	18.3119	22.864
25200	19.8719	18.0478	16.7281	15.705	14.8764	14.1842	13.5927	23.9684	22.4479	21.2491	20.2688	19.4467	20.3273	19.2046	18.2907	22.84
25300	19.8503	18.0269	16.7078	15.6854	14.8572	14.1654	13.5743	23.9442	22.4242	21.2258	20.246	19.4243	20.3051	19.1829	18.2695	22.816
25400	19.8288	18.0061	16.6877	15.6658	14.8381	14.1468	13.5561	23.9202	22.4005	21.2026	20.2233	19.4021	20.2829	19.1612	18.2484	22.7922
25500	19.8073	17.9854	16.6676	15.6462	14.8191	14.1282	13.5379	23.8963	22.377	21.1795	20.2007	19.38	20.2609	19.1397	18.2274	22.7685
25600	19.7859	17.9648	16.6476	15.6268	14.8001	14.1097	13.5198	23.8725	22.3535	21.1565	20.1782	19.3579	20.2389	19.1183	18.2065	22.7449
25700	19.7647	17.9443	16.6277	15.6075	14.7813	14.0913	13.5018	23.8487	22.3302	21.1336	20.1558	19.336	20.2171	19.0969	18.1857	22.7213
25800	19.7435	17.9238	16.6079	15.5882	14.7625	14.073	13.4839	23.8251	22.3069	21.1108	20.1335	19.3142	20.1953	19.0757	18.165	22.6979
25900	19.7224	17.9035	16.5882	15.5691	14.7439	14.0548	13.466	23.8016	22.2838	21.0881	20.1113	19.2924	20.1736	19.0545	18.1444	22.6746
26000	19.7014	17.8832	16.5686	15.55	14.7253	14.0366	13.4483	23.7782	22.2607	21.0655	20.0892	19.2708	20.1521	19.0335	18.1239	22.6514
26100	19.6805	17.863	16.549	15.531	14.7068	14.0185	13.4306	23.7548	22.2378	21.043	20.0672	19.2492	20.1306	19.0125	18.1035	22.6283
26200	19.6596	17.843	16.5296	15.5121	14.6883	14.0005	13.413	23.7316	22.2149	21.0206	20.0453	19.2278	20.1092	18.9917	18.0831	22.6052
26300	19.6389	17.823	16.5102	15.4933	14.67	13.9826	13.3954	23.7085	22.1922	20.9983	20.0234	19.2064	20.0879	18.9709	18.0629	22.5823
26400	19.6182	17.803	16.4909	15.4745	14.6517	13.9648	13.378	23.6854	22.1695	20.9761	20.0017	19.1852	20.0667	18.9502	18.0428	22.5595
26500	19.5976	17.7832	16.4717	15.4559	14.6336	13.947	13.3606	23.6625	22.1469	20.954	19.9801	19.164	20.0456	18.9296	18.0227	22.5368
26600	19.5772	17.7634	16.4526	15.4373	14.6155	13.9294	13.3433	23.6396	22.1244	20.932	19.9586	19.1429	20.0245	18.9091	18.0027	22.5142
26700	19.5567	17.7438	16.4335	15.4188	14.5974	13.9118	13.3261	23.6169	22.1021	20.9101	19.9371	19.1219	20.0036	18.8887	17.9828	22.4916
26800	19.5364	17.7242	16.4146	15.4004	14.5795	13.8943	13.309	23.5942	22.0798	20.8882	19.9158	19.101	19.9828	18.8684	17.963	22.4692
26900	19.5162	17.7047	16.3957	15.382	14.5616	13.8768	13.2919	23.5716	22.0576	20.8665	19.8945	19.0802	19.962	18.8481	17.9433	22.4469
27000	19.496	17.6853	16.3769	15.3638	14.5438	13.8594	13.2749	23.5491	22.0355	20.8448	19.8734	19.0595	19.9413	18.828	17.9237	22.4246
27100	19.4759	17.6659	16.3581	15.3456	14.5261	13.8422	13.258	23.5268	22.0134	20.8233	19.8523	19.0389	19.9207	18.8079	17.9042	22.4025
27200	19.4559	17.6467	16.3395	15.3275	14.5085	13.8249	13.2412	23.5044	21.9915	20.8018	19.8313	19.0184	19.9002	18.7879	17.8847	22.3804
27300	19.436	17.6275	16.3209	15.3094	14.4909	13.8078	13.2244	23.4822	21.9697	20.7804	19.8104	18.9979	19.8798	18.768	17.8653	22.3585
27400	19.4162	17.6084	16.3025	15.2915	14.4734	13.7907	13.2077	23.4601	21.9479	20.7591	19.7896	18.9775	19.8595	18.7482	17.846	22.3366
27500	19.3964	17.5894	16.284	15.2736	14.456	13.7737	13.1911	23.4381	21.9262	20.7379	19.7689	18.9573	19.8392	18.7285	17.8268	22.3148
27600	19.3768	17.5704	16.2657	15.2558	14.4387	13.7568	13.1745	23.4161	21.9047	20.7168	19.7483	18.9371	19.819	18.7088	17.8077	22.2931
27700	19.3571	17.5515	16.2474	15.2381	14.4214	13.74	13.158	23.3942	21.8832	20.6958	19.7277	18.917	19.7989	18.6893	17.7887	22.2715
27800	19.3376	17.5327	16.2293	15.2204	14.4042	13.7232	13.1416	23.3724	21.8618	20.6749	19.7073	18.8969	19.7789	18.6698	17.7697	22.25
27900	19.3182	17.514	16.2112	15.2028	14.3871	13.7065	13.1253	23.3507	21.8404	20.654	19.6869	18.877	19.759	18.6504	17.7508	22.2286
28000	19.2988	17.4954	16.1931	15.1853	14.3701	13.6898	13.109	23.3291	21.8192	20.6332	19.6666	18.8571	19.7392	18.6311	17.732	22.2073
28100	19.2795	17.4768	16.1752	15.1679	14.3531	13.6733	13.0928	23.3076	21.7981	20.6126	19.6464	18.8374	19.7194	18.6118	17.7133	22.186
28200	19.2603	17.4583	16.1573	15.1505	14.3362	13.6568	13.0767	23.2861	21.777	20.592	19.6263	18.8177	19.6997	18.5927	17.6947	22.1649
28300	19.2411	17.4399	16.1395	15.1332	14.3193	13.6403	13.0606	23.2648	21.756	20.5715	19.6063	18.798	19.6801	18.5736	17.6761	22.1438
28400	19.2221	17.4215	16.1217	15.116	14.3026	13.624	13.0446	23.2435	21.7351	20.551	19.5863	18.7785	19.6606	18.5546	17.6576	22.1228
28500	19.2031	17.4033	16.104	15.0988	14.2859	13.6077	13.0287	23.2223	21.7143	20.5307	19.5664	18.7591	19.6412	18.5357	17.6392	22.102
28600	19.1841	17.3851	16.0864	15.0818	14.2692	13.5914	13.0128	23.2012	21.6936	20.5104	19.5467	18.7397	19.6218	18.5169	17.6209	22.0812
28700	19.1653	17.3669	16.0689	15.0647	14.2527	13.5753	12.997	23.1802	21.673	20.4903	19.527	18.7204	19.6025	18.4981	17.6027	22.0604
28800	19.1465	17.3489	16.0514	15.0478	14.2362	13.5592	12.9812	23.1592	21.6524	20.4702	19.5073	18.7012	19.5833	18.4795	17.5845	22.0398
28900	19.1278	17.3309	16.034	15.0309	14.2198	13.5431	12.9656	23.1383	21.6319	20.4502	19.4878	18.682	19.5642	18.4609	17.5664	22.0193
29000	19.1092	17.313	16.0167	15.0141	14.2034	13.5272	12.9499	23.1176	21.6115	20.4302	19.4683	18.663	19.5452	18.4423	17.5484	21.9988
29100	19.0906	17.2951	15.9995	14.9974	14.1871	13.5113	12.9344	23.0968	21.5912	20.4104	19.4489	18.644	19.5262	18.4239	17.5304	21.9784
29200	19.0721	17.2773	15.9823	14.9807	14.1709	13.4954	12.9189	23.0762	21.571	20.3906	19.4296	18.625	19.5073	18.4055	17.5125	21.9581
29300	19.0537	17.2596	15.9652	14.9641	14.1547	13.4797	12.9035	23.0557	21.5508	20.3709	19.4104	18.6062	19.4885	18.3872	17.4947	21.9379
29400	19.0353	17.242	15.9481	14.9475	14.1386	13.464	12.8881	23.0352	21.5307	20.3513	19.3912	18.5874	19.4697	18.369	17.4769	21.9177
29500	19.017	17.2244	15.9311	14.931	14.1226	13.4483	12.8728	23.0148	21.5107	20.3317	19.3721	18.5687	19.4511	18.3508	17.4593	21.8977
29600	18.9988	17.2069	15.9142	14.9146	14.1066	13.4327	12.8576	22.9944	21.4908	20.3122	19.3531	18.5501	19.4325	18.3327	17.4416	21.8777
29700	18.9806	17.1894	15.8973	14.8983	14.0907	13.4172	12.8424	22.9742	21.4709	20.2928	19.3341	18.5315	19.4139	18.3147	17.4241	21.8577
29800	18.9626	17.1721	15.8805	14.882	14.0748	13.4017	12.8273	22.954	21.4511	20.2735	19.3152	18.513	19.3955	18.2967	17.4066	21.8379
29900	18.9446	17.1548	15.8638	14.8658	14.059	13.3863	12.8122	22.9339	21.4314	20.2542	19.2964	18.4945	19.3771	18.2788	17.3892	21.8181
30000	18.9266	17.1375	15.8472	14.8496	14.0433	13.371	12.7972	22.9139	21.4117	20.235	19.2777	18.4762	19.3587	18.261	17.3718	21.7984
