# Supplementary material for: Cross-Code Verification for Improved Thermophysical Properties of Argon, Krypton and Xenon Plasmas
Source: Entropy (Basel). 2026 Jul 22;28(7):830. doi: 10.3390/e28070830 (PMC13409251; doi:10.3390/e28070830)
Supplement: Supplementary file 1 [file entropy-28-00830-s001.zip › Ar_Kr_Xe_Data/Collision Integrals/CiXenon/Traditional/CI_Xe_Xe+.csv]

Tij* [K]	πΩ(1;1)[Å^2]	πΩ(1;2)[Å^2]	πΩ(1;3)[Å^2]	πΩ(1;4)[Å^2]	πΩ(1;5)[Å^2]	πΩ(1;6)[Å^2]	πΩ(1;7)[Å^2]	πΩ(2;2)[Å^2]	πΩ(2;3)[Å^2]	πΩ(2;4)[Å^2]	πΩ(2;5)[Å^2]	πΩ(2;6)[Å^2]	πΩ(3;3)[Å^2]	πΩ(3;4)[Å^2]	πΩ(3;5)[Å^2]	πΩ(4;4)[Å^2]
300	262.823	251.597	243.851	238.031	233.419	229.619	226.389	123.936	113.037	104.889	98.4922	93.3481	250.943	244.344	239.128	113.617
400	253.342	242.908	235.697	230.258	225.915	222.305	219.222	111.876	101.843	94.4653	88.7964	84.2867	241.707	235.571	230.698	102.407
500	246.422	236.564	229.715	224.517	220.346	216.877	213.924	103.267	93.9702	87.2097	82.0074	77.7933	234.976	229.163	224.542	94.5078
600	241.068	231.613	225.02	219.998	215.969	212.627	209.791	96.6975	88.0002	81.6646	76.7211	72.6484	229.744	224.178	219.756	88.4884
700	236.712	227.568	221.175	216.304	212.4	209.169	206.429	91.4912	83.2353	77.171	72.3876	68.4321	225.495	220.132	215.869	83.642
800	233.057	224.165	217.94	213.198	209.404	206.264	203.594	87.1608	79.2542	73.3936	68.7519	64.9403	221.938	216.743	212.609	79.6061
900	229.913	221.241	215.161	210.533	206.829	203.759	201.14	83.4833	75.8489	70.1651	65.6759	62.0344	218.895	213.839	209.81	76.1665
1000	227.158	218.682	212.732	208.202	204.573	201.555	198.972	80.3111	72.8893	67.3741	63.0555	59.5996	216.243	211.302	207.358	73.1889
1100	224.715	216.409	210.577	206.132	202.562	199.586	197.031	77.5454	70.3054	64.9518	60.8072	57.5305	213.892	209.053	205.181	70.5921
1200	222.538	214.375	208.643	204.269	200.749	197.805	195.274	75.077	68.0242	62.8359	58.8596	55.7399	211.786	207.033	203.223	68.3089
1300	220.578	212.54	206.893	202.579	199.098	196.182	193.673	72.8419	65.9857	60.9678	57.1494	54.1597	209.883	205.203	201.448	66.2807
1400	218.792	210.868	205.295	201.03	197.583	194.692	192.204	70.8059	64.1482	59.3022	55.6284	52.7413	208.149	203.533	199.825	64.4638
1500	217.146	209.329	203.823	199.601	196.184	193.317	190.851	68.9688	62.4897	57.8001	54.2484	51.4365	206.557	201.998	198.334	62.8198
1600	215.619	207.903	202.458	198.276	194.887	192.042	189.598	67.3174	60.9942	56.4413	52.9891	50.2295	205.085	200.578	196.955	61.3279
1700	214.198	206.576	201.187	197.04	193.677	190.855	188.433	65.821	59.6378	55.2019	51.8266	49.0996	203.715	199.259	195.674	59.964
1800	212.875	205.336	199.998	195.884	192.545	189.746	187.346	64.446	58.392	54.0552	50.7377	48.0291	202.437	198.027	194.479	58.7053
1900	211.64	204.176	198.882	194.798	191.484	188.707	186.328	63.166	57.2375	52.9873	49.7137	47.0148	201.24	196.874	193.36	57.5379
2000	210.483	203.085	197.831	193.776	190.485	187.729	185.371	61.9645	56.1599	51.9863	48.7459	46.051	200.116	195.79	192.308	56.448
2100	209.395	202.055	196.838	192.81	189.542	186.807	184.469	60.8351	55.1491	51.0419	47.8257	45.1316	199.057	194.768	191.316	55.4249
2200	208.367	201.081	195.898	191.895	188.65	185.936	183.616	59.7721	54.1951	50.1444	46.9463	44.2526	198.057	193.802	190.379	54.4587
2300	207.392	200.157	195.006	191.027	187.804	185.11	182.808	58.7741	53.2942	49.2908	46.1066	43.414	197.11	192.887	189.49	53.5444
2400	206.463	199.277	194.157	190.202	187	184.325	182.041	57.8372	52.4413	48.4768	45.3036	42.6138	196.209	192.018	188.645	52.6761
2500	205.576	198.437	193.347	189.416	186.234	183.578	181.309	56.9558	51.6313	47.6984	44.5344	41.8497	195.351	191.19	187.841	51.8496
2600	204.728	197.634	192.573	188.665	185.503	182.865	180.611	56.1236	50.8593	46.9519	43.7962	41.1194	194.532	190.4	187.073	51.0608
2700	203.916	196.865	191.833	187.948	184.805	182.184	179.944	55.335	50.1214	46.2345	43.087	40.421	193.749	189.645	186.34	50.3064
2800	203.137	196.128	191.124	187.26	184.137	181.531	179.305	54.586	49.4162	45.5462	42.407	39.754	192.999	188.921	185.636	49.5853
2900	202.39	195.42	190.443	186.601	183.495	180.905	178.691	53.8692	48.7392	44.8846	41.7548	39.1174	192.28	188.227	184.962	48.8937
3000	201.673	194.74	189.789	185.967	182.879	180.304	178.102	53.1797	48.0871	44.2476	41.129	38.5093	191.589	187.56	184.314	48.229
3100	200.984	194.087	189.159	185.358	182.287	179.725	177.534	52.5147	47.4578	43.6337	40.5281	37.9284	190.925	186.919	183.69	47.5894
3200	200.32	193.457	188.554	184.771	181.716	179.168	176.988	51.8723	46.8498	43.0416	39.9509	37.3732	190.286	186.302	183.09	46.9732
3300	199.681	192.85	187.969	184.206	181.166	178.63	176.46	51.2513	46.2617	42.4701	39.3962	36.8422	189.67	185.706	182.51	46.3787
3400	199.064	192.264	187.406	183.66	180.635	178.111	175.95	50.6502	45.6921	41.918	38.8628	36.3342	189.076	185.132	181.951	45.8046
3500	198.467	191.698	186.861	183.133	180.122	177.609	175.456	50.0674	45.1396	41.3841	38.3497	35.8479	188.502	184.576	181.41	45.2495
3600	197.891	191.15	186.334	182.623	179.625	177.123	174.979	49.5022	44.6034	40.8675	37.8558	35.3821	187.947	184.04	180.888	44.7119
3700	197.332	190.619	185.824	182.129	179.145	176.652	174.516	48.9564	44.0846	40.3685	37.3805	34.9358	187.409	183.52	180.381	44.192
3800	196.79	190.105	185.33	181.651	178.678	176.196	174.067	48.4307	43.5837	39.8871	36.9235	34.5081	186.888	183.016	179.89	43.6897
3900	196.263	189.605	184.85	181.186	178.226	175.752	173.631	47.9236	43.0998	39.4225	36.4837	34.0979	186.383	182.527	179.414	43.2042
4000	195.752	189.12	184.384	180.736	177.787	175.322	173.207	47.4331	42.6316	38.974	36.0605	33.7043	185.892	182.052	178.952	42.7345
4100	195.256	188.649	183.932	180.298	177.36	174.904	172.795	46.9576	42.1782	38.5407	35.6529	33.3263	185.415	181.591	178.503	42.2798
4200	194.773	188.191	183.492	179.872	176.945	174.496	172.394	46.4956	41.7385	38.1219	35.2603	32.9632	184.952	181.143	178.066	41.8394
4300	194.304	187.746	183.065	179.458	176.541	174.1	172.004	46.0461	41.3118	37.717	34.882	32.6141	184.501	180.707	177.642	41.4126
4400	193.847	187.312	182.648	179.054	176.147	173.714	171.623	45.6083	40.8976	37.3254	34.5173	32.2784	184.062	180.282	177.228	40.9987
4500	193.403	186.891	182.243	178.662	175.764	173.337	171.252	45.1818	40.4952	36.9466	34.1657	31.9555	183.634	179.868	176.825	40.5973
4600	192.97	186.48	181.848	178.279	175.39	172.97	170.89	44.7658	40.1042	36.58	33.8266	31.6446	183.218	179.465	176.432	40.2079
4700	192.548	186.079	181.463	177.905	175.025	172.612	170.536	44.3595	39.7236	36.2248	33.4992	31.3451	182.812	179.072	176.049	39.8299
4800	192.136	185.689	181.087	177.541	174.669	172.262	170.191	43.9619	39.3526	35.8803	33.1828	31.0562	182.416	178.689	175.675	39.4624
4900	191.734	185.308	180.721	177.185	174.321	171.919	169.853	43.5722	38.9906	35.5458	32.8767	30.7774	182.03	178.314	175.311	39.1049
5000	191.342	184.936	180.363	176.837	173.981	171.585	169.523	43.191	38.6374	35.2209	32.5805	30.5082	181.653	177.949	174.954	38.7571
5100	190.958	184.572	180.013	176.497	173.648	171.258	169.2	42.8185	38.2933	34.9055	32.2938	30.248	181.284	177.592	174.606	38.4187
5200	190.583	184.217	179.671	176.165	173.323	170.938	168.884	42.4552	37.9581	34.5993	32.0162	29.9964	180.924	177.243	174.265	38.0894
5300	190.216	183.869	179.336	175.84	173.004	170.625	168.575	42.1014	37.6319	34.302	31.7473	29.7531	180.572	176.901	173.932	37.7691
5400	189.857	183.529	179.009	175.521	172.693	170.318	168.272	41.7572	37.3148	34.0135	31.4868	29.5175	180.228	176.567	173.606	37.4574
5500	189.505	183.196	178.688	175.209	172.387	170.017	167.975	41.4228	37.0065	33.7335	31.2343	29.2894	179.891	176.24	173.287	37.1541
5600	189.16	182.869	178.374	174.904	172.088	169.722	167.684	41.0977	36.7069	33.4616	30.9895	29.0684	179.561	175.92	172.975	36.859
5700	188.821	182.549	178.067	174.605	171.795	169.433	167.398	40.7816	36.4157	33.1977	30.7521	28.8541	179.237	175.606	172.668	36.5718
5800	188.49	182.236	177.765	174.311	171.507	169.15	167.118	40.4741	36.1325	32.9414	30.5218	28.6463	178.92	175.299	172.368	36.2921
5900	188.165	181.928	177.469	174.023	171.224	168.872	166.843	40.1746	35.8571	32.6924	30.2983	28.4447	178.609	174.997	172.074	36.0197
6000	187.846	181.627	177.179	173.741	170.947	168.598	166.573	39.8829	35.5892	32.4505	30.0813	28.249	178.304	174.702	171.785	35.7544
6100	187.534	181.331	176.894	173.463	170.675	168.33	166.308	39.5984	35.3284	32.2154	29.8704	28.0589	178.005	174.412	171.502	35.4959
6200	187.227	181.041	176.614	173.191	170.408	168.067	166.047	39.321	35.0745	31.9867	29.6656	27.8741	177.712	174.127	171.224	35.244
6300	186.926	180.756	176.34	172.924	170.146	167.808	165.791	39.0501	34.8272	31.7643	29.4664	27.6945	177.423	173.848	170.951	34.9985
6400	186.631	180.476	176.07	172.661	169.888	167.554	165.54	38.7854	34.5862	31.5478	29.2727	27.5197	177.14	173.573	170.683	34.7592
6500	186.341	180.201	175.805	172.403	169.634	167.304	165.292	38.5264	34.3511	31.337	29.0841	27.3497	176.862	173.303	170.419	34.5258
6600	186.056	179.931	175.545	172.149	169.385	167.058	165.049	38.2728	34.1216	31.1316	28.9005	27.184	176.589	173.039	170.161	34.2981
6700	185.777	179.666	175.289	171.899	169.14	166.816	164.81	38.0242	33.8975	30.9314	28.7217	27.0227	176.321	172.778	169.906	34.0759
6800	185.502	179.406	175.038	171.654	168.899	166.578	164.574	37.7802	33.6784	30.7362	28.5475	26.8654	176.057	172.522	169.656	33.8588
6900	185.233	179.149	174.79	171.412	168.661	166.344	164.342	37.5405	33.4642	30.5457	28.3776	26.7121	175.798	172.27	169.41	33.6468
7000	184.968	178.897	174.547	171.175	168.428	166.113	164.114	37.305	33.2546	30.3598	28.2118	26.5625	175.543	172.023	169.168	33.4396
7100	184.707	178.65	174.307	170.941	168.198	165.886	163.889	37.0734	33.0494	30.1782	28.0501	26.4165	175.292	171.779	168.93	33.237
7200	184.451	178.406	174.072	170.71	167.971	165.662	163.668	36.8455	32.8484	30.0008	27.8923	26.2739	175.045	171.539	168.695	33.039
7300	184.199	178.166	173.839	170.484	167.748	165.442	163.45	36.6215	32.6516	29.8274	27.7381	26.1347	174.802	171.303	168.464	32.8452
7400	183.952	177.93	173.611	170.26	167.528	165.225	163.235	36.4014	32.4589	29.658	27.5875	25.9986	174.563	171.071	168.237	32.6557
7500	183.708	177.697	173.386	170.04	167.312	165.011	163.023	36.1851	32.2702	29.4924	27.4404	25.8656	174.328	170.842	168.013	32.4703
7600	183.468	177.468	173.164	169.823	167.099	164.8	162.815	35.9726	32.0854	29.3304	27.2966	25.7356	174.097	170.617	167.793	32.2889
7700	183.231	177.243	172.946	169.609	166.888	164.593	162.609	35.764	31.9044	29.172	27.1559	25.6084	173.869	170.395	167.576	32.1113
7800	182.999	177.021	172.73	169.399	166.681	164.388	162.406	35.5593	31.7271	29.0171	27.0184	25.4839	173.644	170.177	167.361	31.9374
7900	182.769	176.802	172.518	169.191	166.476	164.186	162.206	35.3584	31.5535	28.8655	26.8838	25.3621	173.422	169.961	167.15	31.7672
8000	182.543	176.586	172.309	168.986	166.274	163.986	162.008	35.1612	31.3834	28.7171	26.7521	25.2428	173.204	169.749	166.942	31.6004
8100	182.32	176.373	172.102	168.784	166.075	163.79	161.813	34.9678	31.2168	28.5719	26.6232	25.126	172.989	169.539	166.737	31.437
8200	182.101	176.163	171.898	168.584	165.879	163.595	161.621	34.7782	31.0536	28.4297	26.4969	25.0115	172.777	169.333	166.535	31.2769
8300	181.884	175.956	171.698	168.388	165.685	163.404	161.431	34.5922	30.8937	28.2904	26.3732	24.8992	172.568	169.129	166.335	31.1199
8400	181.67	175.752	171.499	168.193	165.494	163.215	161.244	34.4099	30.737	28.154	26.252	24.7892	172.362	168.928	166.138	30.966
8500	181.459	175.55	171.304	168.002	165.305	163.028	161.059	34.2312	30.5834	28.0203	26.1332	24.6813	172.158	168.73	165.944	30.8151
8600	181.251	175.351	171.111	167.813	165.119	162.844	160.876	34.0561	30.4329	27.8893	26.0168	24.5754	171.957	168.534	165.752	30.6672
8700	181.046	175.155	170.92	167.626	164.934	162.662	160.696	33.8844	30.2855	27.7609	25.9026	24.4716	171.759	168.341	165.562	30.522
8800	180.843	174.961	170.732	167.441	164.753	162.482	160.518	33.7162	30.1409	27.635	25.7906	24.3696	171.563	168.15	165.375	30.3796
8900	180.642	174.77	170.546	167.259	164.573	162.304	160.342	33.5514	29.9991	27.5115	25.6806	24.2695	171.37	167.962	165.191	30.24
9000	180.444	174.581	170.362	167.079	164.395	162.129	160.168	33.3899	29.8602	27.3904	25.5728	24.1711	171.179	167.776	165.008	30.1029
9100	180.249	174.394	170.181	166.901	164.22	161.955	159.996	33.2315	29.7238	27.2716	25.4669	24.0746	170.991	167.592	164.828	29.9683
9200	180.056	174.21	170.001	166.725	164.047	161.784	159.826	33.0762	29.5901	27.155	25.3629	23.9796	170.805	167.411	164.65	29.8363
9300	179.865	174.027	169.824	166.552	163.875	161.614	159.658	32.9239	29.4589	27.0405	25.2607	23.8864	170.621	167.232	164.474	29.7066
9400	179.677	173.847	169.649	166.38	163.706	161.447	159.492	32.7745	29.3301	26.9281	25.1604	23.7947	170.44	167.054	164.3	29.5793
9500	179.491	173.669	169.476	166.21	163.539	161.281	159.328	32.6279	29.2037	26.8177	25.0618	23.7045	170.26	166.879	164.129	29.4543
9600	179.307	173.493	169.305	166.042	163.373	161.118	159.166	32.484	29.0796	26.7093	24.9649	23.6158	170.083	166.707	163.959	29.3315
9700	179.125	173.319	169.136	165.876	163.21	160.956	159.005	32.3426	28.9577	26.6028	24.8696	23.5285	169.908	166.536	163.791	29.2108
9800	178.945	173.148	168.969	165.712	163.048	160.796	158.846	32.2038	28.8379	26.4981	24.7759	23.4426	169.734	166.367	163.625	29.0922
9900	178.767	172.978	168.804	165.55	162.888	160.637	158.689	32.0674	28.7203	26.3951	24.6837	23.3581	169.563	166.2	163.461	28.9756
10000	178.592	172.809	168.64	165.39	162.729	160.48	158.534	31.9333	28.6046	26.294	24.5931	23.2749	169.394	166.034	163.299	28.8611
10100	178.418	172.643	168.479	165.231	162.573	160.325	158.38	31.8015	28.4909	26.1945	24.5038	23.193	169.226	165.871	163.139	28.7484
10200	178.246	172.479	168.319	165.074	162.418	160.172	158.228	31.6719	28.3791	26.0966	24.416	23.1123	169.061	165.709	162.98	28.6376
10300	178.076	172.316	168.16	164.918	162.264	160.02	158.078	31.5444	28.2692	26.0003	24.3296	23.0328	168.897	165.549	162.823	28.5286
10400	177.908	172.155	168.004	164.764	162.113	159.87	157.929	31.4189	28.161	25.9055	24.2444	22.9544	168.735	165.391	162.667	28.4213
10500	177.742	171.996	167.849	164.612	161.962	159.721	157.781	31.2954	28.0546	25.8123	24.1606	22.8772	168.575	165.235	162.514	28.3158
10600	177.577	171.839	167.695	164.462	161.814	159.574	157.636	31.1739	27.9499	25.7205	24.0781	22.8012	168.416	165.08	162.362	28.212
10700	177.415	171.683	167.543	164.312	161.666	159.429	157.491	31.0541	27.8468	25.6301	23.9967	22.7262	168.259	164.927	162.211	28.1098
10800	177.254	171.529	167.393	164.165	161.521	159.284	157.348	30.9362	27.7453	25.5411	23.9166	22.6522	168.104	164.775	162.062	28.0091
10900	177.094	171.376	167.244	164.019	161.376	159.141	157.206	30.82	27.6454	25.4534	23.8376	22.5793	167.951	164.625	161.914	27.91
11000	176.937	171.225	167.097	163.874	161.233	159	157.066	30.7054	27.547	25.367	23.7597	22.5074	167.798	164.477	161.768	27.8124
11100	176.781	171.075	166.951	163.731	161.092	158.86	156.927	30.5925	27.4501	25.282	23.6829	22.4364	167.648	164.329	161.624	27.7163
11200	176.626	170.927	166.807	163.589	160.952	158.721	156.79	30.4811	27.3545	25.1981	23.6072	22.3664	167.499	164.184	161.481	27.6216
11300	176.474	170.78	166.664	163.448	160.813	158.584	156.653	30.3712	27.2604	25.1154	23.5326	22.2973	167.351	164.04	161.339	27.5282
11400	176.322	170.635	166.522	163.309	160.676	158.448	156.518	30.2628	27.1676	25.034	23.4589	22.2291	167.205	163.897	161.198	27.4362
11500	176.172	170.491	166.382	163.171	160.539	158.313	156.385	30.1559	27.0761	24.9536	23.3863	22.1618	167.061	163.755	161.059	27.3455
11600	176.024	170.349	166.243	163.034	160.404	158.179	156.252	30.0503	26.9859	24.8744	23.3146	22.0953	166.917	163.615	160.921	27.2561
11700	175.877	170.208	166.105	162.899	160.271	158.047	156.121	29.9461	26.897	24.7962	23.2439	22.0297	166.776	163.477	160.785	27.1679
11800	175.732	170.068	165.969	162.765	160.138	157.916	155.991	29.8433	26.8093	24.7191	23.174	21.9649	166.635	163.339	160.65	27.081
11900	175.588	169.929	165.834	162.632	160.007	157.786	155.862	29.7417	26.7227	24.6431	23.1051	21.9008	166.496	163.203	160.516	26.9952
12000	175.445	169.792	165.7	162.5	159.877	157.657	155.734	29.6415	26.6374	24.568	23.0371	21.8376	166.358	163.068	160.383	26.9106
12100	175.304	169.656	165.567	162.369	159.748	157.529	155.607	29.5426	26.5532	24.494	22.9699	21.7751	166.221	162.934	160.251	26.8272
12200	175.164	169.522	165.436	162.24	159.62	157.402	155.482	29.4449	26.4701	24.4209	22.9035	21.7134	166.086	162.802	160.121	26.7448
12300	175.025	169.388	165.305	162.112	159.493	157.277	155.357	29.3485	26.3881	24.3487	22.8379	21.6523	165.952	162.67	159.992	26.6635
12400	174.888	169.256	165.176	161.985	159.368	157.153	155.234	29.2532	26.3072	24.2775	22.7732	21.592	165.819	162.54	159.864	26.5833
12500	174.752	169.125	165.048	161.858	159.243	157.029	155.112	29.1592	26.2273	24.2071	22.7092	21.5324	165.687	162.411	159.737	26.5041
12600	174.617	168.995	164.921	161.733	159.119	156.907	154.99	29.0663	26.1484	24.1376	22.646	21.4735	165.557	162.284	159.611	26.4259
12700	174.483	168.866	164.795	161.61	158.997	156.786	154.87	28.9745	26.0705	24.069	22.5835	21.4152	165.427	162.157	159.486	26.3488
12800	174.351	168.738	164.67	161.487	158.876	156.665	154.751	28.8839	25.9936	24.0012	22.5218	21.3575	165.299	162.031	159.362	26.2725
12900	174.219	168.611	164.546	161.365	158.755	156.546	154.632	28.7943	25.9177	23.9343	22.4607	21.3005	165.172	161.907	159.24	26.1973
13000	174.089	168.486	164.423	161.244	158.636	156.428	154.515	28.7059	25.8427	23.8681	22.4004	21.2442	165.046	161.783	159.118	26.1229
13100	173.96	168.361	164.302	161.124	158.517	156.31	154.399	28.6185	25.7686	23.8027	22.3407	21.1884	164.921	161.66	158.997	26.0495
13200	173.832	168.238	164.181	161.005	158.4	156.194	154.283	28.5321	25.6954	23.738	22.2817	21.1332	164.797	161.539	158.878	25.9769
13300	173.705	168.115	164.061	160.887	158.283	156.079	154.169	28.4468	25.6231	23.6742	22.2233	21.0786	164.674	161.418	158.759	25.9052
13400	173.579	167.994	163.942	160.77	158.168	155.964	154.055	28.3625	25.5516	23.611	22.1656	21.0246	164.552	161.299	158.641	25.8344
13500	173.455	167.873	163.824	160.654	158.053	155.851	153.942	28.2792	25.481	23.5486	22.1085	20.9711	164.431	161.18	158.525	25.7644
13600	173.331	167.754	163.708	160.539	157.939	155.738	153.831	28.1969	25.4112	23.4868	22.052	20.9182	164.311	161.063	158.409	25.6952
13700	173.208	167.635	163.592	160.425	157.826	155.626	153.72	28.1155	25.3423	23.4258	21.9961	20.8658	164.192	160.946	158.294	25.6268
13800	173.086	167.518	163.476	160.311	157.714	155.515	153.61	28.0351	25.2741	23.3654	21.9408	20.8139	164.074	160.831	158.18	25.5592
13900	172.965	167.401	163.362	160.199	157.603	155.405	153.5	27.9556	25.2067	23.3057	21.8861	20.7625	163.957	160.716	158.067	25.4924
14000	172.846	167.285	163.249	160.087	157.493	155.296	153.392	27.877	25.14	23.2466	21.8319	20.7117	163.841	160.602	157.954	25.4263
14100	172.727	167.17	163.137	159.977	157.383	155.187	153.284	27.7993	25.0742	23.1882	21.7783	20.6613	163.725	160.489	157.843	25.361
14200	172.609	167.056	163.025	159.867	157.275	155.079	153.178	27.7226	25.009	23.1304	21.7252	20.6115	163.611	160.377	157.732	25.2964
14300	172.492	166.943	162.914	159.758	157.167	154.973	153.072	27.6467	24.9446	23.0732	21.6727	20.5621	163.497	160.265	157.623	25.2325
14400	172.376	166.831	162.804	159.649	157.06	154.867	152.966	27.5716	24.8809	23.0166	21.6207	20.5132	163.385	160.155	157.514	25.1693
14500	172.261	166.719	162.695	159.542	156.953	154.761	152.862	27.4974	24.8179	22.9606	21.5692	20.4647	163.273	160.045	157.406	25.1068
14600	172.146	166.609	162.587	159.435	156.848	154.657	152.758	27.4241	24.7555	22.9051	21.5182	20.4167	163.162	159.936	157.299	25.0449
14700	172.033	166.499	162.479	159.329	156.743	154.553	152.655	27.3516	24.6939	22.8503	21.4677	20.3692	163.052	159.828	157.192	24.9837
14800	171.92	166.39	162.373	159.224	156.639	154.45	152.553	27.2799	24.6328	22.7959	21.4176	20.322	162.943	159.721	157.086	24.9232
14900	171.808	166.282	162.267	159.12	156.536	154.348	152.452	27.2089	24.5725	22.7422	21.3681	20.2753	162.834	159.615	156.981	24.8633
15000	171.697	166.174	162.161	159.016	156.434	154.246	152.351	27.1388	24.5128	22.6889	21.319	20.2291	162.727	159.509	156.877	24.804
15100	171.587	166.068	162.057	158.913	156.332	154.145	152.251	27.0695	24.4536	22.6362	21.2703	20.1832	162.62	159.404	156.774	24.7453
15200	171.478	165.962	161.953	158.811	156.231	154.045	152.152	27.0009	24.3951	22.584	21.2222	20.1377	162.514	159.3	156.671	24.6872
15300	171.369	165.857	161.85	158.709	156.13	153.946	152.053	26.933	24.3373	22.5323	21.1744	20.0927	162.408	159.197	156.569	24.6297
15400	171.261	165.752	161.748	158.609	156.031	153.847	151.955	26.8659	24.2799	22.481	21.1271	20.048	162.304	159.094	156.468	24.5728
15500	171.154	165.649	161.647	158.509	155.932	153.749	151.858	26.7995	24.2232	22.4303	21.0802	20.0037	162.2	158.992	156.367	24.5165
15600	171.048	165.546	161.546	158.409	155.834	153.652	151.761	26.7338	24.1671	22.3801	21.0338	19.9598	162.097	158.891	156.268	24.4607
15700	170.942	165.444	161.446	158.31	155.736	153.555	151.665	26.6688	24.1114	22.3303	20.9877	19.9163	161.994	158.79	156.168	24.4054
15800	170.838	165.342	161.346	158.212	155.639	153.459	151.57	26.6045	24.0564	22.281	20.9421	19.8731	161.893	158.691	156.07	24.3507
15900	170.733	165.241	161.247	158.115	155.543	153.364	151.475	26.5408	24.0019	22.2321	20.8968	19.8303	161.792	158.591	155.972	24.2965
16000	170.63	165.141	161.149	158.018	155.447	153.269	151.381	26.4778	23.9479	22.1837	20.8519	19.7879	161.692	158.493	155.875	24.2428
16100	170.527	165.042	161.052	157.922	155.352	153.175	151.288	26.4155	23.8944	22.1357	20.8075	19.7458	161.592	158.395	155.779	24.1897
16200	170.425	164.943	160.955	157.827	155.258	153.081	151.195	26.3538	23.8414	22.0881	20.7633	19.704	161.493	158.298	155.683	24.137
16300	170.324	164.845	160.859	157.732	155.164	152.988	151.103	26.2927	23.789	22.041	20.7196	19.6626	161.395	158.201	155.587	24.0848
16400	170.223	164.747	160.763	157.638	155.071	152.896	151.011	26.2323	23.737	21.9942	20.6762	19.6215	161.297	158.106	155.493	24.0331
16500	170.123	164.65	160.668	157.544	154.978	152.804	150.92	26.1724	23.6855	21.9479	20.6332	19.5807	161.2	158.01	155.399	23.9819
16600	170.024	164.554	160.574	157.451	154.886	152.713	150.83	26.1132	23.6345	21.902	20.5906	19.5403	161.104	157.916	155.306	23.9311
16700	169.925	164.459	160.48	157.359	154.795	152.622	150.74	26.0545	23.5839	21.8565	20.5483	19.5002	161.008	157.822	155.213	23.8808
16800	169.827	164.364	160.387	157.267	154.704	152.532	150.651	25.9964	23.5338	21.8113	20.5063	19.4603	160.913	157.728	155.121	23.831
16900	169.73	164.269	160.294	157.176	154.614	152.443	150.562	25.9389	23.4842	21.7666	20.4646	19.4208	160.818	157.635	155.029	23.7815
17000	169.633	164.175	160.202	157.085	154.524	152.354	150.474	25.8819	23.4349	21.7222	20.4233	19.3816	160.725	157.543	154.938	23.7326
17100	169.537	164.082	160.111	156.995	154.435	152.266	150.386	25.8254	23.3862	21.6782	20.3824	19.3427	160.631	157.451	154.848	23.684
17200	169.441	163.99	160.02	156.905	154.346	152.178	150.299	25.7695	23.3378	21.6345	20.3417	19.3041	160.539	157.36	154.758	23.6359
17300	169.346	163.898	159.93	156.816	154.258	152.091	150.212	25.7141	23.2899	21.5912	20.3014	19.2658	160.447	157.27	154.668	23.5881
17400	169.252	163.806	159.84	156.728	154.171	152.004	150.126	25.6592	23.2424	21.5482	20.2613	19.2277	160.355	157.18	154.58	23.5408
17500	169.158	163.715	159.751	156.64	154.084	151.918	150.041	25.6049	23.1953	21.5056	20.2216	19.19	160.264	157.091	154.491	23.4939
17600	169.065	163.625	159.663	156.553	153.997	151.832	149.956	25.551	23.1486	21.4634	20.1822	19.1525	160.174	157.002	154.404	23.4474
17700	168.973	163.535	159.575	156.466	153.912	151.747	149.871	25.4976	23.1023	21.4214	20.143	19.1153	160.084	156.914	154.317	23.4013
17800	168.88	163.446	159.487	156.379	153.826	151.663	149.787	25.4447	23.0563	21.3798	20.1042	19.0783	159.995	156.826	154.23	23.3555
17900	168.789	163.357	159.4	156.294	153.741	151.579	149.704	25.3923	23.0108	21.3386	20.0657	19.0416	159.906	156.739	154.144	23.3101
18000	168.698	163.269	159.314	156.208	153.657	151.495	149.621	25.3403	22.9656	21.2976	20.0274	19.0052	159.818	156.652	154.058	23.2651
18100	168.608	163.181	159.228	156.124	153.573	151.412	149.539	25.2888	22.9208	21.257	19.9894	18.9691	159.73	156.566	153.973	23.2205
18200	168.518	163.094	159.142	156.039	153.49	151.329	149.457	25.2377	22.8764	21.2166	19.9517	18.9332	159.643	156.48	153.889	23.1762
18300	168.429	163.008	159.057	155.955	153.407	151.247	149.375	25.1871	22.8323	21.1766	19.9143	18.8975	159.556	156.395	153.805	23.1323
18400	168.34	162.922	158.973	155.872	153.324	151.165	149.294	25.1369	22.7886	21.1369	19.8771	18.8621	159.47	156.31	153.721	23.0887
18500	168.252	162.836	158.889	155.789	153.242	151.084	149.213	25.0871	22.7452	21.0975	19.8402	18.8269	159.384	156.226	153.638	23.0454
18600	168.164	162.751	158.805	155.707	153.161	151.003	149.133	25.0377	22.7022	21.0583	19.8036	18.792	159.299	156.142	153.555	23.0025
18700	168.077	162.666	158.722	155.625	153.08	150.923	149.054	24.9888	22.6595	21.0195	19.7672	18.7573	159.215	156.059	153.473	22.96
18800	167.99	162.582	158.64	155.544	152.999	150.843	148.974	24.9403	22.6172	20.9809	19.7311	18.7229	159.131	155.976	153.391	22.9177
18900	167.904	162.499	158.558	155.463	152.919	150.764	148.896	24.8922	22.5751	20.9427	19.6952	18.6887	159.047	155.894	153.31	22.8758
19000	167.818	162.415	158.476	155.382	152.84	150.685	148.817	24.8444	22.5334	20.9047	19.6596	18.6547	158.964	155.812	153.229	22.8342
19100	167.733	162.333	158.395	155.302	152.76	150.606	148.739	24.7971	22.492	20.8669	19.6242	18.6209	158.881	155.731	153.149	22.7929
19200	167.648	162.25	158.314	155.222	152.682	150.528	148.662	24.7501	22.4509	20.8295	19.5891	18.5874	158.799	155.65	153.069	22.7519
19300	167.564	162.169	158.234	155.143	152.603	150.451	148.585	24.7035	22.4102	20.7923	19.5542	18.554	158.717	155.57	152.99	22.7112
19400	167.48	162.087	158.154	155.065	152.525	150.373	148.508	24.6573	22.3697	20.7553	19.5195	18.5209	158.636	155.49	152.911	22.6709
19500	167.397	162.006	158.075	154.986	152.448	150.297	148.432	24.6114	22.3296	20.7187	19.485	18.488	158.555	155.41	152.832	22.6308
19600	167.314	161.926	157.996	154.908	152.371	150.22	148.356	24.566	22.2897	20.6822	19.4508	18.4554	158.475	155.331	152.754	22.591
19700	167.231	161.846	157.917	154.831	152.294	150.144	148.281	24.5208	22.2501	20.6461	19.4169	18.4229	158.395	155.253	152.677	22.5515
19800	167.149	161.766	157.839	154.754	152.218	150.069	148.206	24.476	22.2108	20.6102	19.3831	18.3906	158.315	155.174	152.599	22.5123
19900	167.068	161.687	157.761	154.677	152.142	149.994	148.131	24.4316	22.1718	20.5745	19.3496	18.3586	158.236	155.096	152.523	22.4733
20000	166.987	161.609	157.684	154.601	152.067	149.919	148.057	24.3874	22.1331	20.539	19.3162	18.3267	158.157	155.019	152.446	22.4347
20100	166.906	161.53	157.607	154.525	151.992	149.844	147.983	24.3436	22.0946	20.5038	19.2831	18.295	158.079	154.942	152.37	22.3963
20200	166.826	161.452	157.531	154.45	151.917	149.771	147.91	24.3002	22.0564	20.4689	19.2502	18.2636	158.001	154.866	152.294	22.3582
20300	166.746	161.375	157.455	154.375	151.843	149.697	147.837	24.257	22.0185	20.4342	19.2175	18.2323	157.924	154.789	152.219	22.3203
20400	166.667	161.298	157.379	154.3	151.769	149.624	147.764	24.2142	21.9809	20.3997	19.1851	18.2012	157.847	154.714	152.144	22.2827
20500	166.588	161.221	157.304	154.226	151.695	149.551	147.692	24.1717	21.9435	20.3654	19.1528	18.1703	157.77	154.638	152.07	22.2454
20600	166.51	161.145	157.229	154.152	151.622	149.478	147.62	24.1295	21.9064	20.3313	19.1207	18.1396	157.694	154.563	151.996	22.2083
20700	166.432	161.069	157.154	154.078	151.55	149.406	147.549	24.0876	21.8695	20.2975	19.0888	18.1091	157.618	154.489	151.922	22.1715
20800	166.354	160.994	157.08	154.005	151.477	149.335	147.477	24.046	21.8329	20.2639	19.0571	18.0788	157.543	154.415	151.849	22.1349
20900	166.277	160.919	157.007	153.933	151.405	149.263	147.407	24.0047	21.7965	20.2305	19.0256	18.0486	157.468	154.341	151.776	22.0986
21000	166.2	160.844	156.933	153.86	151.334	149.192	147.336	23.9636	21.7603	20.1973	18.9943	18.0186	157.393	154.267	151.704	22.0625
21100	166.123	160.77	156.86	153.788	151.262	149.122	147.266	23.9229	21.7244	20.1643	18.9632	17.9888	157.319	154.194	151.631	22.0266
21200	166.047	160.696	156.788	153.716	151.192	149.052	147.196	23.8824	21.6888	20.1315	18.9323	17.9592	157.245	154.122	151.56	21.991
21300	165.972	160.622	156.716	153.645	151.121	148.982	147.127	23.8423	21.6534	20.099	18.9016	17.9297	157.172	154.049	151.488	21.9556
21400	165.896	160.549	156.644	153.574	151.051	148.912	147.058	23.8023	21.6182	20.0666	18.871	17.9005	157.099	153.977	151.417	21.9204
21500	165.821	160.476	156.572	153.504	150.981	148.843	146.989	23.7627	21.5832	20.0344	18.8407	17.8713	157.026	153.906	151.346	21.8855
21600	165.747	160.404	156.501	153.433	150.912	148.774	146.921	23.7233	21.5485	20.0024	18.8105	17.8424	156.954	153.835	151.276	21.8508
21700	165.673	160.332	156.43	153.364	150.842	148.705	146.853	23.6842	21.5139	19.9707	18.7804	17.8136	156.882	153.764	151.206	21.8163
21800	165.599	160.26	156.36	153.294	150.774	148.637	146.785	23.6454	21.4796	19.9391	18.7506	17.785	156.81	153.693	151.136	21.782
21900	165.526	160.189	156.29	153.225	150.705	148.569	146.718	23.6068	21.4455	19.9077	18.7209	17.7565	156.739	153.623	151.067	21.748
22000	165.453	160.118	156.22	153.156	150.637	148.502	146.651	23.5685	21.4117	19.8765	18.6914	17.7282	156.668	153.553	150.998	21.7141
22100	165.38	160.047	156.15	153.087	150.569	148.435	146.584	23.5304	21.378	19.8454	18.6621	17.7001	156.597	153.484	150.929	21.6805
22200	165.308	159.977	156.081	153.019	150.502	148.368	146.518	23.4925	21.3446	19.8146	18.6329	17.6721	156.527	153.414	150.861	21.647
22300	165.236	159.906	156.012	152.951	150.434	148.301	146.452	23.455	21.3113	19.7839	18.6039	17.6443	156.457	153.346	150.793	21.6138
22400	165.164	159.837	155.944	152.884	150.368	148.235	146.386	23.4176	21.2783	19.7535	18.5751	17.6166	156.387	153.277	150.725	21.5808
22500	165.093	159.767	155.876	152.816	150.301	148.169	146.32	23.3805	21.2455	19.7232	18.5464	17.589	156.318	153.209	150.658	21.548
22600	165.022	159.698	155.808	152.75	150.235	148.103	146.255	23.3436	21.2128	19.693	18.5179	17.5617	156.249	153.141	150.591	21.5154
22700	164.951	159.63	155.741	152.683	150.169	148.038	146.19	23.307	21.1804	19.6631	18.4895	17.5344	156.181	153.073	150.524	21.4829
22800	164.881	159.561	155.673	152.617	150.103	147.973	146.126	23.2706	21.1481	19.6333	18.4613	17.5073	156.112	153.006	150.457	21.4507
22900	164.811	159.493	155.606	152.551	150.038	147.908	146.062	23.2344	21.1161	19.6037	18.4333	17.4804	156.044	152.939	150.391	21.4186
23000	164.741	159.426	155.54	152.485	149.973	147.844	145.998	23.1985	21.0842	19.5742	18.4054	17.4536	155.977	152.873	150.326	21.3868
23100	164.672	159.358	155.474	152.42	149.908	147.779	145.934	23.1628	21.0526	19.5449	18.3776	17.427	155.909	152.806	150.26	21.3551
23200	164.603	159.291	155.408	152.354	149.844	147.716	145.871	23.1273	21.0211	19.5158	18.35	17.4004	155.842	152.74	150.195	21.3237
23300	164.535	159.224	155.342	152.29	149.78	147.652	145.808	23.092	20.9898	19.4869	18.3226	17.3741	155.776	152.675	150.13	21.2924
23400	164.466	159.158	155.277	152.225	149.716	147.589	145.745	23.0569	20.9587	19.4581	18.2953	17.3478	155.709	152.609	150.065	21.2612
23500	164.398	159.092	155.212	152.161	149.652	147.526	145.682	23.0221	20.9277	19.4294	18.2681	17.3217	155.643	152.544	150.001	21.2303
23600	164.331	159.026	155.147	152.097	149.589	147.463	145.62	22.9874	20.897	19.4009	18.2411	17.2958	155.578	152.479	149.937	21.1995
23700	164.263	158.96	155.082	152.033	149.526	147.401	145.558	22.953	20.8664	19.3726	18.2143	17.2699	155.512	152.415	149.873	21.169
23800	164.196	158.895	155.018	151.97	149.463	147.339	145.496	22.9188	20.836	19.3444	18.1875	17.2442	155.447	152.351	149.81	21.1385
23900	164.129	158.83	154.954	151.907	149.401	147.277	145.435	22.8848	20.8057	19.3164	18.1609	17.2187	155.382	152.287	149.747	21.1083
24000	164.063	158.765	154.891	151.844	149.339	147.215	145.374	22.8509	20.7757	19.2885	18.1345	17.1932	155.317	152.223	149.684	21.0782
24100	163.997	158.701	154.827	151.782	149.277	147.154	145.313	22.8173	20.7458	19.2608	18.1082	17.1679	155.253	152.16	149.621	21.0483
24200	163.931	158.636	154.764	151.719	149.215	147.093	145.253	22.7839	20.7161	19.2332	18.082	17.1427	155.189	152.097	149.559	21.0186
24300	163.865	158.573	154.702	151.657	149.154	147.032	145.192	22.7507	20.6865	19.2058	18.056	17.1177	155.125	152.034	149.497	20.989
24400	163.8	158.509	154.639	151.596	149.093	146.971	145.132	22.7177	20.6571	19.1785	18.03	17.0927	155.062	151.972	149.435	20.9596
24500	163.735	158.446	154.577	151.534	149.032	146.911	145.072	22.6848	20.6278	19.1514	18.0043	17.0679	154.999	151.909	149.373	20.9303
24600	163.67	158.383	154.515	151.473	148.972	146.851	145.013	22.6522	20.5988	19.1244	17.9786	17.0432	154.936	151.847	149.312	20.9012
24700	163.606	158.32	154.453	151.412	148.912	146.791	144.954	22.6198	20.5698	19.0975	17.9531	17.0187	154.873	151.786	149.251	20.8723
24800	163.542	158.257	154.392	151.352	148.851	146.732	144.895	22.5875	20.5411	19.0708	17.9277	16.9942	154.811	151.724	149.191	20.8435
24900	163.478	158.195	154.331	151.291	148.792	146.673	144.836	22.5554	20.5125	19.0442	17.9024	16.9699	154.749	151.663	149.13	20.8149
25000	163.414	158.133	154.27	151.231	148.732	146.614	144.777	22.5235	20.484	19.0178	17.8773	16.9457	154.687	151.602	149.07	20.7864
25100	163.351	158.072	154.209	151.171	148.673	146.555	144.719	22.4918	20.4557	18.9915	17.8523	16.9216	154.625	151.542	149.01	20.7581
25200	163.288	158.01	154.149	151.112	148.614	146.497	144.661	22.4603	20.4276	18.9653	17.8274	16.8976	154.564	151.481	148.95	20.7299
25300	163.225	157.949	154.089	151.052	148.555	146.438	144.603	22.4289	20.3996	18.9392	17.8026	16.8738	154.503	151.421	148.891	20.7019
25400	163.163	157.888	154.029	150.993	148.497	146.38	144.546	22.3977	20.3717	18.9133	17.7779	16.85	154.442	151.361	148.832	20.674
25500	163.101	157.827	153.969	150.934	148.439	146.323	144.488	22.3667	20.344	18.8875	17.7534	16.8264	154.382	151.301	148.773	20.6463
25600	163.039	157.767	153.91	150.876	148.38	146.265	144.431	22.3359	20.3164	18.8619	17.729	16.8029	154.322	151.242	148.714	20.6187
25700	162.977	157.707	153.851	150.817	148.323	146.208	144.374	22.3052	20.289	18.8363	17.7047	16.7795	154.262	151.183	148.655	20.5912
25800	162.915	157.647	153.792	150.759	148.265	146.151	144.318	22.2747	20.2617	18.8109	17.6805	16.7562	154.202	151.124	148.597	20.5639
25900	162.854	157.587	153.733	150.701	148.208	146.094	144.261	22.2443	20.2346	18.7857	17.6564	16.733	154.142	151.065	148.539	20.5368
26000	162.793	157.528	153.675	150.644	148.151	146.037	144.205	22.2142	20.2076	18.7605	17.6325	16.7099	154.083	151.007	148.482	20.5097
26100	162.733	157.469	153.617	150.586	148.094	145.981	144.149	22.1842	20.1807	18.7355	17.6086	16.6869	154.024	150.949	148.424	20.4828
26200	162.672	157.41	153.559	150.529	148.037	145.925	144.094	22.1543	20.154	18.7105	17.5849	16.664	153.965	150.891	148.367	20.4561
26300	162.612	157.351	153.501	150.472	147.981	145.869	144.038	22.1246	20.1274	18.6857	17.5613	16.6413	153.907	150.833	148.31	20.4294
26400	162.552	157.293	153.443	150.415	147.925	145.813	143.983	22.0951	20.1009	18.6611	17.5378	16.6186	153.848	150.776	148.253	20.4029
26500	162.492	157.235	153.386	150.359	147.869	145.758	143.928	22.0657	20.0746	18.6365	17.5144	16.5961	153.79	150.719	148.196	20.3766
26600	162.433	157.177	153.329	150.303	147.813	145.703	143.873	22.0365	20.0484	18.6121	17.4911	16.5736	153.732	150.662	148.14	20.3503
26700	162.374	157.119	153.272	150.247	147.758	145.648	143.819	22.0075	20.0223	18.5877	17.4679	16.5512	153.675	150.605	148.084	20.3242
26800	162.315	157.061	153.216	150.191	147.702	145.593	143.764	21.9785	19.9964	18.5635	17.4448	16.529	153.618	150.548	148.028	20.2983
26900	162.256	157.004	153.16	150.135	147.647	145.538	143.71	21.9498	19.9706	18.5394	17.4218	16.5068	153.56	150.492	147.972	20.2724
27000	162.197	156.947	153.103	150.08	147.593	145.484	143.656	21.9212	19.9449	18.5154	17.399	16.4848	153.503	150.436	147.917	20.2467
27100	162.139	156.89	153.048	150.025	147.538	145.43	143.602	21.8927	19.9193	18.4916	17.3762	16.4628	153.447	150.38	147.862	20.2211
27200	162.081	156.834	152.992	149.97	147.484	145.376	143.549	21.8644	19.8939	18.4678	17.3535	16.441	153.39	150.324	147.807	20.1956
27300	162.023	156.777	152.936	149.915	147.429	145.322	143.496	21.8362	19.8686	18.4441	17.331	16.4192	153.334	150.269	147.752	20.1702
27400	161.966	156.721	152.881	149.86	147.375	145.269	143.442	21.8082	19.8434	18.4206	17.3085	16.3975	153.278	150.214	147.697	20.145
27500	161.908	156.665	152.826	149.806	147.322	145.216	143.39	21.7803	19.8183	18.3971	17.2861	16.376	153.222	150.159	147.643	20.1199
27600	161.851	156.609	152.771	149.752	147.268	145.162	143.337	21.7526	19.7934	18.3738	17.2639	16.3545	153.167	150.104	147.589	20.0949
27700	161.794	156.554	152.717	149.698	147.215	145.11	143.284	21.725	19.7685	18.3506	17.2417	16.3331	153.111	150.049	147.535	20.07
27800	161.738	156.499	152.662	149.644	147.162	145.057	143.232	21.6975	19.7438	18.3275	17.2196	16.3118	153.056	149.995	147.481	20.0452
27900	161.681	156.443	152.608	149.591	147.109	145.004	143.18	21.6702	19.7192	18.3044	17.1977	16.2906	153.001	149.941	147.427	20.0205
28000	161.625	156.389	152.554	149.537	147.056	144.952	143.128	21.643	19.6947	18.2815	17.1758	16.2695	152.946	149.887	147.374	19.996
28100	161.569	156.334	152.501	149.484	147.003	144.9	143.076	21.6159	19.6703	18.2587	17.154	16.2484	152.892	149.833	147.321	19.9716
28200	161.513	156.279	152.447	149.431	146.951	144.848	143.025	21.589	19.6461	18.236	17.1323	16.2275	152.838	149.78	147.268	19.9473
28300	161.457	156.225	152.394	149.379	146.899	144.796	142.974	21.5622	19.6219	18.2134	17.1107	16.2067	152.784	149.726	147.215	19.9231
28400	161.402	156.171	152.34	149.326	146.847	144.745	142.922	21.5356	19.5979	18.1909	17.0892	16.1859	152.73	149.673	147.163	19.899
28500	161.347	156.117	152.287	149.274	146.795	144.694	142.872	21.509	19.5739	18.1684	17.0678	16.1652	152.676	149.62	147.11	19.875
28600	161.292	156.064	152.235	149.222	146.744	144.642	142.821	21.4826	19.5501	18.1461	17.0465	16.1447	152.622	149.567	147.058	19.8511
28700	161.237	156.01	152.182	149.17	146.692	144.592	142.77	21.4563	19.5264	18.1239	17.0253	16.1242	152.569	149.515	147.006	19.8273
28800	161.183	155.957	152.13	149.118	146.641	144.541	142.72	21.4302	19.5028	18.1018	17.0041	16.1038	152.516	149.463	146.955	19.8036
28900	161.128	155.904	152.078	149.067	146.59	144.49	142.67	21.4042	19.4793	18.0797	16.9831	16.0834	152.463	149.41	146.903	19.7801
29000	161.074	155.851	152.026	149.015	146.539	144.44	142.62	21.3783	19.4559	18.0578	16.9621	16.0632	152.41	149.358	146.852	19.7566
29100	161.02	155.798	151.974	148.964	146.489	144.39	142.57	21.3525	19.4326	18.0359	16.9412	16.043	152.358	149.307	146.8	19.7333
29200	160.966	155.746	151.922	148.913	146.438	144.34	142.52	21.3268	19.4094	18.0142	16.9204	16.0229	152.306	149.255	146.749	19.71
29300	160.913	155.694	151.871	148.862	146.388	144.29	142.471	21.3013	19.3863	17.9925	16.8997	16.0029	152.253	149.204	146.699	19.6869
29400	160.859	155.641	151.819	148.812	146.338	144.24	142.422	21.2759	19.3633	17.971	16.8791	15.983	152.201	149.152	146.648	19.6638
29500	160.806	155.59	151.768	148.761	146.288	144.191	142.372	21.2506	19.3404	17.9495	16.8586	15.9632	152.15	149.101	146.597	19.6409
29600	160.753	155.538	151.717	148.711	146.238	144.141	142.324	21.2254	19.3176	17.9281	16.8381	15.9434	152.098	149.051	146.547	19.618
29700	160.7	155.486	151.667	148.661	146.189	144.092	142.275	21.2003	19.295	17.9068	16.8178	15.9238	152.047	149	146.497	19.5953
29800	160.648	155.435	151.616	148.611	146.139	144.043	142.226	21.1754	19.2724	17.8856	16.7975	15.9042	151.996	148.949	146.447	19.5726
29900	160.595	155.384	151.566	148.561	146.09	143.995	142.178	21.1505	19.2499	17.8645	16.7773	15.8847	151.945	148.899	146.397	19.55
30000	160.543	155.333	151.516	148.512	146.041	143.946	142.13	21.1258	19.2275	17.8434	16.7571	15.8652	151.894	148.849	146.348	19.5276
