# Supplementary material for: Cross-Code Verification for Improved Thermophysical Properties of Argon, Krypton and Xenon Plasmas
Source: Entropy (Basel). 2026 Jul 22;28(7):830. doi: 10.3390/e28070830 (PMC13409251; doi:10.3390/e28070830)
Supplement: Supplementary file 1 [file entropy-28-00830-s001.zip › Ar_Kr_Xe_Data/Collision Integrals/CiXenon/Phenomenological/CI_Xe_Xe.csv]

Tij* [K]	πΩ(1;1)[Å^2]	πΩ(1;2)[Å^2]	πΩ(1;3)[Å^2]	πΩ(1;4)[Å^2]	πΩ(1;5)[Å^2]	πΩ(1;6)[Å^2]	πΩ(1;7)[Å^2]	πΩ(2;2)[Å^2]	πΩ(2;3)[Å^2]	πΩ(2;4)[Å^2]	πΩ(2;5)[Å^2]	πΩ(2;6)[Å^2]	πΩ(3;3)[Å^2]	πΩ(3;4)[Å^2]	πΩ(3;5)[Å^2]	πΩ(4;4)[Å^2]
300	64.8247	54.3884	48.5152	44.9714	42.6364	40.9647	39.6857	71.7426	62.8613	56.997	53.0536	50.2997	59.2684	53.9622	50.3252	62.5807
400	56.6312	48.4796	44.0912	41.4347	39.6328	38.2961	37.24	62.6481	55.5513	51.1755	48.3114	46.3049	52.5477	48.5115	45.7962	55.4073
500	51.7237	44.9577	41.4023	39.2139	37.6834	36.5153	35.5712	56.9115	51.2071	47.7628	45.4976	43.8795	48.5046	45.248	43.0628	51.1699
600	48.3631	42.5774	39.5416	37.63	36.2573	35.1873	34.3091	53.0866	48.3425	45.4892	43.5821	42.1884	45.7837	43.0452	41.188	48.3824
700	45.8394	40.8182	38.1405	36.4088	35.1374	34.1306	33.2953	50.3857	46.2995	43.8351	42.1567	40.9038	43.8116	41.4303	39.7887	46.3936
800	43.9106	39.4532	37.0266	35.4187	34.2169	33.254	32.4488	48.3488	44.7487	42.5543	41.0305	39.8717	42.3067	40.1759	38.6824	44.8842
900	42.3895	38.3508	36.1063	34.5874	33.4361	32.5054	31.7228	46.7457	43.5163	41.5171	40.1026	39.0098	41.1075	39.1588	37.7712	43.686
1000	41.1574	37.4327	35.3239	33.8717	32.7585	31.8527	31.0876	45.4455	42.5026	40.6487	39.3144	38.2698	40.1184	38.307	36.998	42.7008
1100	40.1346	36.649	34.6442	33.2436	32.1604	31.2742	30.5234	44.364	41.6459	39.9031	38.6293	37.6212	39.281	37.5757	36.327	41.8681
1200	39.2633	35.9666	34.0439	32.6843	31.6253	30.7552	30.0162	43.4462	40.9067	39.2505	38.0237	37.0437	38.5578	36.9362	35.7344	41.1492
1300	38.5037	35.3628	33.5065	32.1804	31.1413	30.2848	29.5559	42.654	40.2576	38.6702	37.4806	36.5231	37.9225	36.368	35.2039	40.5172
1400	37.8288	34.8216	33.0203	31.7219	30.6997	29.8548	29.1346	41.9599	39.6796	38.1478	36.9883	36.049	37.3567	35.8571	34.7236	39.9538
1500	37.2224	34.3314	32.5765	31.3016	30.2938	29.459	28.7464	41.3438	39.1591	37.6728	36.538	35.6137	36.8473	35.393	34.2849	39.4459
1600	36.6734	33.8837	32.1683	30.9137	29.9184	29.0925	28.3868	40.7906	38.6856	37.2372	36.123	35.2112	36.3842	34.968	33.8811	38.9835
1700	36.1733	33.472	31.7906	30.5535	29.5693	28.7514	28.0518	40.2891	38.2514	36.8349	35.738	34.837	35.9597	34.5758	33.5071	38.5589
1800	35.7155	33.091	31.4392	30.2176	29.2433	28.4324	27.7385	39.8304	37.8505	36.4611	35.3791	34.4873	35.5681	34.2118	33.1587	38.1665
1900	35.2939	32.7366	31.1108	29.9028	28.9374	28.1331	27.4443	39.4082	37.478	36.1121	35.0428	34.159	35.2046	33.8723	32.8327	37.8017
2000	34.9035	32.4054	30.8025	29.6068	28.6495	27.8511	27.1671	39.017	37.1303	35.7846	34.7265	33.8498	34.8656	33.554	32.5263	37.4608
2100	34.5401	32.0946	30.5122	29.3275	28.3776	27.5847	26.9052	38.6529	36.8042	35.4762	34.4279	33.5575	34.5478	33.2546	32.2374	37.1408
2200	34.2006	31.8018	30.2378	29.0632	28.12	27.3324	26.6569	38.3122	36.4971	35.1847	34.1452	33.2804	34.2489	32.9719	31.9641	36.8392
2300	33.8822	31.5251	29.9777	28.8124	27.8755	27.0926	26.4211	37.9923	36.2069	34.9084	33.8767	33.017	33.9666	32.7041	31.7047	36.554
2400	33.5825	31.2629	29.7306	28.5738	27.6428	26.8644	26.1966	37.6908	35.9318	34.6457	33.621	32.766	33.6993	32.4498	31.458	36.2835
2500	33.2995	31.0137	29.4952	28.3464	27.4208	26.6467	25.9824	37.4056	35.6704	34.3954	33.3771	32.5263	33.4454	32.2076	31.2227	36.0262
2600	33.0315	30.7765	29.2706	28.1291	27.2087	26.4386	25.7776	37.1351	35.4213	34.1564	33.1439	32.2969	33.2037	31.9765	30.998	35.7808
2700	32.7771	30.55	29.0558	27.9211	27.0056	26.2393	25.5816	36.8779	35.1835	33.9276	32.9204	32.0771	32.973	31.7555	30.7828	35.5464
2800	32.5349	30.3334	28.85	27.7218	26.8108	26.0482	25.3935	36.6327	34.9558	33.7083	32.706	31.8661	32.7524	31.5437	30.5765	35.3218
2900	32.3039	30.1259	28.6526	27.5303	26.6238	25.8646	25.2128	36.3984	34.7376	33.4976	32.4999	31.6632	32.541	31.3405	30.3782	35.1064
3000	32.083	29.9267	28.4628	27.3463	26.4439	25.6881	25.0391	36.1742	34.5279	33.295	32.3015	31.4678	32.3381	31.1452	30.1876	34.8994
3100	31.8715	29.7353	28.2802	27.1691	26.2706	25.518	24.8717	35.9592	34.3263	33.0999	32.1103	31.2794	32.1431	30.9571	30.0039	34.7002
3200	31.6686	29.551	28.1042	26.9982	26.1036	25.354	24.7103	35.7526	34.1321	32.9116	31.9258	31.0975	31.9553	30.7759	29.8268	34.5082
3300	31.4736	29.3734	27.9344	26.8333	25.9423	25.1957	24.5545	35.5538	33.9447	32.7299	31.7475	30.9218	31.7743	30.6009	29.6557	34.3228
3400	31.286	29.202	27.7704	26.674	25.7865	25.0427	24.4039	35.3623	33.7637	32.5541	31.5751	30.7517	31.5995	30.4319	29.4903	34.1438
3500	31.1051	29.0364	27.6117	26.5199	25.6357	24.8947	24.2582	35.1775	33.5887	32.384	31.4081	30.5871	31.4307	30.2683	29.3302	33.9705
3600	30.9307	28.8762	27.4582	26.3706	25.4898	24.7514	24.1171	34.9989	33.4193	32.2193	31.2463	30.4275	31.2673	30.11	29.1751	33.8027
3700	30.7621	28.7211	27.3095	26.226	25.3483	24.6124	23.9804	34.8263	33.2552	32.0595	31.0893	30.2726	31.109	29.9565	29.0248	33.6401
3800	30.5991	28.5708	27.1653	26.0858	25.2111	24.4777	23.8478	34.6591	33.096	31.9044	30.9369	30.1223	30.9556	29.8076	28.8789	33.4823
3900	30.4414	28.425	27.0253	25.9496	25.0778	24.3469	23.719	34.497	32.9415	31.7537	30.7889	29.9762	30.8068	29.663	28.7371	33.329
4000	30.2885	28.2835	26.8893	25.8174	24.9484	24.2198	23.5939	34.3398	32.7913	31.6073	30.6449	29.8341	30.6622	29.5225	28.5994	33.18
4100	30.1403	28.146	26.7572	25.6888	24.8226	24.0962	23.4722	34.1872	32.6453	31.4648	30.5048	29.6959	30.5217	29.3859	28.4654	33.0351
4200	29.9964	28.0124	26.6286	25.5637	24.7001	23.976	23.3539	34.0388	32.5033	31.3261	30.3684	29.5613	30.385	29.2529	28.3349	32.8941
4300	29.8566	27.8824	26.5035	25.4419	24.581	23.8589	23.2387	33.8946	32.3649	31.191	30.2355	29.4301	30.252	29.1234	28.2079	32.7567
4400	29.7208	27.7558	26.3816	25.3233	24.4648	23.7449	23.1264	33.7542	32.2301	31.0593	30.1059	29.3022	30.1225	28.9973	28.0841	32.6228
4500	29.5886	27.6324	26.2629	25.2076	24.3517	23.6338	23.017	33.6174	32.0987	30.9308	29.9795	29.1775	29.9962	28.8742	27.9633	32.4921
4600	29.4599	27.5122	26.147	25.0949	24.2413	23.5254	22.9103	33.4841	31.9705	30.8055	29.8562	29.0557	29.873	28.7542	27.8455	32.3647
4700	29.3345	27.395	26.034	24.9848	24.1336	23.4196	22.8062	33.3541	31.8454	30.683	29.7357	28.9368	29.7529	28.637	27.7304	32.2402
4800	29.2123	27.2805	25.9237	24.8774	24.0284	23.3163	22.7046	33.2272	31.7231	30.5634	29.618	28.8207	29.6355	28.5226	27.618	32.1186
4900	29.0931	27.1688	25.816	24.7725	23.9257	23.2154	22.6053	33.1033	31.6037	30.4465	29.5029	28.7071	29.5209	28.4107	27.5082	31.9997
5000	28.9768	27.0596	25.7107	24.6699	23.8253	23.1169	22.5083	32.9823	31.4869	30.3322	29.3904	28.596	29.4089	28.3014	27.4008	31.8835
5100	28.8632	26.9529	25.6078	24.5696	23.7272	23.0205	22.4134	32.864	31.3727	30.2204	29.2803	28.4874	29.2993	28.1945	27.2957	31.7698
5200	28.7522	26.8486	25.5071	24.4716	23.6312	22.9262	22.3206	32.7483	31.2609	30.1109	29.1725	28.381	29.1922	28.0898	27.1929	31.6584
5300	28.6437	26.7465	25.4086	24.3756	23.5372	22.834	22.2299	32.6351	31.1514	30.0037	29.067	28.2769	29.0873	27.9874	27.0922	31.5494
5400	28.5376	26.6466	25.3121	24.2817	23.4452	22.7436	22.141	32.5243	31.0442	29.8987	28.9636	28.1749	28.9846	27.887	26.9936	31.4426
5500	28.4337	26.5488	25.2177	24.1896	23.3552	22.6552	22.054	32.4157	30.9392	29.7958	28.8623	28.0749	28.884	27.7887	26.897	31.338
5600	28.3321	26.453	25.1252	24.0995	23.2669	22.5686	21.9687	32.3094	30.8363	29.6949	28.763	27.9769	28.7854	27.6924	26.8023	31.2354
5700	28.2325	26.3591	25.0345	24.0111	23.1804	22.4836	21.8852	32.2052	30.7353	29.596	28.6656	27.8808	28.6887	27.5979	26.7095	31.1347
5800	28.135	26.2671	24.9456	23.9245	23.0956	22.4004	21.8033	32.1031	30.6363	29.4989	28.5701	27.7865	28.594	27.5052	26.6184	31.036
5900	28.0394	26.1768	24.8584	23.8396	23.0125	22.3187	21.723	32.0029	30.5392	29.4037	28.4763	27.694	28.501	27.4143	26.529	30.9391
6000	27.9457	26.0883	24.7729	23.7562	22.9309	22.2386	21.6442	31.9046	30.4438	29.3102	28.3843	27.6032	28.4097	27.3251	26.4413	30.8439
6100	27.8538	26.0014	24.6889	23.6744	22.8508	22.1601	21.567	31.8081	30.3502	29.2184	28.2939	27.514	28.3202	27.2375	26.3552	30.7505
6200	27.7636	25.9161	24.6065	23.5941	22.7722	22.0829	21.4911	31.7133	30.2582	29.1283	28.2051	27.4265	28.2322	27.1514	26.2706	30.6587
6300	27.6751	25.8324	24.5256	23.5153	22.6951	22.0072	21.4167	31.6203	30.1679	29.0397	28.1179	27.3404	28.1458	27.0669	26.1875	30.5685
6400	27.5882	25.7501	24.4461	23.4378	22.6193	21.9328	21.3435	31.5289	30.0791	28.9526	28.0322	27.2559	28.0609	26.9839	26.1059	30.4799
6500	27.5028	25.6693	24.368	23.3617	22.5448	21.8597	21.2717	31.439	29.9918	28.867	27.948	27.1728	27.9775	26.9022	26.0256	30.3927
6600	27.419	25.5899	24.2912	23.2869	22.4716	21.7879	21.2011	31.3507	29.906	28.7828	27.8651	27.091	27.8954	26.8219	25.9467	30.307
6700	27.3366	25.5118	24.2158	23.2134	22.3997	21.7173	21.1318	31.2639	29.8216	28.7001	27.7836	27.0107	27.8148	26.743	25.8691	30.2227
6800	27.2557	25.4351	24.1416	23.1411	22.3289	21.6479	21.0636	31.1785	29.7386	28.6186	27.7035	26.9316	27.7354	26.6653	25.7928	30.1398
6900	27.1761	25.3596	24.0686	23.07	22.2593	21.5797	20.9965	31.0944	29.6569	28.5385	27.6246	26.8538	27.6573	26.5889	25.7177	30.0581
7000	27.0978	25.2854	23.9968	23.0001	22.1909	21.5126	20.9306	31.0117	29.5764	28.4596	27.5469	26.7772	27.5805	26.5137	25.6438	29.9777
7100	27.0208	25.2123	23.9262	22.9312	22.1236	21.4465	20.8657	30.9304	29.4973	28.3819	27.4705	26.7019	27.5049	26.4397	25.571	29.8986
7200	26.945	25.1404	23.8566	22.8635	22.0573	21.3815	20.8019	30.8502	29.4193	28.3055	27.3953	26.6277	27.4304	26.3668	25.4994	29.8207
7300	26.8705	25.0696	23.7882	22.7968	21.9921	21.3176	20.7391	30.7713	29.3425	28.2302	27.3211	26.5546	27.3571	26.2951	25.4289	29.7439
7400	26.7971	24.9999	23.7208	22.7311	21.9279	21.2546	20.6773	30.6936	29.2669	28.156	27.2481	26.4826	27.2849	26.2244	25.3595	29.6683
7500	26.7249	24.9313	23.6544	22.6665	21.8646	21.1927	20.6165	30.6171	29.1924	28.0829	27.1762	26.4117	27.2138	26.1548	25.291	29.5937
7600	26.6537	24.8637	23.589	22.6028	21.8023	21.1316	20.5566	30.5416	29.1189	28.0108	27.1053	26.3418	27.1437	26.0861	25.2236	29.5203
7700	26.5836	24.7971	23.5246	22.54	21.741	21.0715	20.4976	30.4673	29.0465	27.9398	27.0354	26.2729	27.0746	26.0185	25.1572	29.4478
7800	26.5146	24.7315	23.4611	22.4782	21.6805	21.0123	20.4394	30.394	28.9752	27.8698	26.9666	26.205	27.0065	25.9518	25.0917	29.3764
7900	26.4466	24.6668	23.3986	22.4173	21.6209	20.9539	20.3821	30.3218	28.9048	27.8008	26.8986	26.1381	26.9393	25.8861	25.0271	29.306
8000	26.3795	24.6031	23.3369	22.3572	21.5622	20.8963	20.3257	30.2505	28.8354	27.7327	26.8317	26.0721	26.8731	25.8213	24.9634	29.2365
8100	26.3134	24.5402	23.2761	22.298	21.5043	20.8396	20.2701	30.1802	28.7669	27.6656	26.7656	26.0069	26.8078	25.7574	24.9006	29.168
8200	26.2483	24.4782	23.2161	22.2396	21.4472	20.7837	20.2152	30.1109	28.6994	27.5993	26.7004	25.9427	26.7434	25.6943	24.8387	29.1004
8300	26.184	24.4171	23.157	22.182	21.3909	20.7286	20.1611	30.0425	28.6327	27.534	26.6361	25.8794	26.6799	25.6321	24.7776	29.0337
8400	26.1206	24.3568	23.0986	22.1251	21.3354	20.6742	20.1078	29.975	28.567	27.4695	26.5727	25.8168	26.6171	25.5707	24.7173	28.9678
8500	26.0581	24.2973	23.041	22.0691	21.2806	20.6206	20.0552	29.9084	28.5021	27.4058	26.5101	25.7551	26.5553	25.5101	24.6578	28.9028
8600	25.9964	24.2386	22.9842	22.0138	21.2266	20.5677	20.0034	29.8426	28.438	27.3429	26.4482	25.6942	26.4942	25.4503	24.5991	28.8386
8700	25.9355	24.1806	22.9282	21.9592	21.1733	20.5155	19.9522	29.7777	28.3747	27.2809	26.3872	25.6341	26.4339	25.3913	24.5412	28.7753
8800	25.8755	24.1234	22.8729	21.9053	21.1207	20.464	19.9017	29.7136	28.3122	27.2196	26.327	25.5747	26.3743	25.333	24.484	28.7127
8900	25.8162	24.0669	22.8182	21.8522	21.0688	20.4132	19.8519	29.6503	28.2505	27.1591	26.2674	25.5161	26.3155	25.2755	24.4275	28.6509
9000	25.7576	24.0112	22.7643	21.7997	21.0175	20.363	19.8028	29.5878	28.1896	27.0993	26.2087	25.4582	26.2574	25.2186	24.3717	28.5898
9100	25.6998	23.9561	22.711	21.7478	20.9669	20.3135	19.7542	29.526	28.1293	27.0403	26.1506	25.401	26.2001	25.1625	24.3166	28.5295
9200	25.6427	23.9017	22.6584	21.6967	20.9169	20.2646	19.7063	29.465	28.0699	26.982	26.0933	25.3445	26.1434	25.1071	24.2622	28.4698
9300	25.5863	23.848	22.6065	21.6461	20.8676	20.2163	19.659	29.4047	28.0111	26.9243	26.0366	25.2887	26.0874	25.0523	24.2085	28.4109
9400	25.5305	23.7949	22.5552	21.5962	20.8188	20.1686	19.6123	29.3451	27.953	26.8674	25.9806	25.2335	26.0321	24.9981	24.1554	28.3527
9500	25.4755	23.7425	22.5045	21.5468	20.7707	20.1215	19.5661	29.2862	27.8956	26.8111	25.9252	25.179	25.9774	24.9446	24.1029	28.2951
9600	25.4211	23.6907	22.4544	21.4981	20.7231	20.075	19.5205	29.228	27.8388	26.7554	25.8705	25.1251	25.9234	24.8918	24.051	28.2382
9700	25.3673	23.6395	22.4048	21.4499	20.6761	20.029	19.4755	29.1704	27.7827	26.7004	25.8164	25.0719	25.8699	24.8395	23.9998	28.182
9800	25.3142	23.5888	22.3559	21.4023	20.6296	19.9836	19.431	29.1135	27.7272	26.646	25.763	25.0192	25.8171	24.7878	23.9491	28.1263
9900	25.2617	23.5388	22.3075	21.3553	20.5837	19.9387	19.387	29.0572	27.6723	26.5922	25.7101	24.9672	25.7649	24.7368	23.899	28.0713
10000	25.2098	23.4893	22.2597	21.3088	20.5383	19.8943	19.3436	29.0016	27.6181	26.5391	25.6578	24.9157	25.7132	24.6862	23.8495	28.0169
10100	25.1584	23.4404	22.2124	21.2628	20.4935	19.8505	19.3006	28.9465	27.5644	26.4864	25.6061	24.8648	25.6622	24.6363	23.8005	27.9631
10200	25.1077	23.392	22.1656	21.2173	20.4491	19.8071	19.2582	28.8921	27.5113	26.4344	25.555	24.8145	25.6116	24.5869	23.752	27.9098
10300	25.0575	23.3442	22.1194	21.1724	20.4053	19.7643	19.2162	28.8382	27.4588	26.3829	25.5044	24.7647	25.5617	24.538	23.7041	27.8571
10400	25.0078	23.2969	22.0737	21.1279	20.3619	19.7219	19.1747	28.7849	27.4068	26.332	25.4544	24.7154	25.5122	24.4897	23.6568	27.805
10500	24.9587	23.2501	22.0284	21.0839	20.3191	19.68	19.1337	28.7322	27.3554	26.2816	25.4049	24.6667	25.4633	24.4419	23.6099	27.7534
10600	24.9102	23.2038	21.9837	21.0405	20.2767	19.6386	19.0932	28.68	27.3046	26.2318	25.3559	24.6185	25.4149	24.3946	23.5636	27.7024
10700	24.8621	23.158	21.9394	20.9974	20.2348	19.5976	19.053	28.6284	27.2542	26.1824	25.3074	24.5707	25.367	24.3478	23.5177	27.6519
10800	24.8146	23.1126	21.8956	20.9549	20.1933	19.5571	19.0134	28.5773	27.2044	26.1336	25.2594	24.5235	25.3196	24.3014	23.4723	27.6018
10900	24.7675	23.0678	21.8523	20.9128	20.1522	19.517	18.9741	28.5267	27.155	26.0853	25.2119	24.4768	25.2727	24.2556	23.4274	27.5523
11000	24.7209	23.0234	21.8094	20.8711	20.1116	19.4773	18.9353	28.4766	27.1062	26.0374	25.1649	24.4305	25.2263	24.2102	23.3829	27.5033
11100	24.6749	22.9795	21.767	20.8299	20.0715	19.4381	18.8969	28.427	27.0579	25.99	25.1184	24.3847	25.1803	24.1653	23.339	27.4548
11200	24.6293	22.936	21.725	20.7891	20.0317	19.3993	18.8588	28.3779	27.01	25.9431	25.0723	24.3394	25.1348	24.1209	23.2954	27.4067
11300	24.5841	22.893	21.6834	20.7487	19.9924	19.3608	18.8212	28.3293	26.9626	25.8967	25.0267	24.2945	25.0898	24.0768	23.2523	27.3592
11400	24.5394	22.8503	21.6422	20.7088	19.9534	19.3228	18.784	28.2811	26.9156	25.8507	24.9816	24.2501	25.0452	24.0333	23.2096	27.312
11500	24.4952	22.8082	21.6015	20.6692	19.9149	19.2851	18.7471	28.2335	26.8692	25.8052	24.9368	24.2061	25.001	23.9901	23.1673	27.2653
11600	24.4514	22.7664	21.5612	20.63	19.8767	19.2479	18.7106	28.1862	26.8231	25.7601	24.8925	24.1625	24.9572	23.9474	23.1255	27.2191
11700	24.408	22.725	21.5212	20.5912	19.8389	19.211	18.6745	28.1394	26.7775	25.7154	24.8486	24.1193	24.9139	23.905	23.0841	27.1733
11800	24.3651	22.684	21.4816	20.5528	19.8015	19.1744	18.6388	28.0931	26.7323	25.6711	24.8052	24.0766	24.871	23.8631	23.043	27.1279
11900	24.3225	22.6435	21.4425	20.5148	19.7645	19.1383	18.6034	28.0472	26.6875	25.6273	24.7621	24.0342	24.8285	23.8216	23.0024	27.083
12000	24.2804	22.6033	21.4037	20.4771	19.7278	19.1024	18.5683	28.0017	26.6432	25.5839	24.7195	23.9923	24.7864	23.7805	22.9621	27.0384
12100	24.2387	22.5635	21.3652	20.4398	19.6914	19.067	18.5336	27.9566	26.5992	25.5408	24.6772	23.9507	24.7446	23.7397	22.9222	26.9943
12200	24.1973	22.5241	21.3272	20.4029	19.6555	19.0318	18.4992	27.9119	26.5557	25.4982	24.6354	23.9095	24.7033	23.6994	22.8827	26.9505
12300	24.1564	22.485	21.2895	20.3663	19.6198	18.997	18.4652	27.8677	26.5125	25.4559	24.5939	23.8687	24.6623	23.6594	22.8436	26.9072
12400	24.1158	22.4463	21.2521	20.33	19.5845	18.9626	18.4315	27.8238	26.4698	25.414	24.5528	23.8283	24.6217	23.6197	22.8048	26.8642
12500	24.0756	22.4079	21.2151	20.2941	19.5496	18.9285	18.3981	27.7803	26.4274	25.3725	24.512	23.7882	24.5815	23.5805	22.7663	26.8216
12600	24.0358	22.3699	21.1784	20.2585	19.5149	18.8946	18.365	27.7372	26.3854	25.3314	24.4717	23.7485	24.5416	23.5415	22.7283	26.7794
12700	23.9963	22.3323	21.1421	20.2232	19.4806	18.8611	18.3322	27.6945	26.3437	25.2906	24.4316	23.7092	24.5021	23.503	22.6905	26.7376
12800	23.9572	22.295	21.106	20.1883	19.4466	18.8279	18.2997	27.6521	26.3024	25.2502	24.392	23.6702	24.4629	23.4647	22.6531	26.6961
12900	23.9184	22.258	21.0703	20.1537	19.4129	18.795	18.2675	27.6101	26.2615	25.2101	24.3526	23.6315	24.4241	23.4269	22.616	26.655
13000	23.88	22.2213	21.035	20.1194	19.3795	18.7624	18.2356	27.5685	26.2209	25.1704	24.3136	23.5932	24.3856	23.3893	22.5793	26.6142
13100	23.8419	22.185	20.9999	20.0854	19.3464	18.7301	18.204	27.5272	26.1807	25.131	24.275	23.5552	24.3475	23.3521	22.5429	26.5737
13200	23.8041	22.149	20.9651	20.0517	19.3136	18.6981	18.1727	27.4862	26.1408	25.092	24.2366	23.5175	24.3096	23.3151	22.5068	26.5336
13300	23.7667	22.1132	20.9307	20.0182	19.2811	18.6664	18.1416	27.4456	26.1012	25.0532	24.1986	23.4801	24.2721	23.2785	22.471	26.4938
13400	23.7295	22.0778	20.8965	19.9851	19.2488	18.635	18.1109	27.4054	26.062	25.0148	24.161	23.4431	24.2349	23.2423	22.4355	26.4544
13500	23.6927	22.0427	20.8627	19.9523	19.2169	18.6038	18.0804	27.3654	26.023	24.9767	24.1236	23.4063	24.198	23.2063	22.4003	26.4153
13600	23.6562	22.0079	20.8291	19.9197	19.1852	18.5729	18.0501	27.3258	25.9844	24.9389	24.0865	23.3699	24.1614	23.1706	22.3654	26.3765
13700	23.62	21.9734	20.7958	19.8875	19.1538	18.5422	18.0201	27.2865	25.9462	24.9015	24.0498	23.3338	24.1252	23.1352	22.3308	26.338
13800	23.5841	21.9392	20.7628	19.8555	19.1227	18.5118	17.9904	27.2475	25.9082	24.8643	24.0133	23.2979	24.0892	23.1001	22.2964	26.2998
13900	23.5485	21.9052	20.73	19.8237	19.0918	18.4817	17.9609	27.2089	25.8705	24.8275	23.9771	23.2624	24.0535	23.0653	22.2624	26.2619
14000	23.5132	21.8715	20.6976	19.7922	19.0612	18.4518	17.9317	27.1705	25.8331	24.7909	23.9413	23.2271	24.0181	23.0308	22.2286	26.2243
14100	23.4782	21.8381	20.6654	19.761	19.0308	18.4222	17.9027	27.1324	25.796	24.7546	23.9057	23.1921	23.9829	22.9965	22.1951	26.187
14200	23.4435	21.805	20.6334	19.7301	19.0007	18.3928	17.874	27.0947	25.7592	24.7186	23.8704	23.1574	23.9481	22.9625	22.1619	26.15
14300	23.409	21.7721	20.6017	19.6994	18.9709	18.3637	17.8455	27.0572	25.7227	24.6829	23.8353	23.123	23.9135	22.9288	22.129	26.1133
14400	23.3748	21.7395	20.5703	19.6689	18.9412	18.3348	17.8172	27.02	25.6865	24.6474	23.8006	23.0889	23.8792	22.8954	22.0963	26.0769
14500	23.3409	21.7072	20.5391	19.6387	18.9119	18.3061	17.7892	26.9831	25.6506	24.6123	23.7661	23.055	23.8452	22.8622	22.0638	26.0407
14600	23.3072	21.6751	20.5082	19.6087	18.8827	18.2777	17.7614	26.9465	25.6149	24.5774	23.7319	23.0214	23.8114	22.8293	22.0317	26.0049
14700	23.2738	21.6432	20.4775	19.579	18.8538	18.2495	17.7338	26.9101	25.5795	24.5428	23.6979	22.988	23.7779	22.7966	21.9997	25.9693
14800	23.2407	21.6116	20.4471	19.5495	18.8251	18.2215	17.7064	26.8741	25.5444	24.5084	23.6642	22.9549	23.7447	22.7642	21.9681	25.9339
14900	23.2078	21.5803	20.4169	19.5203	18.7967	18.1937	17.6792	26.8383	25.5095	24.4743	23.6308	22.922	23.7117	22.732	21.9366	25.8988
15000	23.1751	21.5492	20.3869	19.4912	18.7684	18.1662	17.6523	26.8027	25.4749	24.4404	23.5976	22.8894	23.6789	22.7001	21.9054	25.864
15100	23.1428	21.5183	20.3571	19.4624	18.7404	18.1389	17.6256	26.7674	25.4405	24.4068	23.5646	22.857	23.6464	22.6684	21.8745	25.8294
15200	23.1106	21.4877	20.3276	19.4338	18.7126	18.1118	17.599	26.7324	25.4064	24.3735	23.5319	22.8249	23.6141	22.637	21.8437	25.7951
15300	23.0787	21.4572	20.2983	19.4055	18.685	18.0849	17.5727	26.6976	25.3725	24.3404	23.4995	22.793	23.5821	22.6058	21.8132	25.7611
15400	23.047	21.4271	20.2693	19.3773	18.6577	18.0582	17.5466	26.6631	25.3389	24.3075	23.4672	22.7614	23.5503	22.5748	21.783	25.7272
15500	23.0156	21.3971	20.2404	19.3494	18.6305	18.0317	17.5207	26.6288	25.3056	24.2749	23.4352	22.73	23.5187	22.5441	21.7529	25.6937
15600	22.9844	21.3674	20.2118	19.3216	18.6035	18.0054	17.495	26.5948	25.2724	24.2425	23.4035	22.6988	23.4874	22.5135	21.7231	25.6603
15700	22.9534	21.3378	20.1833	19.2941	18.5768	17.9793	17.4694	26.561	25.2395	24.2103	23.372	22.6678	23.4563	22.4832	21.6935	25.6272
15800	22.9226	21.3085	20.1551	19.2668	18.5502	17.9534	17.4441	26.5275	25.2069	24.1784	23.3406	22.637	23.4254	22.4532	21.6641	25.5943
15900	22.8921	21.2794	20.1271	19.2397	18.5239	17.9276	17.4189	26.4942	25.1744	24.1467	23.3096	22.6065	23.3948	22.4233	21.6349	25.5617
16000	22.8618	21.2505	20.0993	19.2127	18.4977	17.9021	17.394	26.4611	25.1422	24.1152	23.2787	22.5762	23.3643	22.3936	21.6059	25.5293
16100	22.8316	21.2219	20.0717	19.186	18.4717	17.8768	17.3692	26.4282	25.1102	24.0839	23.2481	22.5461	23.3341	22.3642	21.5772	25.4971
16200	22.8018	21.1934	20.0443	19.1595	18.4459	17.8516	17.3446	26.3956	25.0784	24.0528	23.2176	22.5162	23.3041	22.335	21.5486	25.4651
16300	22.7721	21.1651	20.0171	19.1331	18.4203	17.8267	17.3202	26.3632	25.0469	24.022	23.1874	22.4865	23.2743	22.3059	21.5202	25.4334
16400	22.7426	21.137	19.99	19.107	18.3949	17.8019	17.2959	26.331	25.0156	23.9914	23.1574	22.4571	23.2447	22.2771	21.4921	25.4018
16500	22.7133	21.1092	19.9632	19.081	18.3697	17.7773	17.2718	26.299	24.9844	23.961	23.1276	22.4278	23.2153	22.2485	21.4641	25.3705
16600	22.6842	21.0815	19.9366	19.0552	18.3446	17.7528	17.2479	26.2672	24.9535	23.9307	23.098	22.3987	23.1861	22.22	21.4363	25.3394
16700	22.6554	21.054	19.9101	19.0296	18.3197	17.7286	17.2242	26.2357	24.9228	23.9007	23.0686	22.3699	23.1571	22.1918	21.4088	25.3084
16800	22.6267	21.0267	19.8838	19.0042	18.295	17.7045	17.2006	26.2043	24.8923	23.8709	23.0394	22.3412	23.1282	22.1637	21.3814	25.2777
16900	22.5982	20.9995	19.8578	18.979	18.2705	17.6805	17.1772	26.1732	24.862	23.8413	23.0103	22.3127	23.0996	22.1359	21.3541	25.2472
17000	22.5699	20.9726	19.8318	18.9539	18.2461	17.6568	17.154	26.1423	24.8319	23.8119	22.9815	22.2844	23.0712	22.1082	21.3271	25.2169
17100	22.5418	20.9459	19.8061	18.929	18.2219	17.6332	17.1309	26.1115	24.802	23.7827	22.9529	22.2563	23.043	22.0807	21.3003	25.1868
17200	22.5139	20.9193	19.7805	18.9043	18.1979	17.6097	17.108	26.081	24.7723	23.7536	22.9244	22.2284	23.0149	22.0534	21.2736	25.1569
17300	22.4862	20.8929	19.7551	18.8797	18.174	17.5864	17.0852	26.0506	24.7428	23.7248	22.8962	22.2007	22.9871	22.0263	21.2471	25.1272
17400	22.4586	20.8666	19.7299	18.8553	18.1503	17.5633	17.0626	26.0205	24.7134	23.6961	22.8681	22.1731	22.9594	21.9994	21.2208	25.0976
17500	22.4312	20.8406	19.7049	18.831	18.1268	17.5404	17.0401	25.9905	24.6843	23.6677	22.8402	22.1457	22.9319	21.9726	21.1947	25.0683
17600	22.4041	20.8147	19.68	18.807	18.1034	17.5175	17.0178	25.9608	24.6553	23.6394	22.8125	22.1185	22.9045	21.946	21.1687	25.0391
17700	22.377	20.789	19.6552	18.7831	18.0801	17.4949	16.9956	25.9312	24.6265	23.6113	22.785	22.0915	22.8774	21.9196	21.1429	25.0101
17800	22.3502	20.7635	19.6307	18.7593	18.057	17.4724	16.9736	25.9018	24.598	23.5833	22.7576	22.0646	22.8504	21.8933	21.1172	24.9814
17900	22.3235	20.7381	19.6063	18.7357	18.0341	17.45	16.9518	25.8726	24.5695	23.5556	22.7304	22.038	22.8236	21.8672	21.0918	24.9527
18000	22.297	20.7129	19.582	18.7122	18.0113	17.4278	16.93	25.8436	24.5413	23.528	22.7034	22.0115	22.797	21.8413	21.0665	24.9243
18100	22.2707	20.6878	19.5579	18.6889	17.9887	17.4057	16.9084	25.8147	24.5132	23.5006	22.6766	21.9851	22.7705	21.8155	21.0413	24.896
18200	22.2445	20.6629	19.534	18.6658	17.9662	17.3838	16.887	25.786	24.4853	23.4734	22.6499	21.9589	22.7442	21.79	21.0163	24.8679
18300	22.2186	20.6382	19.5102	18.6428	17.9439	17.362	16.8657	25.7575	24.4576	23.4463	22.6234	21.9329	22.7181	21.7645	20.9915	24.84
18400	22.1927	20.6136	19.4866	18.62	17.9217	17.3404	16.8445	25.7292	24.4301	23.4194	22.5971	21.9071	22.6921	21.7392	20.9668	24.8123
18500	22.167	20.5892	19.4631	18.5972	17.8996	17.3189	16.8235	25.701	24.4027	23.3926	22.5709	21.8814	22.6663	21.7141	20.9423	24.7847
18600	22.1415	20.5649	19.4398	18.5747	17.8777	17.2975	16.8026	25.6731	24.3755	23.366	22.5448	21.8558	22.6406	21.6892	20.9179	24.7573
18700	22.1162	20.5408	19.4166	18.5523	17.8559	17.2762	16.7818	25.6452	24.3484	23.3396	22.519	21.8304	22.6151	21.6643	20.8937	24.73
18800	22.091	20.5168	19.3935	18.53	17.8343	17.2551	16.7612	25.6176	24.3215	23.3134	22.4933	21.8052	22.5897	21.6397	20.8696	24.7029
18900	22.0659	20.493	19.3706	18.5078	17.8128	17.2342	16.7407	25.5901	24.2948	23.2873	22.4677	21.7801	22.5645	21.6152	20.8457	24.676
19000	22.041	20.4693	19.3479	18.4858	17.7914	17.2133	16.7203	25.5627	24.2682	23.2613	22.4423	21.7552	22.5395	21.5908	20.8219	24.6492
19100	22.0163	20.4457	19.3253	18.464	17.7701	17.1926	16.7	25.5356	24.2418	23.2355	22.417	21.7304	22.5146	21.5666	20.7983	24.6226
19200	21.9917	20.4223	19.3028	18.4422	17.749	17.172	16.6799	25.5085	24.2155	23.2099	22.3919	21.7058	22.4899	21.5425	20.7748	24.5961
19300	21.9672	20.3991	19.2804	18.4206	17.728	17.1516	16.6599	25.4817	24.1894	23.1844	22.367	21.6813	22.4653	21.5186	20.7514	24.5698
19400	21.9429	20.376	19.2582	18.3991	17.7072	17.1312	16.64	25.455	24.1634	23.159	22.3422	21.657	22.4408	21.4948	20.7282	24.5436
19500	21.9188	20.353	19.2361	18.3778	17.6864	17.111	16.6202	25.4284	24.1376	23.1338	22.3175	21.6328	22.4165	21.4711	20.7051	24.5176
19600	21.8948	20.3301	19.2142	18.3566	17.6658	17.0909	16.6006	25.402	24.1119	23.1088	22.293	21.6087	22.3923	21.4476	20.6822	24.4917
19700	21.8709	20.3074	19.1924	18.3355	17.6454	17.071	16.581	25.3758	24.0864	23.0839	22.2686	21.5848	22.3683	21.4243	20.6593	24.466
19800	21.8471	20.2849	19.1707	18.3145	17.625	17.0511	16.5616	25.3497	24.061	23.0591	22.2443	21.561	22.3444	21.401	20.6367	24.4405
19900	21.8235	20.2624	19.1491	18.2937	17.6048	17.0314	16.5423	25.3237	24.0358	23.0345	22.2202	21.5374	22.3206	21.3779	20.6141	24.415
20000	21.8001	20.2401	19.1277	18.273	17.5846	17.0117	16.5231	25.2979	24.0107	23.01	22.1963	21.5139	22.297	21.3549	20.5917	24.3897
20100	21.7767	20.2179	19.1064	18.2524	17.5646	16.9922	16.5041	25.2722	23.9857	22.9856	22.1724	21.4905	22.2735	21.3321	20.5694	24.3646
20200	21.7535	20.1959	19.0852	18.2319	17.5447	16.9729	16.4851	25.2467	23.9609	22.9614	22.1487	21.4673	22.2502	21.3094	20.5472	24.3396
20300	21.7305	20.1739	19.0641	18.2115	17.525	16.9536	16.4663	25.2213	23.9363	22.9373	22.1252	21.4442	22.2269	21.2868	20.5252	24.3147
20400	21.7075	20.1521	19.0432	18.1913	17.5053	16.9344	16.4475	25.196	23.9117	22.9134	22.1017	21.4212	22.2038	21.2643	20.5033	24.29
20500	21.6847	20.1304	19.0224	18.1712	17.4858	16.9154	16.4289	25.1709	23.8873	22.8896	22.0784	21.3983	22.1809	21.242	20.4815	24.2654
20600	21.662	20.1089	19.0017	18.1512	17.4663	16.8964	16.4104	25.1459	23.863	22.8659	22.0553	21.3756	22.158	21.2198	20.4598	24.2409
20700	21.6395	20.0874	18.9811	18.1313	17.447	16.8776	16.3919	25.1211	23.8389	22.8423	22.0322	21.353	22.1353	21.1977	20.4382	24.2166
20800	21.6171	20.0661	18.9606	18.1115	17.4278	16.8588	16.3736	25.0964	23.8149	22.8189	22.0093	21.3305	22.1127	21.1758	20.4168	24.1924
20900	21.5948	20.0449	18.9402	18.0918	17.4087	16.8402	16.3554	25.0718	23.791	22.7956	21.9865	21.3082	22.0903	21.1539	20.3955	24.1683
21000	21.5726	20.0238	18.92	18.0722	17.3897	16.8217	16.3373	25.0473	23.7673	22.7724	21.9638	21.2859	22.0679	21.1322	20.3743	24.1444
21100	21.5505	20.0029	18.8999	18.0528	17.3708	16.8033	16.3193	25.023	23.7436	22.7494	21.9413	21.2638	22.0457	21.1106	20.3532	24.1206
21200	21.5286	19.982	18.8798	18.0334	17.352	16.785	16.3014	24.9988	23.7201	22.7265	21.9188	21.2418	22.0236	21.0891	20.3322	24.0969
21300	21.5067	19.9613	18.8599	18.0142	17.3333	16.7667	16.2836	24.9748	23.6967	22.7036	21.8965	21.22	22.0016	21.0677	20.3114	24.0733
21400	21.485	19.9407	18.8401	17.9951	17.3147	16.7486	16.2659	24.9508	23.6735	22.681	21.8743	21.1982	21.9797	21.0465	20.2906	24.0498
21500	21.4635	19.9202	18.8204	17.976	17.2962	16.7306	16.2482	24.927	23.6504	22.6584	21.8523	21.1766	21.958	21.0253	20.27	24.0265
21600	21.442	19.8997	18.8009	17.9571	17.2779	16.7127	16.2307	24.9033	23.6273	22.636	21.8303	21.155	21.9364	21.0043	20.2495	24.0033
21700	21.4206	19.8795	18.7814	17.9383	17.2596	16.6949	16.2133	24.8797	23.6045	22.6136	21.8085	21.1336	21.9148	20.9834	20.2291	23.9802
21800	21.3994	19.8593	18.762	17.9196	17.2414	16.6772	16.196	24.8563	23.5817	22.5914	21.7867	21.1123	21.8934	20.9626	20.2088	23.9573
21900	21.3782	19.8392	18.7427	17.9009	17.2233	16.6595	16.1787	24.833	23.559	22.5693	21.7651	21.0911	21.8721	20.9419	20.1886	23.9344
22000	21.3572	19.8192	18.7236	17.8824	17.2053	16.642	16.1616	24.8098	23.5365	22.5473	21.7436	21.0701	21.8509	20.9213	20.1685	23.9117
22100	21.3363	19.7994	18.7045	17.864	17.1875	16.6246	16.1445	24.7867	23.514	22.5255	21.7222	21.0491	21.8299	20.9008	20.1485	23.8891
22200	21.3155	19.7796	18.6855	17.8457	17.1697	16.6072	16.1276	24.7637	23.4917	22.5037	21.701	21.0282	21.8089	20.8804	20.1286	23.8666
22300	21.2948	19.7599	18.6667	17.8274	17.152	16.59	16.1107	24.7408	23.4695	22.4821	21.6798	21.0075	21.7881	20.8601	20.1088	23.8442
22400	21.2742	19.7404	18.6479	17.8093	17.1344	16.5728	16.0939	24.7181	23.4474	22.4605	21.6587	20.9868	21.7673	20.84	20.0892	23.8219
22500	21.2537	19.7209	18.6292	17.7913	17.1168	16.5557	16.0773	24.6954	23.4255	22.4391	21.6378	20.9663	21.7467	20.8199	20.0696	23.7998
22600	21.2334	19.7016	18.6107	17.7733	17.0994	16.5387	16.0607	24.6729	23.4036	22.4178	21.6169	20.9458	21.7261	20.8	20.0501	23.7777
22700	21.2131	19.6823	18.5922	17.7555	17.0821	16.5219	16.0441	24.6505	23.3818	22.3965	21.5962	20.9255	21.7057	20.7801	20.0307	23.7558
22800	21.1929	19.6632	18.5738	17.7377	17.0649	16.505	16.0277	24.6282	23.3602	22.3754	21.5755	20.9053	21.6853	20.7603	20.0114	23.7339
22900	21.1728	19.6441	18.5555	17.7201	17.0477	16.4883	16.0114	24.606	23.3386	22.3544	21.555	20.8851	21.6651	20.7407	19.9923	23.7122
23000	21.1529	19.6251	18.5373	17.7025	17.0306	16.4717	15.9951	24.5839	23.3172	22.3335	21.5345	20.8651	21.645	20.7211	19.9732	23.6906
23100	21.133	19.6063	18.5192	17.685	17.0137	16.4551	15.9789	24.562	23.2959	22.3127	21.5142	20.8452	21.6249	20.7016	19.9542	23.6691
23200	21.1132	19.5875	18.5012	17.6676	16.9968	16.4387	15.9628	24.5401	23.2746	22.292	21.494	20.8254	21.605	20.6823	19.9353	23.6477
23300	21.0935	19.5688	18.4833	17.6503	16.98	16.4223	15.9468	24.5183	23.2535	22.2714	21.4738	20.8056	21.5852	20.663	19.9165	23.6264
23400	21.0739	19.5502	18.4655	17.6331	16.9632	16.406	15.9309	24.4967	23.2325	22.2509	21.4538	20.786	21.5654	20.6438	19.8978	23.6051
23500	21.0545	19.5317	18.4477	17.6159	16.9466	16.3898	15.915	24.4751	23.2116	22.2305	21.4339	20.7664	21.5458	20.6247	19.8791	23.584
23600	21.0351	19.5133	18.4301	17.5989	16.9301	16.3737	15.8993	24.4536	23.1907	22.2102	21.414	20.747	21.5262	20.6057	19.8606	23.563
23700	21.0158	19.495	18.4125	17.5819	16.9136	16.3576	15.8836	24.4323	23.17	22.19	21.3943	20.7276	21.5068	20.5868	19.8422	23.5421
23800	20.9966	19.4768	18.395	17.565	16.8972	16.3416	15.8679	24.411	23.1494	22.1699	21.3746	20.7084	21.4874	20.568	19.8238	23.5213
23900	20.9774	19.4587	18.3776	17.5482	16.8809	16.3257	15.8524	24.3899	23.1288	22.1499	21.355	20.6892	21.4681	20.5493	19.8056	23.5006
24000	20.9584	19.4406	18.3603	17.5315	16.8647	16.3099	15.8369	24.3688	23.1084	22.13	21.3356	20.6701	21.449	20.5307	19.7874	23.48
24100	20.9395	19.4226	18.3431	17.5149	16.8485	16.2942	15.8216	24.3479	23.0881	22.1102	21.3162	20.6512	21.4299	20.5121	19.7693	23.4595
24200	20.9206	19.4048	18.3259	17.4983	16.8324	16.2785	15.8062	24.327	23.0678	22.0905	21.2969	20.6323	21.4109	20.4937	19.7513	23.4391
24300	20.9019	19.387	18.3089	17.4819	16.8164	16.2629	15.791	24.3062	23.0477	22.0708	21.2777	20.6135	21.392	20.4753	19.7334	23.4187
24400	20.8832	19.3693	18.2919	17.4655	16.8005	16.2474	15.7758	24.2856	23.0276	22.0513	21.2586	20.5948	21.3731	20.457	19.7156	23.3985
24500	20.8647	19.3516	18.275	17.4491	16.7847	16.232	15.7608	24.265	23.0077	22.0318	21.2396	20.5761	21.3544	20.4388	19.6978	23.3784
24600	20.8462	19.3341	18.2582	17.4329	16.7689	16.2166	15.7457	24.2445	22.9878	22.0125	21.2207	20.5576	21.3358	20.4207	19.6801	23.3583
24700	20.8278	19.3166	18.2415	17.4167	16.7532	16.2013	15.7308	24.2241	22.968	21.9932	21.2018	20.5391	21.3172	20.4027	19.6626	23.3383
24800	20.8094	19.2993	18.2248	17.4007	16.7376	16.1861	15.7159	24.2038	22.9483	21.974	21.1831	20.5208	21.2987	20.3847	19.6451	23.3185
24900	20.7912	19.282	18.2082	17.3847	16.7221	16.171	15.7011	24.1836	22.9287	21.9549	21.1644	20.5025	21.2803	20.3669	19.6276	23.2987
25000	20.7731	19.2648	18.1917	17.3687	16.7066	16.1559	15.6864	24.1635	22.9092	21.9359	21.1459	20.4843	21.262	20.3491	19.6103	23.279
25100	20.755	19.2476	18.1753	17.3529	16.6912	16.1409	15.6717	24.1435	22.8898	21.917	21.1274	20.4662	21.2438	20.3314	19.5931	23.2594
25200	20.737	19.2306	18.1589	17.3371	16.6759	16.1259	15.6571	24.1235	22.8704	21.8981	21.1089	20.4481	21.2257	20.3138	19.5759	23.2399
25300	20.7191	19.2136	18.1427	17.3214	16.6606	16.1111	15.6426	24.1037	22.8512	21.8794	21.0906	20.4302	21.2076	20.2962	19.5588	23.2205
25400	20.7013	19.1967	18.1265	17.3057	16.6455	16.0963	15.6281	24.0839	22.832	21.8607	21.0724	20.4123	21.1896	20.2788	19.5418	23.2011
25500	20.6836	19.1799	18.1103	17.2902	16.6304	16.0816	15.6138	24.0643	22.8129	21.8421	21.0542	20.3945	21.1718	20.2614	19.5248	23.1819
25600	20.6659	19.1631	18.0943	17.2747	16.6153	16.0669	15.5994	24.0447	22.7939	21.8236	21.0361	20.3768	21.1539	20.2441	19.5079	23.1627
25700	20.6483	19.1465	18.0783	17.2592	16.6003	16.0523	15.5852	24.0252	22.775	21.8052	21.0181	20.3592	21.1362	20.2269	19.4911	23.1436
25800	20.6308	19.1299	18.0624	17.2439	16.5854	16.0378	15.571	24.0057	22.7562	21.7868	21.0002	20.3416	21.1185	20.2097	19.4744	23.1246
25900	20.6134	19.1133	18.0466	17.2286	16.5706	16.0234	15.5569	23.9864	22.7374	21.7686	20.9824	20.3242	21.101	20.1927	19.4578	23.1057
26000	20.5961	19.0969	18.0308	17.2134	16.5558	16.009	15.5428	23.9672	22.7188	21.7504	20.9646	20.3068	21.0835	20.1757	19.4412	23.0869
26100	20.5788	19.0805	18.0151	17.1982	16.5411	15.9946	15.5288	23.948	22.7002	21.7323	20.9469	20.2894	21.066	20.1588	19.4247	23.0681
26200	20.5616	19.0642	17.9995	17.1832	16.5265	15.9804	15.5149	23.9289	22.6817	21.7143	20.9293	20.2722	21.0487	20.1419	19.4083	23.0495
26300	20.5445	19.048	17.984	17.1682	16.5119	15.9662	15.501	23.9099	22.6633	21.6963	20.9118	20.255	21.0314	20.1252	19.3919	23.0309
26400	20.5275	19.0319	17.9685	17.1532	16.4974	15.9521	15.4872	23.891	22.6449	21.6785	20.8943	20.2379	21.0142	20.1085	19.3757	23.0123
26500	20.5105	19.0158	17.9531	17.1383	16.483	15.938	15.4734	23.8722	22.6267	21.6607	20.877	20.2209	20.9971	20.0918	19.3594	22.9939
26600	20.4936	18.9998	17.9377	17.1235	16.4686	15.924	15.4598	23.8534	22.6085	21.643	20.8597	20.204	20.9801	20.0753	19.3433	22.9755
26700	20.4768	18.9838	17.9225	17.1088	16.4543	15.91	15.4461	23.8347	22.5903	21.6253	20.8424	20.1871	20.9631	20.0588	19.3272	22.9573
26800	20.4601	18.968	17.9073	17.0941	16.4401	15.8962	15.4326	23.8161	22.5723	21.6078	20.8253	20.1703	20.9462	20.0424	19.3112	22.9391
26900	20.4434	18.9522	17.8921	17.0795	16.4259	15.8823	15.4191	23.7976	22.5544	21.5903	20.8082	20.1536	20.9293	20.026	19.2953	22.9209
27000	20.4268	18.9364	17.877	17.0649	16.4118	15.8686	15.4056	23.7791	22.5365	21.5729	20.7912	20.1369	20.9126	20.0098	19.2795	22.9029
27100	20.4103	18.9208	17.862	17.0504	16.3977	15.8549	15.3922	23.7608	22.5187	21.5555	20.7742	20.1203	20.8959	19.9936	19.2637	22.8849
27200	20.3938	18.9052	17.8471	17.036	16.3837	15.8412	15.3789	23.7425	22.5009	21.5383	20.7574	20.1038	20.8793	19.9774	19.2479	22.867
27300	20.3774	18.8896	17.8322	17.0217	16.3698	15.8277	15.3656	23.7242	22.4833	21.5211	20.7406	20.0874	20.8627	19.9614	19.2323	22.8492
27400	20.3611	18.8742	17.8174	17.0074	16.3559	15.8141	15.3524	23.7061	22.4657	21.5039	20.7239	20.071	20.8463	19.9454	19.2167	22.8314
27500	20.3449	18.8588	17.8026	16.9931	16.3421	15.8007	15.3393	23.688	22.4482	21.4869	20.7072	20.0547	20.8298	19.9295	19.2011	22.8137
27600	20.3287	18.8434	17.7879	16.9789	16.3283	15.7873	15.3262	23.67	22.4307	21.4699	20.6906	20.0385	20.8135	19.9136	19.1857	22.7961
27700	20.3126	18.8282	17.7733	16.9648	16.3146	15.7739	15.3131	23.6521	22.4133	21.453	20.6741	20.0223	20.7972	19.8978	19.1703	22.7786
27800	20.2965	18.8129	17.7587	16.9508	16.301	15.7606	15.3002	23.6342	22.396	21.4362	20.6577	20.0062	20.781	19.8821	19.1549	22.7611
27900	20.2805	18.7978	17.7442	16.9368	16.2874	15.7474	15.2872	23.6165	22.3788	21.4194	20.6413	19.9902	20.7649	19.8664	19.1397	22.7437
28000	20.2646	18.7827	17.7298	16.9228	16.2739	15.7342	15.2743	23.5988	22.3616	21.4027	20.625	19.9742	20.7488	19.8508	19.1245	22.7264
28100	20.2488	18.7677	17.7154	16.9089	16.2604	15.7211	15.2615	23.5811	22.3445	21.386	20.6087	19.9583	20.7328	19.8353	19.1093	22.7092
28200	20.233	18.7528	17.7011	16.8951	16.247	15.708	15.2488	23.5635	22.3275	21.3695	20.5925	19.9424	20.7169	19.8198	19.0942	22.692
28300	20.2173	18.7379	17.6868	16.8813	16.2336	15.695	15.2361	23.5461	22.3106	21.353	20.5764	19.9267	20.701	19.8044	19.0792	22.6749
28400	20.2016	18.723	17.6726	16.8676	16.2203	15.6821	15.2234	23.5286	22.2937	21.3365	20.5604	19.911	20.6852	19.789	19.0643	22.6578
28500	20.1861	18.7083	17.6585	16.854	16.2071	15.6692	15.2108	23.5113	22.2769	21.3202	20.5444	19.8953	20.6694	19.7737	19.0494	22.6408
28600	20.1705	18.6936	17.6444	16.8404	16.1939	15.6563	15.1982	23.494	22.2601	21.3039	20.5285	19.8797	20.6537	19.7585	19.0345	22.6239
28700	20.1551	18.6789	17.6303	16.8268	16.1807	15.6435	15.1857	23.4767	22.2434	21.2876	20.5126	19.8642	20.6381	19.7433	19.0197	22.6071
28800	20.1397	18.6643	17.6164	16.8134	16.1677	15.6308	15.1733	23.4596	22.2268	21.2714	20.4968	19.8487	20.6225	19.7282	19.005	22.5903
28900	20.1243	18.6498	17.6024	16.7999	16.1546	15.6181	15.1609	23.4425	22.2102	21.2553	20.4811	19.8334	20.607	19.7132	18.9903	22.5736
29000	20.1091	18.6353	17.5886	16.7865	16.1416	15.6054	15.1485	23.4255	22.1938	21.2393	20.4654	19.818	20.5916	19.6982	18.9757	22.5569
29100	20.0938	18.6209	17.5748	16.7732	16.1287	15.5928	15.1362	23.4085	22.1773	21.2233	20.4498	19.8027	20.5762	19.6833	18.9612	22.5403
29200	20.0787	18.6066	17.561	16.76	16.1158	15.5803	15.124	23.3916	22.161	21.2074	20.4343	19.7875	20.5609	19.6684	18.9467	22.5238
29300	20.0636	18.5923	17.5473	16.7467	16.103	15.5678	15.1118	23.3748	22.1447	21.1915	20.4188	19.7724	20.5456	19.6536	18.9323	22.5074
29400	20.0486	18.578	17.5337	16.7336	16.0903	15.5554	15.0996	23.358	22.1284	21.1757	20.4034	19.7573	20.5304	19.6389	18.9179	22.491
29500	20.0336	18.5638	17.5201	16.7205	16.0775	15.543	15.0875	23.3413	22.1123	21.16	20.388	19.7422	20.5153	19.6242	18.9036	22.4746
29600	20.0187	18.5497	17.5066	16.7074	16.0649	15.5307	15.0755	23.3247	22.0961	21.1443	20.3727	19.7273	20.5002	19.6095	18.8893	22.4584
29700	20.0038	18.5356	17.4931	16.6944	16.0523	15.5184	15.0635	23.3081	22.0801	21.1287	20.3574	19.7124	20.4852	19.5949	18.8751	22.4422
29800	19.989	18.5216	17.4797	16.6815	16.0397	15.5061	15.0515	23.2916	22.0641	21.1131	20.3423	19.6975	20.4702	19.5804	18.861	22.426
29900	19.9743	18.5077	17.4663	16.6686	16.0272	15.4939	15.0396	23.2752	22.0482	21.0976	20.3271	19.6827	20.4553	19.566	18.8469	22.4099
30000	19.9596	18.4938	17.453	16.6557	16.0147	15.4818	15.0278	23.2588	22.0323	21.0822	20.3121	19.6679	20.4405	19.5516	18.8328	22.3939
