# Supplementary material for: Cross-Code Verification for Improved Thermophysical Properties of Argon, Krypton and Xenon Plasmas
Source: Entropy (Basel). 2026 Jul 22;28(7):830. doi: 10.3390/e28070830 (PMC13409251; doi:10.3390/e28070830)
Supplement: Supplementary file 1 [file entropy-28-00830-s001.zip › Ar_Kr_Xe_Data/Collision Integrals/CiXenon/Phenomenological/CI_Xe_Xe+.csv]

Tij* [K]	πΩ(1;1)[Å^2]	πΩ(1;2)[Å^2]	πΩ(1;3)[Å^2]	πΩ(1;4)[Å^2]	πΩ(1;5)[Å^2]	πΩ(1;6)[Å^2]	πΩ(1;7)[Å^2]	πΩ(2;2)[Å^2]	πΩ(2;3)[Å^2]	πΩ(2;4)[Å^2]	πΩ(2;5)[Å^2]	πΩ(2;6)[Å^2]	πΩ(3;3)[Å^2]	πΩ(3;4)[Å^2]	πΩ(3;5)[Å^2]	πΩ(4;4)[Å^2]
300	289.211	268.074	254.433	244.524	236.931	230.975	226.235	166.52	148.273	135.114	124.484	115.195	267.198	255.819	247.204	147.906
400	271.365	252.752	240.7	232.151	225.829	221.016	217.242	146.472	129.489	116.343	105.214	95.4989	251.559	241.72	234.338	128.301
500	258.989	242.203	231.52	224.136	218.773	214.704	211.485	131.419	114.699	101.386	90.2925	81.0423	240.941	232.216	225.699	113.156
600	249.82	234.549	225.009	218.516	213.81	210.207	207.314	119.217	102.607	89.5208	79.0179	70.6608	233.171	225.291	219.426	101.069
700	242.702	228.746	220.139	214.304	210.044	206.739	204.048	109.104	92.7197	80.1675	70.5044	63.1209	227.209	219.995	214.637	91.2948
800	237.019	224.178	216.319	210.971	207.023	203.919	201.361	100.49	84.6087	72.8003	64.0299	57.5374	222.446	215.78	210.831	83.3475
900	232.44	220.503	213.221	208.231	204.504	201.54	199.076	93.0504	77.8446	66.89	58.9968	53.2888	218.561	212.336	207.712	76.8087
1000	228.633	217.45	210.625	205.907	202.344	199.482	197.086	86.804	72.2778	62.1377	55.0279	49.9818	215.311	209.453	205.09	71.3945
1100	225.395	214.855	208.398	203.89	200.451	197.667	195.323	81.4966	67.6673	58.2805	51.8498	47.3531	212.532	206.984	202.838	66.879
1200	222.605	212.612	206.452	202.109	198.767	196.043	193.739	76.8276	63.756	55.0883	49.2555	45.2198	210.125	204.836	200.869	63.0724
1300	220.168	210.644	204.725	200.514	197.248	194.573	192.301	72.7047	60.4067	52.4121	47.1045	43.4576	208.016	202.944	199.123	59.8366
1400	218.013	208.891	203.173	199.07	195.866	193.23	190.985	69.1043	57.5354	50.1489	45.2976	41.979	206.145	201.256	197.557	57.0611
1500	216.087	207.312	201.763	197.749	194.596	191.993	189.77	65.9824	55.0688	48.2192	43.7619	40.7213	204.463	199.733	196.137	54.6634
1600	214.354	205.877	200.472	196.532	193.423	190.847	188.644	63.263	52.9367	46.5589	42.4419	39.6381	202.939	198.347	194.839	52.5795
1700	212.785	204.564	199.281	195.404	192.331	189.779	187.592	60.8643	51.0759	45.1165	41.2952	38.6945	201.547	197.075	193.643	50.7564
1800	211.356	203.354	198.175	194.353	191.311	188.78	186.607	58.7218	49.437	43.8526	40.29	37.8646	200.268	195.901	192.534	49.1508
1900	210.045	202.233	197.143	193.368	190.354	187.84	185.681	56.7857	47.9807	42.736	39.4014	37.1281	199.087	194.811	191.502	47.7268
2000	208.835	201.189	196.177	192.442	189.452	186.954	184.806	55.0287	46.6786	41.7423	38.6095	36.4693	197.991	193.795	190.535	46.4559
2100	207.71	200.211	195.267	191.567	188.599	186.115	183.978	53.4313	45.5084	40.852	37.8988	35.8755	196.968	192.842	189.626	45.3157
2200	206.659	199.291	194.407	190.74	187.79	185.319	183.191	51.9773	44.4523	40.0498	37.2566	35.3367	196.009	191.946	188.769	44.2879
2300	205.672	198.423	193.593	189.954	187.021	184.562	182.442	50.6531	43.4957	39.3232	36.6732	34.845	195.106	191.1	187.957	43.3576
2400	204.741	197.601	192.819	189.205	186.289	183.84	181.728	49.447	42.6265	38.6623	36.1405	34.3939	194.254	190.298	187.186	42.5119
2500	203.862	196.821	192.082	188.491	185.589	183.15	181.045	48.347	41.8342	38.0584	35.6517	33.978	193.447	189.537	186.453	41.7402
2600	203.028	196.077	191.379	187.808	184.919	182.489	180.391	47.341	41.1091	37.5041	35.2012	33.5929	192.68	188.812	185.753	41.0332
2700	202.234	195.368	190.705	187.154	184.276	181.855	179.763	46.4177	40.4428	36.9932	34.784	33.2347	191.95	188.119	185.084	40.3829
2800	201.478	194.689	190.06	186.526	183.659	181.245	179.16	45.5671	39.8282	36.5203	34.3963	32.9003	191.253	187.457	184.443	39.7828
2900	200.757	194.039	189.44	185.923	183.066	180.659	178.579	44.7807	39.2594	36.0811	34.0345	32.5869	190.587	186.823	183.828	39.2271
3000	200.067	193.415	188.844	185.342	182.494	180.094	178.02	44.051	38.7313	35.6719	33.696	32.2924	189.949	186.214	183.237	38.711
3100	199.406	192.815	188.27	184.781	181.943	179.549	177.48	43.3718	38.2395	35.2896	33.3783	32.0148	189.336	185.628	182.667	38.2305
3200	198.772	192.237	187.716	184.241	181.411	179.023	176.958	42.7377	37.7801	34.9312	33.0793	31.7525	188.747	185.064	182.119	37.7817
3300	198.164	191.68	187.182	183.718	180.896	178.514	176.453	42.1435	37.35	34.5945	32.7971	31.5039	188.18	184.52	181.589	37.3615
3400	197.578	191.142	186.665	183.212	180.398	178.021	175.965	41.5853	36.946	34.2772	32.5301	31.2679	187.634	183.995	181.077	36.967
3500	197.014	190.623	186.164	182.723	179.915	177.543	175.491	41.0594	36.5656	33.9774	32.2768	31.0431	187.106	183.488	180.581	36.5959
3600	196.471	190.12	185.679	182.248	179.447	177.08	175.032	40.5632	36.2067	33.6936	32.036	30.8288	186.596	182.996	180.101	36.2458
3700	195.946	189.633	185.209	181.787	178.992	176.63	174.586	40.0942	35.8674	33.4243	31.8067	30.6239	186.103	182.52	179.636	35.915
3800	195.438	189.161	184.753	181.34	178.551	176.193	174.152	39.6504	35.546	33.1684	31.5878	30.4278	185.625	182.059	179.185	35.6019
3900	194.947	188.702	184.31	180.905	178.122	175.769	173.731	39.2299	35.2412	32.9246	31.3787	30.2397	185.162	181.611	178.746	35.3049
4000	194.471	188.257	183.879	180.482	177.704	175.355	173.321	38.8311	34.9515	32.6922	31.1784	30.0591	184.712	181.175	178.32	35.0228
4100	194.009	187.825	183.459	180.07	177.298	174.953	172.921	38.4523	34.6758	32.4701	30.9864	29.8854	184.275	180.752	177.905	34.7543
4200	193.561	187.404	183.051	179.669	176.902	174.56	172.532	38.0921	34.413	32.2576	30.8021	29.7182	183.851	180.34	177.501	34.4985
4300	193.125	186.994	182.653	179.278	176.516	174.178	172.153	37.7493	34.1621	32.0539	30.6248	29.5569	183.437	179.939	177.108	34.2542
4400	192.702	186.594	182.265	178.897	176.139	173.805	171.783	37.4225	33.9223	31.8585	30.4541	29.4012	183.035	179.549	176.724	34.0208
4500	192.289	186.205	181.886	178.525	175.771	173.441	171.421	37.1108	33.6927	31.6707	30.2895	29.2507	182.643	179.168	176.35	33.7972
4600	191.887	185.825	181.517	178.162	175.412	173.085	171.068	36.8129	33.4726	31.4899	30.1306	29.1051	182.261	178.796	175.985	33.5829
4700	191.496	185.455	181.156	177.807	175.061	172.737	170.723	36.528	33.2614	31.3158	29.9771	28.9641	181.888	178.433	175.629	33.3772
4800	191.114	185.092	180.803	177.46	174.719	172.398	170.386	36.2552	33.0583	31.1478	29.8286	28.8273	181.525	178.078	175.28	33.1795
4900	190.741	184.739	180.459	177.12	174.383	172.065	170.056	35.9935	32.863	30.9857	29.6847	28.6946	181.169	177.732	174.939	32.9893
5000	190.377	184.393	180.121	176.788	174.055	171.74	169.733	35.7425	32.6749	30.829	29.5454	28.5658	180.822	177.393	174.606	32.8061
5100	190.021	184.054	179.791	176.463	173.734	171.421	169.417	35.5012	32.4935	30.6774	29.4102	28.4406	180.482	177.062	174.28	32.6294
5200	189.673	183.723	179.468	176.145	173.419	171.109	169.108	35.2692	32.3185	30.5306	29.2789	28.3188	180.15	176.738	173.961	32.459
5300	189.333	183.399	179.151	175.833	173.11	170.804	168.804	35.0459	32.1495	30.3883	29.1514	28.2002	179.825	176.42	173.648	32.2943
5400	189	183.081	178.841	175.528	172.808	170.504	168.507	34.8307	31.986	30.2504	29.0274	28.0847	179.506	176.109	173.342	32.1351
5500	188.674	182.77	178.537	175.228	172.512	170.21	168.215	34.6233	31.8279	30.1165	28.9068	27.9722	179.195	175.804	173.042	31.9811
5600	188.354	182.465	178.239	174.934	172.221	169.922	167.929	34.423	31.6747	29.9863	28.7894	27.8624	178.889	175.505	172.747	31.8319
5700	188.041	182.165	177.946	174.646	171.936	169.64	167.648	34.2296	31.5263	29.8598	28.6749	27.7553	178.589	175.212	172.459	31.6872
5800	187.734	181.872	177.659	174.363	171.656	169.362	167.373	34.0426	31.3822	29.7368	28.5633	27.6506	178.296	174.925	172.175	31.5469
5900	187.433	181.584	177.377	174.085	171.381	169.089	167.102	33.8617	31.2424	29.617	28.4544	27.5484	178.007	174.643	171.897	31.4106
6000	187.138	181.301	177.101	173.812	171.111	168.822	166.836	33.6866	31.1066	29.5002	28.3482	27.4485	177.725	174.365	171.624	31.2782
6100	186.849	181.023	176.829	173.544	170.846	168.559	166.575	33.5169	30.9745	29.3864	28.2443	27.3508	177.447	174.093	171.355	31.1495
6200	186.564	180.75	176.562	173.281	170.585	168.3	166.319	33.3525	30.8461	29.2754	28.1429	27.2552	177.174	173.826	171.092	31.0243
6300	186.285	180.482	176.299	173.022	170.329	168.046	166.066	33.1929	30.721	29.1671	28.0437	27.1616	176.906	173.563	170.832	30.9023
6400	186.01	180.218	176.041	172.767	170.077	167.796	165.818	33.038	30.5992	29.0613	27.9467	27.0699	176.643	173.305	170.578	30.7836
6500	185.74	179.959	175.787	172.517	169.829	167.55	165.574	32.8876	30.4806	28.9579	27.8517	26.9801	176.384	173.051	170.327	30.6678
6600	185.475	179.704	175.537	172.27	169.585	167.309	165.334	32.7414	30.3649	28.8569	27.7588	26.8921	176.129	172.801	170.081	30.5549
6700	185.215	179.453	175.292	172.028	169.345	167.071	165.098	32.5993	30.252	28.7582	27.6677	26.8058	175.879	172.556	169.838	30.4448
6800	184.958	179.207	175.05	171.789	169.109	166.836	164.865	32.461	30.1418	28.6615	27.5785	26.7211	175.633	172.314	169.599	30.3373
6900	184.706	178.964	174.812	171.554	168.876	166.606	164.636	32.3263	30.0342	28.5669	27.4911	26.638	175.39	172.076	169.364	30.2323
7000	184.458	178.725	174.577	171.323	168.647	166.379	164.411	32.1951	29.9291	28.4743	27.4053	26.5565	175.152	171.842	169.133	30.1296
7100	184.214	178.489	174.346	171.095	168.422	166.155	164.188	32.0673	29.8263	28.3836	27.3212	26.4764	174.917	171.611	168.905	30.0293
7200	183.973	178.258	174.119	170.87	168.199	165.934	163.97	31.9427	29.7258	28.2947	27.2386	26.3977	174.686	171.384	168.681	29.9312
7300	183.736	178.029	173.895	170.649	167.98	165.717	163.754	31.8211	29.6275	28.2075	27.1575	26.3204	174.458	171.16	168.46	29.8352
7400	183.503	177.804	173.674	170.431	167.765	165.503	163.541	31.7024	29.5313	28.122	27.0779	26.2445	174.233	170.939	168.242	29.7412
7500	183.273	177.582	173.456	170.216	167.552	165.292	163.332	31.5866	29.437	28.0381	26.9998	26.1698	174.012	170.722	168.027	29.6491
7600	183.046	177.363	173.241	170.004	167.342	165.084	163.125	31.4734	29.3447	27.9558	26.9229	26.0964	173.794	170.508	167.815	29.5589
7700	182.823	177.148	173.03	169.795	167.135	164.879	162.921	31.3628	29.2542	27.875	26.8474	26.0241	173.579	170.296	167.606	29.4705
7800	182.603	176.935	172.821	169.589	166.931	164.676	162.72	31.2546	29.1655	27.7956	26.7731	25.953	173.367	170.088	167.4	29.3838
7900	182.386	176.725	172.615	169.386	166.729	164.476	162.522	31.1488	29.0786	27.7176	26.7001	25.8831	173.158	169.882	167.197	29.2988
8000	182.172	176.519	172.412	169.185	166.531	164.279	162.326	31.0452	28.9932	27.641	26.6282	25.8142	172.952	169.679	166.997	29.2153
8100	181.961	176.314	172.211	168.987	166.335	164.085	162.133	30.9439	28.9095	27.5656	26.5575	25.7463	172.749	169.479	166.799	29.1334
8200	181.753	176.113	172.013	168.792	166.141	163.893	161.942	30.8446	28.8273	27.4915	26.4879	25.6795	172.548	169.282	166.604	29.053
8300	181.548	175.914	171.818	168.599	165.95	163.703	161.754	30.7473	28.7465	27.4187	26.4194	25.6137	172.35	169.087	166.411	28.974
8400	181.345	175.718	171.625	168.408	165.761	163.516	161.568	30.652	28.6672	27.347	26.3519	25.5489	172.154	168.894	166.221	28.8964
8500	181.145	175.524	171.435	168.22	165.575	163.331	161.385	30.5585	28.5893	27.2764	26.2854	25.485	171.961	168.704	166.033	28.8202
8600	180.947	175.333	171.247	168.034	165.391	163.149	161.203	30.4669	28.5127	27.207	26.2199	25.422	171.771	168.517	165.847	28.7452
8700	180.752	175.144	171.061	167.851	165.209	162.969	161.024	30.377	28.4375	27.1386	26.1554	25.3599	171.583	168.331	165.664	28.6715
8800	180.56	174.957	170.877	167.67	165.03	162.79	160.847	30.2888	28.3634	27.0713	26.0918	25.2986	171.397	168.148	165.483	28.599
8900	180.37	174.772	170.696	167.49	164.852	162.614	160.673	30.2021	28.2906	27.005	26.0291	25.2382	171.213	167.967	165.304	28.5277
9000	180.182	174.59	170.517	167.313	164.677	162.441	160.5	30.1171	28.219	26.9397	25.9673	25.1786	171.032	167.789	165.127	28.4575
9100	179.996	174.41	170.34	167.139	164.504	162.269	160.329	30.0336	28.1484	26.8753	25.9064	25.1198	170.853	167.612	164.953	28.3885
9200	179.813	174.232	170.165	166.966	164.333	162.099	160.161	29.9515	28.079	26.8119	25.8462	25.0618	170.675	167.438	164.78	28.3205
9300	179.632	174.056	169.992	166.795	164.163	161.931	159.994	29.8709	28.0107	26.7493	25.7869	25.0045	170.5	167.265	164.609	28.2535
9400	179.452	173.882	169.821	166.626	163.996	161.765	159.829	29.7916	27.9434	26.6876	25.7284	24.948	170.327	167.094	164.441	28.1875
9500	179.275	173.71	169.652	166.459	163.83	161.6	159.666	29.7137	27.8771	26.6268	25.6706	24.8922	170.156	166.926	164.274	28.1225
9600	179.1	173.54	169.484	166.293	163.667	161.438	159.504	29.6371	27.8118	26.5668	25.6136	24.8371	169.987	166.759	164.109	28.0585
9700	178.927	173.372	169.319	166.13	163.505	161.277	159.345	29.5617	27.7474	26.5076	25.5573	24.7826	169.819	166.594	163.946	27.9954
9800	178.756	173.206	169.155	165.968	163.345	161.119	159.187	29.4875	27.6839	26.4492	25.5017	24.7288	169.654	166.431	163.784	27.9331
9900	178.587	173.041	168.993	165.808	163.186	160.961	159.031	29.4145	27.6214	26.3916	25.4468	24.6757	169.49	166.27	163.625	27.8718
10000	178.42	172.878	168.833	165.65	163.029	160.806	158.877	29.3427	27.5597	26.3346	25.3926	24.6232	169.328	166.11	163.467	27.8113
10100	178.254	172.717	168.675	165.493	162.874	160.652	158.724	29.2719	27.4988	26.2785	25.339	24.5713	169.168	165.952	163.31	27.7516
10200	178.09	172.558	168.518	165.338	162.721	160.5	158.573	29.2023	27.4388	26.223	25.2861	24.5201	169.01	165.796	163.156	27.6927
10300	177.928	172.4	168.363	165.185	162.569	160.349	158.423	29.1337	27.3796	26.1682	25.2338	24.4694	168.853	165.641	163.003	27.6345
10400	177.768	172.244	168.209	165.033	162.419	160.2	158.275	29.0661	27.3212	26.1141	25.1821	24.4193	168.698	165.488	162.851	27.5772
10500	177.609	172.09	168.057	164.883	162.27	160.052	158.128	28.9995	27.2635	26.0606	25.131	24.3697	168.544	165.336	162.701	27.5206
10600	177.452	171.937	167.907	164.734	162.122	159.906	157.983	28.9338	27.2066	26.0078	25.0805	24.3208	168.392	165.186	162.553	27.4647
10700	177.296	171.785	167.758	164.587	161.976	159.761	157.839	28.8691	27.1504	25.9556	25.0306	24.2723	168.241	165.038	162.406	27.4094
10800	177.142	171.635	167.61	164.441	161.832	159.618	157.697	28.8053	27.0949	25.904	24.9812	24.2244	168.092	164.891	162.26	27.3549
10900	176.99	171.487	167.464	164.297	161.689	159.476	157.556	28.7425	27.0401	25.853	24.9324	24.177	167.945	164.745	162.116	27.3011
11000	176.839	171.34	167.319	164.154	161.547	159.335	157.416	28.6804	26.986	25.8026	24.8841	24.1301	167.798	164.601	161.973	27.2479
11100	176.689	171.194	167.176	164.012	161.407	159.196	157.278	28.6192	26.9325	25.7528	24.8364	24.0837	167.654	164.458	161.832	27.1953
11200	176.541	171.05	167.034	163.872	161.268	159.058	157.141	28.5589	26.8797	25.7035	24.7891	24.0378	167.51	164.317	161.692	27.1434
11300	176.395	170.907	166.893	163.733	161.13	158.922	157.005	28.4993	26.8275	25.6548	24.7424	23.9924	167.368	164.177	161.553	27.0921
11400	176.25	170.766	166.754	163.595	160.994	158.786	156.871	28.4405	26.7759	25.6066	24.6961	23.9474	167.228	164.038	161.416	27.0413
11500	176.106	170.625	166.616	163.459	160.859	158.652	156.738	28.3825	26.7249	25.5589	24.6504	23.9029	167.088	163.9	161.28	26.9912
11600	175.963	170.487	166.479	163.323	160.725	158.519	156.606	28.3252	26.6745	25.5117	24.6051	23.8589	166.95	163.764	161.145	26.9416
11700	175.822	170.349	166.344	163.189	160.592	158.388	156.475	28.2687	26.6246	25.4651	24.5603	23.8153	166.813	163.629	161.011	26.8926
11800	175.682	170.213	166.21	163.057	160.46	158.257	156.345	28.2128	26.5753	25.4189	24.5159	23.7721	166.678	163.495	160.879	26.8441
11900	175.544	170.077	166.076	162.925	160.33	158.128	156.217	28.1577	26.5266	25.3732	24.4719	23.7293	166.543	163.363	160.747	26.7961
12000	175.406	169.943	165.945	162.795	160.201	157.999	156.089	28.1032	26.4784	25.328	24.4285	23.687	166.41	163.231	160.617	26.7487
12100	175.27	169.811	165.814	162.665	160.073	157.872	155.963	28.0494	26.4307	25.2832	24.3854	23.6451	166.278	163.101	160.488	26.7017
12200	175.135	169.679	165.684	162.537	159.946	157.746	155.838	27.9962	26.3835	25.2389	24.3427	23.6035	166.147	162.972	160.36	26.6553
12300	175.002	169.548	165.556	162.41	159.82	157.622	155.714	27.9436	26.3369	25.195	24.3005	23.5624	166.018	162.844	160.234	26.6094
12400	174.869	169.419	165.428	162.284	159.695	157.498	155.591	27.8917	26.2907	25.1516	24.2587	23.5216	165.889	162.717	160.108	26.5639
12500	174.738	169.291	165.302	162.159	159.571	157.375	155.469	27.8404	26.245	25.1086	24.2172	23.4813	165.762	162.591	159.983	26.5189
12600	174.607	169.164	165.177	162.035	159.449	157.253	155.348	27.7896	26.1998	25.066	24.1762	23.4413	165.635	162.466	159.86	26.4743
12700	174.478	169.038	165.052	161.913	159.327	157.133	155.228	27.7394	26.155	25.0238	24.1355	23.4016	165.51	162.342	159.737	26.4302
12800	174.35	168.912	164.929	161.791	159.206	157.013	155.109	27.6898	26.1107	24.982	24.0952	23.3623	165.386	162.22	159.616	26.3866
12900	174.223	168.788	164.807	161.67	159.087	156.894	154.992	27.6407	26.0668	24.9406	24.0553	23.3234	165.262	162.098	159.495	26.3433
13000	174.097	168.665	164.686	161.55	158.968	156.776	154.875	27.5922	26.0234	24.8996	24.0157	23.2848	165.14	161.977	159.376	26.3005
13100	173.972	168.543	164.566	161.431	158.85	156.659	154.759	27.5442	25.9804	24.859	23.9765	23.2466	165.019	161.858	159.257	26.2581
13200	173.848	168.422	164.446	161.314	158.733	156.544	154.643	27.4967	25.9378	24.8188	23.9377	23.2087	164.899	161.739	159.139	26.2161
13300	173.725	168.302	164.328	161.197	158.617	156.429	154.529	27.4497	25.8956	24.7789	23.8992	23.1711	164.779	161.621	159.023	26.1745
13400	173.603	168.183	164.211	161.081	158.503	156.315	154.416	27.4032	25.8538	24.7394	23.861	23.1339	164.661	161.504	158.907	26.1333
13500	173.482	168.065	164.094	160.965	158.388	156.201	154.304	27.3572	25.8124	24.7002	23.8231	23.0969	164.544	161.388	158.792	26.0925
13600	173.362	167.948	163.979	160.851	158.275	156.089	154.192	27.3117	25.7714	24.6614	23.7856	23.0603	164.427	161.273	158.678	26.052
13700	173.243	167.831	163.864	160.738	158.163	155.978	154.081	27.2666	25.7308	24.6229	23.7484	23.024	164.311	161.159	158.565	26.0119
13800	173.125	167.716	163.75	160.625	158.052	155.867	153.972	27.222	25.6905	24.5847	23.7115	22.988	164.197	161.046	158.453	25.9722
13900	173.007	167.601	163.638	160.514	157.941	155.757	153.863	27.1778	25.6506	24.5469	23.675	22.9523	164.083	160.933	158.342	25.9329
14000	172.891	167.488	163.526	160.403	157.831	155.649	153.755	27.1341	25.6111	24.5094	23.6387	22.9169	163.97	160.822	158.231	25.8938
14100	172.776	167.375	163.414	160.293	157.722	155.54	153.647	27.0908	25.5719	24.4723	23.6027	22.8817	163.858	160.711	158.122	25.8552
14200	172.661	167.263	163.304	160.184	157.614	155.433	153.541	27.0479	25.5331	24.4354	23.5671	22.8469	163.747	160.601	158.013	25.8168
14300	172.547	167.152	163.194	160.076	157.507	155.327	153.435	27.0054	25.4946	24.3988	23.5317	22.8123	163.636	160.492	157.905	25.7788
14400	172.434	167.041	163.086	159.968	157.4	155.221	153.33	26.9634	25.4564	24.3626	23.4966	22.778	163.527	160.384	157.798	25.7412
14500	172.322	166.932	162.978	159.861	157.295	155.116	153.226	26.9217	25.4186	24.3266	23.4618	22.744	163.418	160.276	157.691	25.7038
14600	172.211	166.823	162.871	159.756	157.19	155.012	153.122	26.8804	25.3811	24.291	23.4272	22.7103	163.31	160.169	157.585	25.6668
14700	172.101	166.715	162.764	159.65	157.085	154.909	153.02	26.8396	25.3439	24.2556	23.393	22.6768	163.202	160.064	157.48	25.63
14800	171.991	166.608	162.659	159.546	156.982	154.806	152.918	26.799	25.3071	24.2205	23.359	22.6436	163.096	159.958	157.376	25.5936
14900	171.882	166.501	162.554	159.442	156.879	154.704	152.816	26.7589	25.2705	24.1857	23.3253	22.6106	162.99	159.854	157.273	25.5575
15000	171.774	166.396	162.45	159.339	156.777	154.603	152.716	26.7191	25.2342	24.1512	23.2918	22.5779	162.885	159.75	157.17	25.5217
15100	171.667	166.291	162.346	159.237	156.676	154.502	152.616	26.6797	25.1983	24.117	23.2586	22.5454	162.781	159.647	157.068	25.4861
15200	171.56	166.187	162.244	159.135	156.575	154.402	152.517	26.6406	25.1626	24.083	23.2256	22.5132	162.678	159.545	156.967	25.4509
15300	171.455	166.083	162.142	159.035	156.475	154.303	152.418	26.6019	25.1273	24.0493	23.1929	22.4812	162.575	159.443	156.866	25.4159
15400	171.35	165.98	162.04	158.935	156.376	154.205	152.321	26.5635	25.0922	24.0158	23.1605	22.4495	162.473	159.343	156.767	25.3812
15500	171.245	165.878	161.94	158.835	156.278	154.107	152.224	26.5255	25.0573	23.9826	23.1282	22.418	162.371	159.243	156.667	25.3468
15600	171.142	165.777	161.84	158.736	156.18	154.01	152.127	26.4877	25.0228	23.9496	23.0963	22.3867	162.271	159.143	156.569	25.3126
15700	171.039	165.676	161.741	158.638	156.083	153.914	152.031	26.4503	24.9885	23.9169	23.0645	22.3556	162.171	159.044	156.471	25.2788
15800	170.937	165.576	161.642	158.541	155.986	153.818	151.936	26.4133	24.9545	23.8844	23.033	22.3248	162.072	158.946	156.374	25.2451
15900	170.835	165.477	161.544	158.444	155.89	153.723	151.842	26.3765	24.9208	23.8522	23.0017	22.2942	161.973	158.849	156.277	25.2118
16000	170.734	165.378	161.447	158.348	155.795	153.628	151.748	26.34	24.8873	23.8202	22.9707	22.2638	161.875	158.752	156.181	25.1786
16100	170.634	165.28	161.35	158.252	155.7	153.534	151.655	26.3038	24.8541	23.7885	22.9398	22.2337	161.778	158.656	156.086	25.1458
16200	170.534	165.183	161.255	158.157	155.606	153.441	151.562	26.268	24.8211	23.757	22.9092	22.2037	161.681	158.56	155.991	25.1131
16300	170.436	165.086	161.159	158.063	155.513	153.348	151.47	26.2324	24.7884	23.7257	22.8788	22.174	161.585	158.465	155.897	25.0808
16400	170.337	164.99	161.064	157.969	155.42	153.256	151.378	26.1971	24.7559	23.6946	22.8486	22.1444	161.489	158.371	155.804	25.0486
16500	170.24	164.895	160.97	157.876	155.328	153.165	151.287	26.1621	24.7237	23.6637	22.8187	22.1151	161.394	158.277	155.711	25.0167
16600	170.143	164.8	160.877	157.784	155.236	153.074	151.197	26.1273	24.6917	23.6331	22.7889	22.086	161.3	158.184	155.619	24.985
16700	170.046	164.705	160.784	157.692	155.145	152.983	151.107	26.0929	24.6599	23.6027	22.7593	22.057	161.207	158.091	155.527	24.9536
16800	169.951	164.612	160.692	157.601	155.055	152.894	151.018	26.0587	24.6284	23.5725	22.73	22.0283	161.114	158	155.436	24.9223
16900	169.856	164.519	160.6	157.51	154.965	152.804	150.93	26.0247	24.597	23.5425	22.7008	21.9997	161.021	157.908	155.346	24.8913
17000	169.761	164.426	160.509	157.42	154.875	152.716	150.842	25.9911	24.5659	23.5127	22.6719	21.9714	160.929	157.817	155.256	24.8605
17100	169.667	164.334	160.418	157.33	154.786	152.628	150.754	25.9577	24.5351	23.4831	22.6431	21.9432	160.838	157.727	155.166	24.8299
17200	169.574	164.243	160.328	157.241	154.698	152.54	150.667	25.9245	24.5044	23.4537	22.6145	21.9152	160.747	157.637	155.077	24.7996
17300	169.481	164.152	160.238	157.152	154.61	152.453	150.581	25.8916	24.474	23.4245	22.5861	21.8875	160.657	157.548	154.989	24.7694
17400	169.389	164.062	160.149	157.064	154.523	152.366	150.495	25.8589	24.4437	23.3956	22.5579	21.8598	160.567	157.46	154.901	24.7395
17500	169.297	163.972	160.061	156.977	154.437	152.28	150.409	25.8265	24.4137	23.3668	22.5299	21.8324	160.478	157.372	154.814	24.7097
17600	169.206	163.883	159.973	156.89	154.35	152.195	150.325	25.7943	24.3839	23.3381	22.5021	21.8052	160.39	157.284	154.727	24.6802
17700	169.116	163.794	159.886	156.804	154.265	152.11	150.24	25.7624	24.3543	23.3097	22.4745	21.7781	160.302	157.197	154.641	24.6508
17800	169.026	163.706	159.799	156.718	154.18	152.026	150.156	25.7307	24.3249	23.2815	22.447	21.7512	160.214	157.111	154.556	24.6217
17900	168.936	163.619	159.712	156.632	154.095	151.942	150.073	25.6992	24.2957	23.2535	22.4197	21.7244	160.127	157.025	154.47	24.5927
18000	168.847	163.531	159.627	156.547	154.011	151.858	149.99	25.6679	24.2666	23.2256	22.3926	21.6979	160.041	156.939	154.386	24.564
18100	168.759	163.445	159.541	156.463	153.927	151.775	149.908	25.6369	24.2378	23.1979	22.3656	21.6715	159.955	156.854	154.302	24.5354
18200	168.671	163.359	159.456	156.379	153.844	151.693	149.826	25.6061	24.2092	23.1704	22.3388	21.6453	159.869	156.77	154.218	24.507
18300	168.584	163.273	159.372	156.296	153.762	151.611	149.744	25.5755	24.1807	23.143	22.3122	21.6192	159.784	156.686	154.135	24.4788
18400	168.497	163.188	159.288	156.213	153.679	151.529	149.663	25.5451	24.1525	23.1159	22.2858	21.5933	159.7	156.602	154.052	24.4507
18500	168.41	163.104	159.205	156.13	153.598	151.448	149.583	25.5149	24.1244	23.0889	22.2595	21.5675	159.616	156.519	153.97	24.4229
18600	168.324	163.019	159.122	156.048	153.516	151.367	149.503	25.485	24.0965	23.0621	22.2334	21.5419	159.532	156.437	153.888	24.3952
18700	168.239	162.936	159.039	155.967	153.436	151.287	149.423	25.4552	24.0688	23.0354	22.2074	21.5165	159.449	156.355	153.807	24.3677
18800	168.154	162.853	158.957	155.886	153.355	151.208	149.344	25.4256	24.0412	23.0089	22.1816	21.4912	159.367	156.273	153.726	24.3404
18900	168.07	162.77	158.876	155.805	153.275	151.128	149.265	25.3963	24.0138	22.9826	22.156	21.4661	159.285	156.192	153.645	24.3132
19000	167.986	162.688	158.795	155.725	153.196	151.05	149.187	25.3671	23.9866	22.9564	22.1305	21.4411	159.203	156.111	153.566	24.2862
19100	167.902	162.606	158.714	155.645	153.117	150.971	149.109	25.3381	23.9596	22.9304	22.1051	21.4163	159.122	156.031	153.486	24.2594
19200	167.819	162.525	158.634	155.566	153.038	150.893	149.032	25.3094	23.9327	22.9045	22.08	21.3916	159.041	155.951	153.407	24.2328
19300	167.737	162.444	158.554	155.487	152.96	150.816	148.955	25.2808	23.906	22.8788	22.0549	21.3671	158.961	155.872	153.328	24.2063
19400	167.655	162.363	158.475	155.409	152.883	150.739	148.878	25.2524	23.8795	22.8533	22.03	21.3427	158.881	155.793	153.25	24.1799
19500	167.573	162.283	158.396	155.331	152.805	150.662	148.802	25.2242	23.8531	22.8279	22.0053	21.3184	158.801	155.714	153.172	24.1537
19600	167.492	162.204	158.318	155.253	152.728	150.586	148.726	25.1961	23.8269	22.8027	21.9807	21.2943	158.722	155.636	153.095	24.1277
19700	167.411	162.125	158.24	155.176	152.652	150.51	148.651	25.1683	23.8009	22.7776	21.9562	21.2703	158.644	155.559	153.018	24.1019
19800	167.331	162.046	158.162	155.099	152.576	150.434	148.576	25.1406	23.775	22.7526	21.9319	21.2465	158.566	155.481	152.941	24.0761
19900	167.251	161.968	158.085	155.023	152.5	150.359	148.501	25.1131	23.7492	22.7278	21.9077	21.2228	158.488	155.404	152.865	24.0506
20000	167.171	161.89	158.008	154.947	152.425	150.285	148.427	25.0857	23.7236	22.7031	21.8837	21.1992	158.411	155.328	152.79	24.0252
20100	167.092	161.812	157.932	154.871	152.35	150.21	148.353	25.0586	23.6982	22.6786	21.8598	21.1758	158.334	155.252	152.714	23.9999
20200	167.013	161.735	157.856	154.796	152.276	150.136	148.28	25.0316	23.6729	22.6542	21.836	21.1525	158.257	155.176	152.639	23.9748
20300	166.935	161.659	157.78	154.721	152.202	150.063	148.207	25.0048	23.6478	22.63	21.8124	21.1293	158.181	155.101	152.565	23.9498
20400	166.857	161.582	157.705	154.647	152.128	149.99	148.134	24.9781	23.6228	22.6059	21.7889	21.1063	158.105	155.026	152.491	23.925
20500	166.78	161.506	157.63	154.573	152.055	149.917	148.062	24.9516	23.5979	22.5819	21.7655	21.0834	158.03	154.952	152.417	23.9003
20600	166.703	161.431	157.556	154.499	151.982	149.845	147.99	24.9253	23.5732	22.5581	21.7423	21.0606	157.955	154.878	152.343	23.8757
20700	166.626	161.356	157.482	154.426	151.909	149.773	147.919	24.8991	23.5486	22.5344	21.7192	21.038	157.881	154.804	152.27	23.8513
20800	166.55	161.281	157.408	154.353	151.837	149.701	147.848	24.8731	23.5242	22.5108	21.6962	21.0154	157.806	154.731	152.198	23.827
20900	166.474	161.207	157.335	154.281	151.765	149.63	147.777	24.8472	23.4999	22.4874	21.6733	20.993	157.733	154.658	152.126	23.8029
21000	166.399	161.133	157.262	154.209	151.694	149.559	147.707	24.8215	23.4757	22.464	21.6506	20.9707	157.659	154.585	152.054	23.7789
21100	166.324	161.059	157.189	154.137	151.623	149.488	147.636	24.7959	23.4517	22.4409	21.628	20.9485	157.586	154.513	151.982	23.755
21200	166.249	160.986	157.117	154.066	151.552	149.418	147.567	24.7705	23.4278	22.4178	21.6055	20.9265	157.513	154.441	151.911	23.7313
21300	166.175	160.913	157.045	153.995	151.481	149.348	147.497	24.7453	23.4041	22.3949	21.5831	20.9046	157.441	154.37	151.84	23.7076
21400	166.101	160.841	156.974	153.924	151.411	149.279	147.428	24.7201	23.3804	22.372	21.5608	20.8827	157.369	154.298	151.77	23.6842
21500	166.027	160.769	156.903	153.854	151.342	149.21	147.36	24.6952	23.3569	22.3494	21.5387	20.861	157.297	154.228	151.699	23.6608
21600	165.954	160.697	156.832	153.784	151.272	149.141	147.291	24.6703	23.3336	22.3268	21.5167	20.8394	157.226	154.157	151.63	23.6376
21700	165.881	160.625	156.761	153.714	151.203	149.072	147.223	24.6456	23.3103	22.3043	21.4948	20.818	157.155	154.087	151.56	23.6144
21800	165.808	160.554	156.691	153.645	151.135	149.004	147.156	24.6211	23.2872	22.282	21.473	20.7966	157.085	154.017	151.491	23.5915
21900	165.736	160.483	156.622	153.576	151.066	148.936	147.088	24.5967	23.2642	22.2598	21.4513	20.7754	157.014	153.948	151.422	23.5686
22000	165.664	160.413	156.552	153.507	150.998	148.869	147.021	24.5724	23.2413	22.2377	21.4297	20.7542	156.945	153.879	151.354	23.5458
22100	165.593	160.343	156.483	153.439	150.931	148.802	146.954	24.5483	23.2186	22.2157	21.4083	20.7332	156.875	153.81	151.286	23.5232
22200	165.522	160.273	156.414	153.371	150.863	148.735	146.888	24.5243	23.1959	22.1938	21.3869	20.7122	156.806	153.741	151.218	23.5007
22300	165.451	160.204	156.346	153.303	150.796	148.668	146.822	24.5004	23.1734	22.1721	21.3657	20.6914	156.737	153.673	151.15	23.4783
22400	165.38	160.135	156.278	153.236	150.729	148.602	146.756	24.4767	23.151	22.1504	21.3446	20.6707	156.668	153.606	151.083	23.456
22500	165.31	160.066	156.21	153.168	150.663	148.536	146.691	24.453	23.1287	22.1289	21.3236	20.6501	156.6	153.538	151.016	23.4339
22600	165.241	159.998	156.142	153.102	150.597	148.471	146.626	24.4296	23.1066	22.1075	21.3027	20.6296	156.532	153.471	150.95	23.4118
22700	165.171	159.929	156.075	153.035	150.531	148.405	146.561	24.4062	23.0845	22.0861	21.2818	20.6092	156.465	153.404	150.883	23.3899
22800	165.102	159.862	156.008	152.969	150.465	148.34	146.496	24.383	23.0626	22.0649	21.2611	20.5889	156.397	153.337	150.818	23.368
22900	165.033	159.794	155.942	152.903	150.4	148.276	146.432	24.3599	23.0408	22.0438	21.2405	20.5687	156.33	153.271	150.752	23.3463
23000	164.965	159.727	155.876	152.838	150.335	148.211	146.368	24.3369	23.019	22.0228	21.22	20.5486	156.264	153.205	150.687	23.3247
23100	164.896	159.66	155.81	152.773	150.271	148.147	146.304	24.314	22.9974	22.0019	21.1996	20.5286	156.197	153.14	150.622	23.3032
23200	164.828	159.594	155.744	152.708	150.206	148.083	146.241	24.2913	22.9759	21.9811	21.1793	20.5087	156.131	153.074	150.557	23.2818
23300	164.761	159.527	155.679	152.643	150.142	148.02	146.178	24.2687	22.9546	21.9604	21.1591	20.4889	156.065	153.009	150.492	23.2605
23400	164.694	159.461	155.614	152.579	150.079	147.957	146.115	24.2462	22.9333	21.9398	21.139	20.4691	156	152.945	150.428	23.2393
23500	164.627	159.396	155.549	152.515	150.015	147.894	146.053	24.2238	22.9121	21.9193	21.119	20.4495	155.935	152.88	150.364	23.2182
23600	164.56	159.33	155.485	152.451	149.952	147.831	145.99	24.2015	22.891	21.899	21.0991	20.43	155.87	152.816	150.301	23.1972
23700	164.494	159.265	155.42	152.388	149.889	147.768	145.928	24.1793	22.87	21.8787	21.0793	20.4106	155.805	152.752	150.238	23.1764
23800	164.428	159.201	155.356	152.324	149.827	147.706	145.867	24.1573	22.8492	21.8585	21.0596	20.3912	155.741	152.689	150.175	23.1556
23900	164.362	159.136	155.293	152.262	149.764	147.645	145.805	24.1354	22.8284	21.8384	21.04	20.372	155.677	152.625	150.112	23.1349
24000	164.296	159.072	155.23	152.199	149.702	147.583	145.744	24.1135	22.8077	21.8184	21.0204	20.3528	155.613	152.562	150.049	23.1143
24100	164.231	159.008	155.166	152.137	149.64	147.522	145.683	24.0918	22.7872	21.7985	21.001	20.3338	155.55	152.499	149.987	23.0938
24200	164.166	158.944	155.104	152.074	149.579	147.461	145.623	24.0702	22.7667	21.7786	20.9817	20.3148	155.486	152.437	149.925	23.0735
24300	164.102	158.881	155.041	152.013	149.518	147.4	145.562	24.0487	22.7463	21.7589	20.9624	20.2959	155.424	152.375	149.864	23.0532
24400	164.037	158.818	154.979	151.951	149.457	147.339	145.502	24.0273	22.7261	21.7393	20.9432	20.2771	155.361	152.313	149.802	23.033
24500	163.973	158.755	154.917	151.89	149.396	147.279	145.442	24.0061	22.7059	21.7198	20.9242	20.2584	155.299	152.251	149.741	23.0129
24600	163.909	158.692	154.855	151.829	149.335	147.219	145.383	23.9849	22.6858	21.7003	20.9052	20.2398	155.236	152.19	149.68	22.9929
24700	163.846	158.63	154.794	151.768	149.275	147.159	145.323	23.9638	22.6658	21.681	20.8863	20.2212	155.175	152.129	149.62	22.973
24800	163.783	158.568	154.733	151.708	149.215	147.1	145.264	23.9428	22.6459	21.6617	20.8674	20.2028	155.113	152.068	149.56	22.9531
24900	163.72	158.506	154.672	151.647	149.156	147.041	145.206	23.922	22.6261	21.6425	20.8487	20.1844	155.052	152.007	149.499	22.9334
25000	163.657	158.445	154.611	151.587	149.096	146.982	145.147	23.9012	22.6064	21.6234	20.8301	20.1661	154.991	151.947	149.44	22.9138
25100	163.594	158.384	154.551	151.528	149.037	146.923	145.089	23.8805	22.5868	21.6044	20.8115	20.1479	154.93	151.887	149.38	22.8942
25200	163.532	158.323	154.491	151.468	148.978	146.865	145.031	23.86	22.5673	21.5855	20.793	20.1298	154.869	151.827	149.321	22.8748
25300	163.47	158.262	154.431	151.409	148.919	146.806	144.973	23.8395	22.5478	21.5667	20.7746	20.1118	154.809	151.767	149.262	22.8554
25400	163.409	158.201	154.371	151.35	148.861	146.748	144.915	23.8191	22.5285	21.5479	20.7563	20.0938	154.749	151.708	149.203	22.8361
25500	163.347	158.141	154.312	151.291	148.803	146.691	144.858	23.7988	22.5092	21.5293	20.7381	20.0759	154.689	151.649	149.144	22.8169
25600	163.286	158.081	154.253	151.233	148.745	146.633	144.801	23.7786	22.4901	21.5107	20.7199	20.0581	154.63	151.59	149.086	22.7978
25700	163.225	158.021	154.194	151.174	148.687	146.576	144.744	23.7586	22.471	21.4922	20.7019	20.0404	154.57	151.531	149.028	22.7788
25800	163.164	157.962	154.135	151.116	148.63	146.519	144.687	23.7386	22.452	21.4738	20.6839	20.0228	154.511	151.473	148.97	22.7598
25900	163.104	157.903	154.077	151.059	148.572	146.462	144.631	23.7187	22.433	21.4554	20.666	20.0052	154.453	151.415	148.912	22.741
26000	163.044	157.844	154.018	151.001	148.515	146.405	144.575	23.6988	22.4142	21.4372	20.6481	19.9877	154.394	151.357	148.855	22.7222
26100	162.984	157.785	153.961	150.944	148.459	146.349	144.519	23.6791	22.3955	21.419	20.6304	19.9703	154.336	151.299	148.798	22.7035
26200	162.924	157.726	153.903	150.887	148.402	146.293	144.463	23.6595	22.3768	21.4009	20.6127	19.953	154.278	151.242	148.741	22.6849
26300	162.865	157.668	153.845	150.83	148.346	146.237	144.407	23.64	22.3582	21.3829	20.5951	19.9357	154.22	151.184	148.684	22.6664
26400	162.806	157.61	153.788	150.773	148.29	146.181	144.352	23.6205	22.3397	21.3649	20.5776	19.9185	154.162	151.127	148.628	22.6479
26500	162.747	157.552	153.731	150.717	148.234	146.126	144.297	23.6011	22.3213	21.3471	20.5601	19.9014	154.105	151.071	148.572	22.6295
26600	162.688	157.495	153.674	150.661	148.178	146.071	144.242	23.5819	22.3029	21.3293	20.5428	19.8844	154.047	151.014	148.516	22.6112
26700	162.63	157.437	153.618	150.605	148.123	146.016	144.188	23.5627	22.2847	21.3116	20.5255	19.8674	153.991	150.958	148.46	22.593
26800	162.571	157.38	153.561	150.549	148.067	145.961	144.133	23.5436	22.2665	21.294	20.5082	19.8505	153.934	150.902	148.404	22.5749
26900	162.513	157.323	153.505	150.494	148.012	145.906	144.079	23.5245	22.2484	21.2764	20.4911	19.8337	153.877	150.846	148.349	22.5568
27000	162.455	157.267	153.449	150.438	147.958	145.852	144.025	23.5056	22.2303	21.2589	20.474	19.8169	153.821	150.79	148.294	22.5388
27100	162.398	157.21	153.394	150.383	147.903	145.798	143.971	23.4867	22.2124	21.2415	20.457	19.8002	153.765	150.735	148.239	22.5209
27200	162.341	157.154	153.338	150.328	147.849	145.744	143.918	23.468	22.1945	21.2242	20.4401	19.7836	153.709	150.68	148.184	22.5031
27300	162.283	157.098	153.283	150.274	147.794	145.69	143.864	23.4493	22.1767	21.2069	20.4232	19.7671	153.654	150.625	148.13	22.4853
27400	162.226	157.042	153.228	150.219	147.741	145.637	143.811	23.4307	22.159	21.1897	20.4064	19.7506	153.598	150.57	148.075	22.4676
27500	162.17	156.986	153.173	150.165	147.687	145.583	143.758	23.4122	22.1413	21.1726	20.3897	19.7342	153.543	150.515	148.021	22.45
27600	162.113	156.931	153.118	150.111	147.633	145.53	143.706	23.3937	22.1238	21.1555	20.373	19.7179	153.488	150.461	147.967	22.4325
27700	162.057	156.876	153.064	150.057	147.58	145.477	143.653	23.3753	22.1062	21.1385	20.3564	19.7016	153.433	150.407	147.914	22.415
27800	162.001	156.821	153.01	150.004	147.527	145.425	143.601	23.357	22.0888	21.1216	20.3399	19.6854	153.379	150.353	147.86	22.3976
27900	161.945	156.766	152.956	149.95	147.474	145.372	143.548	23.3388	22.0714	21.1048	20.3234	19.6692	153.324	150.299	147.807	22.3803
28000	161.89	156.712	152.902	149.897	147.421	145.32	143.497	23.3207	22.0542	21.088	20.307	19.6532	153.27	150.245	147.754	22.363
28100	161.834	156.657	152.848	149.844	147.369	145.268	143.445	23.3026	22.0369	21.0713	20.2907	19.6371	153.216	150.192	147.701	22.3458
28200	161.779	156.603	152.795	149.791	147.316	145.216	143.393	23.2847	22.0198	21.0547	20.2744	19.6212	153.162	150.139	147.649	22.3287
28300	161.724	156.549	152.742	149.738	147.264	145.164	143.342	23.2668	22.0027	21.0381	20.2583	19.6053	153.109	150.086	147.596	22.3117
28400	161.669	156.495	152.689	149.686	147.212	145.113	143.291	23.2489	21.9857	21.0216	20.2421	19.5895	153.056	150.033	147.544	22.2947
28500	161.615	156.442	152.636	149.634	147.161	145.061	143.24	23.2312	21.9688	21.0051	20.2261	19.5738	153.002	149.981	147.492	22.2778
28600	161.56	156.389	152.583	149.582	147.109	145.01	143.189	23.2135	21.9519	20.9888	20.2101	19.5581	152.949	149.928	147.44	22.2609
28700	161.506	156.335	152.531	149.53	147.058	144.959	143.138	23.1959	21.9351	20.9725	20.1941	19.5424	152.897	149.876	147.388	22.2442
28800	161.452	156.282	152.479	149.478	147.006	144.908	143.088	23.1783	21.9183	20.9562	20.1783	19.5269	152.844	149.824	147.337	22.2275
28900	161.398	156.23	152.427	149.427	146.955	144.858	143.038	23.1609	21.9017	20.94	20.1624	19.5114	152.792	149.772	147.285	22.2108
29000	161.345	156.177	152.375	149.376	146.905	144.807	142.988	23.1435	21.8851	20.9239	20.1467	19.4959	152.74	149.721	147.234	22.1942
29100	161.291	156.125	152.323	149.324	146.854	144.757	142.938	23.1261	21.8685	20.9079	20.131	19.4805	152.688	149.669	147.183	22.1777
29200	161.238	156.073	152.272	149.274	146.804	144.707	142.888	23.1089	21.852	20.8919	20.1154	19.4652	152.636	149.618	147.133	22.1613
29300	161.185	156.021	152.22	149.223	146.753	144.657	142.839	23.0917	21.8356	20.8759	20.0998	19.4499	152.584	149.567	147.082	22.1449
29400	161.132	155.969	152.169	149.172	146.703	144.608	142.789	23.0746	21.8193	20.8601	20.0843	19.4347	152.533	149.516	147.032	22.1285
29500	161.08	155.917	152.118	149.122	146.653	144.558	142.74	23.0575	21.803	20.8443	20.0689	19.4196	152.482	149.466	146.981	22.1123
29600	161.027	155.866	152.068	149.072	146.604	144.509	142.691	23.0406	21.7868	20.8285	20.0535	19.4045	152.43	149.415	146.931	22.0961
29700	160.975	155.814	152.017	149.022	146.554	144.46	142.642	23.0237	21.7706	20.8128	20.0381	19.3895	152.38	149.365	146.882	22.0799
29800	160.923	155.763	151.967	148.972	146.505	144.411	142.594	23.0068	21.7545	20.7972	20.0229	19.3745	152.329	149.315	146.832	22.0639
29900	160.871	155.712	151.917	148.922	146.456	144.362	142.545	22.99	21.7385	20.7816	20.0077	19.3596	152.278	149.265	146.782	22.0478
30000	160.819	155.662	151.867	148.873	146.407	144.313	142.497	22.9733	21.7225	20.7661	19.9925	19.3447	152.228	149.215	146.733	22.0319
