# Supplementary material for: Cross-Code Verification for Improved Thermophysical Properties of Argon, Krypton and Xenon Plasmas
Source: Entropy (Basel). 2026 Jul 22;28(7):830. doi: 10.3390/e28070830 (PMC13409251; doi:10.3390/e28070830)
Supplement: Supplementary file 1 [file entropy-28-00830-s001.zip › Ar_Kr_Xe_Data/Collision Integrals/CiXenon/CI_Xe_e-.csv]

Tij* [K]	πΩ(1;1)[Å^2]	πΩ(1;2)[Å^2]	πΩ(1;3)[Å^2]	πΩ(1;4)[Å^2]	πΩ(1;5)[Å^2]	πΩ(1;6)[Å^2]	πΩ(1;7)[Å^2]	πΩ(2;2)[Å^2]	πΩ(2;3)[Å^2]	πΩ(2;4)[Å^2]	πΩ(2;5)[Å^2]	πΩ(2;6)[Å^2]	πΩ(3;3)[Å^2]	πΩ(3;4)[Å^2]	πΩ(3;5)[Å^2]	πΩ(4;4)[Å^2]
300	33.9488	23.3721	16.7978	12.5332	9.66511	7.66001	6.19591	35.0582	25.1966	18.7998	14.4977	11.49	16.7978	12.5332	9.66511	15.6665
500	20.0202	12.4777	8.3229	5.83229	4.21261	3.08899	2.28112	18.7165	12.4843	8.74843	6.31892	4.63349	8.3229	5.83229	4.21261	7.29036
750	12.2606	6.98138	4.28767	2.75761	1.83997	1.29643	1.00394	10.4721	6.4315	4.13641	2.75995	1.94464	4.28767	2.75761	1.83997	3.44701
1000	8.30787	4.37755	2.52282	1.59416	1.16381	1.03464	1.09657	6.56632	3.78423	2.39124	1.74571	1.55196	2.52282	1.59416	1.16381	1.9927
2000	3.01576	1.75747	1.69241	2.14552	2.87466	3.78295	4.83148	2.6362	2.53862	3.21829	4.312	5.67443	1.69241	2.14552	2.87466	2.68191
3000	2.38218	2.55976	3.61621	5.10364	6.87532	8.85622	10.9816	3.83964	5.42432	7.65545	10.313	13.2843	3.61621	5.10364	6.87532	6.37954
4000	3.00401	4.34869	6.46983	8.99527	11.7407	14.5552	17.3018	6.52304	9.70474	13.4929	17.611	21.8327	6.46983	8.99527	11.7407	11.2441
5000	4.23886	6.66003	9.75153	13.094	16.4159	19.5018	22.1927	9.99004	14.6273	19.641	24.6239	29.2528	9.75153	13.094	16.4159	16.3675
6000	5.84925	9.20334	13.03	16.8222	20.2427	23.0708	25.1928	13.805	19.545	25.2333	30.3641	34.6062	13.03	16.8222	20.2427	21.0277
7000	7.58519	11.7217	16.008	19.8764	22.9916	25.1967	26.4756	17.5825	24.012	29.8147	34.4873	37.7951	16.008	19.8764	22.9916	24.8455
8000	9.33093	14.057	18.524	22.1568	24.6903	26.0847	26.4499	21.0854	27.786	33.2352	37.0354	39.1271	18.524	22.1568	24.6903	27.696
9000	11.065	16.1501	20.5356	23.6958	25.4899	26.0254	25.5435	24.2251	30.8033	35.5436	38.2349	39.038	20.5356	23.6958	25.4899	29.6197
10000	12.7237	17.9533	22.0481	24.587	25.5895	25.3191	24.135	26.9299	33.0722	36.8805	38.3842	37.9786	22.0481	24.587	25.5895	30.7337
11000	14.2203	19.4339	23.0941	24.9387	25.1703	24.2016	22.4829	29.1508	34.6412	37.408	37.7555	36.3024	23.0941	24.9387	25.1703	31.1733
12000	15.564	20.6185	23.7445	24.8771	24.4069	22.8736	20.7852	30.9278	35.6167	37.3157	36.6104	34.3104	23.7445	24.8771	24.4069	31.0964
13000	16.7496	21.5278	24.0586	24.4986	23.4164	21.4504	19.1336	32.2917	36.0879	36.7478	35.1245	32.1756	24.0586	24.4986	23.4164	30.6232
14000	17.7727	22.1905	24.1067	23.9071	22.3181	20.0443	17.6146	33.2857	36.16	35.8607	33.4772	30.0665	24.1067	23.9071	22.3181	29.8839
15000	18.6372	22.6329	23.9371	23.1627	21.1681	18.6934	16.2405	33.9494	35.9056	34.7441	31.7521	28.0401	23.9371	23.1627	21.1681	28.9534
16000	19.3586	22.8878	23.5997	22.3222	20.0166	17.4311	15.0236	34.3316	35.3995	33.4834	30.0249	26.1466	23.5997	22.3222	20.0166	27.9028
17000	19.9578	22.9933	23.1482	21.443	18.9112	16.286	13.9707	34.49	34.7223	32.1645	28.3669	24.4289	23.1482	21.443	18.9112	26.8037
18000	20.4428	22.9731	22.6122	20.5506	17.8659	15.2573	13.0677	34.4597	33.9183	30.8259	26.7989	22.8859	22.6122	20.5506	17.8659	25.6882
19000	20.8173	22.8446	22.014	19.6629	16.8885	14.3418	12.302	34.2669	33.021	29.4943	25.3328	21.5127	22.014	19.6629	16.8885	24.5786
20000	21.0923	22.628	21.3763	18.7973	15.9858	13.5341	11.6572	33.9419	32.0644	28.196	23.9787	20.3011	21.3763	18.7973	15.9858	23.4966
21000	21.2843	22.3479	20.7253	17.9738	15.1673	12.8326	11.1227	33.5218	31.0879	26.9608	22.7509	19.2489	20.7253	17.9738	15.1673	22.4673
22000	21.4036	22.0186	20.073	17.198	14.4309	12.2297	10.6873	33.0278	30.1096	25.797	21.6464	18.3445	20.073	17.198	14.4309	21.4975
23000	21.4584	21.6504	19.4271	16.4708	13.7706	11.7134	10.3352	32.4755	29.1407	24.7061	20.656	17.5702	19.4271	16.4708	13.7706	20.5884
24000	21.456	21.2518	18.7928	15.791	13.1782	11.2696	10.0479	31.8778	28.1891	23.6865	19.7673	16.9043	18.7928	15.791	13.1782	19.7388
25000	21.404	20.8317	18.1761	15.1601	12.6497	10.8899	9.81447	31.2475	27.2641	22.7401	18.9745	16.3349	18.1761	15.1601	12.6497	18.9501
26000	21.311	20.3994	17.5847	14.582	12.1856	10.5721	9.63046	30.5992	26.377	21.873	18.2784	15.8581	17.5847	14.582	12.1856	18.2275
27000	21.1855	19.9629	17.0222	14.0558	11.7813	10.3091	9.48817	29.9443	25.5334	21.0838	17.672	15.4637	17.0222	14.0558	11.7813	17.5698
28000	21.0339	19.5263	16.4883	13.5759	11.4272	10.0893	9.37497	29.2895	24.7325	20.3638	17.1408	15.1339	16.4883	13.5759	11.4272	16.9698
29000	20.8607	19.093	15.9822	13.1372	11.1153	9.90331	9.28196	28.6394	23.9732	19.7058	16.673	14.855	15.9822	13.1372	11.1153	16.4215
30000	20.6696	18.6654	15.5032	12.7358	10.8396	9.74443	9.20314	27.9981	23.2548	19.1037	16.2594	14.6166	15.5032	12.7358	10.8396	15.9198
